# Supplementary material for: Krüppel-like factor 5 remodels lipid metabolism in exercised skeletal muscle
Source: Mol Metab. 2025 Apr 16;96:102154. doi: 10.1016/j.molmet.2025.102154 (PMC12060515; doi:10.1016/j.molmet.2025.102154)
Supplement: Multimedia component 2 [file mmc2.xlsx]

## Sheet: POS_VWR
Name	Formula	Log2 Fold Change: (VWR SCR / CTRL SCR)	Log2 Fold Change: (VWR KLF5KD / CTRL KLF5KD)	P-value: (VWR SCR / CTRL SCR)	P-value: (VWR KLF5KD / CTRL KLF5KD)	Norm. Area: CTRL SCR 1	Norm. Area: CTRL SCR 2	Norm. Area: CTRL SCR 3	Norm. Area: CTRL SCR 4	Norm. Area: CTRL KLF5KD 1	Norm. Area: CTRL KLF5KD 2	Norm. Area: CTRL KLF5KD 3	Norm. Area: CTRL KLF5KD 4	Norm. Area: VWR SCR 1	Norm. Area: VWR SCR 2	Norm. Area: VWR SCR 3	Norm. Area: VWR SCR 4	Norm. Area: VWR KLF5KD 1	Norm. Area: VWR KLF5KD 2	Norm. Area: VWR KLF5KD 3	Norm. Area: VWR KLF5KD 4
CL 36:3_36:3	C81 H146 O17 P2	-0.06	-0.7	0.00220167	0.000685259	3.24892e+07	3.14745e+07	3.35772e+07	2.9382e+07	3.08424e+07	2.91278e+07	3.10139e+07	3.04614e+07	2.70717e+07	1.69631e+07	2.13431e+07	1.78959e+07	2.03258e+07	1.9715e+07	1.71756e+07	1.8228e+07
PC 38:7; PC 20:3-18:4; [M+H]+	C46 H78 N O8 P	-0.02	-0.56	0.00690921	0.293987	3.29668e+08	3.63425e+08	4.3256e+08	3.52131e+08	3.80085e+08	3.63965e+08	3.19773e+08	3.39391e+08	2.70977e+08	2.09348e+08	2.15978e+08	2.82168e+08	2.81895e+08	2.98761e+08	2.8185e+08	2.33028e+08
TG 15:0_16:1_16:1	C50 H92 O6	-0.94	-1.86	0.0157143	0.0451941	3.99535e+07	2.34967e+07	5.38118e+07	2.45848e+07	1.35487e+07	1.87538e+07	4.66829e+07	1.47894e+07	2.18921e+07	6.45316e+06	1.01787e+07	7.56035e+06	6.86988e+06	6.7168e+06	8.88454e+06	6.37575e+06
PE 38:7; PE 16:1-22:6; [M+H]+	C43 H72 N O8 P	-0.06	-0.65	0.0202157	0.249998	4.02354e+07	4.53893e+07	4.93168e+07	3.70481e+07	4.47507e+07	3.85802e+07	3.79666e+07	4.32745e+07	3.57428e+07	2.65818e+07	2.64584e+07	2.79991e+07	3.23124e+07	3.37421e+07	3.10092e+07	2.85629e+07
CL 36:4_36:4	C81 H142 O17 P2	0.05	0.56	0.0222766	0.163175	7.16693e+07	6.61984e+07	6.69933e+07	6.63163e+07	7.17592e+07	7.05319e+07	6.14507e+07	6.79345e+07	9.72512e+07	9.93745e+07	1.0053e+08	8.56493e+07	9.80253e+07	8.13509e+07	7.38204e+07	1.02118e+08
PC 37:5; PC 17:2-20:3; [M+H]+	C45 H80 N O8 P	-0.01	-1.34	0.034347	0.918448	4.74369e+07	5.47879e+07	4.88684e+07	4.41013e+07	5.48885e+07	5.14408e+07	2.26846e+07	4.40047e+07	2.70804e+07	1.39618e+07	1.84271e+07	1.95265e+07	4.50283e+07	4.40096e+07	1.99693e+07	1.66219e+07
PE 36:2	C41 H78 N O8 P	0.25	0.77	0.0365945	0.867762	2.53331e+07	2.59858e+07	3.28739e+07	3.96378e+07	2.73126e+07	4.02768e+07	3.08768e+07	3.93344e+07	3.86129e+07	6.27645e+07	5.14705e+07	4.90798e+07	4.04042e+07	3.33291e+07	4.26256e+07	5.44733e+07
LPE 18:1; [M+H]+	C23 H46 N O7 P	0.36	0.96	0.0411817	0.999989	2.18878e+06	2.00985e+06	1.97727e+06	1.36247e+06	2.63349e+06	1.50303e+06	4.10088e+06	2.48861e+06	6.81098e+06	2.17094e+06	4.56822e+06	3.18301e+06	2.4428e+06	2.41247e+06	2.07264e+06	2.3205e+06
TG 15:0_16:0_16:1	C50 H94 O6	-0.77	-1.47	0.0421515	0.135804	6.01786e+07	4.13397e+07	6.91439e+07	4.46949e+07	2.23991e+07	3.43284e+07	5.44921e+07	2.72639e+07	4.07174e+07	1.23224e+07	2.18576e+07	1.60978e+07	1.55734e+07	1.30242e+07	1.79958e+07	1.28367e+07
PC 38:7	C46 H78 N O8 P	0.06	-0.42	0.0470233	0.928865	9.33358e+07	1.01783e+08	1.14875e+08	1.02624e+08	1.11494e+08	1.08139e+08	9.8632e+07	1.04793e+08	7.54398e+07	7.69337e+07	7.50798e+07	9.10279e+07	9.56968e+07	9.97851e+07	1.02805e+08	8.40948e+07
PE 41:6; PE 19:2-22:4; [M+H]+	C46 H80 N O8 P	0.14	0.82	0.0562008	0.0166953	2.0511e+08	1.98505e+08	2.05581e+08	2.74974e+08	2.24086e+08	2.60401e+08	1.60393e+08	2.28066e+08	2.53409e+08	4.6025e+08	3.50543e+08	3.7696e+08	3.67814e+08	3.24832e+08	3.70882e+08	4.29872e+08
PC O-22:5	C30 H52 N O7 P	0.06	-0.57	0.0746011	0.866389	3.75446e+07	4.34311e+07	4.86884e+07	4.47173e+07	4.50576e+07	4.88676e+07	3.68979e+07	4.66361e+07	3.1174e+07	2.83573e+07	2.42853e+07	3.72887e+07	4.02733e+07	3.58669e+07	3.67291e+07	3.51804e+07
TG 15:0_16:1_18:2	C52 H94 O6	-0.93	-1.67	0.0876524	0.10083	6.5505e+07	4.38853e+07	1.12702e+08	4.83782e+07	2.56177e+07	3.40064e+07	1.12108e+08	2.37635e+07	4.20935e+07	1.24013e+07	2.09604e+07	1.49483e+07	1.18386e+07	9.78491e+06	1.96618e+07	1.16912e+07
PE 38:7	C43 H72 N O8 P	0.11	-0.3	0.0921261	0.321935	4.70571e+06	5.20245e+06	5.97464e+06	5.03789e+06	6.30373e+06	4.86448e+06	5.18673e+06	5.84412e+06	4.03049e+06	4.2831e+06	4.06225e+06	4.2343e+06	4.53708e+06	4.72892e+06	4.68763e+06	4.5133e+06
PC 42:10; PC 20:5-22:5; [M+H]+	C50 H80 N O8 P	-0.06	-0.59	0.0954911	0.985113	4.08947e+07	4.3349e+07	5.10837e+07	4.91762e+07	4.79599e+07	5.36977e+07	3.61324e+07	4.10598e+07	3.04141e+07	3.11362e+07	2.90033e+07	4.15464e+07	4.02197e+07	4.50049e+07	3.73328e+07	3.55958e+07
PC 32:1; PC 13:0-19:1; [M+H]+	C40 H78 N O8 P	0.08	-0.38	0.0957726	0.992662	1.02595e+09	1.20464e+09	1.15087e+09	1.11417e+09	1.2519e+09	1.20424e+09	1.02588e+09	1.19538e+09	8.87495e+08	8.42403e+08	8.48325e+08	1.05327e+09	1.17655e+09	1.05766e+09	1.09394e+09	1.04173e+09
PC 36:6; PC 18:3-18:3; [M+H]+	C44 H76 N O8 P	-0.15	-0.82	0.104425	0.998493	3.02457e+08	4.87771e+08	4.06412e+08	2.9596e+08	3.35145e+08	3.02367e+08	1.23496e+08	3.41772e+08	2.78664e+08	2.02319e+08	1.80482e+08	1.98582e+08	2.43275e+08	2.1336e+08	2.22044e+08	2.14922e+08
PE 36:2; PE 18:0-18:2; [M+H]+	C41 H78 N O8 P	0.12	0.53	0.114921	0.99877	9.37868e+07	1.35135e+08	1.11243e+08	1.2543e+08	9.61321e+07	1.29973e+08	1.2673e+08	1.31733e+08	1.50785e+08	1.8997e+08	2.37031e+08	1.47478e+08	1.28323e+08	1.13465e+08	1.27378e+08	1.73076e+08
TG 12:0_16:1_18:2	C49 H88 O6	-0.94	-1.45	0.114965	0.187895	5.38208e+07	3.53611e+07	9.0131e+07	3.50407e+07	2.24086e+07	2.39428e+07	6.91877e+07	2.19827e+07	3.70876e+07	1.09431e+07	2.17261e+07	1.05435e+07	1.20357e+07	9.09959e+06	1.71073e+07	9.48269e+06
PC 30:1; PC 8:0-22:1; [M+H]+	C38 H74 N O8 P	0.05	-0.49	0.115096	0.59044	4.80596e+07	5.48936e+07	4.74929e+07	4.56396e+07	5.46848e+07	4.78662e+07	3.91901e+07	5.07853e+07	4.50415e+07	3.02451e+07	3.00332e+07	3.76843e+07	3.94747e+07	4.06957e+07	3.91249e+07	3.45455e+07
PC 34:1	C42 H82 N O8 P	0.21	0.3	0.118343	0.99903	4.36923e+08	4.86882e+08	4.99524e+08	5.28442e+08	5.36499e+08	5.68125e+08	5.75007e+08	6.02597e+08	1.29115e+09	6.11324e+08	5.08348e+08	6.0486e+08	6.13248e+08	5.91295e+08	6.57329e+08	6.31709e+08
TG 16:1_16:1_16:1	C51 H92 O6	-0.97	-1.69	0.123224	0.198094	9.1635e+08	5.97287e+08	1.47949e+09	5.89395e+08	3.53076e+08	4.02272e+08	1.27652e+09	3.7275e+08	5.38368e+08	1.5069e+08	3.14766e+08	1.53104e+08	1.73009e+08	1.19388e+08	2.70342e+08	1.46405e+08
TG 14:0_16:1_16:1	C49 H90 O6	-0.88	-1.62	0.146603	0.298939	4.01501e+08	2.63831e+08	5.27904e+08	2.40962e+08	1.46554e+08	1.76224e+08	4.01911e+08	1.85391e+08	2.59077e+08	7.04276e+07	1.46766e+08	6.62466e+07	8.39972e+07	5.48254e+07	1.38804e+08	7.10149e+07
TG 14:1_16:1_18:2	C51 H90 O6	-0.95	-1.67	0.153393	0.396468	5.8651e+07	4.02622e+07	1.2167e+08	5.23145e+07	2.6493e+07	3.07971e+07	1.00312e+08	1.28261e+07	4.44184e+07	1.32228e+07	2.12564e+07	1.36776e+07	1.26133e+07	1.05202e+07	1.97065e+07	1.0727e+07
TG 16:0_16:1_17:1	C52 H96 O6	-0.84	-1.5	0.162602	0.194624	1.63082e+08	1.22946e+08	2.34331e+08	1.56227e+08	6.81076e+07	1.02765e+08	2.14592e+08	7.5207e+07	1.32755e+08	4.30098e+07	6.6372e+07	4.66228e+07	4.22613e+07	3.48911e+07	5.69027e+07	3.66559e+07
TG 16:0_17:1_18:1	C54 H100 O6	-0.97	-1.23	0.168272	0.914891	2.65003e+08	2.34217e+08	3.35115e+08	3.07659e+08	1.41205e+08	1.51629e+08	3.41739e+08	1.38317e+08	2.59899e+08	1.11844e+08	1.00266e+08	1.32638e+08	1.47532e+08	1.31807e+08	1.53306e+08	8.4368e+07
PC 32:0	C40 H80 N O8 P	-0.11	-0.66	0.168809	0.991094	5.00633e+06	6.628e+06	6.52858e+06	7.04126e+06	6.3205e+06	7.66699e+06	3.70595e+06	5.84751e+06	5.29241e+06	5.0596e+06	3.27922e+06	2.41758e+06	7.7104e+06	9.26321e+06	7.17574e+06	4.0586e+06
PC O-24:6	C32 H54 N O7 P	-0.01	-0.95	0.175316	0.435574	1.61635e+06	2.65389e+06	2.46273e+06	1.89921e+06	1.98471e+06	2.35285e+06	1.79397e+06	3.30332e+06	1.03626e+06	1.19754e+06	1.06511e+06	1.51138e+06	1.67593e+06	1.41875e+06	1.39002e+06	1.30669e+06
PE O-18:3_22:6	C45 H74 N O7 P	-0.5	-0.56	0.180341	0.904619	3.4028e+07	3.80217e+07	2.74811e+07	3.48682e+07	2.93121e+07	2.31473e+07	2.53727e+07	2.34505e+07	2.33545e+07	2.33805e+07	2.9876e+07	1.81918e+07	2.38017e+07	2.01422e+07	2.04584e+07	1.97606e+07
PC 40:2; PC 20:1-20:1; [M+H]+	C48 H92 N O8 P	0.94	1.29	0.18252	0.726754	2.0414e+06	270628	3.58639e+06	2.15843e+06	2.97879e+06	2.16167e+06	5.47097e+06	5.07003e+06	8.01421e+06	3.06039e+06	7.17658e+06	2.64719e+06	1.85782e+06	2.33056e+06	1.28177e+06	1.55878e+06
PC 36:2; PC 18:1-18:1; [M+H]+	C44 H84 N O8 P	0.12	0.57	0.183283	0.8805	7.71236e+08	9.7846e+08	9.41976e+08	1.15672e+09	1.07184e+09	1.38208e+09	7.05766e+08	1.00856e+09	1.29162e+09	1.53956e+09	1.42106e+09	1.43652e+09	1.18996e+09	1.10907e+09	1.23737e+09	1.52365e+09
LPC 22:6-SN2	C30 H50 N O7 P	0.03	-0.61	0.190562	0.995868	2.76781e+08	3.24402e+08	3.81354e+08	3.07619e+08	3.11667e+08	3.39835e+08	2.68859e+08	3.33582e+08	2.20474e+08	1.93827e+08	1.80123e+08	2.92477e+08	2.96678e+08	2.89048e+08	2.66481e+08	2.54224e+08
PC 42:2	C50 H96 N O8 P	1.52	1.84	0.194794	0.173071	301289	1.83795e+06	1.82783e+06	144995	2.38287e+06	1.4323e+06	3.86262e+06	3.72153e+06	5.71047e+06	1.91542e+06	6.44472e+06	1.66043e+06	996256	1.2111e+06	57622.7	760462
TG 10:0_16:0_18:2	C47 H86 O6	-0.96	-1.26	0.195033	0.490352	2.90849e+07	2.24068e+07	4.51503e+07	1.96396e+07	1.26316e+07	1.30565e+07	2.68414e+07	1.34739e+07	2.60671e+07	8.65038e+06	1.28487e+07	6.92274e+06	8.36866e+06	5.90059e+06	1.1288e+07	7.53879e+06
PC 13:1_26:6	C47 H80 N O8 P	-0.06	-0.52	0.205425	0.993858	2.6051e+07	2.81289e+07	3.20563e+07	2.6194e+07	2.72574e+07	3.26927e+07	2.24554e+07	2.49977e+07	2.10595e+07	1.39812e+07	1.67722e+07	2.27113e+07	3.42044e+07	2.88437e+07	1.7948e+07	1.57963e+07
PC O-38:6	C46 H82 N O7 P	-0.36	-0.59	0.208797	0.999347	8.58401e+07	7.10813e+07	6.4504e+07	5.16978e+07	5.39844e+07	5.16074e+07	4.18173e+07	5.92551e+07	4.78543e+07	4.23571e+07	5.33208e+07	4.02264e+07	4.54939e+07	4.65501e+07	5.03755e+07	4.36518e+07
PC 40:6; PC 20:3-20:3; [M+H]+	C48 H84 N O8 P	-0.1	0.42	0.210557	0.000702862	1.87969e+09	1.33729e+09	1.28183e+09	1.50867e+09	1.65473e+09	1.4855e+09	1.17673e+09	1.16042e+09	2.03051e+09	1.80073e+09	1.89181e+09	1.92097e+09	2.52265e+09	2.43906e+09	1.75985e+09	2.01733e+09
TG 16:1_16:1_18:2	C53 H94 O6	-1.04	-1.78	0.211851	0.211719	1.25257e+09	8.78647e+08	2.41296e+09	1.09668e+09	4.90619e+08	6.50967e+08	2.46877e+09	4.61322e+08	8.50124e+08	2.38754e+08	4.29954e+08	2.52305e+08	2.10832e+08	1.646e+08	3.92444e+08	2.01796e+08
PC O-14:0	C22 H46 N O7 P	-0.06	-0.64	0.224035	0.999806	1.23335e+06	1.3639e+06	1.65334e+06	1.60483e+06	1.43109e+06	1.64957e+06	1.35392e+06	1.42298e+06	1.08311e+06	811405	826188	1.39644e+06	1.31746e+06	1.60917e+06	1.29368e+06	1.19209e+06
PC O-34:3	C42 H80 N O7 P	-0.12	-0.58	0.250443	0.994495	4.49362e+07	7.64437e+07	6.51094e+07	6.06741e+07	5.47691e+07	6.74982e+07	4.09648e+07	6.11215e+07	4.51871e+07	4.12037e+07	3.63873e+07	4.29548e+07	4.3996e+07	4.52125e+07	6.34034e+07	4.27809e+07
PE 19:1; PE 2:0-17:1; [M+H]+	C24 H46 N O8 P	0.64	0.71	0.265482	0.945137	1.88871e+06	2.05995e+06	1.95445e+06	2.05347e+06	2.99084e+06	2.42656e+06	3.63714e+06	3.26734e+06	3.05171e+06	2.51664e+06	3.96622e+06	3.51914e+06	2.86766e+06	2.04253e+06	2.22204e+06	2.51323e+06
PC 36:1; PC 16:0-20:1; [M+H]+	C44 H86 N O8 P	0.08	0.38	0.272039	0.987239	3.73612e+08	4.11331e+08	4.77172e+08	4.53445e+08	4.20748e+08	4.50759e+08	4.64762e+08	5.29985e+08	6.08684e+08	5.09896e+08	6.11241e+08	5.17186e+08	3.86227e+08	4.08113e+08	4.18373e+08	4.58345e+08
PE O-18:2_22:5	C45 H78 N O7 P	-0.61	-1.01	0.283897	0.999954	3.71921e+07	3.30348e+07	2.93044e+07	2.76078e+07	3.32249e+07	2.04249e+07	1.7754e+07	2.03197e+07	1.75211e+07	1.24065e+07	2.84525e+07	1.33513e+07	3.18722e+07	2.95611e+07	1.09153e+07	1.4566e+07
LPE 18:1; [M+H]+	C23 H46 N O7 P	0.1	0.37	0.298753	1	8.00406e+06	9.51187e+06	9.78673e+06	8.61283e+06	9.58815e+06	9.28567e+06	9.87695e+06	1.05986e+07	1.24352e+07	9.46737e+06	1.09864e+07	1.24582e+07	1.12856e+07	9.27366e+06	8.28372e+06	1.08235e+07
TG 14:0_14:0_16:1	C47 H88 O6	-0.86	-1.31	0.313201	0.492012	8.47345e+07	6.08808e+07	9.16529e+07	5.06255e+07	3.53889e+07	3.75274e+07	6.767e+07	4.25896e+07	6.6865e+07	2.09858e+07	3.75856e+07	1.78435e+07	2.254e+07	1.49177e+07	3.01017e+07	2.23106e+07
TG 16:0_16:1_18:2	C53 H96 O6	-0.59	-1.08	0.335832	0.234658	5.25345e+09	4.58573e+09	6.07912e+09	4.54967e+09	3.09846e+09	3.43731e+09	6.06033e+09	3.04109e+09	3.89898e+09	1.88135e+09	2.7742e+09	1.72099e+09	1.59745e+09	1.17956e+09	2.59125e+09	1.6322e+09
PE 44:11; PE 22:5-22:6; [M+H]+	C49 H76 N O8 P	-0.01	-0.38	0.344636	0.862584	1.27114e+07	1.27689e+07	1.88238e+07	1.34598e+07	1.31862e+07	1.28175e+07	1.28734e+07	1.30936e+07	1.18231e+07	7.89996e+06	9.27885e+06	1.08464e+07	1.04484e+07	1.37164e+07	8.90796e+06	8.72596e+06
TG 17:1_18:1_18:2	C56 H100 O6	-1.24	-1.9	0.379721	0.38313	1.86237e+08	7.55578e+07	2.14635e+08	1.49551e+08	2.82703e+07	7.39604e+07	2.44128e+08	6.8224e+07	9.86317e+07	2.9866e+07	5.24292e+07	3.77429e+07	2.56303e+07	2.35515e+07	5.44788e+07	1.3819e+07
SM 40:1;2O	C45 H91 N2 O6 P	0.36	0.41	0.387936	0.78958	2.4643e+08	2.63022e+08	6.38532e+07	2.02161e+08	2.60082e+08	2.44556e+08	3.17496e+08	3.25504e+08	4.10384e+08	2.19659e+08	3.6702e+08	2.30985e+08	1.91263e+08	2.00795e+08	1.77345e+08	1.95888e+08
CL 70:7; CL 14:0-22:4-16:2-18:1; [M+NH4]+	C79 H140 O17 P2	0.04	-0.35	0.388776	0.327441	1.07126e+07	1.24944e+07	1.3179e+07	1.03392e+07	1.12863e+07	1.08245e+07	1.24991e+07	1.25758e+07	1.06351e+07	8.31014e+06	9.81159e+06	8.36582e+06	1.00339e+07	8.93988e+06	9.03378e+06	9.01853e+06
PC O-40:8	C48 H82 N O7 P	0.07	-0.69	0.401943	0.101819	9.29039e+06	1.19154e+07	1.21253e+07	1.09736e+07	1.29241e+07	1.43691e+07	8.95643e+06	1.10533e+07	7.04318e+06	7.12619e+06	6.77738e+06	8.68347e+06	7.03369e+06	5.12831e+06	8.8629e+06	6.81268e+06
PC 40:5	C48 H86 N O8 P	0.06	0.56	0.405179	0.258419	3.35866e+07	3.49731e+07	4.31993e+07	4.62133e+07	3.90319e+07	4.7302e+07	3.68904e+07	4.26025e+07	3.96773e+07	5.70337e+07	5.80224e+07	6.08416e+07	6.08344e+07	5.60226e+07	5.37459e+07	6.27051e+07
PC O-16:0	C24 H50 N O7 P	0.04	-0.48	0.406333	0.999984	2.44769e+07	2.75155e+07	3.02047e+07	2.76279e+07	2.76061e+07	3.04901e+07	2.54613e+07	2.91098e+07	2.07576e+07	1.86016e+07	1.88068e+07	2.70856e+07	2.89776e+07	2.84506e+07	2.40158e+07	2.57647e+07
PC O-20:4	C28 H50 N O7 P	0.05	-0.53	0.406515	0.988325	1.86369e+08	2.30857e+08	2.24161e+08	2.09484e+08	2.16882e+08	2.31965e+08	1.68576e+08	2.33635e+08	1.49838e+08	1.50043e+08	1.24671e+08	1.87266e+08	2.07029e+08	1.70759e+08	1.78927e+08	1.72852e+08
PE 44:10; PE 22:5-22:5; [M+H]+	C49 H78 N O8 P	0.01	-0.46	0.444793	0.897107	9.26083e+07	9.73889e+07	1.13962e+08	8.48222e+07	1.03565e+08	8.985e+07	8.17734e+07	1.01095e+08	8.28412e+07	5.88812e+07	6.52702e+07	7.30747e+07	7.29132e+07	9.49531e+07	7.05951e+07	6.69005e+07
TG 16:0_16:1_16:1	C51 H94 O6	-0.58	-1	0.454805	0.526695	3.06641e+09	2.71393e+09	2.84366e+09	2.04173e+09	1.77182e+09	1.76357e+09	2.42484e+09	1.93697e+09	2.20056e+09	1.07457e+09	1.69783e+09	9.4269e+08	1.11424e+09	7.27611e+08	1.5415e+09	1.04857e+09
PC 32:0; PC 16:0-16:0; [M+H]+	C40 H80 N O8 P	0.1	-0.36	0.482372	0.630215	1.0512e+09	9.68692e+08	1.18541e+09	1.14642e+09	1.24227e+09	1.28537e+09	1.10561e+09	1.11491e+09	8.54884e+08	8.51226e+08	8.58876e+08	1.18186e+09	1.02552e+09	1.14456e+09	9.65105e+08	9.91111e+08
PE 18:2_18:2	C41 H74 N O8 P	1.52	4.69	0.484612	0.265397	1.55421e+06	1.64356e+06	1.67441e+06	1.78929e+07	7.80366e+06	1.75075e+07	1.74333e+06	1.66555e+06	1.36459e+06	6.00343e+07	4.0143e+07	4.56528e+07	6.07918e+07	2.94811e+07	3.49875e+07	4.96195e+07
PC 34:2; PC 17:1-17:1; [M+H]+	C42 H80 N O8 P	-0.3	0.53	0.494894	0.0161982	2.45311e+08	1.57624e+08	8.28727e+07	1.19108e+08	1.84809e+08	1.21028e+08	1.03296e+08	1.02197e+08	3.08019e+08	2.30003e+08	1.69068e+08	1.58405e+08	3.24065e+08	2.8768e+08	2.00227e+08	2.21501e+08
PC O-22:4	C30 H54 N O7 P	0.06	-0.51	0.507741	0.987426	1.16266e+07	1.50892e+07	1.38411e+07	1.29518e+07	1.38339e+07	1.40148e+07	1.07391e+07	1.57239e+07	9.81167e+06	9.05231e+06	7.81116e+06	1.08477e+07	1.21622e+07	1.0398e+07	1.1199e+07	1.16309e+07
TG 16:1_18:2_18:2	C55 H96 O6	-1.3	-1.65	0.509666	0.665629	1.04042e+09	7.65178e+08	2.21729e+09	1.49354e+09	4.02789e+08	6.23762e+08	2.6256e+09	3.38364e+08	1.03901e+09	1.93987e+08	4.48834e+08	3.59044e+08	2.5154e+08	2.17816e+08	4.05222e+08	2.04153e+08
TG 16:0_18:2_22:6	C59 H98 O6	-1.16	-1.58	0.519704	0.752772	1.14358e+08	4.13644e+07	1.1705e+08	6.10027e+07	3.50502e+07	4.33829e+07	1.2489e+08	2.59201e+07	7.43524e+07	1.73883e+07	3.28241e+07	2.58852e+07	2.55867e+07	1.80133e+07	4.1756e+07	1.51328e+07
PC 40:1	C48 H94 N O8 P	1.19	1.78	0.527555	0.33824	4.85354e+06	4.54725e+06	1.52646e+07	2.74604e+06	9.37987e+06	4.7995e+06	1.20974e+07	1.73474e+07	2.82216e+07	9.14884e+06	2.31604e+07	7.15522e+06	3.23783e+06	4.00938e+06	2.91131e+06	3.03066e+06
PC 38:2	C46 H88 N O8 P	-0.13	0.33	0.530484	0.999952	1.64143e+07	1.67198e+07	2.41526e+06	1.91824e+07	1.30577e+07	1.49211e+07	1.52722e+07	1.80508e+07	1.54653e+07	2.09323e+07	2.06035e+07	2.26958e+07	1.95878e+07	1.93991e+07	1.82888e+07	4.27414e+06
PC 13:1_26:5	C47 H82 N O8 P	-0.37	-0.51	0.541636	0.999998	9.97575e+07	1.0512e+08	8.71048e+07	7.47488e+07	9.91618e+07	8.37138e+07	6.07578e+07	5.87177e+07	6.86075e+07	5.64216e+07	6.22195e+07	8.33529e+07	8.64376e+07	9.75138e+07	6.80351e+07	6.29244e+07
PC 36:5; PC 18:1-18:4; [M+H]+	C44 H78 N O8 P	-0.31	-0.98	0.541901	0.956005	3.02457e+08	4.92717e+08	4.09693e+08	3.8326e+08	3.31927e+08	3.02367e+08	3.08832e+08	3.41772e+08	2.78664e+08	2.02319e+08	1.84146e+08	1.98582e+08	2.43275e+08	2.1336e+08	2.22044e+08	2.14922e+08
PC 40:7; PC 22:3-18:4; [M+H]+	C48 H82 N O8 P	0	-0.53	0.556829	0.831935	6.28929e+07	6.84841e+07	6.96477e+07	6.59982e+07	6.87998e+07	6.57101e+07	7.04947e+07	5.00524e+07	3.64828e+07	4.40423e+07	4.94028e+07	5.17166e+07	6.71791e+07	5.79133e+07	2.37209e+07	5.09221e+07
PC O-22:5	C30 H52 N O7 P	-0.01	-0.67	0.563282	0.999971	2.26187e+07	2.39362e+07	2.65023e+07	2.02308e+07	2.14061e+07	2.16848e+07	2.46962e+07	2.59789e+07	1.47584e+07	1.44299e+07	1.37513e+07	1.92901e+07	2.14272e+07	2.80242e+07	1.80085e+07	1.88878e+07
PE 38:7; PE 16:1-22:6; [M+H]+	C43 H72 N O8 P	0.18	0.39	0.569409	0.964386	912310	1.62247e+06	1.59361e+06	1.80429e+06	1.83266e+06	1.81675e+06	2.11264e+06	1.78798e+06	1.96883e+06	2.24178e+06	1.92212e+06	2.39398e+06	3.47142e+06	2.1252e+06	1.99135e+06	2.15215e+06
LPE 18:0; [M+H]+	C23 H48 N O7 P	0.06	0.23	0.573125	0.426713	3.35959e+07	3.62465e+07	3.31823e+07	3.81011e+07	3.68666e+07	3.57979e+07	2.85141e+07	3.75328e+07	4.03743e+07	4.1332e+07	3.54219e+07	5.1171e+07	4.44253e+07	4.03707e+07	3.6571e+07	4.57002e+07
TG 16:0_18:1_22:6	C59 H100 O6	-1.51	-7.33	0.579373	0.685849	1.5952e+06	9.75951e+07	2.33505e+08	1.39072e+08	8.22204e+07	860713	2.44639e+08	902412	1.42985e+08	727571	745256	667766	722736	919775	888929	695879
TG 16:0_16:0_18:1	C53 H100 O6	-0.62	-1.32	0.582044	1	1.97783e+07	1.91487e+07	1.88912e+07	1.8391e+07	1.24059e+07	1.23771e+07	1.54123e+07	632393	4.18472e+06	1.21393e+07	1.10158e+07	312971	2.4509e+06	7.63029e+06	1.14613e+07	1.08851e+07
PC 34:4; PC 17:2-17:2; [M+H]+	C42 H76 N O8 P	-0.05	-0.32	0.585297	0.998811	1.02581e+08	1.14346e+08	9.87181e+07	1.07306e+08	1.11413e+08	1.05293e+08	7.49148e+07	9.7817e+07	1.00898e+08	8.04854e+07	6.9225e+07	8.82028e+07	8.79482e+07	9.38972e+07	8.44694e+07	8.7778e+07
LPE 18:2; [M+H]+	C23 H44 N O7 P	0.05	0.22	0.601159	0.912589	3.49697e+06	4.51047e+06	4.22672e+06	4.19784e+06	4.13146e+06	4.61394e+06	3.94313e+06	4.64275e+06	4.89067e+06	4.89288e+06	4.85978e+06	6.18448e+06	6.08302e+06	4.69986e+06	4.11409e+06	5.77482e+06
DAG 34:1; DAG 16:0-18:1; [M+NH4]+	C37 H70 O5	-0.2	-0.63	0.60194	0.482121	8.16275e+06	1.04707e+07	1.11706e+07	8.92047e+06	7.83141e+06	8.9239e+06	7.96516e+06	1.0277e+07	9.88928e+06	5.53502e+06	4.93518e+06	7.01883e+06	5.38358e+06	7.76645e+06	4.70047e+06	5.62846e+06
PC 38:5; PC 18:2-20:3; [M+H]+	C46 H82 N O8 P	-0.05	-0.54	0.61548	0.956713	5.65091e+08	5.81282e+08	4.14309e+08	4.4609e+08	5.41303e+08	5.00152e+08	4.05171e+08	4.75521e+08	3.2258e+08	3.2089e+08	3.72231e+08	4.31911e+08	5.48787e+08	9.62946e+08	4.59177e+08	4.86474e+08
PC 44:10; PC 22:5-22:5; [M+H]+	C52 H84 N O8 P	-0.03	-0.61	0.618728	0.978669	1.41836e+07	1.87193e+07	2.00095e+07	1.59327e+07	1.76806e+07	1.98014e+07	1.36205e+07	1.62688e+07	1.3212e+07	9.46106e+06	9.45054e+06	1.47962e+07	1.15577e+07	1.80219e+07	1.12225e+07	1.36041e+07
PC 40:7	C48 H82 N O8 P	-0.07	-0.52	0.629171	0.38433	2.75973e+07	3.55019e+07	3.74203e+07	2.83455e+07	4.46001e+07	3.07536e+07	2.36416e+07	3.00658e+07	3.31377e+07	6.08849e+06	2.12547e+07	2.34033e+07	4.60298e+06	2.40085e+07	2.35375e+07	2.26275e+07
PC 40:1; PC 18:0-22:1; [M+H]+	C48 H94 N O8 P	0.95	1.33	0.631174	0.336646	1.18129e+07	2.12929e+07	2.79306e+07	9.92673e+06	2.18659e+07	1.23717e+07	5.40292e+07	4.20827e+07	6.82655e+07	2.54664e+07	5.80403e+07	1.66759e+07	1.11489e+07	1.18152e+07	1.20184e+07	7.32628e+06
PE 40:6	C45 H78 N O8 P	0.17	0.11	0.664494	1	1.51814e+08	1.58815e+08	1.77949e+08	1.96131e+08	1.80918e+08	2.14077e+08	1.7646e+08	1.96882e+08	1.49508e+08	4.76628e+06	2.12858e+08	2.21385e+08	2.01463e+08	2.04048e+08	2.13865e+08	2.2822e+08
PC O-36:4	C44 H82 N O7 P	0.63	-2.93	0.685923	0.777815	1.09601e+06	5.95625e+06	307461	2.48108e+07	2.97404e+07	6.34822e+06	4.59962e+06	323654	729936	326238	282622	601664	788638	343886	4.86299e+06	313655
TG 14:0_16:0_16:1	C49 H92 O6	-0.43	-0.71	0.690702	0.795117	6.21933e+08	5.64237e+08	4.8717e+08	4.03667e+08	3.93804e+08	3.87736e+08	3.82113e+08	4.46265e+08	4.89909e+08	2.58014e+08	3.86184e+08	2.17447e+08	2.7612e+08	1.81331e+08	3.58094e+08	2.67712e+08
PC 36:6	C44 H76 N O8 P	-0.01	-0.37	0.693843	0.999479	1.19146e+08	1.19563e+08	1.35161e+08	1.35431e+08	1.39683e+08	1.42208e+08	1.02926e+08	1.12617e+08	1.06671e+08	9.11009e+07	8.6073e+07	1.36059e+08	1.06697e+08	1.38591e+08	1.14099e+08	1.00968e+08
LPC 16:1	C24 H48 N O7 P	0.02	-0.32	0.705881	0.550274	5.10253e+06	6.23418e+06	6.1227e+06	5.53319e+06	5.82623e+06	5.97452e+06	8.809e+06	5.86834e+06	4.9907e+06	4.33706e+06	4.10559e+06	5.66967e+06	5.99278e+06	4.58837e+06	4.98318e+06	5.54717e+06
LPC 16:1-SN1	C24 H48 N O7 P	0.86	-0.6	0.70699	0.700927	7.91993e+06	2.82308e+07	9.85516e+06	9.15909e+06	8.81433e+06	2.63715e+07	2.33496e+07	1.11858e+07	6.80564e+06	5.74199e+06	5.39524e+06	7.14581e+06	8.98006e+06	6.99303e+06	8.35787e+06	8.51458e+06
TG 17:1_18:2_18:2	C56 H98 O6	-1.19	-1.73	0.713938	0.768576	2.13112e+07	1.46356e+07	5.3788e+07	4.50521e+07	1.05592e+07	1.84842e+07	7.57371e+07	5.54683e+06	2.39443e+07	1.0413e+07	7.03856e+06	9.64043e+06	8.93608e+06	4.64493e+06	8.54378e+06	6.28938e+06
PC 28:0; PC 14:0-14:0; [M+H]+	C36 H72 N O8 P	0.05	-0.27	0.714009	0.993773	1.01316e+07	1.06681e+07	1.02345e+07	1.1421e+07	1.20853e+07	1.16501e+07	8.41083e+06	1.00595e+07	9.8866e+06	7.49847e+06	7.08936e+06	1.07067e+07	8.46652e+06	1.15539e+07	8.96475e+06	8.97759e+06
PC 38:6; PC 18:3-20:3; [M+H]+	C46 H80 N O8 P	-0.11	-0.36	0.720968	0.999981	4.88973e+08	5.80072e+08	5.33215e+08	5.13655e+08	4.9138e+08	5.35923e+08	3.76673e+08	4.78685e+08	4.85717e+08	3.89403e+08	3.83929e+08	4.25231e+08	5.25359e+08	4.30714e+08	3.82911e+08	4.35317e+08
PE O-17:1_18:1	C40 H78 N O7 P	0.46	0.68	0.725225	0.282065	4.60469e+06	5.10402e+06	7.11935e+06	3.72957e+06	5.30678e+06	4.54566e+06	8.37487e+06	8.07848e+06	1.36476e+07	4.40585e+06	1.02302e+07	5.31903e+06	3.31268e+06	4.52012e+06	3.27727e+06	3.20298e+06
TG 16:0_18:1_18:2	C55 H100 O6	-0.48	-0.62	0.748751	0.670247	6.61172e+09	7.26879e+09	7.44125e+09	7.48605e+09	4.91491e+09	5.64486e+09	8.63812e+09	4.77107e+09	6.31826e+09	4.81486e+09	4.76228e+09	4.13341e+09	3.47749e+09	3.20233e+09	5.25685e+09	3.91373e+09
CL 72:7; CL 14:0-22:4-18:1-18:2; [M+NH4]+	C81 H144 O17 P2	-0.15	-0.13	0.749206	0.217772	6.30148e+07	5.73117e+07	6.80498e+07	6.07251e+07	5.48763e+07	5.50287e+07	6.28446e+07	5.67551e+07	6.10593e+07	5.48148e+07	5.79067e+07	4.41941e+07	4.84466e+07	4.20068e+07	4.58969e+07	4.93373e+07
LPC 22:4-SN1	C30 H54 N O7 P	0.18	-0.38	0.769113	0.998298	1.73531e+06	2.42593e+06	2.09907e+06	1.88607e+06	2.37696e+06	2.12981e+06	1.89487e+06	2.50566e+06	1.58106e+06	1.48391e+06	1.12826e+06	1.921e+06	1.97575e+06	1.92274e+06	1.83545e+06	2.0118e+06
PS(18:0/0:0)	C24 H48 N O9 P	0.1	0.42	0.772447	0.975567	4.22801e+06	6.94695e+06	3.64899e+06	3.45892e+06	4.33858e+06	4.07781e+06	5.02144e+06	4.09905e+06	4.4141e+06	4.67308e+06	5.89721e+06	6.84438e+06	5.06891e+06	5.35162e+06	4.89113e+06	4.68872e+06
PE O-18:2_18:1	C41 H78 N O7 P	0.74	0.91	0.774077	0.203321	7.81434e+07	1.04123e+08	1.60727e+08	6.95903e+07	1.06492e+08	8.37369e+07	2.28731e+08	1.97064e+08	2.28608e+08	1.02946e+08	2.36887e+08	1.13137e+08	5.77371e+07	7.28122e+07	6.55062e+07	6.72319e+07
PE 40:5	C45 H80 N O8 P	0.11	0.24	0.797219	1	5.36769e+07	6.33664e+07	8.63292e+07	8.05269e+07	6.55551e+07	8.3764e+07	7.19006e+07	8.46352e+07	1.32674e+06	8.94442e+07	8.67653e+07	8.36443e+07	6.78404e+07	6.92138e+07	7.05524e+07	8.95451e+07
PC 34:3	C42 H78 N O8 P	-0.17	0.41	0.800281	0.36586	4.27696e+08	1.28988e+08	4.13798e+08	4.12236e+08	4.64357e+08	4.43001e+08	2.91687e+08	5.63753e+07	5.75113e+08	5.9863e+08	5.01405e+08	5.19951e+08	7.58642e+08	4.18246e+08	4.46339e+08	5.97065e+08
PE 38:6; PE 16:0-22:6; [M+H]+	C43 H74 N O8 P	0.09	-0.19	0.802626	1	8.37412e+08	9.59196e+08	8.7672e+08	9.33139e+08	9.87849e+08	9.83074e+08	7.6166e+08	9.46402e+08	7.7921e+08	8.06471e+08	7.49746e+08	8.65648e+08	8.61637e+08	1.01112e+09	8.24334e+08	9.09815e+08
TG 18:1_18:2_22:6	C61 H100 O6	-0.88	-1.18	0.816061	0.562489	3.66051e+07	1.68935e+07	5.65832e+07	3.05038e+07	1.62384e+07	2.0257e+07	6.30003e+07	1.00819e+07	3.62989e+07	9.27424e+06	1.69292e+07	1.27843e+07	8.64316e+06	9.10028e+06	1.33126e+07	6.83343e+06
PC O-18:1	C26 H52 N O7 P	0.04	-0.36	0.820219	0.99997	3.44153e+07	4.02651e+07	4.09203e+07	3.58194e+07	4.00017e+07	3.8276e+07	3.30089e+07	4.44464e+07	3.08258e+07	2.82997e+07	2.6168e+07	3.59703e+07	4.00175e+07	3.46303e+07	3.56112e+07	3.49416e+07
PC 10:0_32:1	C50 H98 N O8 P	0.97	1.09	0.820621	0.274141	2.28379e+07	3.91053e+07	4.87734e+07	1.67535e+07	4.26797e+07	2.06814e+07	9.16541e+07	7.88699e+07	1.20881e+08	2.9824e+07	1.01628e+08	2.94635e+07	2.00134e+07	2.03172e+07	1.15656e+07	1.96404e+07
TG 18:1_18:1_20:1	C59 H108 O6	-0.83	-0.72	0.82113	0.821452	1.76137e+08	1.88751e+08	2.42482e+08	3.35062e+08	1.04329e+08	1.30774e+08	2.12403e+08	1.11005e+08	2.45265e+08	1.59781e+08	8.66006e+07	1.0196e+08	5.33363e+07	7.2612e+07	1.11656e+08	9.53759e+07
TG 16:0_16:1_18:1	C53 H98 O6	-0.23	-0.39	0.822751	0.833151	6.27919e+09	5.91069e+09	5.45972e+09	5.52797e+09	4.68621e+09	4.92005e+09	5.49323e+09	4.85388e+09	5.25477e+09	4.24416e+09	4.49709e+09	3.58093e+09	3.5252e+09	2.94096e+09	4.83148e+09	3.9937e+09
SM 18:1;2O/24:0	C47 H95 N2 O6 P	0.37	1.13	0.831744	0.940746	4.85072e+06	1.13781e+07	1.46578e+07	6.29331e+06	1.29726e+07	7.39821e+06	2.92636e+07	9.85606e+06	2.91594e+07	1.08924e+07	2.78325e+07	1.01149e+07	6.96721e+06	7.6268e+06	6.97618e+06	7.14375e+06
PC 40:8; PC 20:4-20:4; [M+H]+	C48 H80 N O8 P	-0.1	-0.21	0.839591	1	5.03659e+08	4.90394e+08	5.92297e+08	5.37506e+08	5.5692e+08	5.1594e+08	4.21662e+08	4.53404e+08	5.0093e+08	3.91071e+08	4.20514e+08	4.76952e+08	5.61828e+08	5.25962e+08	4.17611e+08	4.44878e+08
PC 36:6	C44 H76 N O8 P	0.02	-0.29	0.84703	0.995378	1.7445e+06	2.04903e+06	2.0246e+06	1.86916e+06	2.01545e+06	2.11499e+06	1.32078e+06	1.93731e+06	1.39446e+06	1.93583e+06	1.32889e+06	1.79923e+06	2.32991e+06	1.84254e+06	2.02775e+06	1.90767e+06
TG 16:0_16:0_18:0	C53 H102 O6	0.21	0.49	0.850933	0.113119	7.88012e+07	7.62915e+07	1.34123e+08	9.37932e+07	1.0193e+08	1.01321e+08	6.55857e+07	9.85742e+07	9.62111e+07	1.46197e+08	8.9862e+07	1.53915e+08	1.43272e+08	1.39194e+08	1.28593e+08	1.61731e+08
Acetyl-L-carnitine	C9 H17 N O4	0.02	0.37	0.851873	0.000544455	6.53607e+07	9.00909e+07	6.80087e+07	6.78373e+07	7.16664e+07	6.56182e+07	6.00249e+07	7.77771e+07	7.21578e+07	1.00471e+08	7.44868e+07	1.0168e+08	1.13839e+08	1.41761e+08	1.16293e+08	1.18279e+08
PE 42:1; PE 24:0-18:1; [M+H]+	C47 H92 N O8 P	0.91	1.12	0.853069	0.102094	2.586e+06	4.00786e+06	4.53347e+06	1.91535e+06	4.52339e+06	2.39103e+06	8.56838e+06	7.87031e+06	1.21245e+07	2.82e+06	1.14956e+07	2.72876e+06	1.57415e+06	1.90183e+06	1.37284e+06	1.34525e+06
SM d40:0; SM d24:0/16:0; [M+H]+	C45 H93 N2 O6 P	0.8	1.05	0.853488	0.701454	5.04806e+06	8.12891e+06	1.10258e+07	4.36427e+06	8.94646e+06	4.85626e+06	2.11809e+07	1.40371e+07	1.96251e+07	7.59977e+06	2.17934e+07	7.12603e+06	6.21635e+06	5.0353e+06	4.43044e+06	5.10292e+06
PE 36:1	C41 H80 N O8 P	0.4	0.41	0.853887	0.181167	1.1049e+07	1.36836e+07	1.62205e+07	1.24121e+07	1.40922e+07	1.36921e+07	2.04433e+07	2.10009e+07	2.11064e+07	1.29763e+07	2.39448e+07	1.35261e+07	9.59888e+06	1.05221e+07	1.07272e+07	1.1274e+07
SM 18:1;2O/24:1	C47 H93 N2 O6 P	0.11	-0.5	0.854593	0.564306	2.60979e+08	2.63165e+08	3.1542e+08	2.02336e+08	2.59504e+08	2.44078e+08	3.06996e+08	3.24804e+08	654781	1.42147e+08	3.67342e+08	2.29207e+08	1.91681e+08	224459	1.76855e+08	1.961e+08
PC 38:1; PC 20:0-18:1; [M+H]+	C46 H90 N O8 P	0.3	0.54	0.855086	0.530084	2.43991e+07	2.94012e+07	3.32689e+07	2.16114e+07	2.6996e+07	2.35731e+07	4.24949e+07	3.94449e+07	5.58706e+07	2.65774e+07	5.07259e+07	2.75354e+07	1.76633e+07	2.42927e+07	1.8776e+07	2.00895e+07
PC 40:7	C48 H82 N O8 P	0.32	0.71	0.858023	0.15848	3.05531e+07	3.16519e+07	3.09234e+07	3.4077e+07	3.41012e+07	3.8728e+07	4.04398e+07	3.9172e+07	2.62621e+07	6.11186e+07	4.15593e+07	6.07562e+07	7.08782e+07	7.86744e+07	7.07793e+07	6.7694e+07
TG 16:0_16:0_17:0	C52 H100 O6	-0.19	-0.29	0.858841	1	1.66713e+07	1.21106e+07	2.10018e+07	1.62259e+07	1.26807e+07	1.77727e+07	1.45672e+07	1.42086e+07	1.04311e+07	1.55204e+07	1.13832e+07	1.86826e+07	1.52493e+07	1.46618e+07	1.25358e+07	1.47668e+07
TAG 44:0; TAG 14:0-14:0-16:0; [M+NH4]+	C47 H90 O6	-0.13	-0.38	0.859096	0.976301	3.93252e+07	3.43953e+07	3.00084e+07	3.18343e+07	2.97095e+07	3.07104e+07	2.28284e+07	3.12697e+07	3.27142e+07	2.03385e+07	2.77756e+07	2.30486e+07	2.49154e+07	1.77507e+07	2.75581e+07	2.37184e+07
LPC 18:0-SN1	C26 H54 N O7 P	0.02	0.17	0.85933	0.638916	1.09647e+08	1.05557e+08	1.01573e+08	1.1715e+08	1.15142e+08	1.17225e+08	8.48716e+07	1.02733e+08	1.17825e+08	1.24014e+08	1.13664e+08	1.52473e+08	1.44967e+08	1.16866e+08	1.06319e+08	1.40237e+08
SHexCer d42:1; SHexCer d18:1/24:0; [M+H]+	C48 H93 N O11 S	0.59	0.5	0.861343	0.258595	3.46855e+06	7.03929e+06	5.40314e+06	2.4706e+06	5.51103e+06	3.3777e+06	1.01342e+07	7.87382e+06	8.49835e+06	3.86824e+06	1.48428e+07	4.07741e+06	2.87793e+06	3.61685e+06	2.61928e+06	2.59831e+06
PI 38:3	C47 H85 O13 P	0.31	0.23	0.861711	0.920722	5.0497e+06	1.06204e+07	7.6082e+06	9.20606e+06	1.07483e+07	1.20554e+07	1.01207e+07	9.76672e+06	9.84501e+06	9.57339e+06	9.8906e+06	1.20913e+07	1.35781e+07	1.07413e+07	1.57127e+07	1.50018e+07
PC 38:6; PC 18:3-20:3; [M+H]+	C46 H80 N O8 P	0	-0.26	0.863616	0.999467	9.10474e+09	9.91361e+09	9.97879e+09	1.01587e+10	1.06294e+10	1.07156e+10	9.02194e+09	9.25038e+09	8.51753e+09	8.05352e+09	7.88768e+09	1.02715e+10	1.0669e+10	1.22099e+10	9.66773e+09	9.39507e+09
TG 16:1_18:2_18:3	C55 H94 O6	-1.01	-1.56	0.864227	0.778109	6.39362e+07	4.38975e+07	1.60376e+08	1.28004e+08	2.69488e+07	6.82423e+07	1.81897e+08	2.38275e+07	8.96846e+07	2.98059e+07	3.0836e+07	3.4152e+07	1.6075e+07	2.14104e+07	3.62979e+07	2.21688e+07
TG 18:1_18:1_18:1	C57 H104 O6	-0.38	-0.44	0.877386	0.887535	2.6534e+09	2.60999e+09	2.97295e+09	2.97758e+09	2.15362e+09	2.1557e+09	3.57563e+09	2.00347e+09	2.52576e+09	2.2673e+09	1.87425e+09	1.70877e+09	1.54157e+09	1.41641e+09	2.45207e+09	1.89652e+09
PS 38:6; PS 16:1-22:5; [M+H]+	C44 H74 N O10 P	0.06	-0.33	0.877518	1	4.64279e+07	5.16696e+07	4.412e+07	4.14431e+07	5.9364e+07	4.63536e+07	3.48406e+07	4.79322e+07	3.50028e+07	4.21436e+07	2.94459e+07	3.69547e+07	5.02412e+07	5.4246e+07	3.84085e+07	4.85581e+07
PS 42:10; PS 20:4-22:6; [M+H]+	C48 H74 N O10 P	-0.16	-0.77	0.878774	0.143462	2.19579e+06	2.12038e+06	1.90143e+06	1.49775e+06	2.2504e+06	1.6619e+06	1.50413e+06	1.94128e+06	1.21991e+06	1.14271e+06	586624	1.37961e+06	58332.1	1.92393e+06	1.26045e+06	650546
PE 44:12; PE 22:6-22:6; [M+H]+	C49 H74 N O8 P	0.02	-0.2	0.883192	1	3.63621e+06	3.96277e+06	4.71448e+06	3.67513e+06	4.22243e+06	3.8575e+06	3.48166e+06	3.88331e+06	3.30458e+06	3.3505e+06	3.1524e+06	3.81225e+06	4.1056e+06	4.76218e+06	3.59969e+06	3.51672e+06
PC 40:4; PC 20:2-20:2; [M+H]+	C48 H88 N O8 P	0.1	0.22	0.894323	1	5.96013e+07	6.90981e+07	6.71316e+07	8.2872e+07	6.94729e+07	7.90868e+07	6.27183e+07	7.63727e+07	7.15705e+07	8.66297e+07	1.12485e+08	7.10674e+07	7.57047e+07	6.27486e+07	7.02063e+07	8.59818e+07
TG 16:0_17:0_18:1	C54 H102 O6	-0.36	-0.28	0.896876	0.733298	1.02936e+08	1.02024e+08	1.0366e+08	1.17981e+08	6.72203e+07	8.81203e+07	9.40111e+07	7.32444e+07	1.02663e+08	1.19765e+08	5.35682e+07	6.80208e+07	1.57998e+08	1.43101e+08	7.71738e+07	8.52604e+07
PC 38:4; PC 19:2-19:2; [M+H]+	C46 H84 N O8 P	-0.12	-0.27	0.89824	0.999985	5.71503e+08	5.91425e+08	4.07419e+08	4.76129e+08	5.54069e+08	4.85961e+08	4.12095e+08	4.81378e+08	4.72128e+08	4.42841e+08	3.75829e+08	4.2731e+08	5.48287e+08	5.85309e+08	4.70153e+08	4.33672e+08
PC 34:1; PC 16:0-18:1; [M+H]+	C42 H82 N O8 P	0.08	-0.18	0.899686	0.115641	3.17629e+09	3.6749e+09	3.73677e+09	3.5642e+09	3.81249e+09	3.86481e+09	3.58527e+09	4.14156e+09	3.36893e+09	3.02432e+09	3.01641e+09	3.5007e+09	3.205e+09	3.15649e+09	3.15197e+09	3.18602e+09
PC 42:2; PC 21:1-21:1; [M+H]+	C50 H96 N O8 P	0.66	0.8	0.902691	0.17948	3.71802e+06	5.38528e+06	7.20708e+06	2.67075e+06	5.43094e+06	3.39765e+06	1.22031e+07	8.97887e+06	1.46822e+07	4.08099e+06	1.15544e+07	4.31586e+06	2.13144e+06	3.36933e+06	2.35884e+06	2.23253e+06
PE 42:7; PE 20:1-22:6; [M+H]+	C47 H80 N O8 P	0.28	-0.47	0.902805	0.437256	9.45709e+06	1.09444e+07	5.95534e+06	1.00837e+07	1.16076e+07	1.21127e+07	7.82633e+06	1.20412e+07	6.7402e+06	7.45391e+06	7.40666e+06	5.92339e+06	8.40412e+06	8.14317e+06	5.31152e+06	7.16198e+06
PE 40:1; PE 22:0-18:1; [M+H]+	C45 H88 N O8 P	0.79	1.13	0.903186	0.113577	1.10517e+06	1.71388e+06	1.98453e+06	697814	1.81829e+06	861968	3.96383e+06	3.04984e+06	4.93237e+06	1.26837e+06	4.88493e+06	994285	617524	748810	464750	509065
PC O-38:6	C46 H82 N O7 P	-0.03	-0.33	0.908395	1	3.05478e+07	4.12372e+07	3.77654e+07	3.62248e+07	3.64603e+07	4.64936e+07	3.43835e+07	3.6075e+07	3.13562e+07	2.71281e+07	3.12035e+07	2.76418e+07	4.30573e+07	3.44109e+07	3.65891e+07	4.29176e+07
TG 16:0_18:1_22:0	C59 H112 O6	-0.64	-0.27	0.912545	1	5.34169e+06	4.79532e+06	4.43437e+06	8.35839e+06	3.15279e+06	3.36417e+06	2.3196e+06	3.41342e+06	6.65099e+06	4.65708e+06	2.30598e+06	3.72815e+06	2.29546e+06	2.9479e+06	3.28901e+06	3.24968e+06
PE O-18:1_18:1	C41 H80 N O7 P	0.64	0.78	0.916875	0.203418	7.33147e+07	9.55182e+07	1.24606e+08	5.26294e+07	9.86768e+07	6.54405e+07	1.82715e+08	1.6444e+08	2.2283e+08	7.39462e+07	2.11468e+08	7.91722e+07	4.2738e+07	6.50158e+07	4.65179e+07	4.52628e+07
PC 40:7	C48 H82 N O8 P	0.13	-0.09	0.917721	0.999623	1.36145e+07	1.37725e+07	2.10968e+07	1.3493e+07	1.51447e+07	1.49242e+07	1.18641e+07	1.62846e+07	1.22013e+07	1.25667e+07	1.31542e+07	1.36934e+07	1.74912e+07	1.58213e+07	1.44104e+07	1.48629e+07
PC 33:2; PC 14:1-19:1; [M+H]+	C41 H78 N O8 P	0.04	0.2	0.919079	0.333161	3.53144e+07	3.68719e+07	3.68453e+07	3.94766e+07	4.14721e+07	3.86864e+07	3.44123e+07	3.71463e+07	4.17229e+07	4.18686e+07	4.25972e+07	4.60104e+07	5.45763e+07	5.0094e+07	4.39322e+07	4.82937e+07
PE O-16:1_22:6	C43 H74 N O7 P	-0.08	-0.32	0.919261	0.972189	4.72335e+08	5.76815e+08	4.42952e+08	3.99912e+08	5.80908e+08	4.19947e+08	3.21078e+08	4.47973e+08	5.25254e+08	3.47407e+08	3.21192e+08	3.84331e+08	5.06241e+08	3.43391e+08	3.27395e+08	3.26152e+08
LPC 22:5	C30 H52 N O7 P	0.07	-0.57	0.91961	0.999998	1.44085e+07	1.64659e+07	1.85092e+07	1.70821e+07	1.74548e+07	1.84243e+07	4.57379e+06	1.77263e+07	1.20005e+07	1.06389e+07	8.39289e+06	1.42229e+07	1.5464e+07	1.32338e+07	1.39413e+07	1.34897e+07
PE O-16:1_18:1	C39 H76 N O7 P	0.43	0.4	0.919751	0.42471	4.94111e+07	5.64008e+07	7.3957e+07	5.05595e+07	6.18959e+07	5.99942e+07	8.24611e+07	8.77796e+07	8.21509e+07	5.76124e+07	9.03796e+07	5.87491e+07	4.77385e+07	4.31543e+07	4.76079e+07	6.46099e+07
PC 38:1	C46 H90 N O8 P	0.33	0.9	0.919793	0.971924	800333	697670	1.6778e+06	808954	1.03716e+06	991371	2.16266e+06	780206	1.5957e+06	1.12523e+06	4.17817e+06	1.41339e+06	685725	1.17454e+06	641411	368168
PC 42:2	C50 H96 N O8 P	1.02	1.15	0.923419	0.154216	1.07784e+06	2.17273e+06	2.84475e+06	896363	2.23737e+06	1.19413e+06	5.07181e+06	4.37257e+06	6.05353e+06	1.82079e+06	5.37849e+06	1.84591e+06	883996	875598	220705	800587
TG 8:0_16:0_18:1	C45 H84 O6	-0.78	-0.77	0.926875	0.981926	1.33351e+07	1.17881e+07	1.25429e+07	8.25724e+06	6.45789e+06	6.08917e+06	8.51522e+06	7.68905e+06	1.59569e+07	6.58494e+06	7.7108e+06	3.59652e+06	4.85975e+06	3.57238e+06	6.42825e+06	5.86402e+06
PC 36:5	C44 H78 N O8 P	0.08	-0.26	0.927742	0.999965	5.80331e+07	1.13261e+08	6.27452e+07	6.11692e+07	6.67488e+07	6.38944e+07	5.37426e+07	7.17035e+07	7.40945e+07	5.46697e+07	4.48703e+07	4.89396e+07	6.15945e+07	5.31441e+07	6.18555e+07	5.59652e+07
LPC O-16:1	C24 H50 N O6 P	0	0.15	0.928198	0.995469	3.1501e+06	3.05258e+06	3.08812e+06	3.06992e+06	3.3037e+06	3.20969e+06	2.87564e+06	2.9397e+06	3.4509e+06	2.92581e+06	3.36854e+06	4.32139e+06	3.83355e+06	3.58479e+06	2.88331e+06	3.09386e+06
PI 38:5	C47 H81 O13 P	-0.14	-0.4	0.930225	1	8.63357e+06	1.66421e+07	1.14186e+07	8.41472e+06	1.04816e+07	9.08039e+06	9.16654e+06	8.60659e+06	7.65867e+06	8.32639e+06	6.48795e+06	7.51206e+06	1.0185e+07	1.09233e+07	8.56929e+06	9.22185e+06
TG 16:0_18:1_18:1	C55 H102 O6	-0.07	-0.3	0.932671	0.741902	4.24042e+09	4.33717e+09	3.99234e+09	4.29074e+09	3.78414e+09	5.58727e+09	4.35782e+09	3.52381e+09	3.97898e+09	3.69133e+09	3.23665e+09	2.74783e+09	2.90666e+09	2.43849e+09	4.02186e+09	3.56975e+09
PC 44:1; PC 26:0-18:1; [M+H]+	C52 H102 N O8 P	0.7	1.27	0.935037	0.50206	666614	1.09606e+06	2.51845e+06	284334	1.11013e+06	608666	1.75756e+06	3.16777e+06	5.38159e+06	647705	3.21007e+06	1.0323e+06	326832	568188	298022	465168
LPE 16:0; [M+H]+	C21 H44 N O7 P	-0.01	0.16	0.935525	0.680777	1.49216e+07	1.76089e+07	1.45828e+07	1.53865e+07	1.51395e+07	1.49343e+07	1.32413e+07	1.52184e+07	1.77742e+07	1.61853e+07	1.44307e+07	2.20089e+07	1.78678e+07	1.75755e+07	1.47913e+07	1.81403e+07
PC 32:3; PC 10:0-22:3; [M+H]+	C40 H74 N O8 P	0.47	3	0.937043	0.896502	1.83766e+07	1.89973e+08	2.1254e+07	1.82667e+07	3.54125e+07	1.93895e+07	1.70874e+07	1.65634e+08	1.92659e+08	1.5299e+08	1.06485e+07	1.64118e+08	1.9429e+08	1.8085e+07	1.54328e+08	1.9247e+08
SHexCer d42:2; SHexCer d18:1/24:1; [M+H]+	C48 H91 N O11 S	0.92	0.9	0.937401	0.394907	2.38219e+06	3.68455e+06	5.00746e+06	2.04166e+06	3.67355e+06	2.69731e+06	8.9365e+06	7.83089e+06	7.38064e+06	3.33827e+06	7.70475e+06	3.96355e+06	1.64719e+06	2.50357e+06	2.07696e+06	1.94243e+06
PE 40:8; PE 18:2-22:6; [M+H]+	C45 H74 N O8 P	-0.03	-0.26	0.938253	0.999957	2.05774e+08	2.21061e+08	2.16036e+08	2.04811e+08	2.14889e+08	2.11017e+08	1.61392e+08	2.02979e+08	2.18389e+08	1.776e+08	1.69333e+08	1.74359e+08	2.08045e+08	1.99178e+08	1.6486e+08	1.75933e+08
PE 36:6; PE 14:0-22:6; [M+H]+	C41 H70 N O8 P	-0.02	-0.12	0.939634	1	6.65205e+06	6.37624e+06	6.45023e+06	6.45188e+06	7.28393e+06	6.32934e+06	5.03142e+06	6.3802e+06	6.38542e+06	5.74071e+06	4.75784e+06	6.09834e+06	5.92464e+06	7.20124e+06	5.62601e+06	5.88352e+06
PC 30:0; PC 15:0-15:0; [M+H]+	C38 H76 N O8 P	0.16	-0.26	0.940565	1	2.28387e+08	2.20756e+08	2.36399e+08	2.66008e+08	2.85103e+08	2.8577e+08	2.27011e+08	2.33335e+08	1.96027e+08	1.87306e+08	1.93206e+08	2.84352e+08	2.364e+08	2.9888e+08	2.55827e+08	2.40219e+08
TG 18:1_18:2_22:1	C61 H110 O6	-0.92	-0.49	0.941096	0.810239	1.96083e+07	2.03549e+07	2.72693e+07	4.40825e+07	9.78852e+06	1.48187e+07	3.53392e+07	1.02649e+07	2.68195e+07	2.00403e+07	1.07348e+07	1.394e+07	6.04137e+06	8.58895e+06	1.11774e+07	9.64503e+06
PC O-14:0	C22 H46 N O7 P	0.42	1.21	0.941197	0.991372	93134.7	873043	867038	195472	848727	167105	687732	732018	129039	1.14063e+06	1.31792e+06	1.83245e+06	1.2751e+06	1.54046e+06	1.65807e+06	244907
PC O-20:2	C28 H54 N O7 P	0.03	-0.32	0.941246	0.998617	1.6902e+06	1.86608e+06	1.94606e+06	1.8886e+06	1.87997e+06	1.94207e+06	1.5239e+06	1.94414e+06	1.63931e+06	1.35892e+06	1.287e+06	2.11801e+06	2.12972e+06	2.14497e+06	1.85496e+06	1.85745e+06
PC 44:12; PC 22:6-22:6; [M+H]+	C52 H80 N O8 P	-0.01	-0.22	0.941552	1	3.86319e+06	4.11741e+06	5.26362e+06	4.53366e+06	4.28101e+06	4.83229e+06	3.91117e+06	4.31957e+06	3.27567e+06	3.23398e+06	4.66649e+06	4.15461e+06	4.42782e+06	5.55243e+06	3.85984e+06	3.64167e+06
PE 40:4	C45 H82 N O8 P	0.1	-0.39	0.943385	1	1.45527e+07	1.75419e+07	1.75974e+07	2.03691e+07	1.60268e+07	2.15385e+07	1.58543e+07	2.28275e+07	8.75723e+06	2.43201e+07	1.32799e+06	1.80444e+07	1.49236e+07	1.43007e+07	2.04427e+07	2.08049e+07
PC 31:1	C39 H76 N O8 P	0.01	-0.67	0.943612	0.987664	1.69348e+07	2.35589e+07	2.69485e+07	1.52289e+07	2.21146e+07	4.41254e+07	1.85722e+07	1.73028e+07	1.72915e+07	1.04078e+07	1.2599e+07	1.2927e+07	1.57504e+07	1.96052e+07	1.73045e+07	1.51432e+07
PC 37:4	C45 H82 N O8 P	-0.07	-0.03	0.944257	1	2.97099e+07	2.18884e+07	5.84018e+06	1.84911e+07	2.42806e+07	2.11548e+07	1.73478e+07	1.662e+07	2.36052e+07	907309	1.85011e+07	2.10159e+07	2.32193e+07	2.61526e+07	1.91351e+07	1.89653e+07
PC 18:2_18:2	C44 H80 N O8 P	-0.14	0.47	0.950311	0.383927	3.85131e+08	4.84558e+08	3.96508e+08	3.86347e+08	3.45534e+08	4.19678e+08	2.73044e+08	3.67003e+08	5.7459e+08	6.03084e+08	5.10763e+08	4.7982e+08	7.0365e+08	5.27469e+08	4.85763e+08	5.9765e+08
TG 16:0_16:0_16:0	C51 H98 O6	0.34	0.53	0.954691	0.205311	3.17935e+08	2.47387e+08	4.63246e+08	2.71109e+08	4.12347e+08	3.92767e+08	3.05481e+08	3.51553e+08	2.31858e+08	4.67448e+08	3.81809e+08	5.73341e+08	7.34283e+08	5.75945e+08	5.0307e+08	5.45991e+08
PC 34:2; PC 17:1-17:1; [M+H]+	C42 H80 N O8 P	-0.01	0.16	0.955015	0.0530245	3.91621e+09	4.58339e+09	5.4326e+09	4.43262e+09	4.63104e+09	4.66163e+09	3.07469e+09	4.34476e+09	5.10075e+09	6.32878e+09	4.69125e+09	4.99566e+09	6.80702e+09	5.24449e+09	5.49678e+09	6.61116e+09
SM d37:1; SM d25:0/12:1; [M+H]+	C42 H85 N2 O6 P	0.03	-0.51	0.955301	0.695436	1.22995e+07	1.56953e+07	2.02703e+07	1.91505e+07	1.3678e+07	2.14844e+07	1.5318e+07	2.01828e+07	1.16248e+07	1.2559e+07	1.19821e+07	2.20285e+07	1.4148e+07	1.34337e+07	1.27563e+07	1.40469e+07
PC 41:1	C49 H96 N O8 P	0.74	0.97	0.955735	0.349395	1.47753e+06	1.79557e+06	2.90317e+06	873335	1.88861e+06	1.22626e+06	4.04207e+06	3.58911e+06	5.6118e+06	1.31024e+06	4.90804e+06	1.49854e+06	651449	1.09868e+06	625545	1.35495e+06
SM d36:0; SM d22:0/14:0; [M+H]+	C41 H85 N2 O6 P	0.52	0.42	0.955835	0.775044	5.85093e+06	7.90186e+06	1.11515e+07	6.7859e+06	8.01447e+06	7.23308e+06	1.30854e+07	1.54553e+07	1.10341e+07	8.35504e+06	1.31451e+07	8.6664e+06	7.10875e+06	6.96132e+06	6.24998e+06	8.40534e+06
TG 18:1_18:2_20:1	C59 H106 O6	-0.51	-0.27	0.957073	0.965267	2.01875e+08	1.70968e+08	2.20942e+08	3.19347e+08	1.29176e+08	1.68629e+08	2.45419e+08	1.09622e+08	1.96096e+08	2.09716e+08	1.17721e+08	1.54735e+08	1.11966e+08	1.27963e+08	1.47747e+08	8.86457e+07
TG 16:0_16:1_20:4	C55 H96 O6	-0.79	-1.55	0.957113	0.954818	1.5757e+08	8.46529e+07	1.99819e+08	1.03232e+08	7.14869e+07	7.97236e+07	1.89489e+08	5.4683e+07	1.03918e+08	2.94077e+07	5.53197e+07	3.37435e+07	3.78138e+07	2.14734e+07	4.89344e+07	2.97916e+07
Cer(m18:1(4E)/24:1(15Z))	C42 H81 N O2	-0.07	-0.17	0.957729	0.99987	5.91909e+06	5.40129e+06	6.09931e+06	6.16267e+06	5.81607e+06	6.27646e+06	4.82683e+06	5.62236e+06	5.02571e+06	5.16455e+06	5.52821e+06	5.55586e+06	5.88547e+06	5.83125e+06	4.62206e+06	5.17766e+06
SM 18:1;2O/22:0	C45 H91 N2 O6 P	0.28	0.32	0.958938	0.626578	8.65467e+07	9.20556e+07	1.07168e+08	8.08205e+07	1.01433e+08	9.19858e+07	1.16723e+08	1.15889e+08	1.30061e+08	8.63976e+07	1.30153e+08	9.28268e+07	8.45886e+07	8.2693e+07	7.40462e+07	8.33966e+07
SM d38:1; SM d24:0/14:1; [M+H]+	C43 H87 N2 O6 P	0.27	0.31	0.961221	0.489038	3.39842e+07	3.53166e+07	4.64083e+07	3.94704e+07	3.90169e+07	4.26783e+07	4.7366e+07	5.16428e+07	5.05886e+07	3.53351e+07	5.40018e+07	4.20385e+07	3.39709e+07	3.37474e+07	3.43996e+07	3.48039e+07
PC O-20:3	C28 H52 N O7 P	0.09	-0.22	0.964426	0.99998	1.73196e+07	1.64396e+07	1.38838e+07	1.35597e+07	1.39825e+07	1.82895e+07	1.00235e+07	2.03961e+07	1.29741e+07	1.623e+07	9.28962e+06	1.30782e+07	1.52819e+07	1.21185e+07	1.40797e+07	1.51834e+07
PC O-32:0	C40 H82 N O7 P	0.03	-0.18	0.964627	0.950703	1.23851e+07	1.43212e+07	2.32087e+07	1.7341e+07	1.44089e+07	1.94263e+07	1.47643e+07	1.75922e+07	1.22888e+07	1.34594e+07	1.47415e+07	1.45814e+07	1.87171e+07	1.32397e+07	9.61219e+06	1.4616e+07
PS 40:8; PS 20:4-20:4; [M+H]+	C46 H74 N O10 P	-0.2	-0.12	0.968107	0.999015	3.3469e+06	3.73447e+06	3.30794e+06	4.06363e+06	3.21815e+06	2.96664e+06	2.16531e+06	3.45788e+06	3.10053e+06	3.46079e+06	1.98968e+06	3.41585e+06	4.00883e+06	3.53593e+06	2.28953e+06	3.67889e+06
SM d36:2; SM d24:2/12:0; [M+H]+	C41 H81 N2 O6 P	0.01	-0.24	0.968668	1	1.9205e+07	2.43804e+07	2.12719e+07	2.14621e+07	2.42208e+07	2.22707e+07	1.7979e+07	2.08425e+07	1.66838e+07	1.83334e+07	1.77631e+07	2.1223e+07	2.39089e+07	1.91606e+07	1.87728e+07	2.13584e+07
DAG 36:3; DAG 18:1-18:2; [M+NH4]+	C39 H70 O5	-0.84	-0.98	0.96898	0.894201	8.62054e+06	5.69108e+06	1.18289e+07	1.15153e+07	3.1869e+06	6.12145e+06	1.40979e+07	5.09218e+06	1.26234e+07	4.2341e+06	5.17917e+06	5.00289e+06	4.04764e+06	3.18741e+06	3.96861e+06	3.90201e+06
Cer (m42:3) (m16:0/26:3)	C42 H79 N O2	0.64	0.7	0.971245	0.143334	4.09718e+06	6.01315e+06	8.73505e+06	2.61387e+06	5.50329e+06	3.63069e+06	1.25271e+07	1.02072e+07	1.41976e+07	4.11203e+06	1.17059e+07	4.70757e+06	1.939e+06	3.49407e+06	2.23407e+06	2.18433e+06
LPC 16:1-SN1	C24 H48 N O7 P	0.18	0.61	0.971294	0.725181	562409	763955	1.2169e+06	535251	777334	916054	691165	729015	1.10623e+06	687660	1.02922e+06	994144	1.18775e+06	854591	1.27401e+06	1.34495e+06
SM d38:0; SM d26:0/12:0; [M+H]+	C43 H89 N2 O6 P	0.65	0.81	0.971983	0.647464	2.91827e+06	4.01175e+06	5.92213e+06	3.40154e+06	4.5043e+06	2.64953e+06	9.75849e+06	7.11449e+06	9.85405e+06	3.61556e+06	8.91405e+06	4.12016e+06	3.12149e+06	2.79692e+06	2.15835e+06	2.57123e+06
CerG (d40:1)	C46 H89 N O8	0.41	0.82	0.972405	0.31541	7.40576e+06	1.14254e+07	1.54408e+07	4.85516e+06	8.86214e+06	6.31725e+06	2.5824e+07	1.60825e+07	2.44211e+07	7.55837e+06	2.49142e+07	8.89693e+06	4.14715e+06	6.45741e+06	4.03612e+06	4.02416e+06
PC 36:8; PC 18:4-18:4; [M+H]+	C44 H72 N O8 P	0.13	-0.38	0.972572	0.999958	2.91996e+06	2.44639e+06	2.41452e+06	2.72653e+06	3.4407e+06	3.52002e+06	2.04422e+06	2.21692e+06	1.86885e+06	2.10966e+06	1.84191e+06	2.20257e+06	2.5525e+06	2.49757e+06	2.22911e+06	2.43415e+06
PC 42:1	C50 H98 N O8 P	0.66	0.99	0.972712	0.923984	97627.1	530424	1.11797e+06	112880	441652	115670	1.73185e+06	573930	2.62561e+06	152965	800296	475636	154513	150358	330858	156487
LPC 17:1-SN1	C25 H50 N O7 P	-0.02	-0.26	0.973538	0.999043	1.01647e+06	1.03696e+06	1.21438e+06	1.1782e+06	1.09521e+06	1.21321e+06	1.04803e+06	1.08855e+06	945096	834050	903273	1.34508e+06	1.27434e+06	1.06975e+06	867014	963105
Cer (m41:2) (m15:0/26:2)	C41 H79 N O2	-0.26	-0.26	0.973984	1	5.85473e+06	4.83635e+06	5.84846e+06	5.50344e+06	5.0378e+06	5.80292e+06	4.26064e+06	4.41895e+06	4.71284e+06	4.50665e+06	4.7428e+06	4.99458e+06	5.17489e+06	4.60315e+06	4.16665e+06	4.92507e+06
Cer (m40:2) (m14:0/26:2)	C40 H77 N O2	0.62	0.84	0.974185	0.130894	1.89839e+06	3.01081e+06	4.38437e+06	1.36538e+06	2.8134e+06	1.6586e+06	7.39713e+06	4.75735e+06	7.18669e+06	1.92785e+06	6.43299e+06	2.37093e+06	983978	1.71407e+06	996537	899435
LPE 22:5; [M+H]+	C27 H46 N O7 P	0.21	-0.07	0.975452	1	1.14554e+06	1.9332e+06	1.49017e+06	1.19105e+06	1.69692e+06	1.41179e+06	1.37733e+06	2.10445e+06	354567	1.39909e+06	1.14768e+06	1.70692e+06	1.74069e+06	1.95627e+06	1.39232e+06	1.7738e+06
PE 38:4; PE 16:0-22:4; [M+H]+	C43 H78 N O8 P	0.14	-0.15	0.975538	0.987018	2.71601e+07	3.79304e+07	2.54069e+07	2.76425e+07	2.99427e+07	3.03693e+07	2.46648e+07	3.83977e+07	2.54231e+07	3.13282e+07	2.40349e+07	1.80812e+07	2.49914e+07	2.39178e+07	2.47601e+07	2.97697e+07
PE 41:6; PE 19:0-22:6; [M+H]+	C46 H80 N O8 P	0.07	-0.13	0.976228	0.616267	2.44949e+07	2.61084e+07	3.27182e+07	3.42874e+07	2.70154e+07	3.65842e+07	2.96611e+07	3.22941e+07	2.45861e+07	2.0858e+07	2.9855e+07	2.91668e+07	2.50012e+07	2.66997e+07	2.594e+07	2.39266e+07
TG 18:1_18:2_24:0	C63 H116 O6	-0.96	-0.54	0.976846	0.98247	4.46158e+06	3.6814e+06	4.34013e+06	7.52028e+06	2.13651e+06	2.38539e+06	3.47416e+06	2.13263e+06	6.1235e+06	3.58516e+06	2.20064e+06	2.45671e+06	1.37794e+06	1.56865e+06	2.10627e+06	1.95475e+06
PC 34:4	C42 H76 N O8 P	0.17	0.08	0.977823	1	5.39681e+06	5.37191e+06	6.08492e+06	4.91734e+06	6.7488e+06	6.72331e+06	5.41397e+06	4.8281e+06	5.10597e+06	1.11339e+06	6.27165e+06	6.70915e+06	8.27302e+06	4.24112e+06	7.0093e+06	6.57944e+06
PI 38:3	C47 H85 O13 P	0.17	0.37	0.977882	0.78049	8.99027e+06	9.5563e+06	8.19565e+06	8.42249e+06	9.61106e+06	9.91865e+06	1.14116e+07	7.85306e+06	6.90667e+06	1.53536e+07	1.07425e+07	1.17169e+07	1.13981e+07	1.33994e+07	1.42894e+07	1.34474e+07
TG 18:1_18:2_18:2	C57 H100 O6	-0.94	-0.91	0.978368	0.879941	1.95637e+09	1.59112e+09	3.19724e+09	3.23262e+09	1.06761e+09	1.62609e+09	3.88644e+09	9.1148e+08	2.29805e+09	1.34331e+09	1.40771e+09	1.281e+09	8.4968e+08	7.54178e+08	1.15713e+09	7.88187e+08
PC O-34:0	C42 H86 N O7 P	0.45	0.55	0.979991	1	1.87834e+06	2.49775e+06	1.54536e+06	920732	2.3233e+06	2.36383e+06	826101	4.27876e+06	3.15657e+06	4.54601e+06	1.85238e+06	986536	2.81169e+06	936510	2.03453e+06	2.77777e+06
PC 16:2_22:3	C46 H82 N O8 P	0.01	-0.34	0.980157	0.998754	4.20994e+08	5.69398e+08	5.83047e+08	5.2327e+08	5.507e+08	5.53173e+08	4.50365e+08	5.49028e+08	4.61159e+08	3.99383e+08	3.8536e+08	5.16786e+08	4.58464e+08	5.32851e+08	4.32719e+08	4.45046e+08
PC 20:3_20:4	C48 H82 N O8 P	0.23	-0.3	0.98066	1	3.16693e+07	4.9448e+07	2.75717e+07	3.63426e+07	3.90768e+07	4.84702e+07	1.77688e+07	4.09015e+07	3.21732e+07	2.30644e+07	1.82937e+07	3.52696e+07	2.93547e+07	3.89519e+07	3.37839e+07	3.28006e+07
PE 42:10; PE 20:4-22:6; [M+H]+	C47 H74 N O8 P	0.62	0.2	0.980695	0.926578	139628	492758	1.16617e+06	914907	977673	1.13706e+06	1.19589e+06	1.02041e+06	863100	789553	604301	823500	316047	1.06606e+06	817147	733636
GlcCer(d18:2(4E,8Z)/21:0(2OH[R]))	C45 H85 N O9	0.84	0.54	0.980714	0.173428	360199	780232	872030	165542	751201	313407	1.85105e+06	1.28873e+06	1.17943e+06	475543	1.6817e+06	367703	213133	200962	229282	233684
PC O-40:7	C48 H84 N O7 P	0.72	1.03	0.981439	0.999971	7.20997e+06	4.45499e+06	994165	3.40435e+06	6.53507e+06	7.78048e+06	6.37121e+06	2.16963e+06	6.10521e+06	1.97518e+06	1.17492e+07	9.91146e+06	663219	7.5948e+06	5.88466e+06	7.7975e+06
PC 38:4; PC 19:2-19:2; [M+H]+	C46 H84 N O8 P	0.13	0.17	0.981957	1	9.73986e+08	9.81672e+08	9.39024e+08	1.17682e+09	1.09008e+09	1.18498e+09	8.20359e+08	1.0485e+09	1.08724e+09	1.10552e+09	1.07179e+09	1.17998e+09	1.12054e+09	1.00573e+09	9.78856e+08	1.07135e+09
TG 18:0_18:1_20:1	C59 H110 O6	-0.66	-0.4	0.982094	0.999636	3.2826e+07	4.01121e+07	3.43585e+07	7.06473e+07	2.40527e+07	2.19447e+07	2.62338e+07	2.31335e+07	5.80621e+07	3.53718e+07	1.84834e+07	2.12435e+07	1.19465e+07	1.65733e+07	2.06634e+07	3.45979e+07
PE 38:6; PE 18:2-20:4; [M+H]+	C43 H74 N O8 P	0.59	0.45	0.98216	1	4.88824e+07	1.07389e+07	1.42193e+07	4.72524e+07	2.33239e+07	5.98097e+07	4.19211e+07	5.03351e+07	4.85571e+07	2.98327e+07	3.9113e+07	4.46348e+07	5.24777e+07	4.92294e+07	4.27285e+07	2.90937e+07
TAG 58:8; TAG 18:1-18:1-22:6; [M+NH4]+	C61 H102 O6	-0.44	-0.63	0.982274	0.682653	5.23505e+07	3.51432e+07	5.58938e+07	3.29276e+07	3.51267e+07	2.95041e+07	5.83001e+07	2.73575e+07	6.07499e+07	2.11368e+07	3.24871e+07	2.39611e+07	2.05398e+07	1.69626e+07	3.18968e+07	1.81022e+07
PC 36:6; PC 18:3-18:3; [M+H]+	C44 H76 N O8 P	-1.83	-2.04	0.983354	0.811197	551273	60071.9	512769	58066.8	71310.4	69863.9	855860	89788.9	52215.3	88408.4	66077.8	73680.9	842874	1.13362e+06	93022.8	1.42639e+06
PE O-18:1_22:5	C45 H80 N O7 P	0.16	0.28	0.983491	0.999074	5.12643e+07	5.24372e+07	6.87954e+07	6.23098e+07	5.51572e+07	7.64559e+07	5.15531e+07	7.33205e+07	7.91486e+07	6.4363e+07	6.12514e+07	7.48448e+07	4.83053e+07	6.70891e+07	4.92882e+07	6.19463e+07
LPC 18:2-SN1	C26 H50 N O7 P	0.1	0.22	0.984511	0.867521	3.32779e+07	3.89406e+07	3.65065e+07	3.55822e+07	3.87174e+07	3.83323e+07	3.03854e+07	4.07275e+07	3.92132e+07	4.45289e+07	3.39198e+07	5.05231e+07	5.30203e+07	3.8989e+07	3.91741e+07	5.19007e+07
TG 18:1_18:1_18:2	C57 H102 O6	-0.43	-0.49	0.985665	0.884834	2.97723e+09	2.67929e+09	3.67587e+09	4.02782e+09	2.20297e+09	2.74085e+09	4.92743e+09	1.91258e+09	3.17708e+09	2.43628e+09	2.30618e+09	2.29484e+09	1.67615e+09	1.62987e+09	2.58949e+09	1.79671e+09
LPE 18:2	C23 H44 N O7 P	0.16	0.21	0.98593	0.87555	3.14694e+06	3.69498e+06	3.48471e+06	3.46341e+06	3.71731e+06	4.05593e+06	2.6328e+06	4.15159e+06	3.70282e+06	4.40844e+06	3.61375e+06	4.36116e+06	5.145e+06	3.84155e+06	4.02723e+06	4.95946e+06
LPE 18:2	C23 H44 N O7 P	0.16	0.21	0.98593	0.87555	3.14694e+06	3.69498e+06	3.48471e+06	3.46341e+06	3.71731e+06	4.05593e+06	2.6328e+06	4.15159e+06	3.70282e+06	4.40844e+06	3.61375e+06	4.36116e+06	5.145e+06	3.84155e+06	4.02723e+06	4.95946e+06
Cer-NS d40:2; Cer-NS d18:1/22:1; [M+H]+	C40 H77 N O3	0.57	0.64	0.986076	0.111475	5.72386e+06	7.45629e+06	1.03048e+07	3.77799e+06	7.10118e+06	4.91918e+06	1.40934e+07	1.25266e+07	1.44539e+07	5.12447e+06	1.42866e+07	6.20923e+06	2.83699e+06	4.53987e+06	3.0426e+06	2.91268e+06
SM d37:1; SM d23:0/14:1; [M+H]+	C42 H85 N2 O6 P	-0.25	-0.69	0.986234	1	4.71517e+06	3.56316e+06	6.57886e+06	7.55495e+06	4.80061e+06	8.2065e+06	1.40579e+06	4.68909e+06	3.29828e+06	3.43452e+06	3.57061e+06	5.53877e+06	4.00419e+06	4.50167e+06	3.92051e+06	3.78287e+06
PS 44:11; PS 22:5-22:6; [M+H]+	C50 H76 N O10 P	0.03	-0.29	0.98667	1	2.82768e+06	2.97531e+06	3.41105e+06	3.03511e+06	3.23807e+06	3.37139e+06	2.89258e+06	2.82288e+06	2.51766e+06	2.24077e+06	2.39894e+06	2.94095e+06	3.10129e+06	4.15306e+06	2.63591e+06	2.7169e+06
PC 38:7	C46 H78 N O8 P	-0.03	0.15	0.987767	0.239	1.54556e+07	1.68846e+07	1.64641e+07	1.68027e+07	1.72342e+07	1.90054e+07	1.33778e+07	1.52748e+07	1.55795e+07	1.93626e+07	1.75739e+07	1.97355e+07	2.4655e+07	1.91436e+07	1.86752e+07	1.9729e+07
TG 18:1_18:2_18:3	C57 H98 O6	-1.5	-1.42	0.988309	0.928225	4.6107e+08	3.0921e+08	1.07113e+09	9.30556e+08	1.81589e+08	3.09054e+08	1.39206e+09	1.32249e+08	9.08978e+08	2.40161e+08	2.57031e+08	2.63615e+08	1.37308e+08	1.54367e+08	1.77557e+08	1.33848e+08
PE 34:1; PE 16:0-18:1; [M+H]+	C39 H76 N O8 P	0.35	0.21	0.989344	0.141591	2.09991e+07	2.52391e+07	3.22807e+07	2.46494e+07	2.44661e+07	2.79082e+07	3.58032e+07	3.61612e+07	3.30546e+07	2.31018e+07	3.84889e+07	2.4667e+07	1.87045e+07	2.00085e+07	2.21531e+07	2.2145e+07
LPE 40:5	C45 H82 N O7 P	0.18	0.22	0.990153	0.999978	4.42855e+06	4.21002e+06	3.99899e+06	4.28428e+06	4.78672e+06	5.49564e+06	4.18667e+06	4.824e+06	4.97498e+06	5.05977e+06	4.89525e+06	4.62973e+06	4.22593e+06	8.59664e+06	4.58249e+06	4.17386e+06
PEtOH 38:6; PEtOH 16:0-22:6; [M+NH4]+	C43 H73 O8 P	-0.52	0.77	0.991206	0.79166	7.91764e+06	1.71437e+07	3.59735e+06	1.4802e+07	1.79563e+06	1.88474e+06	1.3993e+07	2.09362e+07	1.67101e+07	2.19124e+07	9.03309e+06	2.95104e+07	2.4192e+07	1.53567e+07	9.78263e+06	2.41346e+07
TG 16:0_16:0_16:1	C51 H96 O6	-0.06	-0.23	0.991292	0.999996	2.19221e+09	2.08426e+09	1.56127e+09	1.45939e+09	1.80063e+09	1.68614e+09	1.38698e+09	1.90712e+09	1.63037e+09	1.46731e+09	1.70792e+09	1.28866e+09	1.61129e+09	1.19837e+09	1.87058e+09	1.71001e+09
PC 39:7	C47 H80 N O8 P	-0.05	-0.43	0.991406	0.678022	6.99672e+06	6.35699e+06	8.31345e+06	6.60421e+06	6.799e+06	6.89325e+06	6.2981e+06	6.21756e+06	4.64641e+06	4.31385e+06	5.4808e+06	6.30486e+06	5.94944e+06	7.89942e+06	700596	4.92017e+06
PS 40:5; PS 20:0-20:5; [M+H]+	C46 H80 N O10 P	0.06	0.18	0.991977	0.42407	5.38689e+07	4.59813e+07	3.4699e+07	4.0707e+07	4.53935e+07	4.51881e+07	4.69687e+07	4.01215e+07	4.83758e+07	5.15453e+07	4.47631e+07	5.00866e+07	6.17501e+07	6.37201e+07	5.31111e+07	5.59456e+07
TG 18:1_18:2_24:1	C63 H114 O6	-0.98	-0.47	0.992411	0.999448	5.13477e+06	3.76327e+06	5.58883e+06	1.02214e+07	2.27892e+06	3.14123e+06	3.90161e+06	1.79129e+06	7.54208e+06	4.60903e+06	2.68269e+06	3.13369e+06	1.69708e+06	2.4468e+06	2.35793e+06	1.99453e+06
TG 18:0_18:1_18:1	C57 H106 O6	-0.48	-0.43	0.993008	0.971003	6.01992e+08	7.3096e+08	6.64182e+08	9.07122e+08	5.0065e+08	4.46571e+08	5.98177e+08	5.01377e+08	9.82766e+08	6.28909e+08	4.04189e+08	3.69339e+08	2.64237e+08	2.71267e+08	4.9533e+08	5.13165e+08
PC 36:4; PC 18:2-18:2; [M+H]+	C44 H80 N O8 P	0.12	-0.13	0.993169	0.999717	5.75175e+09	6.68927e+09	5.89575e+09	6.87529e+09	6.97558e+09	6.97676e+09	5.28404e+09	6.67681e+09	5.39035e+09	6.10619e+09	5.36477e+09	6.67223e+09	6.66469e+09	6.76166e+09	6.55867e+09	6.99256e+09
LPE 22:6; [M+H]+	C27 H44 N O7 P	0.09	-0.23	0.993268	0.999488	5.93489e+07	7.06916e+07	7.26971e+07	6.43279e+07	6.99443e+07	7.58557e+07	5.87719e+07	7.4085e+07	5.81315e+07	5.72814e+07	5.0429e+07	7.45621e+07	8.09792e+07	7.40062e+07	6.95771e+07	7.63164e+07
Cer(m18:1(4E)/24:1(15Z))	C42 H81 N O2	0.72	0.87	0.993396	0.43313	6.77378e+06	9.69666e+06	1.47414e+07	4.17598e+06	9.95208e+06	5.72998e+06	2.28166e+07	1.715e+07	2.52948e+07	6.16225e+06	2.26258e+07	7.566e+06	3.31189e+06	5.75478e+06	3.61725e+06	3.42389e+06
TG 16:0_16:0_18:1	C53 H100 O6	0.22	0.57	0.994089	0.792953	7.61275e+07	7.72095e+07	1.37267e+08	8.98093e+07	9.76951e+07	1.01321e+08	7.47319e+07	9.66548e+07	9.7009e+07	1.50935e+08	8.70425e+07	1.53668e+08	1.46124e+08	1.37432e+08	1.30968e+08	1.65765e+08
HexCer 18:1;2O/20:0;O	C44 H85 N O9	0.4	-0.3	0.994242	0.729235	1.07425e+06	2.60089e+06	2.62937e+06	1.48689e+06	2.53514e+06	1.82444e+06	2.95302e+06	2.86583e+06	346199	1.68546e+06	2.87498e+06	1.64207e+06	1.17125e+06	1.0153e+06	1.11695e+06	2.01694e+06
Cer-NS d41:2; Cer-NS d18:1/23:1; [M+H]+	C41 H79 N O3	0.3	0.35	0.994559	0.422307	2.46104e+06	2.13353e+06	3.0573e+06	1.50519e+06	2.26461e+06	1.67037e+06	3.42864e+06	3.40103e+06	3.75732e+06	1.81895e+06	3.80102e+06	2.10803e+06	1.52363e+06	1.85606e+06	1.41104e+06	1.43395e+06
LPE 22:4; [M+H]+	C27 H48 N O7 P	0.1	0.14	0.994565	0.973263	2.03408e+06	2.213e+06	1.76355e+06	1.92464e+06	2.15094e+06	2.09621e+06	1.88455e+06	2.15521e+06	2.57483e+06	2.01898e+06	2.04894e+06	2.30374e+06	2.6914e+06	1.92719e+06	2.29949e+06	2.79221e+06
PC O-38:7	C46 H80 N O7 P	0.02	-0.18	0.994681	0.999899	1.96565e+08	2.21264e+08	2.18423e+08	2.18936e+08	2.48401e+08	2.33985e+08	1.7711e+08	2.0877e+08	1.9083e+08	1.86556e+08	1.94066e+08	2.21811e+08	2.56027e+08	2.23169e+08	2.19236e+08	2.06316e+08
TG 17:0_18:1_18:2	C56 H102 O6	0.11	0.88	0.99481	1	2.15434e+08	2.72397e+08	2.6459e+08	2.88511e+08	4.71821e+08	2.12021e+08	3.48495e+08	2.30158e+08	4.29228e+08	6.27817e+08	1.17089e+08	5.59874e+08	2.87284e+08	1.29169e+08	4.71065e+08	7.14517e+08
LPE 20:4; [M+H]+	C25 H44 N O7 P	-0.02	-0.18	0.99486	1	9.13579e+06	1.06985e+07	1.01585e+07	9.09965e+06	1.0318e+07	1.04e+07	8.45953e+06	8.70263e+06	8.49189e+06	8.49449e+06	7.84068e+06	9.87441e+06	1.1434e+07	8.895e+06	8.8018e+06	1.02798e+07
PC O-34:2	C42 H82 N O7 P	-0.07	-0.24	0.994896	0.696912	9.9924e+06	1.19605e+07	1.54374e+07	1.13836e+07	1.14242e+07	1.25116e+07	1.07599e+07	3.19171e+06	9.70507e+06	7.34917e+06	1.00554e+07	1.07624e+07	1.74382e+06	1.05422e+07	3.161e+06	1.09811e+07
PE O-16:1_18:2	C39 H74 N O7 P	0.09	0.23	0.995063	0.990289	1.30012e+07	1.65814e+07	1.45346e+07	1.37847e+07	1.58083e+07	1.44384e+07	1.42779e+07	1.57375e+07	1.6889e+07	1.63522e+07	1.70569e+07	1.36856e+07	1.40852e+07	1.2763e+07	1.26146e+07	1.45607e+07
TG 16:1_18:2_22:6	C59 H96 O6	-0.89	-1.3	0.995261	0.999904	1.8548e+07	8.81949e+06	3.41476e+07	1.50997e+07	7.85812e+06	1.03557e+07	3.65183e+07	4.91849e+06	4.27765e+07	3.99821e+06	7.89831e+06	5.78844e+06	7.14563e+07	4.48127e+07	6.19823e+06	3.13958e+06
PC 36:3	C44 H82 N O8 P	-0.05	0.86	0.996298	0.85489	4.20994e+08	1.62209e+08	1.23592e+08	1.49823e+08	1.51571e+08	1.46722e+08	5.69786e+08	1.49845e+08	1.55888e+08	4.09848e+08	1.36631e+08	5.16786e+08	1.8381e+08	5.32851e+08	4.26791e+08	4.45046e+08
TG 14:0_16:0_16:0	C49 H94 O6	0.17	-0.09	0.996508	0.997525	1.46822e+08	1.2401e+08	1.39237e+08	1.22148e+08	1.48095e+08	1.49254e+08	1.04002e+08	1.47428e+08	9.57869e+07	1.20652e+08	1.2601e+08	1.43194e+08	1.66954e+08	1.29627e+08	1.56113e+08	1.46339e+08
PC 32:1	C40 H78 N O8 P	0.08	-0.06	0.996597	0.946191	8.12485e+07	8.38675e+07	8.00364e+07	8.24257e+07	9.89128e+07	8.70797e+07	8.54089e+07	8.51897e+07	4.87903e+07	8.35771e+07	7.3551e+07	9.38122e+07	4.65255e+07	1.00886e+08	1.09616e+08	6.00866e+07
PC 14:1_28:7	C50 H84 N O8 P	-0.05	-0.51	0.996699	1	7.33785e+06	9.28913e+06	7.63009e+06	4.97554e+06	1.04295e+06	9.93163e+06	5.57369e+06	8.90229e+06	5.62759e+06	3.01128e+06	4.87224e+06	6.57671e+06	6.53832e+06	2.19819e+06	6.3557e+06	7.6575e+06
PC 35:1	C43 H84 N O8 P	0.21	0.18	0.996742	0.973995	4.16408e+07	5.87387e+07	5.39737e+07	6.02692e+07	5.31381e+07	6.1408e+07	7.42415e+07	6.92103e+07	6.21484e+07	6.54953e+07	6.63489e+07	5.13527e+07	5.09038e+07	4.33777e+07	5.70937e+07	6.2906e+07
SM d42:2; SM d30:2/12:0; [M+H]+	C47 H93 N2 O6 P	0.52	0.9	0.997175	0.615695	1.78899e+06	3.08719e+06	4.52898e+06	1.8733e+06	3.11116e+06	2.2212e+06	8.65285e+06	3.99401e+06	8.89093e+06	1.67208e+06	5.93875e+06	3.34194e+06	1.92225e+06	2.39228e+06	2.31136e+06	291354
LPC 18:1-SN1	C26 H52 N O7 P	0	-0.2	0.997501	0.999998	3.24369e+07	3.9123e+07	3.83183e+07	3.74907e+07	3.65374e+07	4.00178e+07	3.36086e+07	3.9045e+07	3.31616e+07	3.28133e+07	3.00969e+07	4.0627e+07	4.1321e+07	3.35572e+07	3.24683e+07	3.7353e+07
PE 38:5; PE 18:1-20:4; [M+H]+	C43 H76 N O8 P	0.32	-0.26	0.997838	0.993282	1.55625e+08	1.30504e+08	1.23259e+08	1.07412e+08	1.87013e+08	1.32291e+08	9.32916e+07	1.84089e+08	1.14849e+08	1.55338e+08	9.64505e+07	9.63748e+07	1.17375e+08	1.14861e+08	1.45371e+08	1.23399e+08
PC O-38:5	C46 H84 N O7 P	-0.07	-0.31	0.997972	0.99032	6.26487e+07	4.4057e+07	2.81004e+07	3.13781e+07	4.52636e+07	3.74607e+07	3.46056e+07	2.93947e+07	5.11219e+07	2.94814e+07	3.15572e+07	2.80906e+07	5.15683e+07	5.28347e+07	3.78346e+07	3.51578e+07
PC 30:1; PC 11:0-19:1; [M+H]+	C38 H74 N O8 P	-0.1	-0.24	0.998005	1	2.64464e+06	2.12206e+06	3.38275e+06	1.67514e+06	1.97455e+06	3.00689e+06	2.47595e+06	1.24228e+06	2.43411e+06	696295	1.60945e+06	2.67522e+06	2.49271e+06	2.76112e+06	1.86309e+06	2.25865e+06
PC 38:7; PC 20:2-18:5; [M+H]+	C46 H78 N O8 P	-10.71	-0.19	0.998263	0.786028	4.8684e+08	4.66067e+08	5.28104e+08	280212	292459	5.31705e+08	193398	277303	4.10001e+08	3.8625e+08	4.58239e+08	4.24646e+08	4.86442e+08	254969	3.8595e+08	4.35317e+08
PE 38:3; PE 19:1-19:2; [M+H]+	C43 H80 N O8 P	0.15	-0.85	0.998319	0.999541	4.14523e+07	5.75061e+06	6.31117e+07	5.53212e+07	5.10489e+07	5.75297e+07	6.43611e+06	5.65237e+07	5.20423e+07	4.35453e+07	4.94279e+06	9.97961e+06	4.65942e+07	2.38345e+07	4.69496e+07	3.73645e+06
TG 16:0_18:0_18:0	C55 H106 O6	0.09	0.13	0.99839	0.383808	7.64815e+06	1.15109e+07	1.14425e+07	8.70496e+06	1.0948e+07	1.20204e+07	7.32219e+06	1.04342e+07	9.45532e+06	1.25159e+07	8.09906e+06	1.66294e+07	1.6985e+07	1.58123e+07	1.34061e+07	1.69963e+07
PC 42:1	C50 H98 N O8 P	1.68	1.8	0.998585	0.424441	1.00357e+07	1.03713e+07	2.42145e+07	7.03282e+06	2.24751e+07	9.83482e+06	6.73324e+07	4.30214e+07	5.7404e+07	2.41645e+06	5.5149e+07	1.58825e+07	7.54794e+06	5.89036e+06	6.65192e+06	6.95478e+06
ACar 16:1; [M]+	C23 H44 N O4	-0.53	-0.92	0.998649	0.999945	4.89277e+06	2.27353e+07	2.06451e+07	8.64361e+06	5.44767e+06	6.97217e+06	1.32927e+07	1.81671e+07	9.38933e+06	5.09816e+06	6.11261e+06	2.29757e+07	5.23516e+06	2.09993e+07	1.30031e+07	1.33168e+07
PC 38:3	C46 H86 N O8 P	0.05	0.29	0.998706	0.999944	6.96869e+07	8.06221e+07	8.63624e+07	9.71026e+07	7.95321e+07	9.36611e+07	6.50645e+07	1.17423e+08	7.43633e+07	1.30126e+08	9.73616e+07	1.06908e+08	8.71427e+07	9.12995e+07	9.7305e+07	1.2317e+08
PC 38:8; PC 16:4-22:4; [M+H]+	C46 H76 N O8 P	0	-0.25	0.998722	0.999999	7.06221e+06	7.79421e+06	1.05555e+07	8.17491e+06	8.3627e+06	8.53449e+06	7.57891e+06	7.25683e+06	7.21866e+06	5.29471e+06	6.19563e+06	7.60438e+06	7.65836e+06	8.09442e+06	6.90053e+06	6.06366e+06
PC 37:5	C45 H80 N O8 P	-0.16	2.75	0.998777	0.365621	1.46099e+06	2.18896e+06	1.47101e+06	1.7911e+07	1.7383e+06	1.80028e+06	1.53156e+06	1.48215e+06	1.20483e+06	2.31736e+07	1.43495e+06	2.50861e+07	2.55706e+07	2.02228e+06	1.5935e+07	2.25886e+07
PI 38:4	C47 H83 O13 P	0.24	0.32	0.998946	0.989255	8.3772e+07	8.85892e+07	7.84028e+07	8.99711e+07	1.03286e+08	1.02005e+08	1.01143e+08	9.3525e+07	7.86048e+07	1.36814e+08	9.8758e+07	1.16495e+08	1.26001e+08	1.36625e+08	1.42278e+08	1.3197e+08
SM d39:1; SM d27:1/12:0; [M+H]+	C44 H89 N2 O6 P	0.06	-0.01	0.998975	0.972091	6.22365e+06	5.85173e+06	7.65344e+06	6.45999e+06	6.19476e+06	7.06795e+06	5.8571e+06	7.17817e+06	6.64456e+06	5.00564e+06	6.17408e+06	6.40426e+06	6.23363e+06	5.44645e+06	5.50565e+06	5.98545e+06
PC 32:1; PC 13:0-19:1; [M+H]+	C40 H78 N O8 P	-0.14	-0.36	0.999038	0.999991	2.32307e+07	1.51975e+07	7.94111e+06	1.09037e+07	2.1757e+07	1.14047e+07	1.22339e+07	7.61122e+06	2.07491e+07	9.51345e+06	1.08919e+07	2.4872e+06	1.84073e+07	2.23377e+07	1.31693e+07	1.15767e+07
PC 31:1; PC 16:0-15:1; [M+H]+	C39 H76 N O8 P	-0.1	0.75	0.999095	0.679339	225123	767277	2.01065e+06	384511	478510	375639	596712	1.84174e+06	1.06379e+06	307958	1.71436e+06	874998	226644	324041	307639	295597
PC O-34:1	C42 H84 N O7 P	0.21	-0.13	0.999159	0.0625643	5.00983e+07	6.09875e+07	7.36917e+07	6.44297e+07	6.41378e+07	7.30055e+07	9.86601e+07	7.21543e+07	6.23179e+07	5.22438e+07	5.81466e+07	5.65487e+07	5.27508e+07	5.13358e+07	5.41792e+07	5.5893e+07
LPC 16:0	C24 H50 N O7 P	-0.07	-0.47	0.999283	0.978541	8.90311e+06	1.01907e+07	1.15834e+07	1.04026e+07	1.00133e+07	3.06259e+06	9.61005e+06	1.13361e+07	7.76247e+06	6.72489e+06	7.111e+06	1.00218e+07	1.0094e+07	1.00749e+07	8.74017e+06	675546
LPC 38:6	C46 H82 N O7 P	0.13	0.35	0.999291	1	1.09235e+07	1.66422e+07	1.5166e+07	1.51205e+07	1.33618e+07	1.97513e+07	2.93264e+07	7.22577e+06	9.15726e+06	3.33975e+07	1.85116e+07	2.01753e+07	2.0851e+07	1.03484e+07	1.93925e+07	8.8348e+06
SM d34:0; SM d22:0/12:0; [M+H]+	C39 H81 N2 O6 P	-0.14	-0.07	0.999309	0.681162	2.54293e+07	1.76284e+07	1.45475e+07	1.28176e+07	1.75616e+07	1.47946e+07	1.44418e+07	1.42848e+07	2.45677e+07	1.38883e+07	1.68603e+07	9.51462e+06	2.47761e+07	2.27536e+07	1.55403e+07	1.90742e+07
LPC 17:0-SN1	C25 H52 N O7 P	-0.05	-0.02	0.999342	0.996179	3.60929e+06	3.3636e+06	3.76605e+06	3.92686e+06	3.83847e+06	4.06385e+06	3.29997e+06	3.27407e+06	3.58242e+06	3.59234e+06	3.68523e+06	4.95597e+06	4.85502e+06	3.932e+06	3.21829e+06	3.84899e+06
PC O-36:5	C44 H80 N O7 P	0.18	-0.19	0.999366	0.979476	4.30423e+07	5.08234e+07	4.86663e+07	6.29584e+07	8.0095e+07	5.10881e+07	4.09648e+07	6.13159e+07	4.70505e+07	4.00901e+07	3.63873e+07	6.19592e+07	4.3996e+07	4.34951e+07	4.27527e+07	6.04987e+07
TG 16:1_18:1_18:2	C55 H98 O6	-0.71	-0.98	0.99937	0.594229	1.20751e+09	4.23934e+09	6.65036e+09	6.40051e+09	2.84615e+09	3.65086e+09	7.69067e+09	2.47587e+09	4.74073e+09	2.43535e+09	2.94846e+09	2.21105e+09	1.55942e+09	1.37151e+09	2.56488e+09	1.62751e+09
TG 18:2_18:2_18:3	C57 H96 O6	-1.36	-0.89	0.999448	0.991885	3.67862e+07	2.36705e+07	8.55652e+07	9.43321e+07	1.5559e+07	3.06487e+07	1.15669e+08	1.69571e+07	5.04649e+07	3.55496e+07	2.59133e+07	3.02854e+07	1.73506e+07	2.54735e+07	1.54957e+07	1.37853e+07
DG 16:0_18:2	C37 H68 O5	-0.2	-0.39	0.999481	0.524747	6.64275e+06	6.02095e+06	9.08663e+06	8.47989e+06	4.39549e+06	6.79228e+06	8.84107e+06	6.3395e+06	1.18347e+07	5.24592e+06	5.35453e+06	6.15882e+06	4.91761e+06	4.29933e+06	4.664e+06	4.68473e+06
PE 36:1; PE 18:0-18:1; [M+H]+	C41 H80 N O8 P	0.22	0.23	0.999537	0.718984	2.63654e+07	3.26151e+07	3.73345e+07	3.6607e+07	3.41374e+07	2.97293e+07	4.63681e+07	4.71021e+07	5.23498e+07	2.79141e+07	5.53062e+07	2.87352e+07	2.24824e+07	2.58092e+07	2.41958e+07	2.4575e+07
PC O-32:1	C40 H80 N O7 P	0.07	-0.09	0.999558	0.998494	3.07548e+07	3.06004e+07	3.9371e+07	3.95488e+07	3.72307e+07	4.25418e+07	3.3099e+07	3.64255e+07	2.90532e+07	3.39002e+07	3.21717e+07	3.74947e+07	3.39729e+07	3.14327e+07	3.84218e+07	3.64256e+07
LPC 18:1	C26 H52 N O7 P	0.07	-0.32	0.999566	1	1.33899e+07	1.55907e+07	1.57296e+07	1.28262e+07	1.55246e+07	1.48787e+07	1.29251e+07	1.71166e+07	1.20185e+07	1.11926e+07	1.01261e+07	1.40857e+07	1.55304e+07	1.36282e+07	1.37801e+07	1.36412e+07
LPE 22:5	C27 H46 N O7 P	0.12	0.13	0.999586	0.938286	4.49933e+06	4.70786e+06	4.28859e+06	4.82597e+06	5.1807e+06	5.27779e+06	4.39379e+06	4.84867e+06	5.36734e+06	4.68637e+06	4.15421e+06	5.65779e+06	6.54159e+06	4.89029e+06	5.1769e+06	6.44497e+06
Cer (m42:3) (m16:0/26:3)	C42 H79 N O2	0.14	0.11	0.999596	0.74656	1.47283e+07	1.75136e+07	1.89032e+07	1.44283e+07	1.56296e+07	1.64059e+07	1.9206e+07	1.92937e+07	2.20049e+07	1.46292e+07	1.99253e+07	1.49327e+07	1.34507e+07	1.58364e+07	1.31864e+07	1.46759e+07
SM 18:1;2O/18:0	C41 H83 N2 O6 P	-0.04	-0.12	0.999612	0.903857	5.09974e+08	5.70095e+08	6.6586e+08	6.9437e+08	5.66433e+08	7.0008e+08	5.73676e+08	6.31577e+08	5.36287e+08	5.97403e+08	5.29115e+08	6.40979e+08	5.39427e+08	4.84178e+08	5.6532e+08	6.07714e+08
PS 40:7; PS 18:1-22:6; [M+H]+	C46 H76 N O10 P	0.75	-0.39	0.999617	0.999924	6.37003e+06	3.40206e+06	5.82563e+06	1.38031e+07	6.32164e+06	1.28902e+07	7.6262e+06	1.30627e+07	5.3058e+06	4.02443e+06	3.11414e+06	1.08464e+07	5.48449e+06	1.37746e+07	4.68238e+06	1.11175e+07
Propanoylcarnitine	C10 H19 N O4	-0.43	0.58	0.99965	0.00398015	528877	396758	402317	334799	714126	406605	185754	156029	423743	768332	993193	184494	935711	1.19764e+06	1.1501e+06	1.11325e+06
PE 40:5; PE 18:0-22:5; [M+H]+	C45 H80 N O8 P	0.06	0.16	0.999651	1	1.86739e+08	2.20845e+08	2.75294e+08	2.49694e+08	2.27212e+08	2.64192e+08	2.22619e+08	2.77974e+08	2.17044e+08	2.69331e+08	2.79124e+08	2.54955e+08	2.22974e+08	2.82426e+08	2.21141e+08	2.65051e+08
PS 36:1; PS 23:0-13:1; [M+H]+	C42 H80 N O10 P	1.17	0.58	0.99968	0.788894	2.03714e+07	1.0084e+07	3.25063e+07	7.98707e+07	6.20345e+07	1.26503e+07	5.6689e+07	7.8716e+07	5.47861e+07	2.40086e+07	9.47663e+07	2.1905e+07	1.39565e+07	3.8168e+06	6.78881e+07	1.243e+07
LPC 20:0-SN1	C28 H58 N O7 P	-0.09	-0.16	0.999697	1	1.99677e+06	2.05826e+06	1.90531e+06	2.48276e+06	1.92307e+06	2.63022e+06	1.73692e+06	1.88669e+06	1.80042e+06	1.49477e+06	1.81962e+06	2.92196e+06	2.38563e+06	2.35061e+06	1.55264e+06	1.90336e+06
PC 40:1	C48 H94 N O8 P	0.62	0.24	0.999727	0.790243	1.17921e+06	2.04129e+06	2.91615e+06	609407	1.21134e+06	1.42584e+06	4.31465e+06	3.53472e+06	3.05044e+06	1.34221e+06	2.44214e+06	1.34992e+06	837294	1.18556e+06	1.14104e+06	1.02655e+06
PC 42:10	C50 H80 N O8 P	-0.03	-0.44	0.999731	1	1.25884e+07	1.43374e+07	1.63194e+07	1.66917e+07	1.60243e+07	1.73469e+07	1.26086e+07	1.39528e+07	9.92371e+06	1.26961e+07	6.92004e+06	1.47968e+07	1.53375e+07	1.67606e+07	1.5133e+07	1.37939e+07
TG 15:0_16:0_18:1	C52 H98 O6	-0.08	-0.3	0.999758	0.27158	2.00096e+08	1.50866e+08	1.65493e+08	1.85649e+08	1.71575e+08	1.78671e+08	1.40766e+08	1.61427e+08	1.23414e+08	1.91639e+08	1.17614e+08	1.61404e+08	5.54896e+07	5.19099e+07	7.0906e+07	1.63101e+08
PC 35:2; PC 16:0-19:2; [M+H]+	C43 H82 N O8 P	-0.18	0.44	0.999794	0.737012	1.04223e+08	5.24682e+07	4.19954e+07	3.67969e+07	5.1537e+07	4.15762e+07	4.16012e+07	3.26782e+07	1.10658e+08	8.32776e+07	4.4829e+07	4.21712e+07	7.83316e+07	1.40012e+08	4.81649e+07	4.71989e+07
PC 36:4	C44 H80 N O8 P	0.05	0.3	0.999804	0.999993	8.47275e+07	1.01615e+08	9.8199e+07	1.31948e+08	1.58064e+08	9.2781e+07	7.11151e+07	1.14629e+08	1.64614e+08	1.09771e+08	1.35963e+08	7.39622e+07	1.30277e+08	1.59053e+08	7.8938e+07	1.01472e+08
PE 40:8; PE 20:4-20:4; [M+H]+	C45 H74 N O8 P	0.08	-0.2	0.999806	0.772176	3.85242e+07	4.58433e+07	4.69222e+07	3.83263e+07	4.76139e+07	4.34578e+07	3.76831e+07	4.56167e+07	4.14361e+07	3.24496e+07	3.96099e+07	3.37438e+07	2.26805e+07	3.65147e+07	3.55303e+07	2.33612e+07
PE 44:9; PE 24:4-20:5; [M+H]+	C49 H80 N O8 P	-0.1	-0.91	0.999807	0.999638	1.85898e+06	1.71647e+07	1.72301e+07	1.47144e+07	1.59582e+07	1.42873e+07	1.5392e+07	4.51103e+06	4.38619e+06	3.68604e+06	1.25759e+07	1.45273e+07	1.54598e+07	1.79077e+07	1.47986e+07	1.14739e+07
PS 40:4; PS 20:2-20:2; [M+H]+	C46 H82 N O10 P	0.12	0.35	0.999837	0.966131	1.22855e+07	1.3134e+07	8.56546e+06	2.06553e+06	1.1252e+07	1.51845e+07	667147	1.13582e+07	1.5981e+07	1.75859e+07	1.06663e+07	5.09031e+06	1.7698e+07	1.02721e+07	1.31084e+07	1.69942e+07
ACar 20:1; [M]+	C27 H52 N O4	-0.83	-1.33	0.999849	0.999998	1.2243e+06	1.32096e+07	7.52108e+06	5.0145e+06	1.12516e+06	2.05401e+06	4.98434e+06	1.08305e+07	2.48303e+06	2.51597e+06	1.98513e+06	1.46148e+07	1.68969e+06	1.13549e+07	3.25251e+06	4.05894e+06
Cer 18:1;2O/17:2	C35 H65 N O3	-0.11	0.09	0.999862	0.676848	538322	523828	452754	558504	599601	535008	445987	435428	440764	753289	583072	546200	749295	834610	752114	483884
PC 37:5	C45 H80 N O8 P	0.09	-0.43	0.999868	0.179197	1.69411e+07	2.09267e+07	2.14713e+07	8.32404e+06	2.06728e+07	1.99702e+07	1.7554e+07	2.04727e+07	2.15861e+07	1.01607e+07	1.64997e+07	1.16265e+07	1.43603e+07	1.35646e+07	1.11586e+07	9.1233e+06
PE O-18:2_22:5	C45 H78 N O7 P	0.13	-0.2	0.999895	0.991683	1.10122e+07	1.27007e+07	1.49376e+07	1.07397e+07	1.38445e+07	1.20882e+07	1.04568e+07	1.42987e+07	1.01053e+07	7.24825e+06	1.06539e+07	1.05687e+07	4.94459e+06	8.72906e+06	1.06318e+07	9.42524e+06
PC 32:2; PC 16:1-16:1; [M+H]+	C40 H76 N O8 P	0.19	-0.21	0.999895	1	7.25284e+07	7.77456e+07	8.75627e+07	3.64999e+07	1.05459e+08	8.52014e+07	6.81155e+07	8.60475e+07	8.68074e+07	6.1822e+07	6.85411e+07	3.10023e+07	8.51577e+07	9.05505e+07	6.96821e+07	7.97136e+07
PE 36:5; PE 16:1-20:4; [M+H]+	C41 H72 N O8 P	-0.13	-0.2	0.999902	1	6.07927e+06	7.18793e+06	5.73632e+06	5.0271e+06	5.31766e+06	5.39591e+06	5.43219e+06	5.49744e+06	9.11298e+06	5.18761e+06	5.09966e+06	3.9312e+06	6.41079e+06	5.05229e+06	5.11662e+06	5.21151e+06
PC 37:6; PC 19:1-18:5; [M+H]+	C45 H78 N O8 P	-0.51	-0.6	0.999902	0.991272	5.79987e+07	6.09401e+07	6.95499e+07	6.10554e+07	3.03803e+07	6.39194e+07	3.86704e+06	5.55765e+07	3.49325e+07	3.64866e+07	4.38128e+07	5.92175e+07	5.60837e+07	6.13397e+07	4.26245e+07	4.21403e+07
PE O-16:1_22:5	C43 H76 N O7 P	0.01	-0.13	0.99991	0.991918	1.83271e+07	5.03319e+07	4.80704e+07	4.44221e+07	4.68131e+07	4.64898e+07	4.26609e+07	5.53259e+07	3.85869e+07	4.19972e+07	4.2526e+07	4.23792e+07	4.09095e+07	3.84372e+07	3.96192e+07	4.08892e+07
CerG (d42:2)	C48 H91 N O8	0.78	1	0.999911	0.0788012	9.31379e+06	1.70713e+07	3.03328e+07	4.91728e+06	1.52195e+07	7.17968e+06	3.97496e+07	3.00703e+07	4.51259e+07	7.5213e+06	4.52566e+07	5.09976e+06	1.82056e+06	7.14617e+06	3.15247e+06	2.79069e+06
PE O-18:2_22:6	C45 H76 N O7 P	0.3	-0.09	0.999915	0.429094	7.26732e+07	1.15003e+08	1.12591e+08	1.43267e+08	1.35271e+08	1.45482e+08	1.17887e+08	1.55434e+08	1.18139e+08	6.86239e+07	1.06822e+08	1.07172e+08	1.0902e+08	6.75711e+07	1.03175e+08	9.8596e+07
CL 76:12; CL 18:2-18:2-18:3-22:5; [M+NH4]+	C85 H142 O17 P2	-0.08	-0.04	0.999919	0.982486	1.71161e+07	1.64846e+07	1.92971e+07	1.7714e+07	1.69603e+07	1.85279e+07	1.57758e+07	1.59228e+07	1.96434e+07	1.79806e+07	1.5791e+07	1.47191e+07	1.63174e+07	1.5854e+07	1.44706e+07	1.52374e+07
PC 42:9; PC 20:4-22:5; [M+H]+	C50 H82 N O8 P	-0.2	-0.09	0.999937	0.999767	1.75571e+07	9.6382e+06	8.67271e+06	7.9125e+06	7.96065e+06	8.02132e+06	6.09227e+06	8.58784e+06	7.64597e+06	8.25417e+06	8.89098e+06	1.26938e+07	1.17258e+07	6.13743e+06	5.87347e+06	4.46064e+06
PE 40:6; PE 20:3-20:3; [M+H]+	C45 H78 N O8 P	0.08	0.03	0.999943	0.986961	1.22071e+09	1.2753e+09	1.3491e+09	1.36414e+09	1.38275e+09	1.50207e+09	1.14948e+09	1.39568e+09	1.33116e+09	1.34705e+09	1.36203e+09	1.33901e+09	1.27568e+09	1.30429e+09	1.18014e+09	1.30014e+09
PC 17:1_24:5	C49 H86 N O8 P	-0.09	0.14	0.999945	0.999955	1.32186e+07	1.22052e+07	1.62405e+07	1.9755e+07	1.12575e+07	1.53817e+07	1.59286e+07	1.22991e+07	1.46452e+07	1.49466e+07	1.74548e+07	1.75147e+07	1.68279e+07	1.5163e+07	1.18045e+07	1.44766e+07
PS 40:6; PS 20:3-20:3; [M+H]+	C46 H78 N O10 P	-0.06	-0.07	0.99995	0.484457	1.97256e+08	2.07854e+08	1.78029e+08	1.81236e+08	2.00849e+08	2.25043e+08	1.61201e+08	1.58225e+08	1.71536e+08	1.90014e+08	1.63976e+08	2.03617e+08	2.38595e+08	2.46951e+08	2.09143e+08	2.17081e+08
DG 18:1_18:2	C39 H70 O5	0	0.06	0.999956	0.999879	215753	218016	154417	223965	211548	171259	338518	223022	155432	334186	273782	177885	163762	364668	316770	237916
SM d41:2; SM d21:0/20:2; [M+H]+	C46 H91 N2 O6 P	0.14	0.19	0.999961	0.236179	7.43754e+06	7.01454e+06	9.0079e+06	7.0295e+06	7.70101e+06	7.89121e+06	1.1892e+07	8.08822e+06	9.3438e+06	6.94174e+06	8.76987e+06	7.78543e+06	7.4928e+06	7.03721e+06	6.04411e+06	3.78305e+06
PC O-36:4	C44 H82 N O7 P	0.24	0	0.999966	0.995997	2.79163e+07	3.12488e+07	1.88825e+07	2.26193e+07	3.13255e+07	2.85088e+07	2.45753e+07	3.65003e+07	3.70384e+07	2.5592e+07	2.48712e+07	2.27651e+07	5.75604e+07	3.76063e+07	2.661e+07	2.6947e+07
PC 38:5; PC 18:2-20:3; [M+H]+	C46 H82 N O8 P	0.14	-0.24	0.999971	1	1.73724e+09	1.9557e+09	1.88376e+09	2.15696e+09	2.5229e+09	2.25181e+09	1.71141e+09	1.96922e+09	1.56242e+09	1.69209e+09	1.55011e+09	1.96856e+09	1.93944e+09	2.02352e+09	1.96053e+09	2.03732e+09
Butyryl-L-carnitine	C11 H21 N O4	-0.26	0.27	0.999975	0.00862244	1.66767e+06	2.31106e+06	1.73655e+06	1.87841e+06	1.80407e+06	1.55289e+06	1.27494e+06	1.4645e+06	1.71813e+06	2.63906e+06	1.28071e+06	3.12839e+06	4.73646e+06	3.42484e+06	2.38869e+06	3.43922e+06
CerG (d42:1)	C48 H93 N O8	0.72	0.41	0.999976	0.843154	4.32283e+07	4.77646e+07	1.05995e+08	1.65059e+07	5.6015e+07	8.38387e+07	8.70068e+07	6.56763e+07	1.61724e+08	2.30782e+07	9.28607e+07	2.81583e+07	1.33877e+07	7.70561e+07	6.7442e+07	1.30495e+07
TG 16:0_16:0_18:1	C53 H100 O6	-0.08	-0.16	0.999976	0.999998	3.16933e+09	3.12573e+09	2.31186e+09	2.81317e+09	3.0389e+09	2.66967e+09	2.34971e+09	2.93272e+09	2.69826e+09	3.08294e+09	2.60397e+09	2.34346e+09	2.73528e+09	2.33304e+09	3.14963e+09	3.30989e+09
PE 36:4; PE 16:0-20:4; [M+H]+	C41 H74 N O8 P	0.14	-0.08	0.99998	1	9.09888e+07	1.13196e+08	9.8743e+07	9.49483e+07	1.14276e+08	9.9804e+07	7.90199e+07	1.14417e+08	9.48727e+07	1.09834e+08	8.80815e+07	8.82757e+07	1.13003e+08	9.40323e+07	9.31596e+07	1.08892e+08
ACar 14:1; [M]+	C21 H40 N O4	-0.5	-0.62	0.999983	0.999566	2.90549e+06	1.00566e+07	1.1339e+07	4.93304e+06	3.33667e+06	3.83993e+06	6.77835e+06	9.05033e+06	5.41412e+06	3.73203e+06	4.31843e+06	1.05256e+07	2.52105e+06	1.21233e+07	7.42861e+06	8.08994e+06
PC O-18:0	C26 H54 N O7 P	-0.06	0	0.999983	0.999974	4.12727e+06	3.83884e+06	3.59012e+06	4.13015e+06	4.33289e+06	4.00855e+06	3.44547e+06	3.62483e+06	4.1516e+06	3.77959e+06	3.82183e+06	4.73043e+06	5.34224e+06	3.75433e+06	3.17268e+06	4.15445e+06
ACar (20:2)	C27 H49 N O4	-0.96	-1.45	0.999987	0.999988	339272	5.41703e+06	2.95512e+06	2.27708e+06	347174	617238	2.06965e+06	4.68848e+06	1.01842e+06	895658	726105	6.93002e+06	577967	4.99286e+06	1.17533e+06	1.63791e+06
ACar 16:2; [M]+	C23 H42 N O4	-0.62	-0.98	0.999987	0.996647	1.41721e+06	8.58238e+06	8.3166e+06	3.93397e+06	1.71273e+06	2.83061e+06	5.13712e+06	6.42198e+06	3.45179e+06	2.12733e+06	2.76045e+06	9.88016e+06	1.70204e+06	1.0883e+07	5.96765e+06	5.62396e+06
SM d34:1; SM d22:1/12:0; [M+H]+	C39 H79 N2 O6 P	0.12	0.02	0.999987	0.999875	1.87467e+08	1.92037e+08	1.903e+08	1.8403e+08	2.04821e+08	2.08604e+08	1.75787e+08	2.05059e+08	1.87533e+08	1.78847e+08	1.94608e+08	2.22359e+08	2.42944e+08	1.85246e+08	1.88309e+08	2.18527e+08
ACar 18:1; [M]+	C25 H48 N O4	-0.3	-0.43	0.999987	0.986062	2.34164e+07	7.38702e+07	5.62751e+07	3.19891e+07	2.39636e+07	2.73395e+07	4.43259e+07	5.89938e+07	3.68644e+07	2.27729e+07	2.87295e+07	7.75881e+07	2.78713e+07	6.9043e+07	5.17985e+07	5.92165e+07
ACar (17:0)	C24 H47 N O4	-0.63	-0.8	0.999987	0.999981	148988	666756	651003	324089	146611	235861	392588	613088	256179	173837	303320	764200	137483	808167	424129	370873
ACar (19:0)	C26 H51 N O4	-0.45	-1.06	0.999992	1	67818.8	330998	250343	195823	76267.4	122466	204330	329139	104520	109367	102076	454197	88286.7	424423	95451.4	136342
PC 42:6; PC 16:2-26:4; [M+H]+	C50 H88 N O8 P	-0.01	-0.07	0.999992	0.997591	7.66912e+06	9.38587e+06	1.05064e+07	1.18198e+07	8.41682e+06	1.12784e+07	7.70392e+06	1.20161e+07	8.15834e+06	9.78665e+06	9.71428e+06	9.21646e+06	8.41993e+06	9.00177e+06	7.79684e+06	9.51864e+06
PC 31:0; PC 5:0-26:0; [M+H]+	C39 H78 N O8 P	0.09	-0.04	0.999992	0.999971	9.67572e+07	6.28294e+07	3.73327e+07	5.89051e+07	7.86286e+07	6.12778e+07	6.81895e+07	4.89974e+07	6.8731e+07	4.10032e+07	5.01037e+07	6.85477e+07	8.50302e+07	1.04929e+08	5.19899e+07	5.06355e+07
PEtOH 36:4; PEtOH 16:0-20:4; [M+NH4]+	C41 H73 O8 P	0.08	0.18	0.999993	0.999889	3.53144e+07	3.68719e+07	3.69217e+07	3.70721e+07	4.04998e+07	4.11898e+07	3.51483e+07	3.77189e+07	4.17229e+07	4.19193e+07	4.25972e+07	1.21348e+07	5.45548e+07	4.89708e+07	4.37507e+07	4.82937e+07
LPE 22:5; [M+H]+	C27 H46 N O7 P	0.1	-0.29	0.999993	0.999999	5.0539e+06	8.22198e+06	7.985e+06	5.21858e+06	7.22215e+06	7.9063e+06	4.98089e+06	6.89793e+06	5.81631e+06	5.01811e+06	4.70898e+06	8.42488e+06	8.80435e+06	8.04919e+06	5.78684e+06	6.50891e+06
PC 36:3; PC 16:0-20:3; [M+H]+	C44 H82 N O8 P	-0.07	-0.07	0.999994	1	3.18984e+08	4.27952e+08	5.51869e+08	4.28164e+08	4.03858e+08	4.10465e+08	2.90446e+08	4.961e+08	4.62674e+08	3.97903e+08	3.18927e+08	4.18168e+08	3.89146e+08	3.82158e+08	4.05886e+08	4.49014e+08
PC 38:6	C46 H80 N O8 P	-0.15	-0.05	0.999994	0.730117	1.07694e+08	1.18713e+08	1.06842e+08	1.11747e+08	6.37575e+07	1.19442e+08	9.16479e+07	1.05461e+08	9.69777e+07	1.11895e+08	1.02611e+08	1.09932e+08	1.38843e+08	1.20677e+08	1.0809e+08	1.1056e+08
LPC 19:0-SN1	C27 H56 N O7 P	0.12	-0.09	0.999995	1	1.9825e+06	1.99474e+06	2.85869e+06	2.32003e+06	1.96985e+06	2.29329e+06	2.38808e+06	2.57913e+06	1.91507e+06	1.80825e+06	2.15068e+06	2.8112e+06	2.71352e+06	2.39668e+06	1.83502e+06	2.0216e+06
PI 40:6	C49 H83 O13 P	-0.1	-0.06	0.999995	0.499594	1.34542e+07	1.38955e+07	1.73803e+07	1.56601e+07	1.64019e+07	1.53608e+07	1.21259e+07	1.20468e+07	1.20552e+07	1.68188e+07	1.30384e+07	1.52749e+07	1.93801e+07	2.45534e+07	1.79916e+07	1.57172e+07
PE O-18:1_22:6	C45 H78 N O7 P	0.08	0.05	0.999995	0.744219	1.80159e+08	2.06695e+08	2.45738e+08	2.57344e+08	1.92646e+08	2.91951e+08	2.12694e+08	2.64831e+08	2.11317e+08	2.31834e+08	2.37103e+08	2.35377e+08	1.76801e+08	1.93961e+08	2.05993e+08	2.2489e+08
CerG (d43:1)	C49 H95 N O8	0.7	0.58	0.999996	0.267455	928557	1.37767e+06	2.92489e+06	532042	1.07557e+06	749892	2.66098e+06	3.16411e+06	2.75503e+06	725552	2.69064e+06	761187	546621	668566	386904	363775
PC 36:3; PC 17:1-19:2; [M+H]+	C44 H82 N O8 P	0.15	0.14	0.999997	1	5.30011e+08	6.86597e+08	5.58671e+08	5.61705e+08	8.74183e+08	4.02711e+08	4.08825e+08	8.34702e+08	6.25947e+08	7.19988e+08	2.70209e+08	6.05338e+08	8.99904e+08	3.80639e+08	4.55361e+08	7.87713e+08
PE 40:7; PE 18:2-22:5; [M+H]+	C45 H76 N O8 P	-0.06	0.13	0.999997	0.997918	3.77946e+07	3.81514e+07	3.99855e+07	2.96012e+07	3.6421e+07	3.6183e+07	3.8113e+07	2.70542e+06	4.99535e+07	3.3028e+07	3.91053e+07	4.42248e+07	1.41199e+07	3.69286e+07	3.41881e+07	2.33612e+07
PS 40:6; PS 20:3-20:3; [M+H]+	C46 H78 N O10 P	-0.12	-0.02	0.999997	0.432893	2.26332e+07	2.42942e+07	2.05169e+07	1.72539e+07	1.5977e+07	2.90546e+07	1.90219e+07	2.08142e+07	2.05698e+07	2.60534e+07	1.98344e+07	2.21214e+07	2.89461e+07	2.56801e+07	2.9172e+07	2.7591e+07
PE O-18:2_22:6	C45 H76 N O7 P	-0.21	-0.16	0.999997	0.671803	2.99115e+07	1.98103e+07	1.35563e+07	1.24203e+07	4.45959e+06	1.58823e+07	1.55937e+07	1.31904e+07	2.27099e+07	1.4028e+07	1.57466e+07	1.36064e+07	2.21658e+07	2.65005e+07	1.37955e+07	1.33131e+07
PC 38:1	C46 H90 N O8 P	0.16	-0.04	0.999997	0.312371	1.16332e+07	1.27128e+07	1.36261e+07	5.52712e+06	1.1234e+07	1.02566e+07	1.6169e+07	1.59726e+07	2.19643e+07	1.18821e+07	1.17654e+07	6.12508e+06	7.68539e+06	1.04844e+07	1.10814e+06	8.81613e+06
PC 38:5	C46 H82 N O8 P	0.08	-0.05	0.999998	0.954155	9.76863e+07	1.02105e+08	1.01615e+08	1.08115e+08	1.13263e+08	1.10665e+08	9.88459e+07	1.04327e+08	8.05717e+07	1.03486e+08	9.28393e+07	1.20944e+08	1.22878e+08	1.41214e+08	1.17983e+08	1.10202e+08
HexCer-NS d38:2; HexCer-NS d18:1/20:1; [M+H]+	C44 H83 N O8	0.72	0.22	0.999998	0.386548	5.25016e+06	4.81344e+06	8.65235e+06	3.7047e+06	5.54962e+06	4.35806e+06	1.10164e+07	1.11882e+07	1.14705e+07	5.07882e+06	3.33093e+06	6.65908e+06	2.61271e+06	3.85864e+06	3.10664e+06	4.2933e+06
PC 36:8; PC 18:4-18:4; [M+H]+	C44 H72 N O8 P	0.16	0.21	0.999998	0.98982	684048	573063	953293	746115	885871	861770	738438	483999	791534	646068	859006	941716	1.11497e+06	165507	695474	695873
PE O-18:1_22:4	C45 H82 N O7 P	0.16	0.1	0.999998	0.222254	2.70074e+07	3.44464e+07	3.20555e+07	2.70443e+07	3.20884e+07	3.13704e+07	3.40502e+07	4.50966e+07	3.92746e+07	2.90222e+07	3.42599e+07	2.48206e+07	2.24618e+07	2.35485e+07	2.47927e+07	2.88916e+07
LPC 15:0-SN1	C23 H48 N O7 P	-0.05	-0.14	0.999998	1	1.55572e+06	1.60708e+06	1.78688e+06	1.6294e+06	1.66553e+06	1.69349e+06	1.42874e+06	1.47018e+06	1.51943e+06	1.35093e+06	1.40795e+06	2.14056e+06	1.92801e+06	1.59284e+06	1.34373e+06	1.41394e+06
ACar 16:0; [M]+	C23 H46 N O4	-0.56	-0.79	0.999998	0.998007	1.43405e+07	6.56864e+07	4.92614e+07	2.7692e+07	1.49771e+07	1.91792e+07	3.29246e+07	5.70471e+07	2.1826e+07	2.09915e+07	2.27848e+07	7.38701e+07	1.62676e+07	6.94077e+07	3.9347e+07	3.96171e+07
PC 38:2; PC 19:1-19:1; [M+H]+	C46 H88 N O8 P	0	0.26	0.999998	1	2.82605e+07	2.99672e+07	3.4441e+07	3.73566e+07	3.01235e+07	3.74449e+07	2.0916e+07	3.44139e+07	3.76778e+07	3.55742e+07	3.93763e+07	4.0728e+07	2.98228e+07	3.34888e+07	3.16544e+07	3.5174e+07
PE 40:5; PE 18:0-22:5; [M+H]+	C45 H80 N O8 P	-0.07	0.11	0.999999	1	5.62038e+07	6.06304e+07	8.20932e+07	1.15145e+08	6.20345e+07	8.38718e+07	6.34266e+07	7.26838e+07	6.91334e+07	7.54174e+07	7.86456e+07	9.8774e+07	8.50998e+07	5.42443e+07	6.69493e+07	6.73005e+07
Cer-NS d42:2; Cer-NS d18:1/24:1; [M+H]+	C42 H81 N O3	0.33	0.15	0.999999	0.0398906	1.70273e+07	1.36176e+07	2.43314e+07	6.99817e+06	1.9305e+07	8.89978e+06	2.93842e+07	1.93029e+07	3.0894e+07	9.11505e+06	2.39404e+07	1.0158e+07	6.33463e+06	7.84998e+06	798496	6.21667e+06
PC O-18:3	C26 H48 N O7 P	-0.01	-0.02	0.999999	0.978268	2.76469e+06	2.85264e+06	3.25463e+06	3.28735e+06	3.07373e+06	3.27039e+06	2.44779e+06	2.98108e+06	2.76229e+06	3.0988e+06	2.92685e+06	3.95636e+06	4.0368e+06	3.37304e+06	2.80498e+06	3.37223e+06
PE 23:5; PE 5:0-18:5; [M+H]+	C28 H46 N O8 P	0.21	0.01	0.999999	0.952933	1.91255e+06	1.74125e+06	1.29492e+06	3.04686e+06	2.3756e+06	3.04781e+06	1.33442e+06	1.85806e+06	1.18675e+06	2.18047e+06	1.49173e+06	2.52408e+06	3.62496e+06	1.77596e+06	2.76912e+06	3.39487e+06
PC 33:1; PC 7:0-26:1; [M+H]+	C41 H80 N O8 P	0.06	-0.1	0.999999	0.999999	2.70612e+08	1.89437e+08	1.48907e+08	1.55566e+08	2.15161e+08	1.79188e+08	1.79774e+08	1.35006e+08	2.157e+08	1.34189e+08	1.4915e+08	1.73516e+08	2.41292e+08	2.82352e+08	1.60719e+08	1.36387e+08
PC 18:3_22:6	C48 H78 N O8 P	-0.06	-0.26	0.999999	0.999855	2.43547e+07	2.33306e+07	2.92553e+07	2.79827e+07	2.73296e+07	2.86119e+07	2.28545e+07	2.22115e+07	2.11542e+07	2.06579e+07	2.24466e+07	4.02484e+07	3.0932e+07	3.13771e+07	2.39873e+07	2.31186e+07
PE 40:6; PE 18:1-22:5; [M+H]+	C45 H78 N O8 P	-0.11	-0.08	0.999999	0.708419	1.33166e+08	9.42826e+07	7.12281e+07	8.44169e+07	1.03929e+08	8.87787e+07	7.69394e+07	5.27971e+07	1.11997e+08	7.78444e+07	7.97341e+07	8.98207e+07	1.25659e+08	1.38697e+08	8.24497e+07	8.11468e+07
PE O-18:1_22:5	C45 H80 N O7 P	-0.09	-0.15	1	0.984147	2.32736e+07	2.87934e+07	2.87304e+07	2.86795e+07	2.49326e+07	2.9174e+07	2.2722e+07	3.28653e+07	2.67128e+07	2.89959e+07	2.42332e+07	2.48668e+07	2.08849e+07	2.32313e+07	2.32405e+07	2.62784e+07
TG 16:0_18:1_20:0	C57 H108 O6	-0.52	-0.05	1	1	4.06096e+07	5.77125e+07	3.52714e+07	8.23111e+07	3.6824e+07	3.15473e+07	2.12078e+07	4.15947e+07	8.07412e+07	6.02427e+07	2.92137e+07	3.45584e+07	2.16458e+07	2.79926e+07	3.54015e+07	4.8175e+07
TG 16:0_18:0_18:1	C55 H104 O6	-0.52	-0.19	1	1	6.05754e+08	8.1269e+08	5.62879e+08	8.14668e+08	4.91315e+08	4.96886e+08	4.49303e+08	6.09495e+08	9.97064e+08	7.66062e+08	4.76561e+08	4.73251e+08	3.88318e+08	3.65798e+08	5.86919e+08	7.58524e+08
PC 39:4; PC 17:1-22:3; [M+H]+	C47 H86 N O8 P	0.06	-0.07	1	0.999888	8.87501e+06	8.41163e+06	1.1982e+07	1.36532e+07	1.03032e+07	1.37424e+07	9.68006e+06	1.14505e+07	8.24076e+06	8.91821e+06	1.32329e+07	1.09638e+07	1.01548e+07	1.0349e+07	9.63236e+06	1.19263e+07
PC 37:6	C45 H78 N O8 P	-0.73	0.05	1	0.917317	3.82902e+06	2.1253e+06	3.75521e+06	2.14625e+06	4.11652e+06	1.91998e+06	1.37783e+06	1.63719e+06	3.21648e+06	2.99131e+06	1.33073e+06	3.12177e+06	4.06204e+06	3.76975e+06	3.494e+06	3.76982e+06
SM d34:2; SM d20:1/14:1; [M+H]+	C39 H77 N2 O6 P	0.02	0.07	1	0.92274	9.60063e+06	1.24525e+07	1.1115e+07	1.01654e+07	1.08611e+07	1.0743e+07	9.33993e+06	1.23939e+07	1.3622e+07	6.97975e+06	9.46444e+06	1.28089e+07	1.01461e+07	8.71794e+06	7.82584e+06	8.93715e+06
ACar 18:2; [M]+	C25 H46 N O4	-0.32	-0.45	1	0.971903	8.01647e+06	2.89692e+07	2.20079e+07	1.38004e+07	9.25876e+06	1.11715e+07	1.74989e+07	2.41792e+07	1.49778e+07	8.49412e+06	1.11563e+07	3.44531e+07	1.24139e+07	2.97858e+07	2.16252e+07	2.54092e+07
PC 32:2; PC 16:1-16:1; [M+H]+	C40 H76 N O8 P	-0.44	-0.36	1	0.703065	1.16026e+08	2.15665e+08	1.16445e+08	1.95906e+08	1.17772e+08	2.13081e+08	546608	1.11971e+08	1.358e+08	1.08065e+08	9.86017e+07	1.94408e+08	1.3542e+08	1.08102e+08	1.05978e+08	1.19511e+08
HexCer-NS d40:2; HexCer-NS d18:1/22:1; [M+H]+	C46 H87 N O8	-0.73	-0.56	1	0.690743	1.96891e+07	2.4671e+07	1.07219e+08	8.05116e+07	2.16697e+07	1.5677e+07	4.88162e+07	4.1958e+07	5.0623e+07	1.7037e+07	1.30247e+08	2.09447e+07	9.63159e+06	1.47913e+07	9.87147e+06	9.39831e+06
PC 31:1	C39 H76 N O8 P	-0.85	0.36	1	0.869169	2.09478e+07	7.51481e+06	1.52118e+07	1.26328e+07	1.53496e+07	6.91407e+06	7.02729e+06	8.39868e+06	3.41079e+07	1.3641e+07	2.21717e+07	4.15123e+06	1.64431e+07	1.31156e+07	2.17183e+07	9.77817e+06
PC 32:3; PC 10:0-22:3; [M+H]+	C40 H74 N O8 P	0.02	-0.14	1	0.971318	1.31973e+07	1.26727e+07	1.42527e+07	1.43974e+07	1.53681e+07	1.58484e+07	1.24098e+07	9.48147e+06	1.24291e+07	1.18283e+07	1.25008e+07	1.63774e+07	1.68245e+07	1.63007e+07	1.34634e+07	1.3935e+07
ACar (15:0)	C22 H43 N O4	-0.75	-0.96	1	0.999995	101457	645033	586473	202588	78548.4	155706	311866	573173	183146	142500	222531	802626	81526.6	702680	281526	288022
PC O-34:1	C42 H84 N O7 P	-0.36	-0.4	1	0.993295	562260	7.3231e+06	5.30171e+06	6.36746e+06	566679	5.72613e+06	4.31533e+06	4.7756e+06	4.97015e+06	2.76992e+06	4.00228e+06	4.81606e+06	4.55323e+06	6.85613e+06	4.74536e+06	4.72214e+06
PE 38:4; PE 19:2-19:2; [M+H]+	C43 H78 N O8 P	0.03	0.05	1	0.835858	2.57302e+08	2.72567e+08	3.04769e+08	3.3182e+08	2.64834e+08	3.28857e+08	2.612e+08	3.22682e+08	2.75828e+08	3.24589e+08	3.20544e+08	2.76329e+08	2.44294e+08	2.20417e+08	2.50376e+08	2.73513e+08
PE 38:5; PE 16:0-22:5; [M+H]+	C43 H76 N O8 P	-0.15	-0.08	1	0.975937	2.75298e+08	2.24239e+08	1.42631e+08	1.49038e+08	2.05899e+08	1.68183e+08	1.64098e+08	1.67508e+08	3.06867e+08	1.85187e+08	1.64644e+08	1.68862e+08	2.40595e+08	2.80399e+08	1.6816e+08	1.89841e+08
HexCer-NS d41:2; HexCer-NS d18:1/23:1; [M+H]+	C47 H89 N O8	0.12	0.06	1	0.154949	9.54745e+06	8.20197e+06	1.03307e+07	5.3046e+06	7.75896e+06	5.73341e+06	1.30199e+07	1.15592e+07	1.26495e+07	5.5655e+06	1.19296e+07	6.54496e+06	3.81919e+06	5.36824e+06	4.47797e+06	4.41975e+06
ACar (17:1)	C24 H45 N O4	-0.31	-0.44	1	0.998656	120087	416303	391280	166157	139998	155483	293471	350371	227763	114566	183407	494941	146256	417319	302921	325370
ACar (10:0)	C17 H33 N O4	-0.59	-0.53	1	0.93177	56507.2	425364	309697	154175	63987.2	119384	189262	352987	143984	129741	177487	538578	106697	581669	286778	360591
PC 36:3; PC 17:1-19:2; [M+H]+	C44 H82 N O8 P	-0.41	0	1	0.588826	4.94304e+08	3.69781e+08	1.8149e+08	2.14976e+08	3.28429e+08	2.29626e+08	2.10644e+08	1.72581e+08	4.50583e+08	3.19976e+08	2.37055e+08	2.64431e+08	4.40082e+08	4.68689e+08	2.95664e+08	3.45319e+08
PC O-44:8	C52 H90 N O7 P	0.59	-0.08	1	0.38685	1.21769e+07	1.80604e+07	2.04273e+07	5.85913e+06	1.81142e+07	7.73121e+06	4.39139e+07	2.73002e+07	4.74785e+06	1.43911e+07	4.42233e+07	1.41965e+07	6.7924e+06	1.0834e+07	7.7562e+06	1.73675e+06
PS 40:8; PS 20:4-20:4; [M+H]+	C46 H74 N O10 P	0.29	-0.1	1	1	968558	865229	399869	1.09942e+06	989544	1.24631e+06	352636	3.4441e+06	840807	876004	645948	1.02606e+06	1.12171e+06	1.11057e+06	1.07076e+06	770317
PC 36:0; PC 18:0-18:0; [M+H]+	C44 H88 N O8 P	0.07	0.12	1	0.928152	4.95212e+06	5.18903e+06	5.55778e+06	5.22162e+06	5.13699e+06	5.70481e+06	5.37729e+06	5.57713e+06	6.17102e+06	4.29658e+06	6.24916e+06	5.17367e+06	4.00961e+06	5.12809e+06	4.1131e+06	4.26184e+06
PE O-18:1_16:0	C39 H78 N O7 P	0.11	-0.12	1	1	6.72151e+06	6.38901e+06	8.31597e+06	6.85739e+06	7.64882e+06	7.87669e+06	6.12216e+06	6.9791e+06	6.06472e+06	6.43207e+06	6.41067e+06	5.92125e+06	6.27722e+06	7.08378e+06	6.28079e+06	6.80324e+06
ACar (22:2)	C29 H53 N O4	-1.35	-0.52	1	0.986403	51637.5	853564	373388	363896	34516	65797.4	223715	701568	250396	263546	134185	1.1104e+06	140317	731421	131437	365687
SM 18:1;2O/23:0	C46 H93 N2 O6 P	0.1	0.21	1	1	3.56474e+07	3.47345e+07	4.08961e+07	3.58162e+07	3.90245e+07	3.67498e+07	3.7617e+07	3.87512e+07	4.50304e+07	3.48489e+07	4.44764e+07	3.81182e+07	4.16437e+07	3.65369e+07	3.42574e+07	3.61753e+07
LPC 20:3-SN1	C28 H52 N O7 P	0.13	0.13	1	1	2.5806e+06	3.64123e+06	2.8878e+06	2.73191e+06	3.10056e+06	3.05872e+06	2.3416e+06	3.62038e+06	3.06028e+06	3.07145e+06	2.12043e+06	3.31882e+06	3.06287e+06	2.62411e+06	2.92083e+06	3.85306e+06
SM d35:1; SM d23:0/12:1; [M+H]+	C40 H81 N2 O6 P	0.01	0.2	1	0.550901	6.03792e+07	3.51089e+07	2.44608e+07	2.7475e+07	4.05038e+07	3.18639e+07	3.09761e+07	2.32517e+07	4.5411e+07	3.51e+07	2.80491e+07	3.6718e+07	5.23969e+07	6.22094e+07	3.44645e+07	3.86565e+07
PC 36:2; PC 18:1-18:1; [M+H]+	C44 H84 N O8 P	-0.44	0.11	1	0.0104465	2.4478e+06	5.98222e+06	4.4523e+06	222413	3.61691e+06	1.10621e+06	5.8115e+06	1.48681e+06	6.12003e+06	415246	7.03688e+06	1.30832e+06	114362	763279	115716	112784
PC 20:5_22:5	C50 H80 N O8 P	-0.75	0.38	1	0.985243	649402	560495	978156	672668	953934	193171	591036	168383	879065	656735	836904	976386	1.83993e+06	705346	748109	935664
PC 40:8	C48 H80 N O8 P	0.27	0.15	1	0.883387	1.43223e+06	1.42704e+06	663952	1.93334e+06	1.55173e+06	2.04672e+06	1.88782e+06	323875	1.60672e+06	798833	1.56755e+06	1.67782e+06	2.98375e+06	1.66513e+06	1.91641e+06	1.59944e+06
PE O-16:1_22:5	C43 H76 N O7 P	0.04	-0.07	1	0.494345	1.72492e+08	1.51833e+08	1.37509e+08	1.37831e+08	1.61007e+08	1.54995e+08	1.31809e+08	1.43189e+08	1.56778e+08	1.3357e+08	1.4145e+08	1.17698e+08	1.60386e+08	8.53632e+07	1.28601e+08	3.89351e+06
ACar 12:0; [M]+	C19 H38 N O4	-0.67	-0.6	1	0.989761	809825	3.57944e+06	3.20183e+06	1.6348e+06	787000	1.21454e+06	1.82478e+06	2.80433e+06	1.62459e+06	1.20847e+06	1.57083e+06	3.86329e+06	702081	4.01346e+06	2.71938e+06	2.59532e+06
PE 21:4; PE 3:0-18:4; [M+H]+	C26 H44 N O8 P	0.17	0.01	1	0.935202	1.46245e+06	1.33097e+06	1.08466e+06	2.13154e+06	1.70484e+06	2.14941e+06	1.15721e+06	1.43531e+06	990734	1.50923e+06	1.29524e+06	2.03966e+06	2.76655e+06	1.37972e+06	1.93438e+06	2.32346e+06
ACar 14:0; [M]+	C21 H42 N O4	-0.7	-0.69	1	0.995418	4.22495e+06	1.77879e+07	1.77026e+07	9.009e+06	4.49632e+06	5.94319e+06	1.05115e+07	1.64025e+07	9.05635e+06	6.74681e+06	7.45122e+06	2.09635e+07	4.24163e+06	2.15143e+07	1.32896e+07	1.28669e+07
PC 38:3	C46 H86 N O8 P	-0.72	-0.38	1	0.972079	3.11761e+07	1.11035e+08	1.47275e+08	1.54204e+08	1.17984e+08	3.88495e+07	3.11253e+07	1.36554e+08	3.69837e+07	1.52079e+08	4.65537e+07	1.83748e+08	1.63167e+08	1.45309e+08	1.46128e+08	1.78341e+08
PC 34:3; PC 14:1-20:2; [M+H]+	C42 H78 N O8 P	0.04	0.09	1	0.991675	1.59453e+08	2.08154e+08	1.48335e+08	1.61639e+08	1.68261e+08	1.63991e+08	1.26184e+08	1.67013e+08	2.05675e+08	1.8695e+08	1.55596e+08	1.45955e+08	2.17966e+08	1.51388e+08	1.57638e+08	1.97778e+08
PC 38:7; PC 18:3-20:4; [M+H]+	C46 H78 N O8 P	-0.04	0.11	1	0.999992	4.08356e+07	4.32879e+07	4.26846e+07	4.41902e+07	4.62199e+07	4.92228e+07	3.38452e+07	3.73761e+07	4.25884e+07	4.78446e+07	4.50528e+07	4.92014e+07	6.11186e+07	4.86305e+07	4.45188e+07	4.82205e+07
PC 33:3; PC 13:1-20:2; [M+H]+	C41 H76 N O8 P	0.9	0.21	1	0.938332	5.17204e+07	4.68909e+07	4.13664e+07	1.53813e+08	4.7988e+07	1.78889e+08	4.33261e+07	1.35544e+08	6.1706e+07	5.23906e+07	1.48271e+08	5.11014e+07	1.87124e+06	5.97064e+07	4.99436e+07	1.51337e+08
ACar 20:0; [M]+	C27 H54 N O4	-0.72	-0.72	1	0.989858	166679	1.14293e+06	822852	662652	141973	339693	560717	938362	391077	511714	343857	1.95104e+06	318930	1.65817e+06	465715	614777
ACar 18:2; [M]+	C25 H46 N O4	-0.06	-0.49	1	1	787656	2.94944e+06	2.41257e+06	1.91796e+06	963459	1.77401e+06	2.38372e+06	3.28155e+06	1.55441e+06	1.53107e+06	1.11158e+06	3.55424e+06	1.56689e+06	2.412e+06	1.68798e+06	1.978e+06
PS 40:5; PS 20:0-20:5; [M+H]+	C46 H80 N O10 P	0.13	-0.1	1	0.999999	2.16698e+07	2.17606e+06	3.19333e+07	2.35614e+07	2.6771e+07	2.7829e+07	1.98703e+07	2.26783e+07	2.40532e+06	2.60411e+07	1.98344e+07	2.24434e+07	3.09706e+07	2.28761e+07	2.97425e+07	2.90036e+07
LPC 16:0	C24 H50 N O7 P	0.01	-0.04	1	0.999896	1.19654e+08	1.29274e+08	1.21355e+08	1.3016e+08	1.3247e+08	1.34699e+08	1.04885e+08	1.19395e+08	1.20894e+08	1.22212e+08	1.08208e+08	1.58671e+08	1.46805e+08	1.20328e+08	1.13491e+08	1.32267e+08
PC O-18:2	C26 H50 N O7 P	-0.07	0.04	1	0.94373	1.54182e+08	1.79101e+08	1.23062e+08	1.2648e+08	1.32841e+08	1.35104e+08	8.91168e+07	1.40395e+08	1.64208e+08	1.47193e+08	1.36535e+08	1.41077e+08	1.80785e+08	1.32988e+08	1.38175e+08	1.63904e+08
PE 34:2; PE 16:0-18:2; [M+H]+	C39 H74 N O8 P	-0.07	-0.13	1	1	4.4872e+07	6.48209e+07	6.10369e+07	5.86123e+07	4.50144e+07	6.46379e+07	6.81895e+07	4.92901e+07	6.04936e+07	5.72895e+07	5.18728e+07	4.5121e+07	5.78899e+07	4.95766e+07	5.48231e+07	5.16846e+07
HexCer-NS d42:2; HexCer-NS d18:1/24:1; [M+H]+	C48 H91 N O8	0.73	-0.3	1	0.110658	8.04276e+07	9.13856e+07	5.47409e+07	2.06065e+07	1.0151e+08	2.68768e+07	1.47374e+08	1.23454e+08	7.89482e+07	2.61688e+07	1.61893e+08	3.10255e+07	1.74898e+07	2.47521e+07	1.70595e+07	1.66534e+07
PE 23:4; PE 3:0-20:4; [M+H]+	C28 H48 N O8 P	0.19	0	1	0.946356	818116	843224	501455	1.26176e+06	1.03362e+06	1.24431e+06	651591	866767	605286	945435	719470	1.16432e+06	1.67928e+06	771354	1.1649e+06	1.43224e+06
Cer (m36:2) (m12:0/24:2)	C36 H69 N O2	0.06	0.02	1	1	6.73485e+07	7.77046e+07	8.12634e+07	9.35235e+07	7.30987e+07	9.69926e+07	6.46274e+07	9.27652e+07	6.45013e+07	8.19714e+07	7.88213e+07	9.16373e+07	7.28309e+07	8.12294e+07	8.78886e+07	8.47197e+07
LPE 22:4; [M+H]+	C27 H48 N O7 P	0.08	-0.08	1	0.999329	1.12144e+06	1.40448e+06	1.40199e+06	1.16298e+06	1.36384e+06	1.34285e+06	1.21697e+06	1.40552e+06	1.17888e+06	1.12705e+06	1.23965e+06	1.46238e+06	1.43681e+06	916033	1.15295e+06	1.37799e+06
PC 34:3	C42 H78 N O8 P	-0.05	0	1	0.282031	3.35243e+08	3.54702e+08	3.09468e+08	3.22925e+08	4.20844e+08	4.57968e+07	2.78561e+08	3.56307e+08	3.58095e+08	2.77789e+08	2.99773e+08	3.61061e+08	4.34066e+08	5.86698e+08	3.22429e+08	3.42548e+08
ACar 18:0; [M]+	C25 H50 N O4	-0.64	-0.75	1	0.944581	4.11654e+06	1.84546e+07	1.57521e+07	1.06328e+07	4.26759e+06	6.39822e+06	1.05832e+07	1.68295e+07	7.82282e+06	7.0333e+06	7.83552e+06	2.59171e+07	5.62076e+06	2.72488e+07	1.50991e+07	1.34649e+07
PC O-34:3	C42 H80 N O7 P	1.17	0.16	1	1	6.38335e+07	1.80031e+08	3.5196e+07	3.85011e+07	5.39688e+07	1.76653e+08	1.79796e+08	3.72053e+07	6.39739e+07	1.25911e+08	5.07051e+07	4.4875e+07	8.21922e+07	6.64163e+07	1.61146e+08	6.23026e+07
LPC 20:4	C28 H50 N O7 P	0.19	-0.37	1	0.999912	6.92525e+07	8.43402e+07	2.18052e+07	7.65697e+07	8.08851e+07	8.57624e+07	6.23165e+07	8.48927e+07	5.57412e+07	5.67969e+07	4.77228e+07	6.93945e+07	7.84621e+07	6.33748e+07	6.78418e+07	6.6101e+07
PE O-16:1_22:4	C43 H78 N O7 P	0.1	-0.07	1	0.662128	3.3352e+07	4.05011e+07	4.25903e+07	4.1515e+07	3.52492e+07	4.85554e+07	3.96099e+07	5.25554e+07	3.78348e+07	4.05622e+07	4.51423e+07	3.57214e+07	3.20964e+07	2.76307e+07	3.49083e+07	4.05552e+07
PC 42:2; PC 21:1-21:1; [M+H]+	C50 H96 N O8 P	0.52	-0.02	1	0.178235	3.24325e+06	4.88681e+06	5.32755e+06	2.05936e+06	5.56687e+06	2.93977e+06	6.05523e+06	6.97125e+06	9.20186e+06	4.13737e+06	1.22809e+06	3.85593e+06	2.32447e+06	371028	1.10994e+06	2.05163e+06
PC 40:5; PC 22:1-18:4; [M+H]+	C48 H86 N O8 P	0.11	0.08	1	0.491351	9.7344e+06	1.49944e+08	1.57539e+08	1.79247e+08	1.76348e+08	1.92532e+08	1.384e+08	1.56013e+08	1.65894e+08	8.30104e+06	1.59174e+08	1.74483e+08	7.25315e+06	1.60857e+08	5.83515e+06	1.79767e+08
PE 40:9; PE 18:3-22:6; [M+H]+	C45 H72 N O8 P	-0.01	0.01	1	0.734143	1.48874e+07	1.53271e+07	1.53225e+07	1.49027e+07	1.7115e+07	1.64313e+07	1.29114e+07	1.36878e+07	1.39364e+07	1.52613e+07	1.52395e+07	1.62377e+07	1.9783e+07	1.92565e+07	1.54982e+07	1.59104e+07
ACar (22:0)	C29 H57 N O4	-0.45	-0.09	1	0.81873	31528.6	48829	53795.2	60156.1	37560.5	37803.7	33256.5	40436.1	48198.4	48506.9	40291.4	54580.8	53795.6	59075.4	50587.6	53254.2
SM d42:1; SM d30:1/12:0; [M+H]+	C47 H95 N2 O6 P	0.55	0.11	1	0.876202	7.95339e+07	9.02524e+07	2.29606e+06	7.31702e+07	1.00929e+08	8.37208e+07	1.46462e+08	1.23365e+08	1.6196e+08	8.17221e+07	981103	8.34468e+07	8.13423e+07	7.51957e+07	618884	7.3663e+07
PE O-20:1_20:4	C45 H82 N O7 P	0	-0.04	1	0.884289	6.67484e+06	6.71829e+06	7.44774e+06	6.40199e+06	6.37946e+06	6.81969e+06	6.66485e+06	6.76691e+06	8.78863e+06	6.07343e+06	6.98325e+06	5.66821e+06	5.96218e+06	5.73805e+06	5.44932e+06	5.83057e+06
PC 34:0; PC 17:0-17:0; [M+H]+	C42 H84 N O8 P	0	-0.04	1	0.954626	9.51232e+07	9.15784e+07	1.20682e+08	1.30465e+08	1.03808e+08	1.40273e+08	1.03424e+08	1.12566e+08	1.00386e+08	9.71707e+07	1.09232e+08	1.27977e+08	9.54434e+07	1.11628e+08	1.06854e+08	9.06106e+07
PE 38:7; PE 16:1-22:6; [M+H]+	C43 H72 N O8 P	-1.69	0.4	1	0.977711	2.62353e+07	7.75961e+06	3.18912e+07	1.49878e+07	3.95277e+07	5.87805e+06	4.84289e+06	6.90672e+06	3.57247e+07	4.20691e+06	2.19959e+07	3.24582e+07	4.77104e+07	2.63361e+07	3.53049e+07	4.7904e+06
ACar (22:1)	C29 H55 N O4	-0.89	-0.29	1	0.979274	37758.5	488124	162720	195023	36528.6	57060.7	135682	364593	131901	161410	40040.1	652205	130869	473854	104721	242505
PC 34:4; PC 17:2-17:2; [M+H]+	C42 H76 N O8 P	0.04	0	1	0.99129	1.45061e+07	1.43619e+07	1.64598e+07	1.5133e+07	1.73985e+07	1.69455e+07	1.3471e+07	1.27507e+07	1.43743e+07	1.40685e+07	1.5172e+07	1.67745e+07	2.08104e+07	1.60246e+07	1.47454e+07	1.55557e+07
ACar (14:2)	C21 H37 N O4	-0.4	-0.45	1	0.995007	181199	1.0766e+06	1.11345e+06	512020	210312	295431	906815	1.30775e+06	611545	218815	548777	1.4276e+06	329993	1.48031e+06	733191	1.16433e+06
ACar (12:1)	C19 H35 N O4	-0.68	-0.67	1	0.999687	72370.2	384267	346870	197798	106525	103472	234042	433248	189644	133139	151562	465596	114914	473925	197407	283175
LPC 16:0-SN1	C24 H50 N O7 P	0	-0.07	1	0.999986	3.64665e+08	3.9974e+08	3.7699e+08	3.95199e+08	4.01424e+08	4.11765e+08	3.22163e+08	3.69547e+08	3.65837e+08	3.6802e+08	3.29151e+08	4.84988e+08	4.44087e+08	3.67422e+08	3.45203e+08	4.00488e+08
PC 35:1; PC 20:0-15:1; [M+H]+	C43 H84 N O8 P	-0.52	0.06	1	0.999986	9.02443e+07	7.76491e+07	8.91521e+07	8.20683e+07	4.90398e+07	8.73029e+07	5.9965e+07	5.92488e+07	7.05429e+07	1.2158e+08	1.08298e+08	5.85895e+07	8.80297e+07	5.17008e+07	4.87532e+07	1.06602e+08
PE O-18:1_22:5	C45 H80 N O7 P	-0.32	0.09	1	0.999997	2.06076e+07	1.09227e+07	2.15828e+07	1.12899e+07	8.16273e+06	1.89177e+07	1.60791e+07	9.55562e+06	7.04012e+06	1.92989e+07	2.62956e+07	1.46654e+07	8.5138e+06	1.32886e+07	1.73812e+07	1.99981e+07
LPC 19:0-SN1	C27 H56 N O7 P	-0.09	-0.09	1	1	379109	320091	402640	370323	346473	396863	358564	331365	362686	291316	340617	485831	507518	391762	275058	354313
LPC 14:0-SN1	C22 H46 N O7 P	0.01	-0.06	1	1	3.77176e+06	4.20881e+06	3.96435e+06	4.21687e+06	4.19126e+06	4.39365e+06	3.3041e+06	4.03222e+06	3.97959e+06	3.84664e+06	3.27956e+06	5.21873e+06	4.14624e+06	3.73189e+06	3.6444e+06	4.10334e+06
PC 38:6	C46 H80 N O8 P	0.09	-0.04	1	1	2.02801e+07	7.88953e+08	7.80093e+08	8.35684e+08	4.34434e+07	8.81184e+08	8.12708e+08	8.53145e+08	6.92259e+08	1.57802e+07	8.31958e+08	9.65295e+08	1.08949e+09	1.22566e+07	1.09669e+09	1.05188e+09

## Sheet: NEG_VWR
Name	Formula	Log2 Fold Change: (VWR SCR / CTRL SCR)	Log2 Fold Change: (VWR KLF5KD / CTRL KLF5KD)	P-value: (VWR SCR / CTRL SCR)	P-value: (VWR KLF5KD / CTRL KLF5KD)	Norm. Area: CTRL SCR 1	Norm. Area: CTRL SCR 2	Norm. Area: CTRL SCR 3	Norm. Area: CTRL SCR 4	Norm. Area: CTRL KLF5KD 1	Norm. Area: CTRL KLF5KD 2	Norm. Area: CTRL KLF5KD 3	Norm. Area: CTRL KLF5KD 4	Norm. Area: VWR SCR 1	Norm. Area: VWR SCR 2	Norm. Area: VWR SCR 3	Norm. Area: VWR SCR 4	Norm. Area: VWR KLF5KD 1	Norm. Area: VWR KLF5KD 2	Norm. Area: VWR KLF5KD 3	Norm. Area: VWR KLF5KD 4
CL 16:0_18:2_16:1_18:2	C77 H140 O17 P2	-0.06	-1.61	8.75976e-05	5.8821e-05	2.48169e+06	1.85693e+06	3.13858e+06	2.15038e+06	2.35146e+06	2.2397e+06	2.21309e+06	2.09122e+06	1.20179e+06	736939	780001	413754	773223	1.03823e+06	372903	664836
Cer 18:1;2O/16:0	C34 H67 N O3	0.01	0.26	0.981272	0.000141465	1.47385e+07	1.70526e+07	1.3885e+07	1.38378e+07	1.44131e+07	1.5004e+07	1.43968e+07	1.43299e+07	1.28769e+07	1.96371e+07	1.57291e+07	1.86486e+07	2.54379e+07	2.40412e+07	2.67267e+07	2.53619e+07
CL 16:0_18:2_18:1_18:2	C79 H144 O17 P2	-0.3	-1.22	5.31448e-07	0.000177641	6.96089e+06	9.42713e+06	9.66589e+06	7.57359e+06	6.67775e+06	8.6703e+06	7.16237e+06	6.23252e+06	5.10992e+06	3.39436e+06	3.87617e+06	3.44139e+06	3.88695e+06	4.64076e+06	4.04225e+06	4.018e+06
PC 16:0_18:2	C42 H80 N O8 P	-0.11	0.21	0.578192	0.0007006	7.22287e+06	7.31011e+06	6.15851e+06	8.2062e+06	6.91392e+06	7.20471e+06	5.12415e+06	6.56044e+06	8.10213e+06	9.89533e+06	7.65804e+06	8.65198e+06	1.02638e+07	8.32482e+06	9.86397e+06	1.10768e+07
PC 18:0_18:2	C44 H84 N O8 P	-0.04	0.51	0.00738988	0.00074703	1.07625e+08	1.07492e+08	1.01321e+08	1.33505e+08	1.09276e+08	1.22933e+08	8.1229e+07	1.0013e+08	1.4176e+08	1.95535e+08	1.48434e+08	1.58625e+08	1.60743e+08	1.29799e+08	1.54801e+08	1.89591e+08
CL 16:0_18:1_16:0_18:2	C77 H144 O17 P2	-0.19	-1.21	0.008284	0.000966279	2.28824e+06	2.61906e+06	2.73282e+06	2.0646e+06	2.0598e+06	2.5348e+06	2.05756e+06	2.25422e+06	1.61742e+06	563059	1.13055e+06	994553	770868	795922	1.1677e+06	514323
PC 18:0_22:6	C48 H84 N O8 P	-0.13	0.35	0.010702	0.00165288	1.08506e+08	9.36787e+07	1.17026e+08	1.30595e+08	1.08583e+08	1.20619e+08	9.11058e+07	9.72166e+07	1.332e+08	1.5306e+08	1.38864e+08	1.48757e+08	1.42009e+08	1.27243e+08	1.40957e+08	1.47307e+08
CL 16:0_18:1_16:0_18:1	C77 H146 O17 P2	-0.1	-0.89	0.0323975	0.00200238	3.12123e+06	3.5634e+06	3.58551e+06	3.21129e+06	3.2858e+06	3.45104e+06	3.03131e+06	2.96163e+06	2.32155e+06	1.58085e+06	1.98664e+06	1.66787e+06	1.48978e+06	1.4798e+06	1.81711e+06	1.17814e+06
PC 16:0_18:2	C42 H80 N O8 P	-0.08	0.21	0.413238	0.00757881	3.23158e+08	3.34818e+08	2.89001e+08	3.73949e+08	3.12715e+08	3.50087e+08	2.30596e+08	3.11901e+08	3.81028e+08	4.95638e+08	3.54359e+08	3.8099e+08	4.39654e+08	3.47547e+08	4.40551e+08	4.82117e+08
PE O-16:1_22:5	C43 H76 N O7 P	-0.03	-0.32	0.321901	0.0152974	1.15034e+08	1.37793e+08	1.44269e+08	1.27843e+08	1.251e+08	1.37231e+08	1.12114e+08	1.35292e+08	1.19986e+08	1.11017e+08	1.02137e+08	9.55568e+07	9.26037e+07	7.65609e+07	1.00436e+08	1.01466e+08
PE 16:0_18:1	C39 H76 N O8 P	0.11	0.01	1	0.0233047	2.32875e+07	2.64266e+07	2.99531e+07	2.44938e+07	2.55454e+07	2.56679e+07	2.93547e+07	3.08392e+07	3.32087e+07	1.98972e+07	3.03677e+07	2.08692e+07	1.70718e+07	1.71595e+07	1.81194e+07	1.84944e+07
Palmitic acid	C16 H32 O2	-0.08	-0.05	0.99275	0.0315299	1.30541e+09	1.23886e+09	1.18902e+09	1.19858e+09	1.22617e+09	1.15347e+09	1.07297e+09	1.15456e+09	1.05045e+09	1.32652e+09	1.03807e+09	1.29871e+09	1.40596e+09	1.36847e+09	1.46892e+09	1.34576e+09
PG 16:0_18:2	C40 H75 O10 P	-0.96	0.33	0.999806	0.0428747	970838	1.01431e+06	798162	1.01343e+06	276064	919102	125534	742963	1.40702e+06	877002	1.26452e+06	1.22326e+06	1.54211e+06	1.0982e+06	1.4902e+06	1.54047e+06
CL 16:0_18:1_18:1_18:2	C79 H146 O17 P2	-0.48	-1.31	0.000114313	0.0459824	6.72271e+06	7.61371e+06	6.31499e+06	5.5744e+06	5.53992e+06	3.49369e+06	4.64834e+06	4.66837e+06	4.29497e+06	2.6586e+06	2.59501e+06	2.45048e+06	2.87202e+06	2.89583e+06	2.65341e+06	2.78066e+06
PC 22:0_18:1	C48 H94 N O8 P	0.76	0.88	0.964573	0.0461918	2.03395e+06	3.07898e+06	3.71525e+06	1.28004e+06	3.16432e+06	1.52876e+06	6.44403e+06	5.46747e+06	8.67108e+06	2.0011e+06	7.21105e+06	2.18698e+06	605521	1.20087e+06	572541	730769
Stearic acid	C18 H36 O2	-0.01	0.04	1	0.0630214	9.47919e+08	7.76743e+08	8.27979e+08	7.75332e+08	8.69087e+08	7.72151e+08	7.53036e+08	8.23808e+08	7.03239e+08	9.87299e+08	7.69924e+08	8.82609e+08	9.79612e+08	9.99762e+08	1.04801e+09	9.17808e+08
PC 18:2_22:6	C48 H80 N O8 P	-0.16	-0.04	0.999994	0.0632413	4.29977e+07	3.79292e+07	3.87241e+07	4.33081e+07	4.17164e+07	4.04501e+07	3.26947e+07	3.20266e+07	3.60332e+07	4.08948e+07	3.83425e+07	4.23814e+07	5.43725e+07	4.85753e+07	4.5808e+07	4.46084e+07
PMeOH 16:0_18:2	C38 H71 O8 P	0.17	2.07	0.297572	0.0763058	325988	336315	309803	409478	346072	396813	346458	511408	280715	1.15702e+06	1.83966e+06	1.62399e+06	935401	368811	9.01417e+06	1.79019e+06
CL 18:1_18:2_18:1_18:2	C81 H146 O17 P2	-0.16	-0.7	0.0059178	0.0794979	1.98037e+07	1.96379e+07	1.86389e+07	1.60347e+07	1.82497e+07	1.77764e+07	1.42062e+07	1.64796e+07	1.56392e+07	1.14205e+07	1.21074e+07	9.84475e+06	1.34487e+07	1.21609e+07	1.09146e+07	1.19453e+07
PE O-17:1_18:1	C40 H78 N O7 P	0.26	0.37	0.992373	0.0817221	2.98042e+06	3.1953e+06	3.49741e+06	1.99421e+06	3.11942e+06	2.29245e+06	4.27561e+06	4.47432e+06	6.04066e+06	2.45805e+06	5.40629e+06	2.58711e+06	1.6344e+06	1.89459e+06	2.16173e+06	460352
PG 18:2_22:5	C46 H77 O10 P	-0.55	0.88	0.306788	0.0818597	97933.6	369064	327951	511136	448897	245187	184060	231883	3.0704e+06	544344	520701	738865	3.33866e+06	1.1567e+06	644865	726808
PE 20:3_22:6	C47 H76 N O8 P	-0.17	-0.84	0.0504794	0.0832754	3.46147e+06	4.32263e+06	4.07311e+06	3.15381e+06	3.04717e+06	3.13925e+06	3.54238e+06	4.44365e+06	1.40276e+06	2.0241e+06	2.19377e+06	2.65387e+06	1.92535e+06	2.17943e+06	2.11598e+06	1.71544e+06
PE 24:0_18:1	C47 H92 N O8 P	0.64	0.89	0.939932	0.0857145	1.50235e+06	2.08291e+06	2.18876e+06	981959	2.00774e+06	1.04748e+06	3.5645e+06	3.78788e+06	5.12652e+06	1.39073e+06	5.30148e+06	1.51954e+06	672664	477871	661996	773794
Cer 18:2;2O/18:0	C36 H69 N O3	-0.04	-0.02	1	0.0864813	2.06974e+07	2.34623e+07	1.7454e+07	2.04651e+07	2.21199e+07	2.08728e+07	1.62912e+07	1.92297e+07	1.72001e+07	2.47767e+07	1.79147e+07	2.28088e+07	2.59848e+07	2.72319e+07	3.26052e+07	2.69037e+07
PC 18:3_20:4	C46 H78 N O8 P	-0.11	-0.07	1	0.089123	9.37035e+06	1.00238e+07	8.71184e+06	1.00254e+07	1.00787e+07	1.00876e+07	7.06851e+06	7.89439e+06	8.64683e+06	1.07878e+07	8.9816e+06	9.44376e+06	1.27822e+07	1.13776e+07	1.10355e+07	1.10152e+07
PC 18:0_20:4	C46 H84 N O8 P	-0.18	0.27	0.997146	0.0930761	1.18023e+07	1.19633e+07	1.15231e+07	1.42942e+07	1.19077e+07	2.31928e+06	9.11064e+06	1.20371e+07	1.473e+07	1.73882e+07	1.25097e+07	1.39124e+07	1.26285e+07	1.11972e+07	1.57301e+07	1.54649e+07
LPI 18:0	C27 H53 O12 P	0.14	0.49	0.645597	0.0950001	4.73705e+06	6.53719e+06	5.59639e+06	5.39268e+06	5.79891e+06	6.51905e+06	6.27886e+06	5.13125e+06	4.84782e+06	1.0965e+07	7.22085e+06	8.24509e+06	9.14741e+06	9.24032e+06	1.13856e+07	9.07078e+06
PE 16:1_22:6	C43 H72 N O8 P	-0.12	-0.61	0.000144617	0.132056	2.6238e+07	3.10074e+07	3.25134e+07	2.79009e+07	2.72359e+07	2.69617e+07	2.47244e+07	2.84224e+07	1.98222e+07	1.90391e+07	1.69588e+07	1.95151e+07	2.13908e+07	2.0734e+07	2.24011e+07	2.05399e+07
PE O-16:1_18:1	C39 H76 N O7 P	0.25	0.15	0.999814	0.132135	4.45882e+07	4.9807e+07	5.6976e+07	3.73782e+07	5.48111e+07	4.43065e+07	5.75638e+07	6.3678e+07	7.32627e+07	3.72283e+07	6.60452e+07	3.86357e+07	3.32052e+07	3.53314e+07	3.41796e+07	3.22307e+07
PE 18:2_18:2	C41 H74 N O8 P	0.03	0.53	0.0841643	0.132436	7.97372e+06	8.98733e+06	8.2856e+06	1.05793e+07	8.28302e+06	9.45726e+06	6.771e+06	9.35874e+06	1.25283e+07	1.53861e+07	1.23624e+07	1.18546e+07	1.31845e+07	8.85707e+06	1.29097e+07	1.33594e+07
PC 18:0_20:4	C46 H84 N O8 P	-0.09	0.18	0.963062	0.135925	9.0071e+07	8.3926e+07	7.8759e+07	1.01803e+08	8.8415e+07	9.8697e+07	6.45598e+07	7.48404e+07	8.67094e+07	1.09617e+08	9.39827e+07	1.02972e+08	9.93084e+07	8.85532e+07	1.29294e+08	1.01898e+08
PMeOH 18:2_22:6	C44 H71 O8 P	-0.02	1.6	0.653193	0.148274	71891.5	70622	81872.8	81276.1	76450	75044.3	127883	71384	58776.1	120619	406587	343246	114038	93197.1	2.31001e+06	351437
Cer 17:1;2O/18:0	C35 H69 N O3	-0.06	-0.14	0.998623	0.152614	1.80272e+07	1.75556e+07	1.60198e+07	1.78139e+07	1.92815e+07	1.84728e+07	1.33408e+07	1.54943e+07	1.25439e+07	1.7946e+07	1.42396e+07	2.02724e+07	2.04773e+07	2.48651e+07	2.38527e+07	2.11207e+07
PC 16:1_18:2	C42 H78 N O8 P	-0.11	0.07	0.981022	0.154494	1.87331e+07	1.87897e+07	1.44813e+07	1.63698e+07	1.74463e+07	1.68561e+07	1.43137e+07	1.57255e+07	2.0136e+07	3.58877e+07	1.67228e+07	1.38001e+07	2.67939e+07	1.61157e+07	3.75434e+07	2.52443e+07
PC 24:0_18:1	C50 H98 N O8 P	0.71	0.89	0.927359	0.167444	3.25782e+06	4.95597e+06	5.83416e+06	2.07447e+06	5.03871e+06	2.29862e+06	1.03481e+07	8.41101e+06	1.51013e+07	3.45758e+06	1.1787e+07	3.31424e+06	1.43018e+06	2.37982e+06	1.53726e+06	1.46107e+06
CL 16:1_18:2_18:1_18:2	C79 H142 O17 P2	-0.06	-1.07	0.00266652	0.169637	9.14755e+06	1.03655e+07	1.12121e+07	9.00814e+06	1.03302e+07	9.30435e+06	8.10653e+06	9.40841e+06	6.70396e+06	4.18422e+06	5.10446e+06	4.15228e+06	5.54253e+06	1.02e+07	4.99417e+06	4.66148e+06
CL 18:2_18:2_18:2_18:2	C81 H142 O17 P2	-0.07	0.6	0.151212	0.179468	1.65828e+07	1.5735e+07	1.34266e+07	1.51572e+07	1.6383e+07	1.43578e+07	1.03558e+07	1.49902e+07	2.37881e+07	2.54958e+07	2.31957e+07	1.86847e+07	2.41841e+07	1.68726e+07	1.70659e+07	2.47109e+07
PG 18:1_18:2	C42 H77 O10 P	-0.07	0.01	0.998746	0.200392	9.74886e+06	1.10367e+07	7.60353e+06	1.01209e+07	1.04172e+07	1.02343e+07	6.04995e+06	8.72316e+06	1.00138e+07	1.20053e+07	9.97941e+06	9.92701e+06	1.28338e+07	9.74868e+06	1.35198e+07	1.2526e+07
CL 18:1_18:1_18:1_18:2	C81 H148 O17 P2	-0.31	-1.09	0.1094	0.201189	3.81757e+06	3.6445e+06	3.50591e+06	3.50147e+06	3.066e+06	3.58362e+06	2.71084e+06	2.59282e+06	2.76468e+06	1.51619e+06	1.74419e+06	1.61252e+06	1.76777e+06	1.6635e+06	1.43726e+06	1.6553e+06
PE 22:4_22:6	C49 H78 N O8 P	-0.08	-0.47	0.253717	0.208508	4.55661e+07	5.023e+07	6.02024e+07	5.00865e+07	4.7425e+07	4.7186e+07	4.58057e+07	5.03688e+07	4.29246e+07	2.95496e+07	3.37253e+07	3.88251e+07	3.09699e+07	3.79335e+07	3.35104e+07	2.97156e+07
PE O-17:1_18:1	C40 H78 N O7 P	0.22	0.3	0.978234	0.210112	2.98042e+06	3.1953e+06	3.49741e+06	1.99421e+06	3.11942e+06	2.25899e+06	4.2446e+06	4.0702e+06	6.51987e+06	2.29698e+06	5.02128e+06	2.58739e+06	1.6344e+06	1.89459e+06	1.70432e+06	1.69205e+06
CL 18:1_18:2_18:2_22:6	C85 H144 O17 P2	-0.18	-0.73	0.120256	0.211275	3.52996e+06	3.74803e+06	7.89854e+06	3.85504e+06	3.36168e+06	4.35422e+06	3.30705e+06	3.354e+06	3.33175e+06	1.86966e+06	2.40993e+06	2.16571e+06	2.07802e+06	2.39039e+06	2.01179e+06	1.67319e+06
PE O-18:2_22:6	C45 H76 N O7 P	-0.05	-0.37	0.020825	0.211567	1.46756e+08	1.60335e+08	1.52043e+08	1.44385e+08	1.49594e+08	1.5328e+08	1.21067e+08	1.39465e+08	1.26305e+08	1.14319e+08	1.17178e+08	1.13646e+08	1.19801e+08	1.12167e+08	1.21998e+08	1.16161e+08
PE O-18:2_18:1	C41 H78 N O7 P	0.53	0.63	0.956968	0.244158	6.59065e+07	8.76994e+07	1.15973e+08	4.76224e+07	8.49389e+07	5.84555e+07	1.52939e+08	1.36578e+08	1.94374e+08	6.41225e+07	1.66746e+08	7.08033e+07	3.91281e+07	5.43223e+07	4.55789e+07	4.23867e+07
PE O-16:1_20:4	C41 H74 N O7 P	-0.1	-0.26	0.688866	0.255002	6.18069e+07	6.87521e+07	7.21861e+07	6.56317e+07	5.77774e+07	6.91693e+07	5.62209e+07	6.73621e+07	6.40375e+07	5.4683e+07	5.78986e+07	5.17345e+07	5.10151e+07	4.43825e+07	5.00819e+07	5.35591e+07
PC 16:1_22:5	C46 H80 N O8 P	-0.27	-0.25	0.836989	0.255941	4.0827e+07	4.35303e+07	3.76197e+07	4.42703e+07	3.72632e+07	4.31577e+07	3.16595e+07	3.28477e+07	3.54557e+07	4.11209e+07	3.35593e+07	3.5656e+07	5.25086e+07	3.97825e+07	4.44404e+07	4.27019e+07
PE O-18:1_18:1	C41 H80 N O7 P	0.55	0.74	0.969647	0.259906	4.2489e+07	5.4578e+07	7.487e+07	2.78898e+07	5.66771e+07	3.2205e+07	1.01125e+08	8.5326e+07	1.36081e+08	3.95529e+07	1.22405e+08	3.73497e+07	2.36486e+07	3.25071e+07	2.47408e+07	2.29547e+07
LPS 18:0	C24 H48 N O9 P	-0.13	0.28	0.342894	0.263596	3.46256e+06	3.26603e+06	2.7009e+06	3.1773e+06	2.88849e+06	2.99346e+06	3.41785e+06	2.46788e+06	4.1636e+06	3.65091e+06	3.60248e+06	4.90376e+06	3.95057e+06	3.47585e+06	4.02234e+06	3.90944e+06
PE O-18:2_22:5	C45 H78 N O7 P	0.04	-0.28	0.585169	0.264302	2.01213e+07	2.42382e+07	2.49252e+07	2.08893e+07	2.2885e+07	2.34216e+07	1.47738e+07	2.53566e+07	2.01511e+07	1.81981e+07	1.88674e+07	1.36168e+07	1.54909e+07	1.25923e+07	1.68748e+07	1.71942e+07
PMeOH 18:1_18:2	C40 H73 O8 P	-0.19	0.02	1	0.265174	343247	354121	323395	365707	314540	394027	295799	286427	291910	334583	506802	371441	359475	373428	2.82309e+06	359475
PE 18:0_18:1	C41 H80 N O8 P	0.25	0.22	0.991262	0.265217	1.53883e+07	1.8335e+07	1.85155e+07	1.28414e+07	1.81071e+07	1.44251e+07	2.24851e+07	2.20904e+07	2.97281e+07	1.37078e+07	2.56673e+07	1.33002e+07	1.22489e+07	1.16301e+07	1.15453e+07	1.14498e+07
PC 20:0_18:1	C46 H90 N O8 P	0.23	0.6	0.670742	0.269803	2.30685e+06	2.56345e+06	2.78819e+06	1.88189e+06	2.54631e+06	2.06567e+06	3.4074e+06	3.16714e+06	5.04694e+06	2.23802e+06	5.8722e+06	2.34636e+06	1.55701e+06	1.7134e+06	1.63295e+06	1.45029e+06
PG 20:4_22:5	C48 H77 O10 P	-0.1	-0.4	0.653496	0.27268	298287	290740	382342	313128	359868	312670	258582	194492	250474	181921	265234	213895	120290	117784	230860	268951
Cer 18:1;2O/18:0	C36 H71 N O3	-0.03	-0.16	0.920352	0.278279	4.54236e+08	5.08434e+08	4.19932e+08	4.8266e+08	4.88317e+08	4.97616e+08	3.46554e+08	4.29008e+08	3.66496e+08	4.7203e+08	3.86427e+08	4.54968e+08	5.48251e+08	5.18132e+08	5.52405e+08	5.09811e+08
9-oxo-12Z-Octadecenoic acid	C18 H32 O3	-0.4	0.06	0.99932	0.310049	1.62665e+07	1.33948e+07	1.58818e+07	1.59969e+07	1.12931e+07	1.44604e+07	1.23359e+07	1.1769e+07	1.85883e+07	1.46175e+07	1.33453e+07	2.0968e+07	1.43156e+07	1.74383e+07	1.71528e+07	1.72522e+07
CL 16:1_18:2_18:2_22:6	C83 H140 O17 P2	-0.04	-1.53	0.206529	0.314872	374945	902388	873500	566413	681017	720490	345877	802907	430893	159473	114937	338938	246036	347044	206995	178815
PC 18:0_20:2	C46 H88 N O8 P	-0.26	0.12	0.986249	0.348497	4.4343e+06	4.34526e+06	2.30313e+06	4.9066e+06	1.10876e+06	3.85218e+06	3.46637e+06	4.05926e+06	5.29603e+06	4.51922e+06	4.39791e+06	4.99983e+06	5.09942e+06	4.54706e+06	3.80252e+06	5.26592e+06
PC 18:0_22:5	C48 H86 N O8 P	-0.06	0.35	0.898832	0.351651	1.5284e+07	1.57836e+07	1.8019e+07	2.04613e+07	1.67166e+07	1.80608e+07	1.42727e+07	1.56363e+07	1.90346e+07	2.10696e+07	2.18753e+07	2.20901e+07	2.03927e+07	2.79029e+07	1.91014e+07	2.26367e+07
9S,10S,11R-trihydroxy-12Z-octadecenoic acid	C18 H34 O5	-0.25	0.42	0.675408	0.365711	1.89444e+06	1.24417e+06	1.47481e+06	1.646e+06	1.37248e+06	1.35841e+06	1.26765e+06	1.15162e+06	2.38453e+06	1.80381e+06	1.66429e+06	2.58975e+06	1.96471e+06	2.05319e+06	1.38295e+06	2.16143e+06
LPE O-18:2	C23 H46 N O6 P	0.25	0.19	0.979578	0.372218	3.41223e+06	3.60179e+06	4.23297e+06	3.0845e+06	3.97875e+06	3.17493e+06	4.46665e+06	4.3732e+06	5.53219e+06	3.24226e+06	4.60486e+06	3.37453e+06	3.13524e+06	2.72334e+06	2.99326e+06	2.95532e+06
PE 18:0_20:4	C43 H78 N O8 P	-0.13	-0.19	0.81628	0.378649	2.96918e+08	3.11513e+08	3.06989e+08	3.31045e+08	2.8079e+08	3.09721e+08	2.1818e+08	2.83326e+08	2.94639e+08	2.77786e+08	2.66171e+08	2.34861e+08	2.28504e+08	1.87913e+08	2.09499e+08	2.48641e+08
PE O-18:3_22:6	C45 H74 N O7 P	-0.11	-0.38	0.539924	0.385823	2.44841e+07	2.69666e+07	3.04993e+07	2.78655e+07	2.57353e+07	2.61512e+07	2.15527e+07	2.51503e+07	2.82022e+07	1.86296e+07	2.2076e+07	2.01652e+07	1.99478e+07	1.79756e+07	2.06406e+07	1.84859e+07
PS 22:0_18:1	C46 H88 N O10 P	0.84	1.08	0.671664	0.400765	1.3608e+06	3.83666e+06	3.88069e+06	967318	3.91909e+06	1.50299e+06	8.57526e+06	5.40822e+06	9.10126e+06	2.66652e+06	8.34503e+06	2.42926e+06	1.26603e+06	2.37796e+06	1.54881e+06	1.11477e+06
PE 19:0_22:6	C46 H80 N O8 P	-0.46	-0.57	0.0521357	0.405676	1.40801e+07	2.10403e+07	2.69723e+07	1.94676e+07	1.46319e+07	2.00228e+07	1.3489e+07	1.48646e+07	1.3558e+07	1.05158e+07	1.41088e+07	1.37408e+07	1.2995e+07	1.22655e+07	1.12568e+07	1.00671e+07
PC 14:0_20:4	C42 H76 N O8 P	-0.28	-0.16	0.972695	0.408608	9.64151e+06	9.75356e+06	6.96902e+06	1.25189e+07	1.03091e+07	8.33968e+06	6.39829e+06	7.60845e+06	8.49784e+06	9.65123e+06	7.00585e+06	8.84038e+06	1.03485e+07	1.03258e+07	1.00372e+07	1.01544e+07
PE O-18:1_20:4	C43 H78 N O7 P	0.02	-0.13	0.996858	0.415412	4.15607e+07	4.38573e+07	4.50292e+07	4.02451e+07	4.19912e+07	4.5109e+07	3.58148e+07	4.46551e+07	4.81884e+07	3.59848e+07	4.1839e+07	3.35888e+07	3.31254e+07	3.37101e+07	3.4746e+07	3.42561e+07
LPE 18:0	C23 H48 N O7 P	-0.16	0.11	0.997177	0.420968	3.10741e+07	2.98032e+07	2.72791e+07	3.15324e+07	2.94666e+07	2.83507e+07	1.94453e+07	2.6018e+07	3.30776e+07	3.26445e+07	2.57817e+07	3.76262e+07	3.42189e+07	2.62452e+07	2.96006e+07	3.36279e+07
PG 16:0_16:1	C38 H73 O10 P	-0.05	-0.58	0.52024	0.421076	2.17445e+06	3.60101e+06	2.963e+06	3.64975e+06	2.74389e+06	3.08856e+06	3.24669e+06	3.96e+06	2.71395e+06	1.91448e+06	1.96406e+06	2.42387e+06	2.33515e+06	2.04225e+06	2.41941e+06	2.51293e+06
3-pentadecynoic acid	C15 H26 O2	-0.02	-1.34	0.474528	0.46106	235282	307034	556037	124116	224939	122356	479502	308304	102516	111925	34026.2	171546	59680.3	90720.6	64857.4	149128
CL 18:2_18:2_18:2_20:3	C83 H144 O17 P2	0.75	0.49	0.439173	0.472026	4.77447e+06	2.34756e+06	4.21738e+06	4.33686e+06	7.92114e+06	7.74637e+06	6.43375e+06	6.68976e+06	6.85097e+06	8.54178e+06	5.17855e+06	3.67057e+06	5.77511e+06	5.04133e+06	4.47562e+06	3.88906e+06
Lignoceric acid	C24 H48 O2	-0.06	0.43	0.999172	0.477514	7.05691e+06	4.15832e+06	4.65146e+06	4.92068e+06	6.31376e+06	4.77342e+06	4.42648e+06	3.82017e+06	4.12893e+06	7.26014e+06	6.81046e+06	6.12574e+06	8.25616e+06	1.02192e+07	5.23885e+06	7.81396e+06
PC 16:0_20:3	C44 H82 N O8 P	-0.04	0.05	0.999999	0.479565	5.35389e+07	6.25409e+07	5.51258e+07	6.35931e+07	5.55139e+07	6.34768e+07	4.30126e+07	5.8752e+07	5.90836e+07	7.39706e+07	4.73094e+07	6.27586e+07	6.01375e+07	5.80627e+07	7.32174e+07	7.28289e+07
PC 18:0_22:5	C48 H86 N O8 P	-0.06	0.3	0.987541	0.498058	1.2058e+07	1.15152e+07	1.22542e+07	1.48437e+07	1.30223e+07	1.41998e+07	1.00435e+07	1.02662e+07	1.29739e+07	1.50166e+07	1.86587e+07	1.49568e+07	3.04633e+07	1.30955e+07	1.53207e+07	1.56439e+07
LPC 18:0	C26 H54 N O7 P	-0.14	0.12	0.992491	0.512706	3.69253e+07	3.33139e+07	3.05474e+07	3.7391e+07	3.42358e+07	3.51281e+07	2.36184e+07	2.95357e+07	3.69527e+07	3.93895e+07	3.28712e+07	4.19754e+07	4.42949e+07	3.06484e+07	3.35726e+07	4.09315e+07
PE O-18:1_22:4	C45 H82 N O7 P	0.19	0.16	0.999997	0.520186	1.64043e+07	2.03054e+07	1.59555e+07	1.43736e+07	1.80535e+07	1.59627e+07	1.88176e+07	1.98724e+07	2.38484e+07	1.65495e+07	1.95712e+07	1.21033e+07	1.40497e+07	1.25413e+07	1.36265e+07	1.38392e+07
PE O-16:1_22:4	C43 H78 N O7 P	-0.03	-0.34	0.502485	0.532529	3.75e+07	4.62694e+07	4.06697e+07	4.2329e+07	3.96669e+07	4.1779e+07	3.48399e+07	6.11613e+07	4.19814e+07	3.62875e+07	1.75799e+07	2.93416e+07	3.13093e+07	2.60335e+07	3.33452e+07	3.51999e+07
PE 18:3_22:6	C45 H72 N O8 P	-0.11	-0.12	0.980387	0.556322	9.41604e+06	9.11881e+06	9.57218e+06	1.00219e+07	9.91543e+06	1.00572e+07	7.51506e+06	7.68917e+06	7.93277e+06	9.383e+06	8.45323e+06	9.04088e+06	1.08761e+07	1.10074e+07	9.84339e+06	9.8149e+06
PE O-18:1_22:6	C45 H78 N O7 P	-0.11	-0.24	0.688331	0.558065	2.19571e+08	2.46062e+08	2.43221e+08	2.72759e+08	2.24562e+08	2.69132e+08	1.8148e+08	2.27667e+08	2.44914e+08	2.09917e+08	1.97378e+08	2.03817e+08	1.8084e+08	1.8492e+08	1.98386e+08	2.04448e+08
PE 18:0_22:5;O	C45 H78 N O9 P	-0.45	0.22	0.978541	0.597377	2.546e+06	904633	2.30266e+06	2.73077e+06	2.39666e+06	2.5895e+06	1.16217e+06	1.1199e+06	2.48542e+06	3.18094e+06	1.71594e+06	3.60611e+06	3.51339e+06	1.42459e+06	3.3452e+06	4.31063e+06
Cer 18:0;3O/24:0	C42 H85 N O4	-0.12	0.09	1	0.619233	1.86599e+06	1.39189e+06	1.37159e+06	1.9037e+06	1.3714e+06	1.66082e+06	1.41052e+06	1.58244e+06	953785	2.18963e+06	1.28766e+06	2.32667e+06	1.58022e+06	2.82608e+06	2.53359e+06	2.45402e+06
PS 18:0_18:1	C42 H80 N O10 P	0.49	0.65	0.93051	0.64764	1.95267e+07	2.22709e+07	2.86176e+07	1.46902e+07	2.32185e+07	1.99092e+07	4.60928e+07	3.54175e+07	4.25734e+07	2.18838e+07	4.41287e+07	2.32135e+07	1.44642e+07	1.73074e+07	1.71644e+07	1.66659e+07
LPC 18:2	C26 H50 N O7 P	-0.08	0.09	1	0.699222	9.11121e+06	1.08795e+07	9.10985e+06	1.10431e+07	9.24079e+06	9.62751e+06	8.07717e+06	1.03191e+07	1.03702e+07	1.09468e+07	8.0992e+06	1.12253e+07	1.30881e+07	9.95303e+06	1.09166e+07	1.30791e+07
PE 16:0_20:5	C41 H72 N O8 P	-0.42	-0.13	0.999941	0.710724	1.75392e+06	4.38203e+06	3.11673e+06	475831	1.88598e+06	1.75519e+06	1.36488e+06	2.40025e+06	2.3148e+06	1.5109e+06	2.14854e+06	3.09445e+06	1.62221e+06	1.25399e+06	237939	1.79629e+06
PC 18:0_20:3	C46 H86 N O8 P	-0.09	0.21	0.938227	0.712744	1.30834e+07	1.08985e+07	1.21633e+07	1.52531e+07	1.24504e+07	1.32377e+07	9.86134e+06	1.12854e+07	1.56735e+07	1.61022e+07	1.34991e+07	1.28981e+07	1.34987e+07	1.11972e+07	1.57724e+07	1.54649e+07
LPE 16:0	C21 H44 N O7 P	-0.11	0.1	0.984679	0.725055	590608	618188	442061	539059	670418	495817	551412	483944	836310	528888	507139	683535	817476	590929	650377	739971
PE 19:0_22:5	C46 H82 N O8 P	0.43	-0.43	1	0.73698	1.29728e+06	522654	1.51746e+06	378400	1.3334e+06	1.75746e+06	1.11114e+06	947386	556778	445404	1.43184e+06	793365	490135	631847	493427	707888
PC 23:0_18:1	C49 H96 N O8 P	1.17	1.32	0.977252	0.748201	213012	251723	666143	142492	280239	141862	912605	767427	1.22981e+06	187363	951249	211511	181325	171450	172678	162806
PS 18:0_22:4	C46 H82 N O10 P	0.18	0.06	1	0.753945	9.77288e+06	1.01687e+07	7.06676e+06	7.04428e+06	9.14018e+06	1.23266e+07	9.80565e+06	9.29746e+06	1.04881e+07	1.41915e+07	6.69616e+06	7.07851e+06	2.82558e+06	1.0993e+06	1.16506e+07	8.65005e+06
9S-HpODE	C18 H32 O4	-0.49	0.37	0.978558	0.766903	1.59318e+06	837828	1.2402e+06	1.39827e+06	912698	965037	1.46749e+06	837455	2.09753e+06	1.19509e+06	1.31069e+06	2.15314e+06	1.33466e+06	1.59419e+06	1.74184e+06	1.65315e+06
LPE O-16:1	C21 H44 N O6 P	-0.09	0.15	0.940118	0.785806	6.61193e+06	6.18787e+06	6.1826e+06	6.22769e+06	6.19494e+06	6.15825e+06	5.48788e+06	5.38917e+06	7.27119e+06	6.13939e+06	6.51432e+06	7.51447e+06	7.26242e+06	5.65453e+06	6.75971e+06	6.19353e+06
PC 18:2_18:2	C44 H80 N O8 P	-1.15	0.29	0.999978	0.792906	1.18918e+06	1.91234e+07	1.8981e+07	2.45963e+07	1.97503e+07	1.25072e+06	359182	1.59121e+07	3.2212e+06	3.17976e+07	2.27444e+07	2.38962e+07	2.87565e+07	2.91215e+06	2.37062e+07	3.1157e+07
Nervonic acid	C24 H46 O2	-0.22	-0.28	0.5504	0.799856	2.97616e+06	2.7814e+06	3.10377e+06	3.37431e+06	2.43116e+06	2.89555e+06	2.55268e+06	2.68368e+06	2.91382e+06	1.86607e+06	2.29941e+06	2.71287e+06	2.35188e+06	2.52251e+06	2.02623e+06	1.88842e+06
PC 14:0_22:6	C44 H76 N O8 P	-0.18	-0.3	0.726855	0.809892	1.67413e+07	1.64427e+07	1.47025e+07	1.72529e+07	1.72992e+07	1.71027e+07	1.2098e+07	1.18957e+07	1.32161e+07	1.36809e+07	1.11484e+07	1.64067e+07	1.60308e+07	1.85476e+07	1.85983e+07	1.52826e+07
PE 16:0_18:2	C39 H74 N O8 P	-0.1	0.26	0.816923	0.824788	3.68892e+07	4.24286e+07	3.20741e+07	4.03369e+07	3.55379e+07	3.9055e+07	2.80543e+07	3.66046e+07	5.03559e+07	5.02093e+07	4.23357e+07	3.89542e+07	4.07825e+07	3.46361e+07	4.03979e+07	5.10751e+07
PEtOH 14:0_22:6	C41 H69 O8 P	0.57	0.35	0.994788	0.831907	378807	646072	600433	762224	812532	1.12074e+06	925317	919222	395048	994544	593385	1.39127e+06	784099	553971	271744	1.00142e+06
PEtOH 16:1_20:4	C41 H71 O8 P	0.57	0.12	1	0.83454	1.98826e+06	3.75696e+06	2.37896e+06	3.46482e+06	3.66914e+06	4.88332e+06	3.78416e+06	5.38378e+06	1.78649e+06	3.73494e+06	2.59566e+06	3.90156e+06	3.50793e+06	2.70775e+06	1.48668e+06	3.54734e+06
PE 16:1_18:2	C39 H72 N O8 P	-0.25	-0.4	0.994295	0.836451	2.59169e+06	3.68915e+06	4.30805e+06	3.14019e+06	2.82607e+06	2.92146e+06	2.80493e+06	3.50349e+06	5.02913e+06	2.1991e+06	2.97327e+06	2.04293e+06	2.18401e+06	1.5513e+06	2.9051e+06	2.64368e+06
PC 16:0_18:1	C42 H82 N O8 P	-0.49	0.33	0.999974	0.840179	616177	914849	535492	707031	874141	436658	508095	235529	1.06016e+06	604405	375263	1.79298e+06	1.05801e+06	541027	973337	893836
Cer 18:1;2O/23:0	C41 H81 N O3	-0.05	-0.1	0.967204	0.840342	2.57687e+07	2.48719e+07	2.28352e+07	2.46378e+07	2.50408e+07	2.51613e+07	1.82213e+07	2.28593e+07	1.83385e+07	2.3991e+07	2.34429e+07	2.26225e+07	2.81427e+07	2.70641e+07	2.53695e+07	2.4264e+07
PE 16:1_22:6	C43 H72 N O8 P	-0.12	-0.26	0.454442	0.844373	2.28221e+06	2.22553e+06	1.99571e+06	2.60134e+06	2.42137e+06	2.21018e+06	1.92912e+06	1.71178e+06	2.03617e+06	1.16342e+06	1.73452e+06	2.40173e+06	2.30733e+06	2.53936e+06	2.65426e+06	2.27855e+06
PE 16:0_22:4	C43 H78 N O8 P	-0.48	-0.42	0.810519	0.84545	3.25044e+07	3.9972e+07	1.88819e+07	2.01811e+07	6.03621e+06	2.07984e+07	1.69543e+07	2.26738e+07	2.11862e+07	2.3653e+07	1.82688e+07	7.06634e+06	2.03816e+07	2.29904e+07	3.01171e+07	2.39683e+07
Cer 18:1;2O/19:0	C37 H73 N O3	-0.14	-0.84	0.0044655	0.846861	1.09869e+07	1.10917e+07	1.11505e+07	1.28034e+07	9.75262e+06	1.26157e+07	6.65893e+06	1.04524e+07	6.44852e+06	5.75683e+06	6.01171e+06	7.75094e+06	7.72487e+06	9.62468e+06	8.03235e+06	6.25916e+06
PC 16:0_18:1	C42 H82 N O8 P	-0.21	0.2	1	0.847907	353111	550090	543053	308120	396903	319378	412043	380304	599985	428144	651396	239272	500304	634312	673532	409131
PS 22:4_22:6	C50 H78 N O10 P	-0.16	-0.1	1	0.851612	3.83365e+06	4.34937e+06	2.19317e+06	3.16121e+06	4.13422e+06	3.22957e+06	2.8972e+06	3.04344e+06	3.17697e+06	3.3484e+06	2.6578e+06	3.50017e+06	3.90684e+06	4.74797e+06	6.24549e+06	3.69925e+06
PC 18:1_22:6	C48 H82 N O8 P	-0.18	-0.36	0.0111019	0.860562	2.65772e+07	2.7662e+07	3.38195e+07	3.1835e+07	2.58706e+07	3.11988e+07	2.55408e+07	2.66725e+07	2.42172e+07	2.09899e+07	2.20154e+07	2.66951e+07	2.44702e+07	2.4544e+07	2.73381e+07	2.30544e+07
CL 18:2_18:2_18:2_22:6	C85 H142 O17 P2	-0.13	-0.37	0.2271	0.862957	3.40183e+06	3.31772e+06	4.04565e+06	3.9767e+06	3.65811e+06	3.8649e+06	2.69129e+06	3.0875e+06	3.46929e+06	2.92489e+06	2.7678e+06	2.27324e+06	3.12713e+06	2.87976e+06	2.61979e+06	2.72824e+06
PE O-18:2_22:5	C45 H78 N O7 P	-0.05	-0.29	0.875268	0.868449	1.89851e+07	2.03367e+07	2.20803e+07	3.6116e+07	2.06508e+07	2.02895e+07	1.56954e+07	3.25438e+07	2.11823e+07	1.63546e+07	1.72948e+07	1.75067e+07	1.59e+07	1.47211e+07	1.736e+07	1.77364e+07
PC 16:0_18:2;O	C42 H80 N O9 P	0.17	0.6	0.999441	0.871436	1.53379e+06	1.61157e+06	2.54705e+06	1.66073e+06	1.35393e+06	3.61101e+06	1.05672e+06	2.31759e+06	2.32133e+06	2.68784e+06	1.92295e+06	2.6381e+06	2.73456e+06	3.52462e+06	2.62726e+06	5.64736e+06
LPE 18:2	C23 H44 N O7 P	-0.04	0.18	0.984845	0.879669	2.53929e+06	2.94863e+06	2.74562e+06	3.0596e+06	2.66185e+06	2.92467e+06	2.40699e+06	2.87186e+06	3.3122e+06	3.135e+06	2.77604e+06	3.52513e+06	3.73427e+06	2.74832e+06	2.75367e+06	3.75732e+06
PE O-18:3_20:4	C43 H74 N O7 P	1.22	0.57	0.943286	0.886736	612577	1.15599e+06	818729	1.44423e+06	2.1286e+06	1.99273e+06	2.47555e+06	3.11353e+06	981496	3.77258e+06	987515	1.9477e+06	2.24679e+06	777902	654066	2.51879e+06
PE 20:4_22:6	C47 H74 N O8 P	-0.13	-0.61	0.0010542	0.887392	1.1604e+07	1.28421e+07	1.24511e+07	1.24085e+07	1.17173e+07	1.17519e+07	8.98294e+06	1.10226e+07	7.74711e+06	8.56926e+06	7.27609e+06	9.13985e+06	9.43271e+06	1.08832e+07	8.98003e+06	9.00866e+06
LPC 22:5	C30 H52 N O7 P	-0.09	-0.59	0.00327031	0.893107	1.21571e+07	1.269e+07	1.35786e+07	1.35887e+07	1.24072e+07	1.3037e+07	9.98233e+06	1.22645e+07	9.25428e+06	8.19529e+06	6.70528e+06	9.26432e+06	1.07759e+07	9.23741e+06	1.12299e+07	9.86905e+06
PE 20:2_22:6	C47 H78 N O8 P	-0.15	-0.81	0.637784	0.901827	6.40255e+06	5.86607e+06	6.89548e+06	6.14831e+06	6.16314e+06	4.80128e+06	5.12174e+06	6.49433e+06	5.1023e+06	2.85583e+06	3.36461e+06	3.77812e+06	5.15404e+06	5.39467e+06	4.6829e+06	1.53276e+06
4,7,10-hexadecatrienoic acid	C16 H26 O2	-0.17	-0.58	0.0602471	0.903913	1.56019e+06	1.22855e+06	1.73499e+06	1.46816e+06	1.45961e+06	1.34891e+06	1.34695e+06	1.29926e+06	1.15189e+06	810133	868974	1.17278e+06	1.30129e+06	1.05309e+06	1.08731e+06	1.14153e+06
PG 18:1_22:6	C46 H77 O10 P	-0.08	0.82	0.951893	0.906602	2.56588e+06	818009	730474	1.64617e+06	1.02811e+06	1.29548e+06	1.92984e+06	653634	2.36791e+06	2.56968e+06	1.0519e+06	1.97138e+06	2.20445e+06	1.31352e+06	1.68987e+06	2.09869e+06
PE 20:0_22:6	C47 H82 N O8 P	0.58	0.08	0.999981	0.910294	1.68062e+06	185947	2.61904e+06	664069	1.12784e+06	1.76317e+06	2.2933e+06	1.73648e+06	1.36905e+06	1.102e+06	1.61478e+06	427018	1.53648e+06	743484	879957	1.02072e+06
cis-9-palmitoleic acid	C16 H30 O2	-0.36	-0.83	0.0460798	0.910667	2.19518e+08	1.85538e+08	3.07074e+08	1.94452e+08	1.44277e+08	1.60057e+08	2.4363e+08	1.62993e+08	2.0966e+08	9.9415e+07	1.02237e+08	1.30173e+08	1.33066e+08	1.21629e+08	1.66905e+08	1.39051e+08
PC 16:0_20:4;O	C44 H80 N O9 P	-0.1	-0.05	1	0.915704	2.15733e+06	2.06889e+06	1.69636e+06	2.13174e+06	2.03748e+06	1.99799e+06	1.93038e+06	1.48397e+06	2.14053e+06	1.92221e+06	1.67842e+06	2.47478e+06	2.58174e+06	1.67634e+06	2.09262e+06	2.61442e+06
Pentadecylic acid	C15 H30 O2	-0.26	-0.3	0.919181	0.919811	7.56677e+06	5.50058e+06	6.62877e+06	8.27172e+06	5.98466e+06	6.03627e+06	5.69643e+06	5.89342e+06	5.79495e+06	5.71907e+06	5.24161e+06	7.61415e+06	6.74229e+06	6.9093e+06	7.46768e+06	6.01034e+06
Cer 18:1;2O/24:1	C42 H81 N O3	-0.15	-0.2	0.806195	0.920965	7.12839e+07	7.74847e+07	7.83265e+07	7.77262e+07	6.97232e+07	7.73019e+07	6.13014e+07	7.02711e+07	7.45198e+07	6.76684e+07	6.56854e+07	6.7887e+07	7.53567e+07	7.43268e+07	7.36072e+07	7.88125e+07
PEtOH 18:0_20:4	C43 H77 O8 P	0.86	0.91	0.981016	0.921505	1.20938e+06	2.07474e+06	1.49146e+06	2.36102e+06	2.64165e+06	3.34399e+06	3.15098e+06	3.76033e+06	1.52448e+06	4.54499e+06	2.34512e+06	4.3735e+06	3.41644e+06	366813	1.52796e+06	3.92559e+06
Cer 18:1;2O/18:0	C36 H71 N O3	-0.12	-0.38	0.12087	0.921902	5.59768e+06	5.83753e+06	4.64661e+06	5.08942e+06	5.5954e+06	5.48048e+06	3.65993e+06	4.38009e+06	3.47741e+06	4.5702e+06	3.79426e+06	4.41091e+06	6.24193e+06	5.18669e+06	4.913e+06	5.04873e+06
PC O-18:1_16:0	C42 H84 N O7 P	0.01	-0.45	0.985647	0.922282	5.77889e+06	7.32073e+06	7.37568e+06	7.19963e+06	7.54113e+06	8.22687e+06	6.27069e+06	7.03086e+06	7.57853e+06	5.48222e+06	5.12743e+06	4.36603e+06	4.01347e+06	5.48084e+06	6.72427e+06	5.79969e+06
PE 16:1_18:1	C39 H74 N O8 P	0.01	-0.36	0.863077	0.925722	8.54749e+06	8.5622e+06	9.43324e+06	9.58743e+06	8.88925e+06	9.75608e+06	8.10657e+06	9.24596e+06	6.77044e+06	7.24804e+06	4.42212e+06	8.01985e+06	3.91205e+06	7.39358e+06	8.48155e+06	8.07372e+06
PG 16:0_18:1	C40 H77 O10 P	-0.1	-0.14	0.988715	0.92675	1.67065e+08	1.79291e+08	1.43509e+08	1.66946e+08	1.78042e+08	1.64873e+08	1.21846e+08	1.46429e+08	1.62243e+08	1.56223e+08	1.3325e+08	1.47614e+08	1.80617e+08	1.59239e+08	1.76425e+08	1.68619e+08
PC O-16:1_22:6	C46 H80 N O7 P	-0.05	-0.09	0.932375	0.937093	1.41266e+07	1.48718e+07	1.41966e+07	1.63627e+07	1.46247e+07	1.55061e+07	1.20831e+07	1.34619e+07	1.3327e+07	1.43416e+07	1.29717e+07	1.39219e+07	1.50197e+07	1.42704e+07	1.66195e+07	1.45771e+07
PE O-15:1_22:6	C42 H72 N O7 P	-0.05	-0.35	0.571958	0.940323	1.98486e+06	2.19171e+06	2.12097e+06	1.82649e+06	2.0596e+06	1.97456e+06	1.99257e+06	1.76529e+06	1.8674e+06	1.37711e+06	1.44649e+06	1.78524e+06	1.70979e+06	1.74411e+06	1.63775e+06	1.60833e+06
13-tetradecynoic acid	C14 H24 O2	-0.15	-0.22	0.995003	0.944629	964462	1.25978e+06	1.66201e+06	1.18084e+06	927969	990784	1.20191e+06	1.24634e+06	1.13027e+06	970506	872011	1.37068e+06	982589	1.57778e+06	1.38728e+06	1.51449e+06
PE O-16:1_18:2	C39 H74 N O7 P	-0.11	0.04	1	0.951798	1.47955e+07	1.67269e+07	1.6939e+07	1.5962e+07	1.75727e+07	1.58111e+07	1.26377e+07	1.4545e+07	1.63957e+07	1.71131e+07	1.87999e+07	1.42292e+07	8.74221e+06	1.34382e+07	1.64973e+07	1.59787e+07
PC 16:0_17:1	C41 H80 N O8 P	-0.09	-0.45	0.0405536	0.952346	8.79265e+06	8.97628e+06	1.17712e+07	1.56314e+07	9.76762e+06	1.10269e+07	9.68358e+06	8.93261e+06	7.90585e+06	7.09115e+06	7.32217e+06	9.35901e+06	9.18916e+06	9.32248e+06	8.97667e+06	7.48514e+06
PC 16:0_24:6	C48 H84 N O8 P	-0.16	-0.73	0.874108	0.95266	5.10092e+06	6.79794e+06	6.53946e+06	6.84797e+06	4.36152e+06	6.86677e+06	5.04474e+06	7.19266e+06	4.17982e+06	4.87425e+06	3.84964e+06	3.75367e+06	4.42479e+06	5.05096e+06	2.49768e+06	4.84215e+06
LPI 20:4	C29 H49 O12 P	0.01	-0.26	0.952492	0.952696	2.78815e+06	2.77616e+06	2.57027e+06	2.61587e+06	2.84028e+06	2.8851e+06	2.50844e+06	2.57166e+06	2.10159e+06	2.94798e+06	2.00844e+06	2.40233e+06	3.33594e+06	2.77332e+06	3.18796e+06	3.11908e+06
PC 17:0_22:6	C47 H82 N O8 P	-0.33	-0.25	0.978541	0.953239	4.22204e+06	3.89666e+06	4.63216e+06	5.15446e+06	2.87337e+06	4.75161e+06	3.42288e+06	3.6334e+06	3.37984e+06	3.40606e+06	4.05909e+06	4.84248e+06	4.36729e+06	4.7135e+06	4.64896e+06	3.3141e+06
PE 18:1_18:2	C41 H76 N O8 P	-0.05	0.34	0.952971	0.957823	2.23944e+07	2.40922e+07	2.03907e+07	2.19199e+07	2.14488e+07	2.17472e+07	1.72794e+07	2.14912e+07	3.11855e+07	2.8376e+07	2.77806e+07	2.18807e+07	2.54248e+07	2.18798e+07	2.29729e+07	2.9801e+07
LPC 17:0	C25 H52 N O7 P	-0.23	-0.04	1	0.958356	998357	886966	1.01055e+06	1.06805e+06	963221	977753	752641	729103	959993	995339	776871	1.19446e+06	1.16886e+06	932677	842731	921348
PC 18:3_22:6	C48 H78 N O8 P	-0.2	-0.39	0.76421	0.959891	5.74835e+06	5.1059e+06	5.96706e+06	5.61619e+06	5.6049e+06	5.73881e+06	4.28504e+06	4.218e+06	4.35073e+06	4.12853e+06	4.29787e+06	5.3011e+06	6.59882e+06	6.15725e+06	5.41828e+06	4.92106e+06
2Z-pentadecenoic acid	C15 H28 O2	-0.52	-0.31	0.94002	0.960591	818808	391488	391553	633350	419128	402771	310251	303234	539165	115278	287919	574620	150827	325914	194148	247603
PE O-17:1_20:4	C42 H76 N O7 P	-0.21	-0.44	0.943789	0.961524	3.01111e+06	3.25701e+06	4.36039e+06	2.7045e+06	2.33433e+06	3.08235e+06	2.3025e+06	3.1625e+06	3.7099e+06	2.07301e+06	2.56153e+06	1.77046e+06	2.40797e+06	1.93875e+06	2.42006e+06	1.50571e+06
PI 16:0_18:0	C43 H83 O13 P	0.21	0.1	1	0.962687	5.15223e+06	1.05162e+07	9.44298e+06	4.8815e+06	6.31963e+06	9.25675e+06	7.57485e+06	9.30171e+06	5.28052e+06	9.56758e+06	7.65086e+06	7.96209e+06	9.3695e+06	7.68103e+06	2.02501e+07	9.97853e+06
LPE 22:5	C27 H46 N O7 P	0	-0.16	0.999773	0.96498	4.6592e+06	5.7455e+06	5.25562e+06	4.65247e+06	5.00747e+06	4.89705e+06	4.03194e+06	5.66733e+06	4.52315e+06	4.32408e+06	3.45876e+06	4.72604e+06	4.46613e+06	4.77336e+06	3.98169e+06	1.5919e+06
Behenic acid	C22 H44 O2	-0.12	-0.2	0.531176	0.96657	9.93118e+06	7.63411e+06	7.45742e+06	9.22857e+06	8.18091e+06	7.63863e+06	6.93532e+06	7.8787e+06	6.97498e+06	7.67312e+06	6.92757e+06	8.02369e+06	8.04572e+06	9.75133e+06	8.43181e+06	7.09695e+06
PE 18:2_22:5	C45 H76 N O8 P	-0.18	-0.3	0.997435	0.966935	9.19149e+06	1.03118e+07	1.17449e+07	1.12684e+07	8.44349e+06	1.0864e+07	8.90342e+06	1.01316e+07	1.39655e+07	6.4685e+06	9.42589e+06	8.12362e+06	6.91807e+06	6.39119e+06	9.88483e+06	8.00853e+06
PE 22:5_22:6	C49 H76 N O8 P	-0.14	-0.62	0.0513917	0.967314	8.46138e+06	8.54919e+06	1.4405e+07	1.01203e+07	8.72433e+06	8.92227e+06	8.17742e+06	8.05334e+06	6.54766e+06	5.37283e+06	5.585e+06	7.21776e+06	6.41713e+06	9.05472e+06	6.67141e+06	6.5431e+06
PE O-18:2_16:1	C39 H74 N O7 P	0.81	0.85	0.51931	0.969242	6.38379e+06	9.57619e+06	7.96676e+06	9.08658e+06	1.23144e+07	1.57516e+07	1.4211e+07	1.62666e+07	7.73978e+06	1.80775e+07	1.25659e+07	1.98445e+07	1.42186e+07	8.10023e+06	6.29229e+06	1.96987e+07
PE O-18:1_16:0	C39 H78 N O7 P	0.06	-0.18	0.969041	0.971284	3.66972e+06	3.82467e+06	4.10079e+06	3.8905e+06	4.1864e+06	4.1108e+06	3.40299e+06	3.90431e+06	3.80095e+06	3.20579e+06	3.62091e+06	2.8711e+06	3.6312e+06	3.33635e+06	3.23106e+06	3.32687e+06
PE O-16:1_22:5	C43 H76 N O7 P	-0.05	-0.33	0.961278	0.972213	7.1667e+07	8.88565e+07	7.65859e+07	6.86393e+07	7.39077e+07	7.28745e+07	5.77823e+07	7.05923e+07	7.22808e+07	5.86085e+07	5.87079e+07	5.93814e+07	5.76236e+07	5.51667e+07	5.49146e+07	5.79276e+07
LPE 22:5	C27 H46 N O7 P	-0.23	-0.1	0.999955	0.974889	3.55011e+06	3.22672e+06	2.90472e+06	3.7004e+06	3.45503e+06	2.85471e+06	2.77843e+06	2.93665e+06	3.8212e+06	2.98535e+06	2.58113e+06	3.32709e+06	3.47691e+06	2.87191e+06	3.17859e+06	4.27664e+06
PEtOH 18:1_22:6	C45 H75 O8 P	0.58	0.41	0.968113	0.975371	2.82172e+06	6.43338e+06	8.72173e+06	8.053e+06	8.3263e+06	1.18854e+07	1.06899e+07	1.09111e+07	3.94777e+06	1.10144e+07	8.30025e+06	1.38333e+07	1.1193e+07	5.61183e+06	4.12923e+06	1.20012e+07
PE 16:0_22:5	C43 H76 N O8 P	-0.22	-0.5	0.593903	0.975807	6.15849e+07	8.8229e+07	8.45158e+07	1.05045e+08	7.15559e+07	7.72217e+07	5.84165e+07	8.2794e+07	6.13902e+07	6.41432e+07	5.68817e+07	6.06683e+07	5.81942e+07	5.93171e+07	5.88767e+07	6.43012e+07
LPC 18:2	C26 H50 N O7 P	-0.08	-0.04	1	0.976795	3.68742e+07	3.7768e+07	3.2495e+07	3.74925e+07	3.59943e+07	3.69191e+07	2.3344e+07	3.42781e+07	3.68108e+07	4.36631e+07	2.78069e+07	3.55391e+07	4.81875e+07	3.28489e+07	4.15793e+07	4.51031e+07
PEtOH 16:0_16:1	C37 H71 O8 P	0.83	0.64	0.849221	0.977249	2.25219e+06	3.61049e+06	2.60737e+06	3.34566e+06	4.42258e+06	5.642e+06	5.16924e+06	5.38954e+06	2.61776e+06	5.4468e+06	3.83344e+06	6.41751e+06	5.24014e+06	2.71888e+06	2.41708e+06	6.41889e+06
PE O-18:1_22:5	C45 H80 N O7 P	0.05	-0.17	0.985117	0.977622	3.86477e+07	6.4214e+07	4.21173e+07	4.5111e+07	6.4392e+07	4.73448e+07	3.3564e+07	4.31137e+07	4.21643e+07	4.03189e+07	3.74477e+07	3.46767e+07	3.46687e+07	4.82485e+07	3.32015e+07	3.54394e+07
PEtOH 16:1_18:2	C39 H71 O8 P	0.92	1.16	0.916299	0.978523	1.52225e+06	2.42939e+06	1.77869e+06	1.6413e+06	3.12316e+06	3.77007e+06	3.11122e+06	3.36128e+06	1.94525e+06	4.7123e+06	2.94857e+06	4.72637e+06	3.17952e+06	1.287e+06	982621	4.27158e+06
PG 18:2_22:5	C46 H77 O10 P	-0.37	-1.18	0.766485	0.978847	2.80925e+06	1.60288e+06	1.38216e+06	2.64374e+06	1.96044e+06	758298	2.76954e+06	1.31806e+06	3.55548e+06	1.20616e+06	665331	454201	1.92627e+06	2.20573e+06	3.01035e+06	2.17354e+06
PEtOH 16:0_22:6	C43 H73 O8 P	0.73	0.63	0.868426	0.979511	3.4314e+07	5.26003e+07	4.38866e+07	5.99931e+07	7.12468e+07	8.78557e+07	7.73576e+07	8.32072e+07	3.77186e+07	9.11409e+07	5.86884e+07	1.14749e+08	8.06872e+07	5.09607e+07	3.37294e+07	9.21023e+07
PS 18:0_22:5	C46 H80 N O10 P	-0.2	-0.01	1	0.980345	1.03194e+07	1.00341e+07	8.64455e+06	1.13245e+07	9.90065e+06	8.03392e+06	8.73894e+06	8.92467e+06	1.00326e+07	9.2487e+06	1.0195e+07	1.33205e+07	1.35115e+07	1.20434e+07	1.04521e+07	9.40918e+06
PE 17:0_20:4	C42 H76 N O8 P	-0.25	-1.37	0.222751	0.980498	3.03981e+06	3.65578e+06	4.1699e+06	4.94708e+06	5.44832e+06	1.05782e+06	3.0069e+06	3.58769e+06	1.85988e+06	988712	1.17763e+06	1.99415e+06	1.68515e+06	2.46579e+06	1.08627e+06	2.7092e+06
SL 18:0;O/16:1;O	C34 H67 N O6 S	-0.23	-2.98	0.500835	0.98206	83129.8	590907	685725	500128	551759	633564	376362	83045.9	53806.5	77157.8	67854.8	70782.7	83651.3	521568	96306.8	87673.2
PC 16:0_24:6	C48 H84 N O8 P	-0.33	-0.54	0.99915	0.982348	6.08571e+06	4.87977e+06	5.04682e+06	2.18054e+06	3.63476e+06	5.00306e+06	4.2549e+06	598333	3.20672e+06	3.1588e+06	3.63384e+06	3.87923e+06	3.39113e+06	4.00325e+06	3.39497e+06	3.51635e+06
PEtOH 14:0_20:4	C39 H69 O8 P	0.66	0.54	0.986784	0.983424	342271	659328	465790	609869	845844	997071	721992	856613	389899	918223	645466	1.09985e+06	708239	482218	373927	982843
PE O-17:1_22:6	C44 H76 N O7 P	0.03	-0.21	0.998429	0.983898	1.37105e+07	2.03147e+07	7.07411e+06	1.51117e+07	1.33082e+07	1.60881e+07	1.8157e+07	1.27938e+07	1.3095e+07	6.0439e+06	1.1772e+07	1.89054e+07	1.24342e+07	1.24063e+07	1.31352e+07	1.18986e+07
PS 18:0_22:6	C46 H78 N O10 P	-0.11	-0.2	0.37087	0.984697	8.57959e+07	8.60247e+07	9.0224e+07	1.04362e+08	8.17871e+07	1.08305e+08	7.63964e+07	8.15097e+07	7.64771e+07	7.67289e+07	6.5729e+07	8.1926e+07	7.72541e+07	7.60123e+07	8.26165e+07	7.99927e+07
PG 18:1_18:1	C42 H79 O10 P	0.02	0	0.999995	0.985939	7.33487e+06	7.98726e+06	3.07553e+06	3.74677e+06	6.65393e+06	5.38379e+06	2.84755e+06	5.83101e+06	1.02308e+07	5.68309e+06	5.42289e+06	3.97977e+06	668278	4.50915e+06	6.84287e+06	5.42843e+06
PC 18:1_18:2	C44 H82 N O8 P	-0.16	0.12	0.999995	0.986838	3.76757e+07	3.87555e+07	3.84704e+07	4.25467e+07	3.36837e+07	4.16755e+07	3.02854e+07	3.53545e+07	4.09224e+07	5.17954e+07	3.86681e+07	4.2855e+07	4.97337e+07	3.55803e+07	4.86332e+07	4.87908e+07
PE 18:0_22:6	C45 H78 N O8 P	-0.06	-0.04	0.99974	0.987243	1.11425e+09	1.03323e+09	1.02685e+09	1.15154e+09	1.10071e+09	1.11778e+09	8.64598e+08	9.59898e+08	1.06063e+09	1.09383e+09	1.01349e+09	1.02262e+09	1.0522e+09	1.02265e+09	1.09707e+09	1.06449e+09
PE 17:1_22:6	C44 H74 N O8 P	0.97	0.35	0.999997	0.987772	2.96408e+06	3.47239e+06	4.73314e+06	5.90265e+06	4.77194e+06	7.26406e+06	9.24984e+06	8.83715e+06	2.05129e+06	5.88893e+06	4.55347e+06	9.78079e+06	7.57512e+06	3.28087e+06	2.89195e+06	6.78932e+06
PE 18:0_18:2	C41 H78 N O8 P	-0.07	0.52	0.371493	0.987991	7.91234e+07	8.00606e+07	1.02136e+08	9.69447e+07	8.49508e+07	9.40234e+07	8.39573e+07	7.84028e+07	1.27642e+08	1.30033e+08	1.26062e+08	9.69957e+07	1.02024e+08	7.53524e+07	9.91369e+07	1.14388e+08
LPE 18:2	C23 H44 N O7 P	0.03	0.12	0.999999	0.988713	2.78471e+06	3.05294e+06	2.80464e+06	2.97556e+06	2.83483e+06	3.06729e+06	2.14645e+06	3.09581e+06	3.35781e+06	3.26673e+06	2.573e+06	3.01325e+06	3.53562e+06	2.57104e+06	3.2593e+06	3.57458e+06
PC 18:2_22:5	C48 H82 N O8 P	0.23	-0.03	1	0.989114	6.43445e+06	4.21871e+06	4.04157e+06	4.9762e+06	5.97221e+06	7.60584e+06	4.80668e+06	2.94234e+06	3.78038e+06	5.78836e+06	4.20389e+06	4.77479e+06	6.87963e+06	5.51433e+06	6.49518e+06	5.7533e+06
PEtOH 18:0_18:1	C41 H79 O8 P	1.21	1.11	0.163858	0.990074	809001	949956	556779	1.32666e+06	1.8809e+06	2.21183e+06	1.4702e+06	2.18666e+06	1.34385e+06	2.06821e+06	1.71862e+06	2.80427e+06	2.19813e+06	928646	724195	3.0005e+06
PEtOH 16:0_18:1	C39 H75 O8 P	0.81	0.86	0.722889	0.990298	6.38379e+06	9.48461e+06	7.96676e+06	9.08658e+06	1.24278e+07	1.57516e+07	1.42367e+07	1.64454e+07	7.73978e+06	1.84073e+07	1.26254e+07	1.97695e+07	1.42553e+07	8.13247e+06	6.32214e+06	1.98128e+07
9,12-hexadecadienoic acid	C16 H28 O2	-0.63	-1.17	0.998387	0.990759	173266	1.00794e+06	1.03199e+06	608602	126356	340548	707284	815691	402958	247558	317281	969828	190653	1.08629e+06	827657	727570
LPE 16:0	C21 H44 N O7 P	-0.2	0.01	1	0.990788	1.29346e+07	1.4075e+07	1.20944e+07	1.37158e+07	1.19267e+07	1.17117e+07	9.74924e+06	1.14411e+07	1.49671e+07	1.1922e+07	1.02124e+07	1.54435e+07	1.28169e+07	1.17144e+07	1.13838e+07	1.32794e+07
PG 18:1_22:5	C46 H79 O10 P	-0.15	0.38	0.999727	0.991623	1.90902e+06	1.77436e+06	1.31709e+06	2.94473e+06	1.8669e+06	1.21619e+06	2.29651e+06	1.45437e+06	2.54233e+06	2.26113e+06	1.76962e+06	2.92265e+06	2.4585e+06	1.63222e+06	2.20983e+06	3.06715e+06
PC 18:0_22:4	C48 H88 N O8 P	-0.03	-0.02	0.999975	0.992411	8.9321e+06	8.69278e+06	8.41861e+06	1.0786e+07	9.0599e+06	9.24057e+06	6.03616e+06	8.18471e+06	8.96032e+06	9.44925e+06	8.3548e+06	8.38717e+06	9.03915e+06	7.67505e+06	8.82519e+06	9.63487e+06
PG 18:0_22:6	C46 H79 O10 P	-0.47	-0.37	0.997041	0.992569	2.52377e+06	2.31658e+06	2.16332e+06	2.5759e+06	2.52407e+06	1.89203e+06	1.05588e+06	1.59323e+06	2.50918e+06	1.56201e+06	1.33147e+06	2.19182e+06	2.03258e+06	2.36559e+06	2.15611e+06	2.54092e+06
PMeOH 18:1_20:4	C42 H73 O8 P	-0.18	-0.62	0.956873	0.992731	1.72959e+06	2.14534e+06	1.95078e+06	1.81144e+06	1.85032e+06	722796	1.47731e+06	2.43215e+06	2.21682e+06	1.5109e+06	936817	767844	1.63257e+06	1.20502e+06	4.95805e+06	1.79629e+06
PG 18:2_18:2	C42 H75 O10 P	0.66	0.84	0.739828	0.992925	2.87522e+06	4.07429e+06	4.5002e+06	5.89958e+06	6.38412e+06	8.22772e+06	6.91465e+06	6.63976e+06	3.46724e+06	8.72106e+06	6.64502e+06	1.12261e+07	8.08774e+06	3.31204e+06	3.33886e+06	9.37063e+06
PE O-20:1_20:4	C45 H82 N O7 P	-0.2	-0.11	0.999927	0.993016	3.11813e+06	3.08891e+06	3.56428e+06	2.51341e+06	3.2142e+06	2.7705e+06	2.34543e+06	2.6517e+06	3.7616e+06	2.57076e+06	3.19842e+06	1.92249e+06	2.292e+06	2.36256e+06	2.34895e+06	2.23699e+06
PEtOH 18:1_20:4	C43 H75 O8 P	0.69	0.67	0.929689	0.993109	8.71428e+06	1.36505e+07	1.03168e+07	1.40821e+07	1.55995e+07	2.22355e+07	1.79466e+07	2.07088e+07	8.36925e+06	2.32292e+07	1.50129e+07	2.4341e+07	1.98513e+07	1.10996e+07	9.15287e+06	2.38697e+07
PMeOH 16:0_22:6	C42 H71 O8 P	1.23	1.48	0.999362	0.993324	522138	812153	3.07075e+06	785004	2.68659e+06	971008	2.69689e+06	1.07128e+06	304218	1.82316e+06	2.62607e+06	2.9632e+06	1.8131e+06	595269	1.60786e+07	3.09276e+06
2-tetradecenoic acid	C14 H26 O2	-0.55	-0.76	0.996987	0.993577	359198	1.09201e+06	1.16169e+06	529273	309492	395465	712796	828034	552666	406704	388867	979649	299230	1.20776e+06	851870	739729
LPC 18:3	C26 H48 N O7 P	-0.16	-0.19	0.999937	0.993682	912237	790564	899926	970281	933499	920204	629220	697343	746531	840134	719801	1.05728e+06	1.08913e+06	777787	781495	935817
Arachidic acid	C20 H40 O2	-0.09	-0.08	0.977404	0.99376	2.38707e+07	1.84023e+07	1.95998e+07	1.93992e+07	1.81826e+07	1.84982e+07	1.76361e+07	2.02448e+07	1.66297e+07	2.12872e+07	1.75806e+07	1.94275e+07	1.89349e+07	2.24222e+07	2.13428e+07	1.73219e+07
PC 16:0_22:6;O	C46 H80 N O9 P	-0.23	-0.29	1	0.994579	7.2121e+06	6.98164e+06	6.8488e+06	7.285e+06	8.35427e+06	6.95414e+06	3.51492e+06	5.18853e+06	3.26022e+06	5.69757e+06	5.94165e+06	1.24374e+07	298279	6.21e+06	7.57958e+06	7.45203e+06
PE 18:0_22:6	C45 H78 N O8 P	-0.17	-0.24	0.635439	0.994734	5.12082e+07	6.04278e+07	5.30463e+07	6.34549e+07	4.60364e+07	5.98217e+07	3.87136e+07	5.5021e+07	6.40976e+07	5.44158e+07	1.79704e+07	4.19336e+07	4.06912e+07	3.52175e+07	4.3801e+07	4.9104e+07
EPA	C20 H30 O2	-0.18	-0.34	0.480166	0.994907	4.8361e+06	4.13451e+06	4.94136e+06	4.96062e+06	4.37091e+06	4.6796e+06	4.00568e+06	4.27274e+06	4.03491e+06	3.6754e+06	3.44309e+06	4.52244e+06	4.92776e+06	4.29444e+06	4.43644e+06	5.0899e+06
PG 18:2_20:3	C44 H77 O10 P	-0.11	-0.2	0.999205	0.995219	419498	601658	461746	496135	513876	582538	127467	371632	425086	516987	276331	410324	454945	341222	574611	461389
cis-gondoic acid	C20 H38 O2	-0.23	-0.44	0.235253	0.995542	5.51452e+07	6.05571e+07	6.43883e+07	7.36761e+07	4.43021e+07	6.06744e+07	4.80395e+07	5.83414e+07	5.43663e+07	3.75959e+07	3.34705e+07	5.58983e+07	4.40079e+07	5.29703e+07	4.54812e+07	4.41306e+07
CL 18:2_18:2_18:2_20:4	C83 H142 O17 P2	0.04	0.1	0.997677	0.99573	1.17196e+06	1.62938e+06	758100	2.09108e+06	1.30989e+06	1.38993e+06	1.48922e+06	1.83852e+06	2.35454e+06	1.68176e+06	1.26016e+06	1.31154e+06	1.58556e+06	1.16474e+06	1.21858e+06	959548
PE O-18:1_22:5	C45 H80 N O7 P	0.03	-0.19	0.996189	0.996159	1.27963e+07	1.58223e+07	1.44613e+07	1.30134e+07	1.35128e+07	1.47547e+07	1.1495e+07	1.46266e+07	1.44685e+07	1.25079e+07	1.16577e+07	1.14327e+07	1.24133e+07	1.16789e+07	1.16952e+07	1.25092e+07
LPG 18:1	C24 H47 O9 P	-0.02	0.01	1	0.996198	1.3219e+06	1.40113e+06	1.19883e+06	1.39487e+06	1.3609e+06	1.47661e+06	972750	1.32588e+06	1.37168e+06	1.35794e+06	1.19924e+06	1.54142e+06	1.6002e+06	1.1073e+06	1.53927e+06	1.45798e+06
PEtOH 18:2_20:4	C43 H73 O8 P	0.53	0.59	0.993388	0.996401	3.91903e+06	5.7396e+06	3.98602e+06	5.69163e+06	6.55723e+06	8.06934e+06	6.67589e+06	7.29573e+06	3.39569e+06	8.84561e+06	5.75958e+06	9.19934e+06	9.17546e+06	4.18794e+06	2.67152e+06	8.81764e+06
PC 18:0_22:6	C48 H84 N O8 P	-0.16	0.25	1	0.996439	2.736e+06	2.49558e+06	3.17794e+06	5.37849e+06	2.6399e+06	4.0739e+06	2.32254e+06	2.65718e+06	3.30736e+06	3.88347e+06	3.37087e+06	3.64641e+06	3.51468e+06	3.40836e+06	3.49758e+06	3.8756e+06
PE 18:0_22:5	C45 H80 N O8 P	-0.09	-0.27	0.983602	0.996896	5.20167e+07	5.92828e+07	5.91162e+07	6.254e+07	5.61639e+07	6.62505e+07	4.28783e+07	5.48945e+07	6.77128e+07	5.33385e+07	3.75776e+07	4.5113e+07	4.36301e+07	3.3713e+07	4.67182e+07	7.79443e+07
PC 16:0_22:4	C46 H84 N O8 P	-0.05	-0.2	0.774392	0.996916	3.70458e+07	4.40303e+07	3.8237e+07	4.23863e+07	3.60067e+07	4.19163e+07	3.47536e+07	4.23262e+07	3.59811e+07	3.82832e+07	2.92929e+07	3.42997e+07	3.36397e+07	3.09122e+07	3.96353e+07	3.91546e+07
PE O-16:1_22:6	C43 H74 N O7 P	-0.06	-0.2	0.376894	0.996923	6.28382e+08	6.57808e+08	6.02699e+08	6.38652e+08	6.43808e+08	6.61564e+08	4.8853e+08	5.7517e+08	5.6632e+08	5.5629e+08	5.23208e+08	5.47884e+08	5.46317e+08	5.50587e+08	5.77847e+08	5.62275e+08
PEtOH 16:0_20:4	C41 H73 O8 P	0.79	0.9	0.791357	0.997136	2.19059e+07	3.58843e+07	2.51078e+07	3.72703e+07	4.30215e+07	5.89544e+07	4.66262e+07	5.85319e+07	2.20453e+07	7.15641e+07	4.22588e+07	7.19847e+07	5.57795e+07	3.0528e+07	2.42395e+07	6.60221e+07
CL 16:1_18:2_18:2_18:2	C79 H140 O17 P2	-0.02	-0.11	0.999997	0.997188	8.23279e+06	9.75615e+06	8.07825e+06	7.55459e+06	9.20822e+06	7.53989e+06	7.62323e+06	8.45913e+06	8.41474e+06	6.24301e+06	6.6918e+06	1.0689e+07	1.28281e+07	4.84646e+06	6.44655e+06	6.11529e+06
PE 17:0_22:6	C44 H76 N O8 P	-0.18	-0.02	0.999986	0.997201	2.20037e+07	2.00596e+07	7.81261e+06	2.32313e+07	1.9639e+07	1.76023e+07	3.26328e+06	1.97984e+07	2.12382e+07	1.91849e+07	2.03295e+07	2.54559e+07	1.86361e+07	2.09878e+07	1.82885e+07	2.01383e+07
Cer 18:0;3O/18:0	C36 H73 N O4	-0.04	-0.31	0.775218	0.997243	1.66713e+07	1.88567e+07	1.45465e+07	1.73011e+07	1.83941e+07	2.67404e+07	1.256e+07	1.463e+07	1.12205e+07	1.65844e+07	1.13182e+07	1.607e+07	1.91337e+07	1.93116e+07	2.04172e+07	1.81001e+07
LPC 20:4	C28 H50 N O7 P	-0.06	-0.49	0.129243	0.997551	5.45188e+07	6.20439e+07	5.75399e+07	6.13672e+07	5.6815e+07	6.01709e+07	4.31168e+07	5.71584e+07	4.23769e+07	4.23451e+07	3.25755e+07	4.58546e+07	5.42382e+07	4.31483e+07	5.09138e+07	4.67877e+07
13,16,19-docosatrienoic acid	C22 H38 O2	-0.23	-0.57	0.748388	0.997695	2.10303e+06	2.58482e+06	2.37519e+06	1.76356e+06	1.82929e+06	1.76383e+06	1.98802e+06	2.64363e+06	1.53351e+06	1.49111e+06	1.22291e+06	1.87231e+06	1.75333e+06	1.68706e+06	1.66793e+06	1.74327e+06
PC 16:0_22:6;2O	C46 H80 N O10 P	0.27	0.65	0.800208	0.997717	1.69808e+06	1.24021e+06	1.32899e+06	1.52204e+06	1.45814e+06	1.98413e+06	2.29188e+06	1.38935e+06	2.64332e+06	1.83288e+06	1.25111e+06	2.86612e+06	2.31135e+06	1.75013e+06	1.78326e+06	2.5327e+06
PE O-20:1_22:6	C47 H82 N O7 P	-0.01	0.02	0.999999	0.99773	3.76694e+06	4.02299e+06	3.20686e+06	3.70298e+06	3.75118e+06	3.8843e+06	2.63549e+06	3.68369e+06	4.4466e+06	4.03714e+06	3.25676e+06	3.52553e+06	3.7811e+06	3.78284e+06	3.5327e+06	3.88804e+06
PE 18:0_20:3	C43 H80 N O8 P	0.12	0.04	1	0.997787	8.67238e+06	9.99795e+06	8.66498e+06	9.05001e+06	1.29929e+07	9.09809e+06	6.97265e+06	1.01056e+07	1.05055e+07	9.25484e+06	8.90978e+06	7.70479e+06	1.12664e+07	6.85461e+06	8.89582e+06	8.5253e+06
LPC 16:0	C24 H50 N O7 P	-0.11	-0.53	0.0207154	0.997842	8.39281e+06	8.87481e+06	9.19986e+06	9.43098e+06	8.51393e+06	9.17077e+06	7.4394e+06	8.24092e+06	6.7437e+06	5.79822e+06	5.12375e+06	7.57013e+06	8.17543e+06	7.68001e+06	7.68668e+06	7.27885e+06
LPC 16:0	C24 H50 N O7 P	-0.16	-0.14	0.937969	0.997939	1.05228e+08	1.00908e+08	9.16641e+07	1.05973e+08	1.00871e+08	9.88864e+07	7.60893e+07	8.52799e+07	9.14616e+07	9.581e+07	7.48179e+07	1.06041e+08	1.09374e+08	8.26479e+07	9.25419e+07	9.82271e+07
10E-heptadecenoic acid	C17 H32 O2	-0.28	-0.47	0.126445	0.998138	9.24957e+06	7.9652e+06	1.11424e+07	9.37133e+06	6.8537e+06	7.87409e+06	9.36806e+06	7.46222e+06	8.2506e+06	5.36163e+06	5.29106e+06	8.10216e+06	7.34882e+06	7.08506e+06	7.50385e+06	6.65693e+06
3-hydroxy-tetradecanoic acid	C14 H28 O3	-0.2	0.09	0.99997	0.998174	194927	473173	350715	331874	244750	267474	327054	464222	361384	363795	226850	550100	328572	215472	188629	368824
PEtOH 16:0_22:5	C43 H75 O8 P	1.29	1.48	0.817177	0.998175	612577	1.15599e+06	818729	1.71593e+06	1.35868e+06	2.31646e+06	2.50149e+06	3.11353e+06	1.11576e+06	4.37841e+06	987515	4.54063e+06	3.31471e+06	777902	849115	2.51879e+06
PG 16:0_20:4	C42 H75 O10 P	0.17	-0.22	1	0.998202	1.60534e+06	2.38497e+06	1.96824e+06	601146	1.56035e+06	2.15757e+06	1.85773e+06	2.26824e+06	1.73924e+06	1.33007e+06	1.14854e+06	1.90322e+06	1.78664e+06	1.68082e+06	1.65254e+06	1.5376e+06
LPC 22:6	C30 H50 N O7 P	-0.11	-0.65	0.0555256	0.998258	2.06984e+06	2.07864e+06	2.36425e+06	2.35274e+06	2.04939e+06	2.05378e+06	1.69875e+06	2.05962e+06	1.51434e+06	1.31726e+06	1.20434e+06	1.74652e+06	2.04415e+06	1.77696e+06	1.86084e+06	1.45128e+06
PE 18:0_22:6	C45 H78 N O8 P	-0.48	-0.54	1	0.998382	68986.2	65135.3	292133	984125	88179.8	120671	137563	1.37475e+06	87674.1	161533	78631.4	921392	110553	111755	110691	119020
PC 20:4_22:6	C50 H80 N O8 P	-0.12	-0.48	0.0847019	0.998453	5.79167e+06	5.91398e+06	5.49885e+06	6.08536e+06	6.09055e+06	6.29969e+06	4.60894e+06	4.70164e+06	3.7469e+06	4.66676e+06	3.63125e+06	5.10994e+06	6.05136e+06	6.30532e+06	5.8347e+06	5.0788e+06
PE 16:0_16:1	C37 H72 N O8 P	0.41	0.07	0.957962	0.998463	2.43665e+06	1.93925e+06	5.42437e+06	5.65656e+06	5.47213e+06	5.04622e+06	5.03329e+06	5.39389e+06	4.53387e+06	3.7894e+06	4.05133e+06	4.17741e+06	4.41473e+06	4.43082e+06	5.07376e+06	4.89978e+06
PE 18:0_22:4	C45 H82 N O8 P	0.07	-0.23	1	0.998551	1.35812e+06	1.48722e+06	598463	1.83137e+06	1.3813e+06	1.60221e+06	736210	1.83234e+06	1.44862e+06	1.20444e+06	1.21624e+06	1.00422e+06	1.23037e+06	958015	1.17722e+06	1.23117e+06
LPS 22:6	C28 H44 N O9 P	-0.04	-0.34	0.0970035	0.998588	1.83496e+06	1.72775e+06	1.72507e+06	1.92117e+06	1.76652e+06	1.8161e+06	1.57349e+06	1.69902e+06	1.37861e+06	1.44367e+06	1.10787e+06	1.5769e+06	1.93432e+06	1.70628e+06	1.86926e+06	1.82411e+06
PE 16:1_20:4	C41 H72 N O8 P	-0.13	-0.37	0.504403	0.998745	2.80327e+06	3.14362e+06	3.1009e+06	2.61241e+06	2.68659e+06	2.7481e+06	2.69355e+06	2.5974e+06	2.83403e+06	2.48899e+06	2.08531e+06	1.95341e+06	2.54015e+06	2.02371e+06	3.02773e+06	2.41463e+06
cis-erucic acid	C22 H42 O2	-0.21	-0.38	0.30102	0.998947	3.86489e+06	4.20872e+06	4.32107e+06	5.04836e+06	3.32101e+06	4.43799e+06	3.35078e+06	4.03036e+06	3.56612e+06	2.83942e+06	2.98259e+06	3.91489e+06	3.45782e+06	3.94339e+06	3.42226e+06	3.09092e+06
Cer 18:1;2O/24:0	C42 H83 N O3	-0.27	-0.29	0.391005	0.998956	7.65376e+07	6.21425e+07	6.76751e+07	7.71495e+07	6.18296e+07	7.0271e+07	4.77595e+07	5.74286e+07	5.4123e+07	6.05435e+07	5.76338e+07	6.17192e+07	6.45674e+07	6.53785e+07	5.6695e+07	6.31352e+07
PEtOH 18:2_18:2	C41 H73 O8 P	0.39	1.1	0.486392	0.998973	2.57801e+06	3.12972e+06	2.05887e+06	3.24111e+06	3.86722e+06	4.71893e+06	3.58959e+06	3.47732e+06	2.76666e+06	8.31233e+06	4.66758e+06	7.57489e+06	7.86719e+06	3.34429e+06	2.58053e+06	8.35568e+06
Cer 18:1;2O/22:0	C40 H79 N O3	-0.1	-0.22	0.508501	0.999067	3.29447e+07	3.13073e+07	3.22215e+07	3.75366e+07	3.12476e+07	3.55408e+07	2.37545e+07	2.9749e+07	2.62637e+07	2.98953e+07	2.72905e+07	2.87067e+07	3.45037e+07	3.18314e+07	2.98466e+07	3.03931e+07
PE O-18:1_18:1	C41 H80 N O7 P	-0.22	-0.04	0.999992	0.999072	1.7575e+06	1.6389e+06	1.44149e+06	1.67893e+06	1.50493e+06	1.81722e+06	1.33473e+06	1.25108e+06	1.64532e+06	1.61323e+06	1.34696e+06	1.60865e+06	1.60112e+06	1.73684e+06	1.5463e+06	1.49261e+06
2-Oxooctadecanoicacid	C18 H34 O3	-0.05	0	0.999884	0.999088	9.81711e+06	8.9155e+06	8.4655e+06	7.88902e+06	8.17264e+06	7.35807e+06	8.77011e+06	8.65402e+06	8.61379e+06	8.82191e+06	6.74948e+06	9.48409e+06	9.12145e+06	8.6604e+06	8.45426e+06	8.66312e+06
(+/-)11,12-EpETrE	C20 H32 O3	-0.23	-0.31	0.739548	0.99919	3.95358e+06	3.51212e+06	4.11789e+06	3.53052e+06	3.30241e+06	3.10887e+06	3.05166e+06	3.26828e+06	3.4494e+06	2.60807e+06	2.47653e+06	4.06549e+06	3.18738e+06	3.38396e+06	3.32052e+06	3.93946e+06
SL 16:0;O/16:0;O	C32 H65 N O6 S	-0.27	-0.6	0.152751	0.999222	809141	1.16646e+06	1.13256e+06	785971	834012	770214	775118	847262	172654	527183	751386	933379	987380	994471	902859	895203
2-Oxooctadecanoicacid	C18 H34 O3	-0.07	0.15	1	0.999295	2.57994e+06	8.59583e+06	8.50987e+06	1.00391e+07	8.63735e+06	7.01082e+06	8.01583e+06	8.30771e+06	1.06397e+07	2.36953e+06	8.40305e+06	1.22197e+07	1.01083e+07	1.12016e+07	1.17375e+07	8.11851e+06
Cer 18:0;2O/18:0	C36 H73 N O3	-0.7	-0.45	0.305469	0.999326	5.52719e+06	3.46033e+06	8.24087e+06	3.8716e+06	3.11035e+06	3.21915e+06	2.44116e+06	2.68998e+06	3.90995e+06	2.97787e+06	2.52715e+06	4.34052e+06	2.81132e+06	3.30815e+06	3.09017e+06	3.53322e+06
CL 18:1_20:3_18:2_22:6	C87 H146 O17 P2	-0.19	-0.63	0.991573	0.999349	294767	216965	538964	120542	119307	212630	241754	234696	334567	141592	104433	189174	142177	191924	139875	130520
PE 18:2_20:4	C43 H74 N O8 P	-0.31	-0.1	0.967409	0.999367	1.71537e+07	1.99108e+07	3.45442e+07	2.20622e+07	1.54615e+07	1.84197e+07	1.42573e+07	1.9669e+07	2.31585e+07	1.97248e+07	1.94036e+07	1.40248e+07	1.91526e+07	1.16709e+07	1.34217e+07	1.73551e+07
PEtOH 16:0_18:2	C39 H73 O8 P	0.66	1.1	0.317355	0.999451	1.44123e+07	2.09501e+07	1.17329e+07	1.85061e+07	2.67232e+07	2.8041e+07	2.2094e+07	2.5241e+07	1.94777e+07	5.19548e+07	2.82361e+07	4.22227e+07	4.75602e+07	2.2185e+07	1.60979e+07	5.45539e+07
PEtOH 16:1_22:6	C43 H71 O8 P	0.37	0.03	1	0.999452	1.59861e+06	2.91971e+06	4.29509e+06	3.26799e+06	3.48882e+06	6.93737e+06	1.06391e+06	4.50702e+06	1.60134e+06	3.727e+06	2.58194e+06	4.54199e+06	3.30167e+06	2.22189e+06	1.55633e+06	3.55002e+06
PE 16:0_20:4	C41 H74 N O8 P	-0.08	-0.19	0.994684	0.999454	1.23662e+08	1.3209e+08	1.03934e+08	1.15989e+08	1.20119e+08	1.10052e+08	8.65438e+07	1.16657e+08	1.1097e+08	1.32212e+08	9.97845e+07	9.90412e+07	1.133e+08	1.04073e+08	1.12529e+08	1.26252e+08
PS 18:0_22:5	C46 H80 N O10 P	-0.05	-0.11	0.999993	0.999545	1.26206e+07	1.42404e+07	1.34898e+07	1.46405e+07	1.33705e+07	1.57629e+07	1.28724e+07	1.34353e+07	1.21774e+07	1.47595e+07	1.20693e+07	1.3564e+07	1.49886e+07	1.35586e+07	1.53422e+07	1.59392e+07
PE 16:0_18:0	C39 H78 N O8 P	0.02	-0.2	0.997401	0.99955	1.08086e+07	8.92533e+06	1.18964e+07	1.14684e+07	1.73583e+07	1.27228e+07	9.84865e+06	8.92448e+06	8.15067e+06	9.72902e+06	9.72425e+06	1.16463e+07	1.02113e+07	1.12915e+07	1.25412e+07	1.82148e+07
LPE 18:1	C23 H46 N O7 P	0.22	0.75	0.27258	0.999582	2.15749e+06	1.88139e+06	1.86337e+06	1.43423e+06	2.24199e+06	1.38738e+06	3.39695e+06	2.10584e+06	6.63325e+06	1.66788e+06	3.67833e+06	2.61785e+06	1.98543e+06	1.86859e+06	1.74218e+06	1.92352e+06
PG 18:2_22:6	C46 H75 O10 P	-0.2	-0.17	0.982574	0.999602	1.63518e+06	1.63238e+06	2.14692e+06	1.97829e+06	1.75766e+06	2.20791e+06	1.19751e+06	1.39568e+06	1.32355e+06	1.72309e+06	1.8572e+06	1.4949e+06	2.09765e+06	1.37238e+06	1.92747e+06	1.65994e+06
PE 18:1_22:6	C45 H76 N O8 P	-0.1	-0.22	0.0935386	0.999608	2.59057e+08	2.69165e+08	2.73617e+08	2.65545e+08	2.60999e+08	2.63857e+08	2.34723e+08	2.36457e+08	2.30013e+08	2.32949e+08	2.29216e+08	2.28118e+08	2.68543e+08	2.51459e+08	2.61355e+08	2.44934e+08
PE 20:3_22:6	C47 H76 N O8 P	-0.49	-1	0.18336	0.999653	8.51122e+06	5.79092e+06	6.6316e+06	8.9161e+06	5.81505e+06	9.35513e+06	4.6323e+06	4.99417e+06	3.95947e+06	3.6158e+06	3.22693e+06	4.7221e+06	3.85204e+06	7.04215e+06	6.6504e+06	3.8516e+06
PE O-16:1_16:0	C37 H74 N O7 P	-0.53	-2.17	0.677961	0.999699	2.74365e+07	1.81495e+07	2.51632e+06	2.59041e+06	1.46334e+07	2.97855e+06	2.01316e+06	1.13962e+07	2.33536e+06	2.2658e+06	2.64948e+06	2.19684e+06	1.36617e+07	2.37617e+06	2.59034e+06	2.5054e+06
PEtOH 18:1_18:2	C41 H75 O8 P	0.81	0.79	0.7568	0.9997	1.63862e+06	3.1181e+06	1.66239e+06	2.84278e+06	3.45842e+06	4.61277e+06	3.55354e+06	4.35339e+06	2.36877e+06	6.82754e+06	2.48932e+06	5.29452e+06	4.91914e+06	2.46662e+06	1.40072e+06	6.63836e+06
LPC 20:3	C28 H52 N O7 P	-0.18	-0.55	0.116765	0.999743	5.14319e+06	5.93708e+06	4.8474e+06	5.27084e+06	4.40122e+06	4.77513e+06	3.4068e+06	4.81461e+06	3.99203e+06	3.60378e+06	2.60294e+06	3.52405e+06	4.37661e+06	3.93955e+06	5.32151e+06	5.39934e+06
LPC 18:0	C26 H54 N O7 P	-0.24	-0.2	0.983158	0.999792	1.35534e+06	1.21597e+06	1.09823e+06	1.30386e+06	1.25892e+06	1.15498e+06	905962	974519	1.10983e+06	1.07926e+06	1.03686e+06	1.23222e+06	1.43609e+06	990819	954355	1.20408e+06
PE 14:0_22:6	C41 H70 N O8 P	-0.11	-0.27	0.356702	0.999807	5.23685e+06	5.31575e+06	4.55085e+06	5.68301e+06	5.13834e+06	5.23111e+06	3.5338e+06	4.6557e+06	4.36378e+06	4.37233e+06	3.64099e+06	4.49943e+06	4.53011e+06	5.06141e+06	5.01241e+06	4.73173e+06
7,10,13,16,19-docosapentaenoic acid	C22 H34 O2	-0.05	-0.22	0.999481	0.999813	1.59745e+07	1.83006e+07	2.04262e+07	1.6986e+07	1.66356e+07	1.74145e+07	1.61833e+07	1.8339e+07	1.39644e+07	1.59316e+07	1.43793e+07	1.86143e+07	2.14239e+07	1.69348e+07	1.8402e+07	2.05992e+07
PE 19:0_20:4	C44 H80 N O8 P	-0.01	0	1	0.999837	1.0463e+06	1.49238e+06	1.54157e+06	1.19754e+06	1.31198e+06	1.90404e+06	1.21335e+06	1.36602e+06	1.33828e+06	1.35029e+06	1.91116e+06	839317	1.35741e+06	985001	1.27001e+06	1.46592e+06
7,7-dimethyl-5Z,8Z-eicosadienoic acid	C22 H40 O2	-0.16	-0.41	0.542816	0.999854	1.0046e+06	1.03082e+06	1.14664e+06	1.17355e+06	848028	1.11904e+06	876943	1.07828e+06	854193	725113	781436	1.03969e+06	985037	1.04243e+06	823308	802049
Cer 18:1;2O/20:0	C38 H75 N O3	-0.31	-0.37	0.789861	0.999882	1.27896e+07	1.51955e+07	1.27085e+07	1.8065e+07	1.23137e+07	1.40242e+07	9.02708e+06	1.02998e+07	9.43853e+06	1.38387e+07	8.88523e+06	1.22101e+07	1.28413e+07	1.35276e+07	1.27314e+07	1.0624e+07
Cer 18:1;2O/25:0	C43 H85 N O3	-0.21	-0.31	0.832461	0.999885	3.09524e+06	2.24077e+06	2.77143e+06	2.10742e+06	2.28936e+06	3.02604e+06	1.80942e+06	2.03285e+06	2.09945e+06	1.93142e+06	1.81033e+06	2.17406e+06	2.26125e+06	2.40474e+06	1.73532e+06	1.95289e+06
PEtOH 18:2_22:6	C45 H73 O8 P	0.55	0.73	0.902786	0.999888	3.29491e+06	4.77286e+06	4.5002e+06	5.88641e+06	6.4131e+06	8.17532e+06	6.93773e+06	6.60192e+06	3.46373e+06	8.72106e+06	6.65178e+06	1.12261e+07	9.18607e+06	4.309e+06	3.36609e+06	9.37063e+06
Cer 18:1;2O/24:0	C42 H83 N O3	-0.25	-0.25	0.385701	0.999892	5.20141e+07	4.31618e+07	4.60262e+07	5.42203e+07	4.21572e+07	4.73935e+07	3.41466e+07	4.04295e+07	3.65624e+07	4.18124e+07	4.05015e+07	4.22132e+07	4.26104e+07	4.47391e+07	4.01264e+07	4.31679e+07
alpha-Linolenic acid	C18 H30 O2	-0.38	-0.43	0.474296	0.999915	3.73873e+07	3.16099e+07	4.29426e+07	4.61523e+07	2.72857e+07	3.34862e+07	3.42964e+07	2.81166e+07	3.74441e+07	2.42891e+07	2.2963e+07	3.55377e+07	3.04423e+07	2.89021e+07	2.90168e+07	2.60458e+07
PC 16:0_20:4;O	C44 H80 N O9 P	0.17	-0.1	0.999979	0.999916	301044	296942	362286	441074	437391	401238	298300	347473	339896	433421	248462	279388	321721	367388	458659	497944
LPE 20:4	C25 H44 N O7 P	-0.07	-0.35	0.750334	0.999922	7.87256e+06	8.86185e+06	8.37642e+06	8.20139e+06	7.71452e+06	8.07106e+06	6.26434e+06	8.23968e+06	7.66944e+06	6.29829e+06	5.27782e+06	6.66375e+06	8.12346e+06	5.73943e+06	6.74051e+06	7.46723e+06
CL 18:2_18:2_18:2_18:2	C81 H142 O17 P2	0.76	1.26	0.321509	0.999939	629085	347111	484441	197448	264167	843011	696294	708982	460261	1.06353e+06	929667	1.08463e+06	288848	620618	390695	808478
Cer 18:1;2O/21:0	C39 H77 N O3	-0.21	-0.32	0.566087	0.999941	2.75151e+06	2.46178e+06	2.74712e+06	2.81911e+06	2.49775e+06	2.83832e+06	2.0558e+06	2.25005e+06	2.14976e+06	2.05349e+06	2.24097e+06	2.50446e+06	2.55446e+06	2.61239e+06	2.53173e+06	2.34346e+06
PEtOH 16:0_22:4	C43 H77 O8 P	0.54	0.07	0.998307	0.999941	1.15036e+06	1.19872e+06	982857	1.09613e+06	1.21548e+06	1.73255e+06	1.52416e+06	2.44304e+06	950691	1.92655e+06	1.0547e+06	1.3077e+06	1.44551e+06	1.3568e+06	1.33758e+06	2.10549e+06
PE 20:1_22:6	C47 H80 N O8 P	0.19	-0.48	0.999784	0.999942	6.17858e+06	7.19563e+06	8.92801e+06	420042	4.85526e+06	1.55258e+07	7.33989e+06	7.9479e+06	5.06196e+06	4.14905e+06	4.5272e+06	5.4482e+06	4.70687e+06	5.06811e+06	1.43104e+07	4.8998e+06
PE 18:1_22:5	C45 H78 N O8 P	-0.11	-0.36	0.999774	0.999943	2.19428e+07	2.97457e+07	3.47156e+07	2.42896e+07	2.5381e+07	2.47112e+07	2.46568e+07	2.59408e+07	2.31494e+07	2.06948e+07	2.15026e+07	2.02599e+07	2.04214e+07	2.01937e+07	2.03162e+07	2.10617e+07
PE 16:0_22:6	C43 H74 N O8 P	-0.06	-0.24	0.144112	0.999945	7.06514e+08	7.67098e+08	6.70396e+08	7.72437e+08	7.29802e+08	7.46362e+08	5.67911e+08	6.86039e+08	6.07525e+08	6.4353e+08	5.57114e+08	6.48698e+08	6.9454e+08	7.32071e+08	6.88127e+08	6.84188e+08
PEtOH 16:1_22:6	C43 H71 O8 P	0.56	0.98	0.74978	0.999952	193021	271052	223569	257903	373172	401411	323349	334823	184693	613212	356028	593685	527461	184160	179553	514370
Cer 18:0;3O/24:1	C42 H83 N O4	-0.12	-0.45	0.0991448	0.999953	3.90443e+06	4.07576e+06	3.72303e+06	3.4294e+06	3.54839e+06	3.54357e+06	2.86765e+06	3.48122e+06	2.78897e+06	2.96195e+06	2.48061e+06	2.80397e+06	3.00748e+06	3.27081e+06	3.27756e+06	3.17231e+06
LPC 22:4	C30 H54 N O7 P	-0.11	-0.62	0.280789	0.999958	4.09749e+06	3.97499e+06	3.55294e+06	3.60035e+06	3.63964e+06	3.38336e+06	2.5794e+06	3.6837e+06	2.50972e+06	2.83204e+06	2.04605e+06	2.43557e+06	3.13652e+06	2.8302e+06	3.15553e+06	2.96161e+06
PC O-16:1_20:4	C44 H80 N O7 P	-0.1	-0.27	0.20043	0.99996	6.62621e+06	6.24723e+06	7.09976e+06	6.93024e+06	6.50909e+06	7.19321e+06	5.31418e+06	6.15581e+06	5.49195e+06	5.74251e+06	5.2064e+06	6.02135e+06	5.45606e+06	5.51012e+06	6.85727e+06	6.52585e+06
PE 16:0_18:1	C39 H76 N O8 P	-0.06	-0.57	0.965859	0.999962	1.06666e+07	4.80354e+06	1.18254e+07	1.17925e+07	1.19559e+07	1.25546e+07	3.83503e+06	9.61311e+06	7.99319e+06	9.51021e+06	7.09939e+06	3.60547e+06	9.15634e+06	1.12915e+07	9.32233e+06	9.76007e+06
PE 17:1_22:6	C44 H74 N O8 P	-1.5	-1.35	0.949825	0.999963	3.69439e+06	3.42584e+06	3.62313e+06	2.11778e+06	4.06198e+06	2.14146e+06	133938	355948	3.78999e+06	846816	1.65783e+06	1.10202e+06	493810	2.06821e+06	1.39687e+06	850345
PMeOH 18:1_20:4	C42 H73 O8 P	-0.16	-0.42	0.933868	0.999972	2.82761e+06	3.22148e+06	3.1009e+06	2.1111e+06	2.62225e+06	2.69632e+06	2.69355e+06	2.52871e+06	2.82237e+06	2.35434e+06	2.08531e+06	1.89187e+06	2.50561e+06	1.96797e+06	3.02773e+06	2.41463e+06
LPC 22:6	C30 H50 N O7 P	-0.1	-0.58	0.0343054	0.999973	8.17908e+07	8.56627e+07	9.51063e+07	8.86954e+07	8.29309e+07	8.54179e+07	6.71215e+07	8.0263e+07	6.22031e+07	5.45629e+07	4.57595e+07	6.85958e+07	8.0975e+07	7.0955e+07	7.69693e+07	6.88315e+07
PG 16:0_18:2	C40 H75 O10 P	0.79	0.7	0.998545	0.999973	3.10168e+07	5.27187e+07	4.00476e+07	5.99753e+07	7.17022e+07	8.81249e+07	7.65579e+07	8.33985e+07	4.09318e+07	9.12267e+07	5.9284e+07	1.13808e+08	8.07149e+07	5.09607e+07	3.40762e+07	9.20135e+07
PE 16:0_20:3	C41 H76 N O8 P	-0.03	-0.01	1	0.999975	4.60562e+06	6.24227e+06	5.37415e+06	5.63456e+06	4.97967e+06	5.83473e+06	4.18941e+06	6.1942e+06	6.21624e+06	6.57424e+06	4.47236e+06	4.7307e+06	4.66866e+06	3.68817e+06	4.65559e+06	7.42381e+06
13,16,19-docosatrienoic acid	C22 H38 O2	-0.28	-0.45	0.801314	0.999976	639090	770396	766809	718593	617836	719527	603155	480513	573245	514366	505043	704524	663566	610467	667657	620762
PC 17:1_22:6	C47 H80 N O8 P	-0.09	-0.79	0.493804	0.999981	2.97872e+06	2.28609e+06	2.51327e+06	2.58485e+06	2.37795e+06	3.24395e+06	2.40387e+06	1.7707e+06	1.41667e+06	1.41695e+06	1.53822e+06	1.89657e+06	2.52607e+06	2.43878e+06	2.17507e+06	1.61045e+06
PMeOH 16:0_20:4	C40 H71 O8 P	2.18	1.74	0.842289	0.999982	591894	1.06155e+06	802337	733960	2.85573e+06	4.11925e+06	1.10433e+06	4.26797e+06	491422	2.68087e+06	2.94504e+06	2.44868e+06	2.18401e+06	1.55489e+06	1.38733e+07	2.94188e+06
Oleic acid	C18 H34 O2	-0.26	-0.38	0.283905	0.999985	1.30191e+09	1.32001e+09	1.39574e+09	1.38879e+09	1.01535e+09	1.1411e+09	1.11759e+09	1.23585e+09	1.30427e+09	8.70481e+08	7.82409e+08	1.20902e+09	9.86262e+08	1.08827e+09	1.1712e+09	1.04653e+09
CL 18:1_18:2_18:2_22:5	C85 H146 O17 P2	-0.54	-0.68	0.303408	0.999985	432440	369010	1.38592e+06	466671	362583	554736	246391	254952	240464	383620	258717	300558	405478	343616	379288	381527
PE O-16:1_22:4	C43 H78 N O7 P	-0.1	0.01	1	0.999986	1.97695e+06	4.32843e+06	2.32014e+06	3.59296e+06	3.84295e+06	1.63249e+06	2.95937e+06	2.53907e+06	2.46096e+06	3.50525e+06	3.84885e+06	2.17431e+06	2.81675e+06	2.49542e+06	2.14088e+06	1.90084e+06
PE O-18:3_20:4	C43 H74 N O7 P	0.1	-0.11	1	0.999987	3.92026e+06	4.04253e+06	4.72848e+06	5.52776e+06	4.61411e+06	5.07134e+06	4.80618e+06	3.84845e+06	4.55834e+06	3.56626e+06	5.9272e+06	2.98924e+06	3.85769e+06	4.03561e+06	5.15285e+06	2.49412e+06
LPC 18:1	C26 H52 N O7 P	-0.12	-0.2	0.616834	0.999992	1.01253e+07	1.14197e+07	1.11141e+07	1.07967e+07	9.97055e+06	1.13338e+07	9.40601e+06	1.02124e+07	9.9563e+06	9.06979e+06	7.56267e+06	1.02722e+07	1.12347e+07	8.64716e+06	9.80594e+06	9.89975e+06
PS 18:0_20:3	C44 H80 N O10 P	0	-0.08	0.998912	0.999993	2.6628e+06	2.80794e+06	2.78085e+06	2.68999e+06	2.73279e+06	3.15182e+06	2.73464e+06	2.74029e+06	2.90549e+06	2.9559e+06	2.25474e+06	2.07836e+06	2.73144e+06	2.12024e+06	3.13818e+06	2.97333e+06
PC 16:0_22:5	C46 H82 N O8 P	-0.05	-0.25	0.427386	0.999994	1.09067e+08	1.78812e+08	1.17392e+08	1.17984e+08	1.15574e+08	1.31944e+08	1.02553e+08	1.11254e+08	9.35708e+07	1.04279e+08	9.03173e+07	1.1025e+08	1.05189e+08	1.05803e+08	1.17742e+08	1.11277e+08
SL 18:0;O/16:1;O	C34 H67 N O6 S	-0.03	0.2	0.987509	0.999995	62239.4	58966.7	53079.5	62032.9	63981.3	63237.4	55201.2	51404.5	1.11721e+06	75146.8	55166.6	63720.4	78260.1	76001.3	83326.8	77846.4
PE 20:4_22:6	C47 H74 N O8 P	-0.1	-0.53	0.993877	0.999995	334026	550274	425635	463870	409186	496048	265924	423220	305683	311772	268221	334163	325499	368393	344308	302882
LPC 16:0	C24 H50 N O7 P	-0.12	-0.18	0.876416	0.999995	2.66522e+06	2.5579e+06	2.28553e+06	2.72235e+06	2.65735e+06	2.49004e+06	2.00472e+06	2.32634e+06	2.22661e+06	2.37814e+06	1.83054e+06	2.74642e+06	2.80666e+06	2.15134e+06	2.37075e+06	2.42793e+06
11,14-eicosadienoic acid	C20 H36 O2	-0.15	-0.3	0.80309	0.999995	1.95989e+07	2.07299e+07	2.37823e+07	2.26133e+07	1.7324e+07	2.06015e+07	1.88379e+07	2.02745e+07	1.91172e+07	1.61962e+07	1.48033e+07	2.22815e+07	2.00648e+07	2.07861e+07	1.96677e+07	1.97986e+07
DLCL 18:2_18:2	C45 H82 O15 P2	0.3	0.08	1	0.999996	507364	784956	597973	479816	636818	721462	381782	761843	296443	610845	559102	678048	770927	566185	747800	830507
SL 18:0;O/16:1;O	C34 H67 N O6 S	-0.06	-0.16	0.999223	0.999996	789412	934274	1.26116e+06	1.46357e+06	889778	1.25758e+06	1.03342e+06	1.07984e+06	638862	1.14263e+06	819722	1.28855e+06	907994	987119	980489	1.04901e+06
PG 16:0_22:6	C44 H75 O10 P	-0.17	-0.55	0.324869	0.999997	1.69818e+06	2.34166e+06	2.05682e+06	2.44633e+06	2.00069e+06	2.12132e+06	1.66411e+06	1.90148e+06	1.5999e+06	1.4101e+06	1.32834e+06	1.98619e+06	2.1639e+06	2.04042e+06	2.02993e+06	1.79483e+06
LPE 22:4	C27 H48 N O7 P	-0.12	-0.3	0.999994	0.999997	1.79501e+06	1.94628e+06	1.481e+06	1.84788e+06	1.66143e+06	1.68453e+06	1.34194e+06	1.7135e+06	2.3531e+06	1.46436e+06	1.45798e+06	1.49166e+06	1.90804e+06	1.21677e+06	1.68384e+06	2.06309e+06
Docosahexaenoic acid	C22 H32 O2	-0.02	-0.28	0.988556	0.999997	1.59224e+08	1.7568e+08	2.06896e+08	1.77313e+08	1.6456e+08	1.93945e+08	1.59393e+08	1.8291e+08	1.47101e+08	1.41483e+08	1.44549e+08	1.97743e+08	2.03729e+08	1.57813e+08	1.80134e+08	1.95116e+08
PC 17:0_18:1	C43 H84 N O8 P	0.05	0.43	0.624884	0.999997	5.96337e+06	3.04003e+06	8.1161e+06	7.84368e+06	6.92952e+06	7.35973e+06	8.39373e+06	6.71868e+06	7.15347e+06	6.0438e+06	1.34077e+07	1.14384e+07	6.23859e+06	6.45396e+06	1.63976e+07	6.00779e+06
Arachidonic acid	C20 H32 O2	-0.03	-0.27	0.359264	0.999998	2.01861e+08	2.01439e+08	2.2184e+08	2.14396e+08	1.99745e+08	2.10984e+08	1.83386e+08	2.08032e+08	1.82295e+08	1.62035e+08	1.44052e+08	1.8305e+08	2.05729e+08	1.82954e+08	2.10994e+08	2.31377e+08
PE O-17:1_22:5	C44 H78 N O7 P	-0.52	-0.49	1	0.999998	5.99141e+06	1.82231e+06	7.02231e+06	7.33749e+06	4.41428e+06	7.18722e+06	4.66941e+06	3.74539e+06	4.55392e+06	7.05993e+06	4.72252e+06	4.17257e+06	4.33388e+06	3.49724e+06	5.57376e+06	3.76837e+06
LPC 18:1	C26 H52 N O7 P	-0.09	-0.4	0.204249	0.999998	1.08678e+07	1.13547e+07	1.10465e+07	1.03567e+07	1.07032e+07	9.91837e+06	8.58343e+06	1.11726e+07	8.81469e+06	8.15728e+06	6.56261e+06	8.41434e+06	1.05202e+07	8.43939e+06	1.04114e+07	9.38134e+06
PG 20:4_22:5	C48 H77 O10 P	-0.56	-0.95	0.162337	0.999999	432764	796891	444568	868230	449742	470706	311178	392274	314533	267381	374605	326057	489275	230802	499210	339449
Nonadecanoicacid	C19 H38 O2	-0.25	-0.54	0.0592795	0.999999	5.2779e+06	5.67863e+06	6.90381e+06	6.69208e+06	5.35889e+06	5.01686e+06	4.3411e+06	5.67542e+06	926133	4.8357e+06	3.64407e+06	5.15635e+06	5.08738e+06	5.1998e+06	4.74712e+06	3.98367e+06
8Z,11Z,14Z-Eicosatrienoic acid	C20 H34 O2	-0.1	-0.23	0.579951	0.999999	2.67155e+07	3.04364e+07	2.95259e+07	2.85501e+07	2.6382e+07	2.7821e+07	2.44022e+07	2.93346e+07	2.63697e+07	2.31094e+07	1.91536e+07	2.65456e+07	2.80386e+07	2.53575e+07	2.83351e+07	2.96614e+07
PC 16:0_22:4	C46 H84 N O8 P	1.18	1	0.243296	0.999999	5.21694e+06	3.78528e+06	4.74895e+06	4.31034e+06	9.46553e+06	4.91831e+06	1.09955e+07	1.40134e+07	8.874e+06	9.20483e+06	6.14412e+06	1.25749e+07	9.28158e+06	1.39454e+07	5.43559e+06	1.42004e+07
PC 16:0_20:4	C44 H80 N O8 P	0.09	-0.1	0.999995	0.999999	9.0546e+06	1.02571e+07	8.70973e+06	8.70053e+06	9.69876e+06	9.63546e+06	8.01746e+06	9.24307e+06	7.41987e+06	9.10217e+06	7.47013e+06	9.91364e+06	9.55787e+06	9.23474e+06	1.01205e+07	1.0217e+07
PG 18:1_22:5	C46 H79 O10 P	0	-0.25	0.993682	0.999999	1.09117e+06	1.41263e+06	1.09485e+06	1.20714e+06	2.27211e+06	1.32068e+06	788878	973458	967983	963132	955769	1.12894e+06	1.29639e+06	1.09617e+06	1.06488e+06	1.2061e+06
7,10,13,16,19-docosapentaenoic acid	C22 H34 O2	-0.14	-0.43	0.241142	0.999999	5.6802e+07	6.00754e+07	6.88948e+07	6.63626e+07	5.25977e+07	6.0958e+07	5.35052e+07	6.13311e+07	5.04774e+07	4.36844e+07	4.15813e+07	5.45872e+07	5.88667e+07	4.89147e+07	5.61156e+07	5.70302e+07
9,12-hexadecadienoic acid	C16 H28 O2	-0.18	-0.38	0.588635	0.999999	5.5267e+06	6.06392e+06	7.04589e+06	6.41924e+06	5.17745e+06	5.33805e+06	5.67142e+06	6.03007e+06	5.84945e+06	3.74109e+06	3.53417e+06	6.02425e+06	4.64916e+06	6.0961e+06	5.28765e+06	5.27035e+06
PE 18:0_22:5	C45 H80 N O8 P	0.07	-0.04	1	0.999999	1.47655e+08	1.64956e+08	1.63945e+08	1.6424e+08	1.89975e+08	1.62489e+08	1.25594e+08	1.81211e+08	1.64408e+08	1.58337e+08	1.59983e+08	1.43604e+08	1.52652e+08	1.38677e+08	1.50388e+08	1.52e+08
Linoleic acid	C18 H32 O2	-0.23	-0.4	0.546195	0.999999	7.38235e+08	6.94349e+08	8.61305e+08	8.8445e+08	5.17782e+08	6.91904e+08	7.04812e+08	6.70562e+08	7.95947e+08	4.94117e+08	4.5275e+08	7.18381e+08	6.06796e+08	6.38277e+08	6.52817e+08	5.7112e+08
PEtOH 16:0_20:5	C41 H71 O8 P	0.72	1	0.597157	1	214675	684964	387899	448051	637592	919745	620328	735609	413207	1.0667e+06	603934	1.31425e+06	983341	249002	1.46986e+06	1.07382e+06
Heneicosylic acid	C21 H42 O2	-0.02	0.12	0.999397	1	848779	701060	906175	921488	794655	931181	783775	1.05597e+06	1.13058e+06	852532	932548	975817	534489	942228	1.15835e+06	839247
PC 16:0_18:0	C42 H84 N O8 P	-0.04	-0.25	0.786159	1	1.45498e+07	1.35376e+07	1.6047e+07	1.73125e+07	1.70106e+07	1.91928e+07	1.23765e+07	1.26943e+07	1.32567e+07	1.24833e+07	1.18644e+07	1.56921e+07	1.47809e+07	1.58641e+07	1.60564e+07	1.48932e+07
MLCL 18:2_18:2_18:2	C63 H112 O16 P2	0.11	-0.1	0.999999	1	2.61529e+06	2.98994e+06	3.18464e+06	1.66034e+06	2.78215e+06	3.26842e+06	2.25298e+06	3.81554e+06	1.34469e+06	3.11281e+06	2.32669e+06	2.90725e+06	3.18226e+06	3.18971e+06	1.62263e+06	3.51398e+06
PS 18:0_20:4	C44 H78 N O10 P	-0.29	-0.19	0.98928	1	8.36751e+06	7.96679e+06	9.90016e+06	1.04021e+07	6.52981e+06	8.44358e+06	9.89554e+06	3.71845e+06	8.71722e+06	8.3849e+06	7.68261e+06	6.16362e+06	7.27601e+06	4.45743e+06	7.80708e+06	6.7554e+06
PC 15:0_16:0	C39 H78 N O8 P	-0.02	-0.5	0.867709	1	3.4314e+06	3.34064e+06	4.22785e+06	6.48183e+06	3.04903e+06	4.50104e+06	3.77823e+06	3.74947e+06	2.61336e+06	1.66766e+06	2.79191e+06	3.54246e+06	4.53794e+06	4.01921e+06	3.64784e+06	2.11482e+06
PS 18:0_18:2	C42 H78 N O10 P	-0.29	-0.34	0.998494	1	6.38693e+06	8.08041e+06	5.89176e+06	3.21263e+06	5.27329e+06	8.13666e+06	4.7807e+06	4.46308e+06	7.67196e+06	6.12669e+06	3.57503e+06	1.55632e+06	5.85087e+06	4.82805e+06	4.49786e+06	4.71399e+06
LPC 22:5	C30 H52 N O7 P	-0.15	-0.66	0.410692	1	7.39305e+06	1.01463e+07	9.15892e+06	6.72265e+06	7.56283e+06	7.38956e+06	6.36109e+06	8.54791e+06	6.19363e+06	5.18452e+06	3.65707e+06	5.31062e+06	8.81808e+06	6.51732e+06	6.72771e+06	6.34492e+06
PE 18:0_20:4	C43 H78 N O8 P	0	0.01	1	1	8.73136e+06	9.40951e+06	8.6393e+06	9.05001e+06	8.72729e+06	9.08009e+06	6.51766e+06	9.66128e+06	9.89912e+06	9.52527e+06	8.32479e+06	7.66417e+06	7.67059e+06	7.02934e+06	8.90115e+06	8.67135e+06
PC 16:0_20:4	C44 H80 N O8 P	-0.02	-0.16	0.597331	1	4.00028e+08	4.34003e+08	3.90828e+08	4.73202e+08	4.17813e+08	4.42234e+08	3.38345e+08	4.06089e+08	3.38068e+08	4.11834e+08	3.35612e+08	4.07161e+08	3.95201e+08	3.89321e+08	4.34587e+08	4.01799e+08
PC 16:0_22:6	C46 H80 N O8 P	-0.11	-0.29	0.333404	1	5.07555e+08	5.06945e+08	5.67428e+08	6.25061e+08	5.13983e+08	6.02579e+08	4.55403e+08	4.84697e+08	4.35872e+08	4.42913e+08	3.96903e+08	5.62921e+08	4.71498e+08	5.53124e+08	5.33043e+08	4.60484e+08
PEtOH 18:1_18:2	C41 H75 O8 P	0.88	1.13	0.822259	1	4.48432e+06	6.44189e+06	5.50965e+06	5.27759e+06	8.01601e+06	1.18761e+07	1.38972e+07	6.93858e+06	4.24911e+06	1.2217e+07	1.14071e+07	1.66012e+07	1.83969e+07	5.92387e+06	4.17804e+06	1.4733e+07
PE O-16:1_22:5	C43 H76 N O7 P	-0.09	-0.15	0.996124	1	4.789e+06	6.14209e+06	7.60788e+06	7.38619e+06	7.37258e+06	6.74532e+06	5.84171e+06	5.94467e+06	7.59803e+06	3.83762e+06	4.66661e+06	7.56113e+06	6.29206e+06	6.58218e+06	7.58826e+06	4.93118e+06
PE 16:0_22:5	C43 H76 N O8 P	-0.12	-0.28	0.997642	1	1.31266e+08	1.40623e+08	1.73876e+08	8.01111e+07	1.85941e+08	1.25498e+08	1.03091e+08	1.24134e+08	1.17284e+08	1.24521e+08	1.07221e+08	1.0443e+08	1.22648e+08	1.09627e+08	1.16771e+08	1.70477e+08
PC 18:0_18:1	C44 H86 N O8 P	0.03	0.15	0.626218	1	6.01847e+07	6.32184e+07	6.42111e+07	6.09828e+07	6.50838e+07	6.35274e+07	5.90771e+07	6.34978e+07	8.1641e+07	6.38486e+07	7.1252e+07	6.65346e+07	6.12787e+07	5.89635e+07	6.12178e+07	6.68474e+07
LPG 18:2	C24 H45 O9 P	0.15	0.15	0.999706	1	1.06732e+06	1.81098e+06	1.74524e+06	1.0651e+06	1.5187e+06	1.81049e+06	1.17183e+06	1.6045e+06	1.67802e+06	1.44801e+06	1.45136e+06	1.7431e+06	1.80426e+06	1.24479e+06	1.57726e+06	1.70858e+06
PG 18:1_20:4	C44 H77 O10 P	0.17	-0.25	0.835298	1	2.16537e+06	2.83848e+06	2.13508e+06	2.85982e+06	2.85196e+06	3.01865e+06	1.80368e+06	2.78303e+06	2.28032e+06	2.00288e+06	2.21219e+06	1.53581e+06	2.91793e+06	1.43696e+06	3.43941e+06	2.71443e+06
PE 17:0_20:4	C42 H76 N O8 P	-0.75	-0.97	0.869594	1	2.95621e+06	1.56777e+06	3.02927e+06	3.68784e+06	2.2518e+06	1.73169e+06	901212	1.83506e+06	2.84972e+06	1.1235e+06	1.94095e+06	807617	1.89688e+06	1.94908e+06	1.11741e+06	1.2146e+06
PG 18:2_20:4	C44 H75 O10 P	-0.18	-0.46	0.634145	1	1.7978e+06	2.00517e+06	1.53782e+06	1.92264e+06	1.84479e+06	1.9054e+06	1.13674e+06	1.44049e+06	1.32065e+06	1.37531e+06	1.52308e+06	1.28119e+06	1.72833e+06	1.11415e+06	1.84755e+06	1.47533e+06
LPE 18:1	C23 H46 N O7 P	-0.04	0.14	0.920744	1	6.41706e+06	6.9335e+06	6.96701e+06	6.212e+06	6.36189e+06	6.24923e+06	6.85243e+06	6.64126e+06	8.83773e+06	6.61565e+06	6.889e+06	7.81033e+06	7.08789e+06	5.46328e+06	6.07115e+06	7.26988e+06
LPC 14:0	C22 H46 N O7 P	-0.19	-0.19	0.845322	1	1.06967e+06	1.08242e+06	986832	1.08127e+06	1.09259e+06	1.01372e+06	770971	869506	975598	914647	728162	1.09354e+06	1.02651e+06	821904	953906	975879
PE 16:2_22:6	C43 H70 N O8 P	-0.25	-0.47	0.13109	1	984603	933872	974937	879261	794969	831859	712887	804622	655808	747328	645111	726456	775255	882024	766837	773008
PC 18:0_20:3	C46 H86 N O8 P	0.02	-0.18	0.999998	1	1.65368e+07	1.74169e+07	1.925e+07	2.18353e+07	1.83965e+07	2.36938e+07	1.74217e+07	1.8832e+07	1.5498e+07	1.07507e+07	1.69411e+07	2.2911e+07	2.1933e+07	7.6767e+06	2.51374e+07	2.56204e+07
PC 16:0_18:3	C42 H78 N O8 P	-0.19	-0.14	0.999444	1	1.37421e+07	1.30164e+07	1.83225e+07	1.77182e+07	1.45044e+07	1.8004e+07	1.28085e+07	1.31523e+07	1.59692e+07	1.17833e+07	1.24952e+07	1.81483e+07	1.63175e+07	1.79075e+07	1.33989e+07	1.20137e+07
CL 16:0_22:6_18:1_18:2	C83 H144 O17 P2	-0.21	-0.15	0.999885	1	7.43232e+06	7.10235e+06	1.6832e+06	7.49989e+06	6.91851e+06	6.55882e+06	1.71701e+06	6.03176e+06	8.52574e+06	6.64363e+06	6.42088e+06	5.53057e+06	7.02867e+06	2.50457e+06	5.44922e+06	6.461e+06
PE 18:0_22:4	C45 H82 N O8 P	0.02	0.26	0.986733	1	2.58311e+07	2.98891e+07	2.49463e+07	2.65194e+07	2.75389e+07	2.54396e+07	2.04392e+07	3.04581e+07	3.21402e+07	4.16125e+07	3.03474e+07	2.17125e+07	2.59434e+07	2.02772e+07	2.70893e+07	2.85317e+07
Cer 18:1;2O/19:0	C37 H73 N O3	-0.12	-0.53	0.0409954	1	1.95006e+07	2.00887e+07	1.77522e+07	2.05983e+07	2.0043e+07	2.22794e+07	1.4012e+07	1.65097e+07	1.09239e+07	1.38421e+07	1.35102e+07	1.63197e+07	2.02315e+07	2.0526e+07	1.82872e+07	1.438e+07
SL 17:0;O/16:1;O	C33 H65 N O6 S	-0.12	-0.36	0.904185	1	996938	1.35793e+06	1.58185e+06	1.20548e+06	1.06505e+06	1.24994e+06	1.10471e+06	1.27569e+06	720828	1.06421e+06	928390	1.37377e+06	1.26633e+06	1.2935e+06	1.03379e+06	1.21211e+06
PE 18:2_22:6	C45 H74 N O8 P	-0.05	-0.16	0.931271	1	9.97314e+07	1.09285e+08	1.11673e+08	1.13257e+08	9.5867e+07	1.17008e+08	8.80474e+07	1.2889e+08	9.78037e+07	1.02618e+08	8.9411e+07	9.9589e+07	1.1883e+08	9.78273e+07	1.05459e+08	1.08116e+08
PC 16:0_18:1	C42 H82 N O8 P	-0.12	-0.38	0.395721	1	5.90919e+06	9.77225e+06	6.07824e+06	8.52939e+06	6.77828e+06	6.66097e+06	6.39094e+06	8.52919e+06	5.75748e+06	5.97447e+06	933176	5.46388e+06	6.82063e+06	8.19516e+06	7.03924e+06	7.26893e+06
PE O-18:3_22:5	C45 H76 N O7 P	-0.21	-0.56	0.428579	1	2.1885e+06	2.23107e+06	2.08651e+06	1.83094e+06	1.78029e+06	2.34424e+06	1.5534e+06	1.92399e+06	1.95497e+06	615970	1.67138e+06	1.23472e+06	2.02018e+06	1.5338e+06	1.9717e+06	1.84348e+06
PC 16:0_18:1	C42 H82 N O8 P	-0.04	-0.16	0.269721	1	3.22808e+08	3.48559e+08	3.4041e+08	3.46813e+08	3.37181e+08	3.50526e+08	3.06382e+08	3.30815e+08	3.04844e+08	3.0969e+08	2.84578e+08	3.27e+08	3.16197e+08	3.10452e+08	3.6297e+08	3.30666e+08
PE O-17:1_22:6	C44 H76 N O7 P	-0.05	-0.32	0.852927	1	5.03571e+06	5.79728e+06	6.95993e+06	6.10605e+06	5.82448e+06	5.74006e+06	5.01124e+06	5.76653e+06	5.43733e+06	4.74174e+06	4.5218e+06	4.81645e+06	9.99173e+06	4.7719e+06	4.66374e+06	4.12376e+06
PC 16:1_22:6	C46 H78 N O8 P	-0.12	-0.47	0.0111157	1	4.15296e+07	4.69573e+07	3.85768e+07	3.95079e+07	4.16851e+07	3.96847e+07	3.35895e+07	3.51391e+07	2.93706e+07	2.89612e+07	2.57471e+07	3.14576e+07	3.73976e+07	3.69619e+07	4.22533e+07	3.23565e+07
Cer 18:1;2O/19:0	C37 H73 N O3	-0.13	-0.49	0.0623307	1	1.6349e+07	1.78632e+07	1.58349e+07	1.71913e+07	1.69765e+07	1.94106e+07	1.23427e+07	1.37068e+07	1.05054e+07	1.20058e+07	1.18724e+07	1.44384e+07	1.74101e+07	1.6867e+07	1.6035e+07	1.22502e+07
PE 16:1_18:2	C39 H72 N O8 P	0.07	0.3	0.928144	1	452229	992210	847921	902748	971577	1.09493e+06	852890	867450	1.16861e+06	1.28724e+06	833810	987734	2.12677e+06	716442	721251	660313
PC 14:0_16:1	C38 H74 N O8 P	-0.01	-0.15	0.99961	1	3.801e+06	5.30514e+06	2.66577e+06	2.86145e+06	3.95717e+06	3.71063e+06	2.91588e+06	2.23486e+06	5.16482e+06	2.8989e+06	1.69624e+06	3.12351e+06	1.12919e+06	3.86455e+06	4.07698e+06	5.85763e+06
LPE O-18:1	C23 H48 N O6 P	-0.03	0.23	0.604369	1	4.27529e+06	4.45601e+06	4.38705e+06	4.12312e+06	4.36017e+06	3.98453e+06	4.11741e+06	4.61928e+06	5.70373e+06	4.42075e+06	5.22745e+06	4.90445e+06	3.9926e+06	4.1237e+06	4.35487e+06	4.49389e+06
PC 16:0_22:6	C46 H80 N O8 P	-0.07	-0.3	0.561331	1	1.2183e+07	1.26005e+07	1.32546e+07	1.47526e+07	1.24577e+07	1.44462e+07	1.12602e+07	1.21517e+07	1.00564e+07	1.09141e+07	9.70902e+06	1.38728e+07	1.22631e+07	1.40675e+07	1.30918e+07	1.11523e+07
PC 16:1_20:4	C44 H78 N O8 P	-0.07	-0.41	0.122321	1	9.63997e+06	9.18353e+06	9.06614e+06	9.34214e+06	9.12329e+06	8.62032e+06	5.72855e+06	8.52421e+06	9.13902e+06	9.46839e+06	7.82571e+06	7.42752e+06	8.77524e+06	8.33809e+06	6.62881e+06	8.1895e+06
SL 17:0;O/16:0;O	C33 H67 N O6 S	-0.19	-0.36	0.479214	1	5.26509e+07	5.91949e+07	6.14508e+07	5.59513e+07	5.20099e+07	5.68759e+07	4.16716e+07	5.49988e+07	5.2961e+07	3.90466e+07	3.24998e+07	4.87516e+07	5.70395e+07	4.59815e+07	5.03148e+07	5.25485e+07
LPE 22:6	C27 H44 N O7 P	-0.11	-0.39	0.608368	1	2.8724e+06	4.32084e+06	3.25265e+06	4.10717e+06	2.79448e+06	2.54474e+06	2.51045e+06	4.11597e+06	3.46553e+06	3.59446e+06	2.91151e+06	6.27586e+07	3.29874e+06	2.43243e+06	3.23527e+06	3.32471e+06
PC 16:0_22:5	C46 H82 N O8 P	-0.13	-0.32	0.810831	1	5.56173e+07	6.03604e+07	6.58971e+07	6.29979e+07	5.67161e+07	6.30094e+07	5.22429e+07	5.63684e+07	4.58554e+07	5.16942e+07	4.68338e+07	6.0152e+07	5.35549e+07	5.95756e+07	5.90197e+07	5.62247e+07
PC O-16:1_22:5	C46 H82 N O7 P	-0.37	-0.63	0.840416	1	2.60149e+07	2.97319e+07	2.29798e+07	2.5718e+07	2.66118e+07	2.51881e+07	2.14894e+07	2.42003e+07	2.04083e+07	2.25355e+07	1.8038e+07	1.85298e+07	2.73025e+07	2.09401e+07	2.55439e+07	2.37451e+07
PC 16:0_20:3	C44 H82 N O8 P	-0.46	-0.06	0.993558	1	9.49477e+06	8.0853e+06	1.14231e+07	9.29704e+06	2.51924e+06	1.1835e+07	7.11942e+06	7.38568e+06	2.12187e+06	4.99429e+06	7.17161e+06	7.54932e+06	7.7121e+06	4.63153e+06	5.42768e+06	8.00192e+06
CL 18:1_18:2_18:2_18:2	C81 H144 O17 P2	-0.11	-0.13	0.9995	1	6.51533e+06	7.50342e+06	8.14457e+06	6.44814e+06	6.48382e+06	6.43934e+06	5.84993e+06	4.55919e+06	4.10428e+06	1.51141e+06	6.80296e+06	7.77044e+06	7.38306e+06	7.09899e+06	3.64899e+06	6.02906e+06
SL 18:0;O/16:0;O	C34 H69 N O6 S	-0.05	-0.59	0.999999	1	4.80956e+06	5.4089e+06	5.23786e+06	1.32841e+06	4.75449e+06	5.21252e+06	4.62806e+06	4.95035e+06	3.18238e+06	3.402e+06	3.29352e+06	6.60921e+06	4.60658e+06	5.51358e+06	5.37074e+06	4.17258e+06

## Sheet: POS_EX
Name	Formula	Log2 Fold Change: (EX SCR / CTRL SCR)	Log2 Fold Change: (EX KLF5KD / CTRL KLF5KD)	P-value: (EX SCR / CTRL SCR)	P-value: (EX KLF5KD / CTRL KLF5KD)	Norm. Area: CTRL SCR 1	Norm. Area: CTRL SCR 2	Norm. Area: CTRL SCR 3	Norm. Area: CTRL SCR 4	Norm. Area: CTRL KLF5KD 1	Norm. Area: CTRL KLF5KD 2	Norm. Area: CTRL KLF5KD 3	Norm. Area: CTRL KLF5KD 4	Norm. Area: EX SCR 1	Norm. Area: EX SCR 2	Norm. Area: EX SCR 3	Norm. Area: EX SCR 4	Norm. Area: EX KLF5KD 1	Norm. Area: EX KLF5KD 2	Norm. Area: EX KLF5KD 3	Norm. Area: EX KLF5KD 4
TG 16:0_16:0_17:0	C52 H100 O6	-0.8	0.19	0.00283688	0.916794	1.76549e+07	2.20181e+07	2.32504e+07	1.95043e+07	1.95435e+07	1.77679e+07	1.70904e+07	1.42489e+07	1.21828e+07	1.16375e+07	1.47318e+07	1.11147e+07	1.61775e+07	1.18862e+07	1.6422e+07	1.43342e+07
TG 16:0_18:0_18:0	C55 H106 O6	-1.37	0.55	0.00998203	0.805997	1.87115e+07	1.11795e+07	1.7982e+07	1.6525e+07	1.67083e+07	1.61952e+07	2.0143e+07	2.07627e+07	4.65012e+06	6.79058e+06	1.32227e+07	6.59016e+06	2.36662e+07	8.91941e+06	1.53143e+07	9.78923e+06
PC 36:3	C44 H82 N O8 P	-1.91	-0.84	0.0146909	0.978126	5.29696e+08	8.51127e+08	4.5158e+08	4.20741e+08	3.9976e+08	1.6844e+08	1.09426e+08	5.50124e+08	1.24183e+08	1.17852e+08	1.40968e+08	1.36032e+08	5.48242e+08	4.6847e+08	5.9637e+08	1.36425e+08
TG 16:0_16:0_16:0	C51 H98 O6	-0.88	0.22	0.0191277	0.999995	4.65454e+08	4.94691e+08	6.52562e+08	5.47809e+08	4.87001e+08	4.95235e+08	5.26315e+08	6.74576e+08	2.48632e+08	2.23872e+08	3.28525e+08	3.1877e+08	9.59018e+08	4.02438e+08	3.57635e+08	4.73238e+08
TG 16:0_16:0_18:0	C53 H102 O6	-0.82	0.56	0.0251716	0.795124	1.23928e+08	1.2338e+08	1.81248e+08	1.47391e+08	1.57251e+08	1.48698e+08	1.36759e+08	1.6541e+08	7.82523e+07	6.98739e+07	1.07503e+08	7.51318e+07	1.86362e+08	9.55588e+07	1.04557e+08	1.03195e+08
PC 38:7; PC 20:2-18:5; [M+H]+	C46 H78 N O8 P	-10.79	-1.4	0.0432779	0.808735	6.02733e+08	4.85e+08	3.79123e+08	3.58139e+08	233643	327520	7.313e+08	3.16711e+08	258897	230051	264122	219925	4.91619e+08	3.43715e+08	5.21283e+08	3.46754e+08
Cer 18:1;2O/17:2	C35 H65 N O3	-0.63	0.12	0.0496317	0.999785	745374	622717	520021	824081	746499	569959	727754	839635	420529	507421	462960	193213	753893	612891	501542	740105
PC 17:1_24:5	C49 H86 N O8 P	0.5	0.11	0.0794128	0.999919	1.26329e+07	1.00712e+07	1.13798e+07	8.6706e+06	1.14812e+07	1.5636e+07	1.5078e+07	1.08283e+07	1.18223e+07	1.61412e+07	1.41795e+07	2.30428e+07	1.25976e+07	1.1268e+07	1.32134e+07	1.19404e+07
Acetyl-L-carnitine	C9 H17 N O4	-0.53	0.55	0.092716	0.41945	7.36594e+07	7.90506e+07	6.60218e+07	6.93228e+07	7.18257e+07	9.03265e+07	9.16199e+07	9.54048e+07	5.94354e+07	4.47615e+07	5.18725e+07	4.74102e+07	9.39284e+07	5.62926e+07	5.83601e+07	6.56386e+07
PC 36:3; PC 16:0-20:3; [M+H]+	C44 H82 N O8 P	0.78	0.84	0.0967365	0.420052	4.10248e+08	4.2431e+08	3.36699e+08	3.34486e+08	3.45001e+08	9.14394e+08	6.54058e+08	6.22009e+08	6.06425e+08	6.36767e+08	6.67691e+08	6.41834e+08	3.53547e+08	3.60907e+08	6.77039e+08	3.08135e+08
PC 38:5	C46 H82 N O8 P	-0.36	0.22	0.149984	0.693271	1.16621e+08	1.77288e+08	9.81495e+07	1.13009e+08	1.00634e+08	1.93452e+08	1.24384e+08	1.3483e+08	9.58419e+07	8.62989e+07	8.34658e+07	9.26073e+07	1.36029e+08	1.02368e+08	8.59915e+07	1.20101e+08
HexCer 18:1;2O/20:0;O	C44 H85 N O9	1.08	-0.5	0.165821	0.984835	2.19347e+06	2.45391e+06	1.14355e+06	486404	1.32512e+06	2.90093e+06	1.76778e+06	1.87772e+06	4.64673e+06	9.03906e+06	2.07181e+06	2.38689e+06	1.96353e+06	3.09349e+06	4.99779e+06	2.04546e+06
TG 16:0_16:1_20:4	C55 H96 O6	1.45	-0.76	0.204112	0.99635	590569	5.00062e+07	4.21177e+07	3.46917e+06	5.57334e+07	2.15334e+07	2.89511e+07	2.56997e+07	6.61252e+07	1.24212e+08	4.3679e+07	5.83412e+07	503105	5.9981e+07	3.43312e+07	5.81908e+07
PS 40:5; PS 20:0-20:5; [M+H]+	C46 H80 N O10 P	-0.39	0.04	0.223154	0.89124	5.14985e+07	7.3623e+07	3.79038e+07	4.47529e+07	4.2433e+07	8.30592e+07	4.46599e+07	5.12819e+07	3.64781e+07	3.70244e+07	3.4219e+07	3.79247e+07	5.34208e+07	4.52589e+07	3.42574e+07	4.7746e+07
PC 33:3; PC 13:1-20:2; [M+H]+	C41 H76 N O8 P	2.41	0.03	0.240398	0.999994	4.87569e+07	4.92472e+06	1.51169e+08	1.06121e+06	3.94708e+07	5.23298e+07	5.24109e+07	4.42779e+07	4.22067e+07	1.54807e+08	1.33115e+08	1.51686e+08	4.71655e+07	1.80504e+08	4.72144e+07	4.01079e+07
CL 36:4_36:4	C81 H142 O17 P2	0.34	-0.13	0.333078	0.999936	5.4115e+07	5.21069e+07	4.63156e+07	4.84737e+07	5.60548e+07	7.61378e+07	5.43267e+07	5.77868e+07	5.2102e+07	5.48268e+07	7.4845e+07	7.2642e+07	6.12823e+07	6.29206e+07	8.18991e+07	5.13861e+07
PC 38:8; PC 16:4-22:4; [M+H]+	C46 H76 N O8 P	0.38	0.05	0.383606	1	1.04446e+07	5.81907e+06	7.37014e+06	541978	7.25478e+06	7.52272e+06	1.03379e+07	8.70909e+06	9.36868e+06	8.11893e+06	7.20364e+06	9.08956e+06	1.21218e+07	7.89527e+06	7.81484e+06	7.22089e+06
PC 38:5; PC 18:2-20:3; [M+H]+	C46 H82 N O8 P	-0.24	0.26	0.397205	0.999956	2.17859e+09	1.51433e+09	1.95108e+09	2.76218e+09	2.84647e+09	2.06737e+09	2.51624e+09	2.31194e+09	1.83857e+08	1.64628e+09	1.85869e+09	2.27032e+09	2.40588e+09	2.00333e+09	2.03192e+09	1.98738e+09
LPE 18:1; [M+H]+	C23 H46 N O7 P	0.33	-0.07	0.405817	1	7.41857e+06	1.11111e+07	9.2672e+06	6.87821e+06	7.80986e+06	1.1834e+07	1.01274e+07	8.96099e+06	9.44623e+06	1.0905e+07	1.00937e+07	1.17977e+07	1.02617e+07	1.08575e+07	9.77204e+06	8.2241e+06
TG 14:0_16:0_16:0	C49 H94 O6	-0.48	0.08	0.408416	1	9.77485e+07	2.15694e+08	1.81011e+08	1.57643e+08	1.54901e+08	1.21422e+08	1.10834e+08	1.60157e+08	1.1309e+08	1.0948e+08	1.30284e+08	1.29309e+08	1.33784e+08	1.18193e+08	1.27953e+08	1.50058e+08
LPC O-16:1	C24 H50 N O6 P	0.28	-0.15	0.471044	0.998588	2.73424e+06	3.38525e+06	2.68489e+06	2.57943e+06	2.46213e+06	4.0102e+06	3.44019e+06	2.67029e+06	3.1953e+06	3.30456e+06	3.26806e+06	4.02488e+06	3.34604e+06	3.51063e+06	3.42858e+06	2.9448e+06
PC O-32:1	C40 H80 N O7 P	0.25	-0.05	0.488674	0.98573	3.48349e+07	3.09328e+07	3.30313e+07	3.80243e+07	3.03329e+07	4.21141e+07	3.6909e+07	4.16595e+07	3.70677e+07	4.12643e+07	3.95244e+07	4.471e+07	4.17839e+07	3.77917e+07	4.42206e+07	3.92748e+07
TG 16:0_17:0_18:1	C54 H102 O6	-0.58	0.26	0.50334	0.862352	1.17805e+08	9.89774e+07	1.439e+08	1.32037e+08	9.04794e+07	1.10907e+08	1.32148e+08	1.49034e+08	9.53164e+07	8.08971e+07	8.61405e+07	7.0276e+07	1.3274e+08	4.77246e+07	9.56687e+07	1.06933e+08
LPE 18:0; [M+H]+	C23 H48 N O7 P	0.22	-0.09	0.525644	0.998813	3.66676e+07	3.98616e+07	3.07228e+07	2.96948e+07	3.3302e+07	4.47695e+07	4.37076e+07	3.52114e+07	3.69215e+07	3.82845e+07	4.04135e+07	4.6995e+07	4.66805e+07	3.94856e+07	4.46267e+07	3.57126e+07
LPC 18:1	C26 H52 N O7 P	-0.57	-0.1	0.530633	1	1.33935e+07	1.83674e+07	1.18566e+07	9.5634e+06	1.27277e+07	2.56237e+07	5.60451e+06	1.32282e+07	1.22367e+07	2.77805e+06	4.81835e+06	1.37139e+07	1.44914e+07	1.40663e+07	1.37613e+07	1.1759e+07
PC 32:1	C40 H78 N O8 P	-0.37	0.22	0.566946	0.961029	1.02771e+08	1.07768e+08	9.46019e+07	1.05576e+08	1.07843e+08	1.08934e+08	1.18999e+08	1.40217e+08	8.45436e+07	6.3381e+07	7.68989e+07	8.7539e+07	1.26977e+08	9.36714e+07	8.30441e+07	1.01598e+08
PC 36:3; PC 17:1-19:2; [M+H]+	C44 H82 N O8 P	-0.53	-0.26	0.575365	0.946954	2.95514e+08	3.02113e+08	2.18387e+08	2.27695e+08	2.3274e+08	3.62212e+08	1.53309e+08	2.03674e+08	2.48515e+08	1.58424e+08	7.03799e+07	2.0423e+08	2.85931e+08	2.35945e+08	6.65522e+08	2.16e+08
TG 8:0_16:0_18:1	C45 H84 O6	0.56	-0.9	0.582644	0.535056	1.96018e+06	7.02075e+06	4.93456e+06	7.10691e+06	5.10722e+06	1.00839e+06	2.28961e+06	3.59134e+06	1.02978e+07	1.26719e+07	6.53223e+06	7.28853e+06	3.22385e+06	5.46577e+06	5.5067e+06	6.16669e+06
SM d38:1; SM d24:0/14:1; [M+H]+	C43 H87 N2 O6 P	0.51	-0.15	0.598442	0.980589	4.0333e+07	3.52867e+07	7.22393e+07	3.84204e+07	3.23004e+07	3.77826e+07	4.53679e+07	3.86317e+07	5.351e+07	7.6657e+07	5.89585e+07	4.44979e+07	3.67924e+07	4.45555e+07	5.6243e+07	4.01987e+07
PC 42:1	C50 H98 N O8 P	1.93	-2.54	0.622014	0.837735	1.30198e+06	194531	1.26433e+06	145979	675260	132456	142495	186268	2.78823e+06	3.91118e+06	2.75947e+06	328293	139589	540093	1.37448e+06	1.75647e+06
TG 16:0_18:0_18:1	C55 H104 O6	0.3	-0.43	0.625215	0.995982	2.06557e+08	6.25151e+08	5.56202e+08	6.20206e+08	7.77434e+08	3.40051e+08	2.86638e+08	4.37951e+08	8.44481e+08	7.03142e+08	7.46509e+08	6.14425e+08	5.34581e+08	4.37249e+08	6.18875e+08	5.15681e+08
PC O-38:5	C46 H84 N O7 P	-0.28	-0.02	0.627886	1	4.89625e+07	2.98227e+07	3.14213e+07	3.00713e+07	3.2284e+07	3.54269e+07	4.07499e+07	3.15844e+07	3.37794e+07	1.47973e+07	2.50967e+07	2.54029e+07	4.50113e+07	3.69664e+07	2.76184e+07	3.19082e+07
SM 18:1;2O/22:0	C45 H91 N2 O6 P	0.48	-0.03	0.648565	0.999454	9.67016e+07	8.73387e+07	1.68198e+08	8.04611e+07	9.45173e+07	9.69973e+07	9.70454e+07	8.26388e+07	1.22946e+08	1.99449e+08	1.33562e+08	1.00071e+08	8.86718e+07	1.04742e+08	1.25959e+08	9.10374e+07
PE 40:6; PE 20:3-20:3; [M+H]+	C45 H78 N O8 P	0.24	0.04	0.664425	1	1.62857e+09	1.24996e+09	1.33773e+09	1.20528e+09	1.2949e+09	1.74315e+09	1.466e+09	1.58491e+09	1.39557e+09	1.5274e+09	1.53731e+09	1.63287e+09	1.49557e+09	1.46972e+09	1.70761e+09	1.41837e+09
SM 40:1;2O	C45 H91 N2 O6 P	0.55	-0.19	0.664466	0.999757	2.24552e+08	2.47566e+08	4.38405e+08	1.15024e+08	2.31927e+08	2.69224e+08	2.32781e+08	1.89328e+08	3.25075e+08	5.70956e+08	3.66998e+08	2.47571e+08	2.18715e+08	2.78879e+08	3.20015e+08	2.51428e+08
CL 76:12; CL 18:2-18:2-18:3-22:5; [M+NH4]+	C85 H142 O17 P2	0.29	-0.06	0.666839	0.999997	2.00142e+07	1.52224e+07	1.51461e+07	1.41037e+07	1.55883e+07	1.85452e+07	1.72229e+07	1.56622e+07	1.72763e+07	1.92509e+07	1.8896e+07	1.83004e+07	1.79644e+07	1.6288e+07	2.03515e+07	1.45822e+07
SM 18:1;2O/23:0	C46 H93 N2 O6 P	0.23	0.03	0.672912	1	1.35279e+06	3.76687e+07	4.42379e+07	3.11401e+07	3.59571e+07	4.42402e+07	3.71749e+07	3.31615e+07	3.67835e+07	5.00297e+07	4.14754e+07	3.92975e+07	3.55166e+07	3.58743e+07	4.2108e+07	3.20487e+07
PC 40:8; PC 20:4-20:4; [M+H]+	C48 H80 N O8 P	0.4	0.03	0.677601	1	6.06266e+08	4.27762e+08	4.11635e+08	3.7226e+08	4.3163e+08	5.8823e+08	6.31901e+08	4.42013e+08	5.76684e+08	5.29588e+08	5.0323e+08	5.86973e+08	6.24442e+08	4.99716e+08	5.06995e+08	4.20767e+08
PE 38:7; PE 16:1-22:6; [M+H]+	C43 H72 N O8 P	2.45	0.92	0.682071	0.999882	5.10337e+06	6.04444e+06	5.28261e+06	5.17219e+06	2.80023e+07	5.46552e+06	3.44745e+07	2.9041e+07	3.44197e+07	3.05074e+07	2.67517e+07	7.4783e+06	6.36452e+06	3.07394e+07	6.28552e+06	2.38261e+07
PC 40:1	C48 H94 N O8 P	0.68	-0.59	0.68263	0.999166	2.2985e+06	189381	6.24638e+06	1.10156e+06	1.76765e+06	1.1625e+06	844087	684769	3.59049e+06	7.99327e+06	1.79653e+06	1.84818e+06	940842	2.22645e+06	1.9299e+06	1.10086e+06
PC 32:0; PC 16:0-16:0; [M+H]+	C40 H80 N O8 P	0.2	-0.02	0.692318	0.99476	1.41475e+09	1.18439e+09	1.28786e+09	1.25584e+09	1.13317e+09	1.52012e+09	1.44284e+09	1.49538e+09	1.33947e+09	1.45994e+09	1.47181e+09	1.60463e+09	1.60431e+09	1.3649e+09	1.58361e+09	1.39204e+09
PI 38:5	C47 H81 O13 P	-0.5	0.2	0.709084	0.96272	1.79792e+07	1.05563e+07	7.36508e+06	1.28927e+07	1.01786e+07	1.21915e+07	1.41722e+06	1.04357e+07	8.74206e+06	3.95195e+06	7.87571e+06	8.84697e+06	1.05287e+07	9.31996e+06	8.6651e+06	8.24768e+06
PEtOH 36:4; PEtOH 16:0-20:4; [M+NH4]+	C41 H73 O8 P	-0.83	0.88	0.710253	0.858346	4.23286e+07	4.02053e+07	3.41654e+07	3.25278e+07	3.7669e+07	4.99097e+07	5.21281e+07	3.81326e+07	7.66786e+06	3.08491e+07	1.10316e+07	3.35474e+07	3.9866e+07	2.059e+07	1.23094e+07	2.72687e+07
PE 44:11; PE 22:5-22:6; [M+H]+	C49 H76 N O8 P	0.56	-0.09	0.711136	0.999995	2.33319e+07	1.09069e+07	1.49052e+07	1.19196e+07	1.40435e+07	1.49039e+07	1.9271e+07	1.5061e+07	1.70718e+07	2.24728e+07	1.32262e+07	2.71076e+07	1.48913e+07	2.43003e+07	1.24785e+07	1.70076e+07
TG 18:0_18:1_20:1	C59 H110 O6	0.64	-0.36	0.73404	1	7.93515e+06	2.33569e+07	2.34043e+07	3.21216e+07	4.84998e+07	1.21031e+07	1.15375e+07	1.55687e+07	4.04248e+07	3.37168e+07	3.92447e+07	2.51228e+07	1.55705e+07	1.85793e+07	2.4942e+07	1.68762e+07
LPE 16:0; [M+H]+	C21 H44 N O7 P	0.23	-0.1	0.734514	0.99967	1.38697e+07	1.77694e+07	1.27557e+07	1.32277e+07	1.25955e+07	1.87821e+07	1.574e+07	1.41623e+07	1.46505e+07	1.64876e+07	1.51915e+07	2.03596e+07	1.69773e+07	1.60083e+07	1.60293e+07	1.49149e+07
DAG 34:1; DAG 16:0-18:1; [M+NH4]+	C37 H70 O5	0.4	-0.41	0.739407	0.999965	1.00717e+07	1.316e+07	8.70492e+06	6.11194e+06	8.00533e+06	2.04396e+07	8.65977e+06	6.73607e+06	1.20852e+07	1.26996e+07	1.19095e+07	1.46822e+07	1.10418e+07	1.11196e+07	1.27071e+07	8.81046e+06
GlcCer(d18:2(4E,8Z)/21:0(2OH[R]))	C45 H85 N O9	1.33	-0.88	0.742042	0.996879	465017	709098	2.4616e+06	208714	714368	628907	497714	239986	1.48505e+06	3.51887e+06	1.47133e+06	704926	203566	1.30219e+06	1.16708e+06	910342
PE 23:4; PE 3:0-20:4; [M+H]+	C28 H48 N O8 P	-0.44	0.71	0.746204	0.961044	1.03918e+06	1.3096e+06	1.13389e+06	1.69204e+06	734098	1.67288e+06	1.424e+06	1.73798e+06	650818	805744	990243	1.13487e+06	1.62292e+06	812304	1.07843e+06	760490
LPE 22:5	C27 H46 N O7 P	0.3	-0.29	0.758571	0.987849	4.72951e+06	3.70003e+06	3.8913e+06	4.5597e+06	4.2163e+06	4.66597e+06	6.05879e+06	5.92622e+06	4.30113e+06	5.66356e+06	4.74485e+06	5.96198e+06	6.41675e+06	7.13296e+06	6.56631e+06	3.75465e+06
LPE 18:2; [M+H]+	C23 H44 N O7 P	0.29	0.12	0.767546	0.9999	3.89628e+06	5.21455e+06	2.81437e+06	3.04228e+06	3.75003e+06	6.28839e+06	5.53436e+06	4.34169e+06	4.12845e+06	3.9105e+06	4.33144e+06	5.62632e+06	5.52081e+06	4.9128e+06	4.18699e+06	3.8478e+06
PE O-20:1_20:4	C45 H82 N O7 P	0.16	-0.23	0.769734	0.996774	8.02352e+06	8.19644e+06	8.03378e+06	6.22161e+06	6.92304e+06	1.0365e+07	6.61899e+06	6.56784e+06	7.76899e+06	1.05067e+07	9.53969e+06	8.3709e+06	6.57859e+06	7.84944e+06	1.04751e+07	8.08764e+06
CL 72:7; CL 14:0-22:4-18:1-18:2; [M+NH4]+	C81 H144 O17 P2	0.17	-0.02	0.773357	0.999999	5.16461e+07	4.89902e+07	4.38646e+07	4.8162e+07	4.45807e+07	5.77147e+07	4.84456e+07	4.60393e+07	4.68933e+07	5.4867e+07	6.55212e+07	5.45111e+07	4.68049e+07	4.87781e+07	6.19e+07	4.50021e+07
PC 38:5; PC 18:2-20:3; [M+H]+	C46 H82 N O8 P	-0.34	0.36	0.774427	0.682273	5.25087e+08	5.57078e+08	9.23563e+08	4.32702e+08	4.64061e+08	7.55921e+08	1.12951e+09	5.04069e+08	5.19981e+08	3.97862e+08	4.35115e+08	4.22204e+08	5.93949e+08	4.4337e+08	5.36333e+08	4.15295e+08
TG 14:0_14:0_16:1	C47 H88 O6	0.35	-0.93	0.774513	0.980925	8.95835e+06	4.53706e+07	2.93445e+07	4.17128e+07	3.0872e+07	1.33537e+07	1.39909e+07	1.74367e+07	4.96288e+07	6.47765e+07	3.52768e+07	4.11542e+07	1.49904e+07	3.02495e+07	2.96358e+07	3.12634e+07
PC O-38:6	C46 H82 N O7 P	0.5	0.1	0.784614	1	4.66324e+07	4.39809e+07	5.42098e+07	4.13525e+07	4.15118e+07	5.89351e+07	5.3023e+07	6.4597e+07	6.4492e+07	4.44809e+07	6.33044e+07	6.6456e+07	4.57146e+07	6.55953e+07	5.06675e+07	5.39995e+07
PC 36:1; PC 16:0-20:1; [M+H]+	C44 H86 N O8 P	0.3	-0.01	0.785377	0.998288	4.39455e+08	4.13398e+08	6.43719e+08	3.70136e+08	3.62729e+08	5.16641e+08	4.68336e+08	4.29999e+08	4.80628e+08	7.10807e+08	5.6771e+08	4.5642e+08	4.38308e+08	4.43967e+08	5.85437e+08	4.61e+08
PC 36:4	C44 H80 N O8 P	0.49	0.31	0.787814	0.993842	8.7574e+07	1.14336e+08	1.29181e+08	6.61082e+07	1.18441e+08	1.71008e+08	9.06302e+07	5.92935e+07	1.47227e+08	1.37076e+08	1.52699e+08	1.10618e+08	8.44072e+07	8.40681e+07	1.08128e+08	6.63022e+07
Cer (m36:2) (m12:0/24:2)	C36 H69 N O2	0.17	-0.1	0.794021	0.989939	8.69001e+07	8.46893e+07	9.51834e+07	9.18433e+07	7.68988e+07	1.15096e+08	9.13638e+07	1.08342e+08	9.8406e+07	1.00646e+08	1.00022e+08	1.20141e+08	1.0835e+08	1.04954e+08	1.12014e+08	9.90858e+07
DG 18:1_18:2	C39 H70 O5	-0.58	-0.1	0.798567	0.999619	161430	153082	374259	393717	197837	259365	185612	297062	134547	179625	190780	179928	222551	267298	212696	396568
PC 34:1; PC 16:0-18:1; [M+H]+	C42 H82 N O8 P	0.14	0.01	0.798588	1	3.72708e+09	3.65754e+09	3.82024e+09	3.27821e+09	3.25481e+09	4.84648e+09	3.8275e+09	4.01402e+09	3.71187e+09	4.07258e+09	4.05524e+09	4.26036e+09	4.03651e+09	3.75426e+09	4.36753e+09	3.49124e+09
SM d36:0; SM d22:0/14:0; [M+H]+	C41 H85 N2 O6 P	0.76	-0.05	0.802673	1	6.39194e+06	7.08504e+06	1.70569e+07	6.68904e+06	6.02284e+06	7.34943e+06	8.35806e+06	6.61213e+06	1.0468e+07	1.91372e+07	1.28836e+07	8.63207e+06	5.77325e+06	8.67713e+06	4.24629e+06	9.7003e+06
TG 18:0_18:1_18:1	C57 H106 O6	0.37	-0.54	0.806684	0.998689	1.62935e+08	4.62806e+08	4.65732e+08	6.31929e+08	7.93275e+08	2.00687e+08	2.30247e+08	3.10796e+08	6.79689e+08	5.76093e+08	6.25106e+08	5.74232e+08	3.22582e+08	3.90732e+08	5.28374e+08	3.97626e+08
PI 40:6	C49 H83 O13 P	-0.27	-0.1	0.810024	1	2.98023e+07	1.62963e+07	1.10108e+07	1.74186e+07	1.80534e+07	1.65165e+07	1.77937e+07	2.00738e+07	1.41361e+07	1.39049e+07	1.07606e+07	1.63408e+07	2.04912e+07	1.92359e+07	1.31526e+07	1.91111e+07
PI 38:3	C47 H85 O13 P	-0.46	0.16	0.810298	0.476285	1.18345e+07	9.71869e+06	8.52776e+06	1.2071e+07	1.11686e+07	9.37269e+06	1.17293e+07	1.4623e+07	7.97629e+06	7.3797e+06	7.72983e+06	8.03232e+06	1.1408e+07	1.07938e+07	9.63071e+06	3.16867e+06
TG 10:0_16:0_18:2	C47 H86 O6	0.41	-0.87	0.817807	0.965475	4.57796e+06	1.39118e+07	1.02458e+07	1.43245e+07	1.13236e+07	4.77807e+06	5.66474e+06	6.10075e+06	1.92678e+07	2.29827e+07	1.20652e+07	1.28809e+07	6.08282e+06	1.14832e+07	1.05841e+07	1.09813e+07
PC 40:7	C48 H82 N O8 P	-0.59	0.81	0.819246	0.808013	4.4616e+07	3.40188e+07	2.04905e+07	4.25957e+07	3.43084e+07	3.8704e+07	8.48003e+07	9.44546e+07	1.50165e+07	2.27039e+07	3.2376e+07	2.80619e+07	5.58994e+07	3.5186e+07	3.52101e+07	3.52143e+07
PC 32:1; PC 13:0-19:1; [M+H]+	C40 H78 N O8 P	-0.55	0.06	0.820387	0.934633	1.84751e+07	1.5353e+07	1.26986e+07	1.15232e+07	1.48209e+07	2.02826e+07	1.38236e+07	1.09723e+07	1.72105e+07	530121	9.10878e+06	1.0052e+07	2.06903e+07	1.53095e+07	478207	1.21721e+07
Cer (m42:3) (m16:0/26:3)	C42 H79 N O2	1.3	-1.04	0.827129	0.928443	4.54656e+06	3.90727e+06	1.84435e+07	2.77148e+06	5.14741e+06	2.88651e+06	4.18448e+06	2.60611e+06	1.12769e+07	2.09396e+07	9.59477e+06	4.47746e+06	2.91991e+06	7.60079e+06	7.96415e+06	6.98817e+06
PC 34:1	C42 H82 N O8 P	-0.28	0.03	0.829456	1	5.67975e+08	5.7939e+08	5.49822e+08	6.39354e+08	5.53876e+08	5.95637e+08	6.07776e+08	8.39702e+08	4.46506e+08	4.2252e+08	4.9775e+08	5.62034e+08	6.34915e+08	5.41884e+08	5.46881e+08	8.03314e+08
TG 16:0_18:1_20:0	C57 H108 O6	0.54	-0.28	0.838292	0.999999	1.74028e+07	3.23004e+07	4.09487e+07	4.41422e+07	6.32889e+07	2.22182e+07	2.17699e+07	2.91742e+07	6.49365e+07	4.69362e+07	5.96618e+07	3.24459e+07	3.35683e+07	2.77528e+07	4.76022e+07	2.87735e+07
Cer-NS d41:2; Cer-NS d18:1/23:1; [M+H]+	C41 H79 N O3	0.81	-0.39	0.843221	0.968123	2.15897e+06	1.71501e+06	5.08713e+06	1.56148e+06	1.88141e+06	1.87435e+06	2.07928e+06	1.3511e+06	3.42577e+06	5.27476e+06	3.3508e+06	2.00083e+06	1.61853e+06	2.5021e+06	2.92008e+06	2.42225e+06
DG 16:0_18:2	C37 H68 O5	0.37	-0.26	0.846904	0.988748	5.56037e+06	6.94098e+06	5.11504e+06	5.62209e+06	5.17941e+06	6.88028e+06	5.31111e+06	5.19232e+06	6.73473e+06	7.69792e+06	6.14523e+06	9.07113e+06	6.11836e+06	8.14686e+06	6.44412e+06	5.66447e+06
HexCer-NS d38:2; HexCer-NS d18:1/20:1; [M+H]+	C44 H83 N O8	1.2	-1.17	0.850939	0.552939	4.93793e+06	4.67934e+06	2.19983e+07	3.62965e+06	4.90851e+06	3.77581e+06	2.22109e+06	3.36467e+06	1.11767e+07	2.09393e+07	1.08812e+07	5.73882e+06	3.68037e+06	8.53599e+06	9.10318e+06	7.50708e+06
PC 36:4; PC 18:2-18:2; [M+H]+	C44 H80 N O8 P	-0.15	0.22	0.855832	0.583677	7.23673e+09	8.11784e+09	6.41038e+09	6.46446e+09	6.24068e+09	9.42017e+09	7.75365e+09	7.61251e+09	6.19018e+09	5.87509e+09	6.13863e+09	6.87024e+09	7.11748e+09	6.10277e+09	6.65965e+09	6.57061e+09
PC 44:1; PC 26:0-18:1; [M+H]+	C52 H102 N O8 P	0.96	-0.45	0.856762	1	1.74619e+06	1.81121e+06	4.77068e+06	274277	947345	1.3622e+06	647111	631330	2.74998e+06	1.13753e+07	4.18667e+06	1.15021e+06	528664	1.65409e+06	3.02433e+06	349384
PC 42:2	C50 H96 N O8 P	1.31	-1.05	0.858516	0.99882	1.9146e+06	2.10151e+06	8.98734e+06	676077	1.31465e+06	1.5399e+06	2.22524e+06	1.53205e+06	5.15718e+06	1.35764e+07	4.80603e+06	1.91599e+06	914397	3.39647e+06	3.64927e+06	2.94863e+06
TG 16:0_16:1_16:1	C51 H94 O6	0.39	-0.77	0.860203	0.951064	5.23174e+08	1.63816e+09	1.25134e+09	1.7831e+09	1.39689e+09	5.46542e+08	7.37264e+08	8.77688e+08	1.92124e+09	2.44394e+09	1.28084e+09	1.85801e+09	6.77973e+08	1.54711e+09	1.21046e+09	1.66652e+09
TG 14:0_16:0_16:1	C49 H92 O6	0.37	-0.66	0.863097	0.960262	1.20049e+08	4.69115e+08	2.97652e+08	3.81345e+08	3.1817e+08	1.4345e+08	1.61982e+08	2.20849e+08	4.64031e+08	5.17271e+08	3.04926e+08	4.1162e+08	1.67282e+08	3.05333e+08	2.99351e+08	3.68767e+08
PE 44:12; PE 22:6-22:6; [M+H]+	C49 H74 N O8 P	0.36	-0.08	0.867884	1	6.259e+06	3.80732e+06	4.21378e+06	3.80596e+06	4.32954e+06	4.45809e+06	5.68599e+06	5.46182e+06	5.02272e+06	5.28725e+06	4.29381e+06	6.38767e+06	5.22702e+06	5.51711e+06	4.3406e+06	5.27345e+06
PC O-34:0	C42 H86 N O7 P	-0.5	-0.03	0.868551	1	2.9629e+06	2.8504e+06	3.65969e+06	2.26158e+06	2.35917e+06	3.28088e+06	2.43337e+06	1.43768e+06	1.89764e+06	1.12005e+06	2.23373e+06	2.22103e+06	2.54123e+06	1.90175e+06	2.64666e+06	2.34908e+06
PC 32:3; PC 10:0-22:3; [M+H]+	C40 H74 N O8 P	-2.2	3.47	0.870643	0.0458908	2.15091e+08	1.80183e+08	1.76298e+07	1.66549e+07	1.58695e+08	2.99045e+08	2.6421e+08	1.64177e+08	2.29516e+07	2.18468e+07	1.67863e+07	2.10672e+07	2.6441e+07	2.00927e+07	1.8447e+07	1.74105e+07
CerG (d43:1)	C49 H95 N O8	1.38	-0.83	0.871022	0.987799	796568	892633	3.60314e+06	368518	964256	673864	820888	444820	2.4756e+06	3.72814e+06	1.92688e+06	947931	596481	1.23506e+06	1.59291e+06	1.41314e+06
PE O-17:1_18:1	C40 H78 N O7 P	0.72	-0.44	0.874603	0.989173	4.6279e+06	4.55431e+06	1.13907e+07	3.33817e+06	4.57197e+06	4.4612e+06	4.48398e+06	3.70005e+06	7.85752e+06	1.18226e+07	7.28545e+06	4.75678e+06	3.49776e+06	5.93648e+06	6.66712e+06	6.17754e+06
LPC 38:6	C46 H82 N O7 P	-1.06	0.23	0.886021	0.999993	1.95981e+07	4.79432e+06	1.6196e+07	1.70576e+07	1.67014e+07	3.74569e+06	1.89793e+07	1.99369e+07	1.44791e+07	7.30231e+06	3.3514e+06	8.64866e+06	1.85856e+07	1.56692e+07	1.47852e+07	9.84731e+06
PE 21:4; PE 3:0-18:4; [M+H]+	C26 H44 N O8 P	-0.35	0.55	0.886205	0.989086	1.71642e+06	2.1604e+06	1.83261e+06	3.20678e+06	1.40712e+06	2.27715e+06	2.76668e+06	3.25861e+06	1.2055e+06	1.46423e+06	1.66533e+06	2.3475e+06	2.92617e+06	1.69078e+06	1.74352e+06	1.53136e+06
Cer(m18:1(4E)/24:1(15Z))	C42 H81 N O2	0.15	0	0.888245	0.999954	6.37103e+06	6.15738e+06	5.21413e+06	5.05094e+06	5.61425e+06	8.46714e+06	6.21074e+06	5.35742e+06	6.10292e+06	6.02942e+06	6.54757e+06	6.98607e+06	5.75936e+06	6.02861e+06	7.32906e+06	5.26635e+06
SM d38:0; SM d26:0/12:0; [M+H]+	C43 H89 N2 O6 P	1.14	-0.65	0.889235	1	3.74227e+06	4.07774e+06	1.53623e+07	3.04254e+06	3.96415e+06	3.41501e+06	4.07469e+06	2.92584e+06	8.03281e+06	1.82261e+07	9.25744e+06	4.62622e+06	963868	6.26512e+06	7.01719e+06	5.30136e+06
PE O-18:2_18:1	C41 H78 N O7 P	0.98	-0.83	0.894132	0.905389	9.51395e+07	9.15446e+07	3.14316e+08	8.16083e+07	9.18639e+07	7.78546e+07	9.52146e+07	7.49314e+07	1.73552e+08	3.33838e+08	1.9396e+08	1.03414e+08	6.64482e+07	1.53415e+08	1.6849e+08	1.49242e+08
PE O-16:1_22:6	C43 H74 N O7 P	0.24	0.11	0.897684	0.999991	4.27312e+08	3.84146e+08	3.66614e+08	3.35968e+08	3.34971e+08	5.82267e+08	3.93287e+08	4.21474e+08	5.50289e+08	4.16396e+08	4.60345e+08	4.25057e+08	3.78646e+08	3.77019e+08	4.87677e+08	3.7012e+08
PC 34:0; PC 17:0-17:0; [M+H]+	C42 H84 N O8 P	0.17	-0.07	0.912826	0.997528	1.38996e+08	1.02595e+08	1.41848e+08	1.10906e+08	1.04466e+08	1.41085e+08	1.53433e+08	1.32339e+08	1.3076e+08	1.51058e+08	1.44413e+08	1.37274e+08	1.59568e+08	1.23082e+08	1.64882e+08	1.27891e+08
SM d39:1; SM d27:1/12:0; [M+H]+	C44 H89 N2 O6 P	0.17	-0.2	0.914646	0.999513	6.48306e+06	7.62346e+06	6.68212e+06	5.2906e+06	5.53432e+06	7.212e+06	6.59666e+06	6.01952e+06	7.03987e+06	8.21593e+06	7.32607e+06	7.52597e+06	6.61063e+06	7.89688e+06	8.03459e+06	5.03001e+06
TG 16:0_16:0_16:1	C51 H96 O6	0.22	-0.36	0.916354	0.888616	6.64134e+08	2.02377e+09	1.44054e+09	1.63368e+09	1.47747e+09	8.34538e+08	8.49992e+08	1.32206e+09	1.92308e+09	1.79138e+09	1.36545e+09	1.78507e+09	1.10287e+09	1.41616e+09	1.36675e+09	1.81913e+09
PE O-18:1_18:1	C41 H80 N O7 P	1.13	-0.23	0.916998	0.99999	6.98497e+07	8.69253e+07	3.14022e+08	6.65814e+07	9.22804e+07	7.31061e+07	8.02043e+07	5.44455e+07	1.72607e+08	3.12711e+08	1.69449e+08	8.33363e+07	5.43634e+07	1.24984e+08	1.36629e+08	5.43352e+07
PC 42:2; PC 21:1-21:1; [M+H]+	C50 H96 N O8 P	1.21	-0.85	0.919419	0.979056	4.32131e+06	5.18741e+06	1.94155e+07	3.38562e+06	4.44205e+06	3.2577e+06	4.53204e+06	3.07387e+06	1.17498e+07	1.97072e+07	1.02405e+07	4.48989e+06	2.52798e+06	8.04825e+06	7.35356e+06	6.5548e+06
PE 40:8; PE 18:2-22:6; [M+H]+	C45 H74 N O8 P	0.27	0.06	0.920239	0.999588	2.45616e+08	1.77041e+08	1.9039e+08	1.51298e+08	1.79326e+08	2.47536e+08	2.36378e+08	1.79677e+08	2.27958e+08	2.21869e+08	2.21848e+08	2.01442e+08	2.08324e+08	1.92028e+08	2.21462e+08	1.61115e+08
PC 38:7; PC 20:3-18:4; [M+H]+	C46 H78 N O8 P	0.33	0.08	0.920432	1	4.10919e+08	3.19028e+08	3.10394e+08	3.1386e+08	3.00836e+08	4.31857e+08	4.44397e+08	3.59266e+08	3.80041e+08	4.14769e+08	3.24112e+08	4.33051e+08	3.89119e+08	3.98986e+08	3.512e+08	3.56999e+08
TG 12:0_16:1_18:2	C49 H88 O6	0.48	-0.6	0.921882	0.998766	8.74262e+06	2.07273e+07	1.60697e+07	2.5528e+07	1.91918e+07	8.39086e+06	1.07303e+07	1.23937e+07	2.89958e+07	4.02893e+07	1.92567e+07	2.22689e+07	8.69984e+06	2.26485e+07	1.71858e+07	1.78395e+07
HexCer-NS d41:2; HexCer-NS d18:1/23:1; [M+H]+	C47 H89 N O8	0.8	-0.63	0.923263	0.943282	6.56017e+06	6.20887e+06	1.70774e+07	5.61958e+06	7.14558e+06	4.63353e+06	6.36444e+06	4.24986e+06	1.16083e+07	1.997e+07	1.06371e+07	6.08121e+06	4.83757e+06	8.64666e+06	9.14311e+06	8.3773e+06
Cer-NS d40:2; Cer-NS d18:1/22:1; [M+H]+	C40 H77 N O3	1.05	-0.74	0.925217	0.968982	6.61276e+06	6.16047e+06	2.52936e+07	4.43404e+06	7.07781e+06	4.85647e+06	6.37393e+06	3.74652e+06	1.36853e+07	2.60099e+07	1.27519e+07	6.10511e+06	4.33799e+06	9.72586e+06	1.02628e+07	8.96673e+06
SM d42:1; SM d30:1/12:0; [M+H]+	C47 H95 N2 O6 P	0.74	-0.15	0.926291	1	9.32888e+07	9.79424e+07	2.37032e+06	8.00081e+07	9.76102e+07	9.7053e+07	8.75855e+07	7.60109e+07	1.35235e+08	2.59444e+08	1.54164e+08	9.74665e+07	7.47686e+07	1.05276e+08	1.35038e+08	9.90854e+07
CL 70:7; CL 14:0-22:4-16:2-18:1; [M+NH4]+	C79 H140 O17 P2	0.27	-0.04	0.927391	0.999993	9.04329e+06	1.155e+07	8.73929e+06	8.24241e+06	9.08024e+06	1.70981e+07	8.61314e+06	1.06255e+07	9.62724e+06	1.00988e+07	1.14071e+07	1.16077e+07	9.86087e+06	1.03431e+07	1.27444e+07	9.33746e+06
PC 41:1	C49 H96 N O8 P	1.29	-1.08	0.927751	0.890486	1.62756e+06	1.78231e+06	7.35538e+06	1.08311e+06	1.94663e+06	1.13479e+06	1.33722e+06	598868	4.16193e+06	8.33949e+06	4.18381e+06	1.5373e+06	1.00369e+06	2.7499e+06	2.98442e+06	2.48957e+06
SM d41:2; SM d21:0/20:2; [M+H]+	C46 H91 N2 O6 P	0.32	-0.08	0.930815	1	6.7209e+06	7.03618e+06	9.07621e+06	5.8297e+06	6.26041e+06	8.71373e+06	7.02277e+06	6.80855e+06	8.35713e+06	9.73112e+06	7.859e+06	8.7682e+06	6.99894e+06	7.63411e+06	8.62025e+06	6.64569e+06
SHexCer d42:2; SHexCer d18:1/24:1; [M+H]+	C48 H91 N O11 S	1.45	-0.91	0.9315	0.947282	2.92628e+06	2.58364e+06	1.05067e+07	2.87587e+06	2.95231e+06	1.82936e+06	2.97385e+06	2.49833e+06	5.71695e+06	1.01682e+07	1.01978e+07	3.34295e+06	2.3045e+06	5.23757e+06	5.075e+06	5.16189e+06
SM d42:2; SM d30:2/12:0; [M+H]+	C47 H93 N2 O6 P	1.08	-0.32	0.931957	1	3.16254e+06	3.9454e+06	2.20542e+07	708160	1.38585e+06	3.09103e+06	2.76543e+06	2.47246e+06	7.21746e+06	1.61718e+07	7.82445e+06	4.13239e+06	1.96887e+06	5.38168e+06	960715	4.5894e+06
LPC 16:0-SN1	C24 H50 N O7 P	0.13	0.06	0.933314	0.999986	3.88546e+08	4.14307e+08	3.50547e+08	3.39798e+08	3.31178e+08	5.02462e+08	4.72643e+08	3.67317e+08	3.79975e+08	4.0356e+08	4.04764e+08	4.70189e+08	4.18055e+08	3.94799e+08	4.12486e+08	3.70249e+08
PC 34:3	C42 H78 N O8 P	0.44	-0.05	0.933835	0.999983	1.45905e+08	3.27644e+08	3.23435e+08	2.30763e+08	3.56077e+08	5.43897e+08	3.78337e+08	1.14635e+08	4.82801e+08	3.22314e+08	4.14829e+08	3.38734e+08	4.50145e+08	3.08094e+08	4.86561e+08	2.27181e+08
PE O-16:1_18:1	C39 H76 N O7 P	0.5	-0.27	0.935511	0.986162	6.05312e+07	5.64796e+07	1.10952e+08	5.55629e+07	5.21969e+07	6.39321e+07	5.94181e+07	5.76214e+07	7.20574e+07	1.19535e+08	9.31675e+07	6.12344e+07	5.23403e+07	7.22682e+07	8.44999e+07	6.93189e+07
PC 37:5	C45 H80 N O8 P	-1.24	-1.54	0.936556	0.999407	4.13279e+06	3.53766e+06	1.57764e+06	2.56408e+07	1.34875e+07	2.56276e+06	3.09587e+07	2.47419e+06	2.021e+06	1.36623e+06	1.48066e+06	1.77627e+06	2.87832e+07	1.62655e+06	2.16748e+07	2.50295e+07
PC 38:1; PC 20:0-18:1; [M+H]+	C46 H90 N O8 P	0.67	-0.34	0.938445	0.984759	2.92461e+07	2.71046e+07	7.08864e+07	1.99948e+07	2.59407e+07	2.6362e+07	2.58333e+07	2.03658e+07	4.38747e+07	7.64495e+07	4.5813e+07	2.38874e+07	2.1226e+07	3.33476e+07	4.06967e+07	3.22049e+07
TG 14:0_16:1_16:1	C49 H90 O6	0.37	-0.91	0.940639	0.990054	4.68468e+07	1.69835e+08	1.18917e+08	1.86481e+08	1.16607e+08	5.041e+07	6.32087e+07	6.5952e+07	1.94714e+08	2.86701e+08	1.268e+08	1.77898e+08	5.24748e+07	1.396e+08	1.1924e+08	1.24083e+08
PC 42:6; PC 16:2-26:4; [M+H]+	C50 H88 N O8 P	0.32	0.18	0.944039	1	8.1503e+06	8.53836e+06	7.82194e+06	7.86857e+06	7.03372e+06	1.20893e+07	9.60547e+06	1.13254e+07	6.94771e+06	9.22282e+06	1.25644e+07	1.08125e+07	9.77985e+06	8.69405e+06	1.42618e+07	8.17404e+06
TG 16:0_18:1_22:6	C59 H100 O6	4.73	0.46	0.945746	0.999995	593578	3.98351e+06	836628	1.12039e+08	3.79073e+06	1.11271e+06	951180	722559	7.88395e+07	1.04145e+06	6.37054e+07	6.42423e+07	757764	744056	710862	817599
PC 42:10; PC 20:5-22:5; [M+H]+	C50 H80 N O8 P	0.34	0.05	0.946216	0.999993	6.00102e+07	3.97091e+07	4.11223e+07	3.8381e+07	4.24156e+07	5.31308e+07	6.65511e+07	4.74183e+07	5.1465e+07	5.08853e+07	4.48833e+07	5.64115e+07	5.57926e+07	4.99295e+07	4.71785e+07	4.53971e+07
PC 38:7	C46 H78 N O8 P	-0.17	0.39	0.949139	0.213035	2.07892e+07	1.95482e+07	1.46581e+07	1.54414e+07	1.58289e+07	2.28649e+07	2.13068e+07	1.88548e+07	1.62503e+07	1.53955e+07	1.5694e+07	1.47371e+07	1.75941e+07	1.33951e+07	1.63848e+07	1.4161e+07
PE O-16:1_22:5	C43 H76 N O7 P	-0.23	0.03	0.949896	0.978811	4.82885e+07	8.50174e+07	4.1207e+07	5.13638e+07	3.98654e+07	1.06407e+08	4.32807e+07	4.56207e+07	4.16938e+07	4.32358e+07	4.85338e+07	3.92809e+07	4.26236e+07	3.81621e+07	5.17356e+07	4.43672e+07
CerG (d42:2)	C48 H91 N O8	1.61	-1.07	0.95001	0.981732	1.09599e+07	9.37272e+06	5.89943e+07	5.76954e+06	1.27385e+07	4.95222e+06	8.62202e+06	3.69585e+06	3.46468e+07	6.79191e+07	2.73891e+07	9.05408e+06	5.4444e+06	1.97765e+07	8.70285e+06	2.36033e+07
LPC 16:0	C24 H50 N O7 P	0.11	0.07	0.950198	0.999958	1.27073e+08	1.34644e+08	1.14673e+08	1.12153e+08	1.08422e+08	1.62931e+08	1.55642e+08	1.19472e+08	1.24812e+08	1.30195e+08	1.31406e+08	1.53064e+08	1.36247e+08	1.2842e+08	1.33893e+08	1.20266e+08
PE 36:1	C41 H80 N O8 P	0.53	-0.27	0.953041	0.996362	1.41475e+07	1.34654e+07	3.00763e+07	1.26212e+07	1.2957e+07	1.50327e+07	1.47244e+07	1.38551e+07	1.85305e+07	2.94035e+07	2.128e+07	1.48473e+07	1.15634e+07	1.71061e+07	2.09495e+07	1.73654e+07
SM d34:2; SM d20:1/14:1; [M+H]+	C39 H77 N2 O6 P	0.3	0.05	0.953968	1	1.1641e+07	9.23022e+06	1.52962e+07	8.15871e+06	1.00423e+07	1.1395e+07	1.25463e+07	8.27792e+06	1.25463e+07	1.52379e+07	1.30875e+07	1.09407e+07	1.03462e+07	1.04241e+07	1.19255e+07	8.32161e+06
PC 37:6; PC 19:1-18:5; [M+H]+	C45 H78 N O8 P	1.25	-0.18	0.954179	1	7.01523e+06	5.75083e+07	3.40092e+06	4.39581e+07	4.85408e+07	7.82288e+07	8.36777e+06	5.00414e+07	7.98337e+06	6.68437e+07	5.60299e+07	6.50238e+07	6.76295e+07	7.34639e+06	5.75292e+07	5.39518e+07
CL 36:3_36:3	C81 H146 O17 P2	0.27	0.05	0.95586	0.978701	3.13876e+07	2.5407e+07	2.53564e+07	2.59009e+07	4.74489e+07	3.13695e+07	2.77523e+07	2.47743e+07	3.18538e+07	3.1855e+07	2.99616e+07	2.76477e+07	2.56888e+07	3.04765e+07	3.24383e+07	2.64436e+07
CerG (d40:1)	C46 H89 N O8	1.14	-0.32	0.956277	1	9.31345e+06	9.27229e+06	3.56456e+07	5.84142e+06	1.06809e+07	6.71581e+06	7.95141e+06	4.92021e+06	2.22096e+07	4.17185e+07	1.86139e+07	7.76445e+06	4.74031e+06	1.42834e+07	2.87434e+06	1.35212e+07
TG 17:0_18:1_18:2	C56 H102 O6	-0.84	-0.35	0.956279	0.981638	4.92437e+08	6.13694e+08	3.77615e+08	2.46764e+08	6.25732e+08	4.78057e+08	3.40275e+08	1.25852e+08	2.69294e+08	1.57389e+08	2.18371e+08	4.61188e+08	5.40603e+08	5.01463e+08	3.38145e+08	7.24116e+08
PC 40:1	C48 H94 N O8 P	1.51	0.6	0.958838	0.997267	7.68501e+06	5.33411e+06	4.77145e+07	6.38577e+06	9.59335e+06	6.08938e+06	7.54538e+06	7.51945e+06	2.10039e+07	3.87641e+07	1.91096e+07	7.57402e+06	3.64334e+06	2.06225e+06	1.54697e+07	6.28925e+06
LPC 16:1-SN1	C24 H48 N O7 P	0.27	-0.08	0.961631	1	798622	903421	581653	653418	683415	1.22003e+06	1.17702e+06	1.14019e+06	722737	854351	891619	1.45448e+06	1.25273e+06	1.19852e+06	739466	1.26497e+06
PE 38:5; PE 16:0-22:5; [M+H]+	C43 H76 N O8 P	-0.18	0.23	0.962488	0.950484	1.97221e+08	2.91987e+08	1.48051e+08	1.4601e+08	2.26684e+08	3.50693e+08	1.49986e+08	1.54188e+08	1.71795e+08	1.81318e+08	1.26097e+08	1.31966e+08	1.99327e+08	1.63321e+08	1.39229e+08	1.6207e+08
TG 16:0_16:1_18:1	C53 H98 O6	0.14	-0.44	0.962493	0.963068	2.13054e+09	4.85473e+09	4.06197e+09	5.35376e+09	4.93567e+09	2.18714e+09	2.73351e+09	3.25704e+09	5.28455e+09	4.9643e+09	4.16253e+09	4.8338e+09	2.87991e+09	4.34833e+09	3.80234e+09	4.72658e+09
TG 16:0_16:0_18:1	C53 H100 O6	0.02	-0.15	0.963161	0.990202	1.4389e+09	3.23347e+09	2.53793e+09	3.02724e+09	3.10813e+09	1.9609e+09	1.88298e+09	2.60464e+09	3.22058e+09	2.77058e+09	2.59192e+09	2.88562e+09	2.56741e+09	2.45609e+09	2.49322e+09	3.16795e+09
TG 16:1_16:1_16:1	C51 H92 O6	0.57	-0.79	0.965904	0.995638	1.26488e+08	2.90141e+08	2.40244e+08	4.48506e+08	2.95246e+08	1.12991e+08	1.66736e+08	1.43908e+08	3.94938e+08	6.41811e+08	2.75198e+08	3.90863e+08	1.18218e+08	3.93024e+08	2.42917e+08	2.95765e+08
PC 33:2; PC 14:1-19:1; [M+H]+	C41 H78 N O8 P	-0.17	0.28	0.965952	0.727654	4.65464e+07	4.02053e+07	3.41654e+07	3.15845e+07	3.7669e+07	4.95303e+07	5.21512e+07	3.51676e+07	3.54291e+07	2.81049e+07	3.95608e+07	3.07627e+07	4.63236e+07	3.20769e+07	3.95797e+07	2.70698e+07
PE O-18:1_22:6	C45 H78 N O7 P	0.17	0.05	0.966629	1	2.59918e+08	1.87154e+08	2.51751e+08	2.31279e+08	1.872e+08	2.44788e+08	2.54594e+08	2.78064e+08	2.18115e+08	2.72151e+08	2.79931e+08	2.71768e+08	1.99158e+08	2.25141e+08	2.78703e+08	2.56725e+08
SM d35:1; SM d23:0/12:1; [M+H]+	C40 H81 N2 O6 P	-0.31	-0.07	0.96879	1	4.16137e+07	3.80386e+07	2.72458e+07	2.62146e+07	3.14539e+07	3.59832e+07	3.27081e+07	2.53746e+07	3.37709e+07	2.57796e+07	2.00284e+07	2.69493e+07	4.05174e+07	4.42817e+07	2.13506e+07	2.68471e+07
PE 38:7; PE 16:1-22:6; [M+H]+	C43 H72 N O8 P	0.17	-0.04	0.969276	0.999993	4.37666e+07	4.25574e+07	3.70213e+07	3.36595e+07	3.62009e+07	5.94115e+07	4.02273e+07	4.00058e+07	4.18658e+07	4.73726e+07	3.98148e+07	4.78023e+07	4.18328e+07	4.50488e+07	4.08627e+07	3.8129e+07
Cer (m40:2) (m14:0/26:2)	C40 H77 N O2	1.1	-0.99	0.97249	0.982623	2.60297e+06	2.45235e+06	1.01323e+07	1.65853e+06	2.80095e+06	1.67714e+06	2.16437e+06	1.24462e+06	5.61143e+06	1.06619e+07	5.25755e+06	2.14488e+06	1.13128e+06	3.99204e+06	4.27966e+06	3.63336e+06
LPC 22:5	C30 H52 N O7 P	0.18	0.16	0.973227	0.999992	1.70058e+07	1.22187e+07	1.302e+07	1.16661e+07	1.37595e+07	1.65371e+07	1.88516e+07	1.48179e+07	1.34777e+07	2.32171e+06	1.50173e+07	1.78556e+07	1.26815e+07	1.59498e+07	1.52948e+07	1.28209e+07
PC 40:1; PC 18:0-22:1; [M+H]+	C48 H94 N O8 P	1.19	-0.98	0.976425	0.997806	1.89995e+07	2.25427e+07	1.02473e+08	1.51027e+07	2.38936e+07	1.43084e+07	1.72083e+07	1.29406e+07	5.04098e+07	1.01034e+08	4.42383e+07	1.86308e+07	8.32443e+06	3.30822e+07	3.5446e+07	2.91864e+07
PE 40:1; PE 22:0-18:1; [M+H]+	C45 H88 N O8 P	1.26	-0.9	0.978222	0.996585	1.63501e+06	1.60049e+06	7.72818e+06	1.0453e+06	1.96324e+06	1.16459e+06	1.25394e+06	788222	3.96254e+06	7.90663e+06	3.81015e+06	1.19036e+06	679108	2.31411e+06	2.81588e+06	2.2049e+06
SM 18:1;2O/18:0	C41 H83 N2 O6 P	0.18	0.11	0.978384	1	6.60571e+08	5.61167e+08	6.35222e+08	5.98739e+08	4.97701e+08	7.05784e+08	6.48948e+08	6.60016e+08	5.73405e+08	6.82479e+08	7.28892e+08	7.12884e+08	6.10781e+08	6.03544e+08	7.2525e+08	5.86857e+08
HexCer-NS d42:2; HexCer-NS d18:1/24:1; [M+H]+	C48 H91 N O8	1.1	-1.52	0.978833	0.559502	3.75913e+07	9.77929e+07	2.25656e+08	2.50289e+07	3.90013e+07	2.72987e+07	3.20797e+07	2.14378e+07	1.35868e+08	2.62277e+08	1.545e+08	3.40144e+07	7.19572e+07	4.51993e+07	1.34752e+08	9.84666e+07
TG 16:0_17:1_18:1	C54 H100 O6	0.21	-0.03	0.979399	0.999968	7.48457e+07	1.60212e+08	1.30031e+08	1.70939e+08	1.76771e+08	6.75827e+07	9.53654e+07	1.62129e+08	1.94898e+08	2.33397e+08	1.24207e+08	1.41699e+08	1.28884e+08	1.34021e+08	1.3096e+08	1.31494e+08
PC 10:0_32:1	C50 H98 N O8 P	1.25	-0.9	0.980215	0.99834	3.27331e+07	4.05605e+07	1.70985e+08	2.63434e+07	4.18301e+07	2.61791e+07	3.09897e+07	2.09991e+07	9.54178e+07	1.59346e+08	7.9254e+07	3.07052e+07	1.49482e+07	5.46785e+07	6.0942e+07	5.20023e+07
PC O-44:8	C52 H90 N O7 P	0.42	-1.16	0.980231	0.994504	1.50172e+07	1.46849e+07	1.64064e+06	1.19285e+07	1.86449e+07	7.69592e+06	1.00436e+07	8.28234e+06	2.92054e+07	6.16208e+06	2.46295e+07	1.0867e+07	8.63653e+06	1.87996e+07	2.22005e+07	2.4599e+07
PC 40:7	C48 H82 N O8 P	0.32	0.15	0.980286	0.999248	2.07601e+07	1.33916e+07	1.27763e+07	1.38639e+07	1.30147e+07	1.77472e+07	1.87538e+07	1.51364e+07	1.94757e+07	2.05955e+07	1.45448e+07	1.4201e+07	1.75698e+07	1.50565e+07	1.46046e+07	1.21635e+07
PE 42:1; PE 24:0-18:1; [M+H]+	C47 H92 N O8 P	1.26	-0.7	0.980334	0.998381	3.46023e+06	3.96775e+06	1.59963e+07	2.72193e+06	4.21669e+06	2.78373e+06	3.25399e+06	1.79e+06	8.91907e+06	1.50661e+07	8.91495e+06	2.86445e+06	1.63149e+06	5.12399e+06	5.98212e+06	4.69891e+06
TG 14:1_16:1_18:2	C51 H90 O6	0.56	-0.64	0.98079	0.999529	1.29594e+07	2.25151e+07	2.0907e+07	3.63448e+07	2.84623e+07	1.11724e+07	1.59239e+07	1.12828e+07	3.59053e+07	4.80385e+07	2.53143e+07	2.8006e+07	1.05077e+07	3.4151e+07	2.1935e+07	2.04292e+07
TG 16:0_16:1_18:2	C53 H96 O6	0.43	-0.7	0.981887	0.988972	1.23981e+09	2.55895e+09	2.37679e+09	4.10372e+09	3.10537e+09	1.00201e+09	1.70371e+09	1.4851e+09	3.37442e+09	4.07455e+09	2.55899e+09	3.27418e+09	1.1988e+09	3.36199e+09	2.28657e+09	2.89842e+09
Cer (m41:2) (m15:0/26:2)	C41 H79 N O2	0.13	-0.12	0.982088	0.999969	5.8945e+06	6.07189e+06	4.39401e+06	4.09015e+06	4.85369e+06	9.89199e+06	4.38085e+06	4.77126e+06	5.0904e+06	5.2185e+06	6.00428e+06	7.06796e+06	5.07832e+06	5.41112e+06	6.38362e+06	4.46838e+06
PC 30:0; PC 15:0-15:0; [M+H]+	C38 H76 N O8 P	-0.12	0.21	0.982469	0.989302	3.32954e+08	3.09632e+08	2.9536e+08	2.9921e+08	2.7785e+08	3.62051e+08	3.7918e+08	3.72769e+08	2.7778e+08	2.82087e+08	2.46853e+08	3.24799e+08	3.58391e+08	2.95781e+08	2.79017e+08	3.40256e+08
SM d40:0; SM d24:0/16:0; [M+H]+	C45 H93 N2 O6 P	1.44	-0.14	0.982865	1	7.73174e+06	5.08787e+06	2.96784e+07	6.41702e+06	8.98993e+06	6.20965e+06	8.11641e+06	5.56146e+06	2.22508e+07	3.17387e+07	1.62374e+07	3.58215e+06	4.06521e+06	5.70888e+06	1.34415e+07	1.00908e+07
PS 40:6; PS 20:3-20:3; [M+H]+	C46 H78 N O10 P	0.18	0.13	0.983187	0.999908	2.83178e+08	2.24887e+08	1.93571e+08	2.10391e+08	2.47659e+08	2.57033e+08	2.86627e+08	2.54706e+08	2.38632e+08	1.97509e+08	2.53475e+08	3.28719e+08	3.09183e+08	2.41636e+08	2.21762e+08	2.2734e+08
PC O-22:5	C30 H52 N O7 P	0.21	-0.01	0.983865	0.999998	4.5164e+07	3.19019e+07	3.4492e+07	3.09704e+07	3.72167e+07	4.26976e+07	4.86261e+07	3.91821e+07	3.676e+07	3.74778e+07	3.92038e+07	4.67111e+07	4.21296e+07	4.4173e+07	4.00537e+07	3.44583e+07
PC 42:1	C50 H98 N O8 P	0.91	-0.42	0.984824	0.951066	3.41619e+06	2.11594e+07	8.96933e+07	1.35724e+07	868332	1.39239e+07	8.55974e+06	1.20642e+07	2.58173e+07	7.88588e+07	3.9317e+07	1.58231e+07	1.20963e+07	2.8966e+07	5.66461e+06	1.55352e+07
PC 37:6	C45 H78 N O8 P	-0.37	0.13	0.985299	1	5.27609e+06	4.62594e+06	1.86151e+06	1.57225e+06	3.96447e+06	5.72878e+06	2.60821e+06	1.79929e+06	3.90881e+06	4.74336e+06	559844	1.1023e+06	3.89668e+06	2.29146e+06	2.01638e+06	3.72513e+06
PE O-18:2_22:5	C45 H78 N O7 P	0.09	0.16	0.986092	0.998674	3.81892e+07	9.66346e+06	2.78577e+07	2.59108e+07	2.78775e+07	2.7357e+07	2.99109e+07	2.60541e+07	3.25939e+07	2.88024e+07	2.77145e+07	2.85043e+07	1.56743e+07	3.23778e+07	3.27185e+07	1.70369e+07
TG 18:1_18:2_24:1	C63 H114 O6	0.5	-0.7	0.986377	1	1.32424e+06	2.8716e+06	2.93151e+06	5.47677e+06	7.2337e+06	1.45509e+06	1.65646e+06	1.4006e+06	3.32611e+06	4.08965e+06	4.59914e+06	4.14262e+06	1.59891e+06	3.44729e+06	2.92547e+06	2.13524e+06
PC 31:1	C39 H76 N O8 P	0.52	0.78	0.987268	0.801683	6.58644e+06	6.67448e+06	1.09997e+07	5.28934e+06	2.34276e+07	9.365e+06	6.88511e+06	1.44471e+07	7.31735e+06	1.08073e+07	8.14385e+06	1.52675e+07	6.31059e+06	7.45567e+06	8.20052e+06	6.43339e+06
TG 15:0_16:1_16:1	C50 H92 O6	0.29	-0.66	0.987365	0.998534	7.99857e+06	1.96191e+07	1.18273e+07	1.81557e+07	1.32741e+07	7.95212e+06	8.42823e+06	6.87756e+06	2.15462e+07	2.65336e+07	1.50611e+07	1.37941e+07	6.62607e+06	1.42668e+07	1.42629e+07	1.15992e+07
PC 32:0	C40 H80 N O8 P	-0.22	0.17	0.98757	0.99998	9.12096e+06	8.33308e+06	7.01479e+06	7.00589e+06	7.3086e+06	1.0236e+07	4.29521e+06	7.71046e+06	6.1537e+06	7.24557e+06	5.85526e+06	6.98424e+06	5.54659e+06	7.33953e+06	6.20618e+06	7.14099e+06
PE 41:6; PE 19:0-22:6; [M+H]+	C46 H80 N O8 P	0.12	0.11	0.989077	1	3.22286e+07	2.08729e+07	2.75353e+07	2.70983e+07	2.32222e+07	2.92917e+07	3.19447e+07	3.3148e+07	2.32641e+07	2.96569e+07	2.98363e+07	3.71909e+07	2.3899e+07	2.76941e+07	3.5356e+07	2.893e+07
TG 18:1_18:1_20:1	C59 H108 O6	0.4	-0.59	0.989144	0.999623	5.76948e+07	1.19889e+08	1.18216e+08	1.97891e+08	2.49212e+08	5.92033e+07	7.68664e+07	6.15275e+07	1.74734e+08	1.39574e+08	1.83194e+08	1.2931e+08	7.10726e+07	1.13896e+08	2.05747e+08	9.47629e+07
TG 15:0_16:1_18:2	C52 H94 O6	0.43	-0.68	0.989357	0.996405	1.2767e+07	3.10394e+07	2.08499e+07	4.71804e+07	2.87914e+07	1.3775e+07	1.79232e+07	1.09563e+07	4.15852e+07	5.04997e+07	2.79518e+07	2.85261e+07	1.22284e+07	3.4797e+07	2.71433e+07	2.36102e+07
Butyryl-L-carnitine	C11 H21 N O4	-0.15	0.31	0.98951	0.919353	1.99682e+06	3.03739e+06	1.63701e+06	1.65788e+06	2.31068e+06	3.98714e+06	2.78465e+06	2.36464e+06	1.80949e+06	1.4885e+06	1.94916e+06	1.42304e+06	3.09093e+06	1.52851e+06	2.06855e+06	2.07823e+06
PC 39:7	C47 H80 N O8 P	0.08	-0.05	0.989533	0.999964	8.54704e+06	5.79452e+06	6.04703e+06	6.38436e+06	6.58632e+06	7.0544e+06	1.47793e+07	6.88956e+06	6.61538e+06	6.49492e+06	1.57781e+06	7.71619e+06	8.56505e+06	7.05967e+06	5.63902e+06	7.40053e+06
TG 18:1_18:2_22:1	C61 H110 O6	0.49	-0.67	0.990289	1	6.63892e+06	1.29068e+07	1.25711e+07	2.45893e+07	3.12159e+07	6.69003e+06	7.90084e+06	6.1167e+06	1.93132e+07	1.52523e+07	2.09671e+07	1.65148e+07	7.60755e+06	1.45645e+07	1.29434e+07	1.02706e+07
PI 38:4	C47 H83 O13 P	-0.6	-0.01	0.990413	1	1.20152e+08	1.07823e+08	7.60361e+07	1.21375e+08	1.13305e+08	1.08524e+08	1.09006e+08	1.52414e+08	6.37575e+07	6.96307e+07	8.05678e+07	1.05053e+08	1.22356e+08	1.04108e+08	9.88057e+07	1.20402e+08
PC 36:6	C44 H76 N O8 P	0.32	0.02	0.990481	0.99998	1.79297e+08	1.15981e+08	1.2543e+08	1.32272e+08	1.20683e+08	1.50812e+08	1.98601e+08	1.52995e+08	1.5413e+08	1.68437e+08	1.20816e+08	1.71262e+08	1.54246e+08	1.51173e+08	1.30037e+08	1.48764e+08
PE 40:6; PE 18:1-22:5; [M+H]+	C45 H78 N O8 P	-0.2	0.27	0.990616	0.884156	1.05626e+08	9.11853e+07	6.39735e+07	6.71649e+07	6.79233e+07	1.07387e+08	9.45716e+07	7.58434e+07	6.90751e+07	7.1699e+07	6.92382e+07	6.53989e+07	8.06206e+07	7.5093e+07	6.65915e+07	5.15402e+07
Cer(m18:1(4E)/24:1(15Z))	C42 H81 N O2	1.19	-0.9	0.990746	1	8.63704e+06	8.38757e+06	3.56094e+07	5.61265e+06	9.31085e+06	6.33737e+06	7.12407e+06	4.55358e+06	2.06286e+07	3.79768e+07	1.83372e+07	7.29257e+06	813849	1.28441e+07	2.31915e+07	1.22073e+07
PC 38:6	C46 H80 N O8 P	-0.1	0.28	0.99145	0.758227	1.38492e+08	9.96566e+07	9.57857e+07	1.04674e+08	1.04855e+08	1.21713e+08	1.57085e+08	1.21624e+08	1.04359e+08	8.51894e+07	9.78567e+07	9.2338e+07	1.15732e+08	9.35891e+07	1.06359e+08	7.99237e+07
PE 41:6; PE 19:2-22:4; [M+H]+	C46 H80 N O8 P	-0.2	0.12	0.9917	0.998045	2.46939e+08	2.10113e+08	2.03106e+08	2.32071e+08	2.05652e+08	2.305e+08	2.59666e+08	2.91426e+08	1.67493e+08	1.69355e+08	2.16659e+08	2.29309e+08	2.36045e+08	1.8541e+08	2.42671e+08	2.14738e+08
SM d36:2; SM d24:2/12:0; [M+H]+	C41 H81 N2 O6 P	0.2	-0.12	0.991875	0.923684	2.31013e+07	1.81823e+07	2.17421e+07	1.80513e+07	2.08009e+07	9.45446e+06	2.36189e+07	1.68522e+07	2.15998e+07	2.38982e+07	2.28962e+07	2.30993e+07	2.02355e+07	2.07172e+07	2.41898e+07	1.58183e+07
PE 23:5; PE 5:0-18:5; [M+H]+	C28 H46 N O8 P	-0.27	0.33	0.992088	0.999956	2.39845e+06	1.74376e+06	2.01201e+06	4.33873e+06	1.71192e+06	2.01173e+06	3.66258e+06	4.60116e+06	1.40214e+06	1.52065e+06	2.12784e+06	3.18832e+06	3.83215e+06	2.18683e+06	2.33553e+06	1.83637e+06
Cer-NS d42:2; Cer-NS d18:1/24:1; [M+H]+	C42 H81 N O3	0.98	-0.92	0.992251	0.971471	1.91432e+07	1.17664e+07	4.60757e+07	8.59531e+06	1.22282e+07	8.41826e+06	1.11211e+07	7.65585e+06	3.09539e+07	4.11057e+07	2.99204e+07	1.21245e+07	7.22435e+06	2.20802e+07	2.69987e+07	1.49608e+07
PC 20:5_22:5	C50 H80 N O8 P	-0.58	0.07	0.992303	1	1.58951e+06	469982	6.11799e+07	162096	655927	600930	861343	173888	743158	637035	526114	852134	689246	682665	445238	513264
PE 38:4; PE 19:2-19:2; [M+H]+	C43 H78 N O8 P	0.04	0.18	0.992557	0.999997	3.09279e+08	3.02094e+08	2.96829e+08	2.88134e+08	2.26507e+08	3.81201e+08	2.78e+08	3.34128e+08	2.50903e+08	3.07765e+08	5.06453e+08	3.0839e+08	2.50991e+08	2.60199e+08	3.7402e+08	2.80832e+08
LPC 20:0-SN1	C28 H58 N O7 P	-0.08	0.35	0.99294	0.452867	2.90957e+06	2.05734e+06	2.40358e+06	2.04606e+06	2.21731e+06	2.64944e+06	3.5101e+06	2.34628e+06	2.18052e+06	2.09988e+06	2.12436e+06	1.90707e+06	2.45168e+06	1.76499e+06	2.16215e+06	1.74368e+06
PE O-18:2_22:6	C45 H76 N O7 P	0.17	-0.16	0.992965	1	9.93078e+07	1.2088e+08	8.68381e+07	7.36674e+07	8.72452e+07	1.32626e+08	9.01454e+07	9.56685e+07	8.87949e+07	9.43928e+07	1.15346e+08	1.53004e+08	8.95423e+07	8.7477e+07	1.18292e+08	1.21795e+08
PE 34:2; PE 16:0-18:2; [M+H]+	C39 H74 N O8 P	0.55	0.17	0.993113	0.851027	1.89272e+07	7.14191e+07	6.02155e+07	3.14815e+07	6.44373e+07	9.09494e+07	7.6661e+07	866063	7.73355e+07	6.70495e+07	5.58089e+07	6.71852e+07	3.68532e+07	7.72584e+07	5.84656e+07	6.70958e+07
ACar (22:0)	C29 H57 N O4	0.6	0.46	0.99331	0.999915	47588.3	37435.5	69308	42807.7	41208.8	67514.8	60120.9	55734.7	58518.9	78705.4	83731.2	32550.9	44289.5	35369.4	90261.4	40163.8
CerG (d42:1)	C48 H93 N O8	1.24	-0.68	0.993421	1	3.33836e+07	3.29484e+07	1.41282e+08	2.22109e+07	3.57554e+07	2.27323e+07	8.94361e+07	1.69955e+07	8.55634e+07	1.47554e+08	7.15207e+07	2.85086e+07	1.64332e+07	4.84172e+07	5.36893e+07	4.49861e+07
PS 38:6; PS 16:1-22:5; [M+H]+	C44 H74 N O10 P	0.12	0.07	0.993552	1	4.43203e+07	2.39863e+07	3.44993e+07	4.20545e+07	6.08362e+07	2.27589e+07	4.56161e+07	4.72751e+07	4.33736e+07	3.97626e+07	4.46547e+07	3.74407e+07	4.75884e+07	4.2124e+07	4.61837e+07	3.65141e+07
PC 42:2; PC 21:1-21:1; [M+H]+	C50 H96 N O8 P	0.85	1.26	0.993948	0.724259	5.22648e+06	8.37799e+06	1.59232e+07	2.7603e+06	6.79253e+06	3.98594e+06	4.67761e+06	3.69666e+06	1.2194e+07	2.23846e+07	1.22915e+07	4.00784e+06	2.34244e+06	1.2772e+06	9.31129e+06	385159
LPC 18:2-SN1	C26 H50 N O7 P	0.22	0	0.993991	0.99997	3.64206e+07	4.02174e+07	2.76295e+07	2.76283e+07	3.38849e+07	5.3887e+07	4.58201e+07	3.13051e+07	3.69703e+07	3.09767e+07	3.73735e+07	4.31685e+07	4.81844e+07	4.00237e+07	3.95908e+07	2.64986e+07
PC 44:12; PC 22:6-22:6; [M+H]+	C52 H80 N O8 P	0.23	-0.09	0.994019	1	6.95173e+06	4.58699e+06	4.91902e+06	4.11621e+06	5.38323e+06	5.59143e+06	6.90788e+06	5.73085e+06	5.14562e+06	6.04154e+06	4.84856e+06	6.60899e+06	7.11946e+06	6.25236e+06	5.03163e+06	5.76084e+06
PC O-40:8	C48 H82 N O7 P	0.26	-0.2	0.99438	0.923483	1.10161e+07	7.27894e+06	1.05639e+07	9.04126e+06	4.30581e+06	9.59463e+06	1.11908e+07	1.03234e+07	1.12567e+07	7.81169e+06	1.3543e+07	1.21584e+07	1.34515e+07	1.03958e+07	1.24633e+07	7.11095e+06
PE O-18:1_22:5	C45 H80 N O7 P	0.06	0.23	0.994455	0.999984	7.11495e+07	3.79842e+07	9.00046e+07	5.78858e+07	4.6044e+07	7.38421e+07	8.95358e+07	6.8696e+07	5.79817e+07	9.78902e+07	6.73574e+07	6.73849e+07	5.62708e+07	5.70461e+07	7.57352e+07	6.42083e+07
PC O-20:4	C28 H50 N O7 P	-0.18	0.16	0.994912	0.816841	2.18554e+08	2.74772e+08	1.63157e+08	1.44705e+08	1.74045e+08	3.75857e+08	2.41037e+08	1.85685e+08	1.5842e+08	1.78291e+08	1.88548e+08	1.56893e+08	1.90104e+08	1.91997e+08	1.92935e+08	1.60007e+08
PC 36:5	C44 H78 N O8 P	-0.21	0.28	0.995243	0.986949	7.35573e+07	8.28892e+07	5.91316e+07	6.32163e+07	5.91735e+07	9.59268e+07	7.62888e+07	7.34384e+07	5.67847e+07	5.93674e+07	5.87102e+07	2.28899e+08	6.52687e+07	6.57239e+07	5.84725e+07	5.74031e+07
PC 40:6; PC 20:3-20:3; [M+H]+	C48 H84 N O8 P	0.14	0.06	0.995309	1	1.69915e+09	1.45654e+09	1.31524e+09	1.28595e+09	1.53231e+09	1.81837e+09	1.66567e+09	1.62545e+09	1.53288e+09	1.52812e+09	1.3915e+09	1.79075e+09	2.02523e+09	1.61497e+09	1.55181e+09	1.50719e+09
PC O-34:1	C42 H84 N O7 P	0	-0.07	0.995348	0.975253	6.51817e+07	7.89961e+07	7.5447e+07	4.98502e+07	5.25894e+07	7.94204e+07	7.13111e+07	6.82771e+07	6.57647e+07	8.70525e+07	7.52553e+07	6.57586e+07	6.79287e+07	6.24552e+07	7.87395e+07	9.88443e+07
PC O-36:5	C44 H80 N O7 P	0.2	0.14	0.995921	0.999643	4.91074e+07	7.23268e+07	5.95519e+07	6.21945e+07	4.49541e+07	1.01638e+08	6.59713e+07	6.20874e+07	7.18359e+07	6.82326e+07	6.47029e+07	7.4071e+07	5.67447e+07	5.22342e+07	6.92885e+07	5.96633e+07
PE 34:1; PE 16:0-18:1; [M+H]+	C39 H76 N O8 P	0.34	-0.09	0.995963	0.999959	2.61071e+07	2.87629e+07	4.37415e+07	2.56089e+07	2.27006e+07	3.27035e+07	2.70602e+07	2.91397e+07	3.0301e+07	4.12699e+07	3.93042e+07	2.74671e+07	2.26782e+07	2.76572e+07	3.79588e+07	3.21073e+07
LPE 22:5; [M+H]+	C27 H46 N O7 P	0.1	0.03	0.996219	0.995544	5.32535e+06	1.72491e+07	3.92828e+06	3.91528e+06	4.84669e+06	1.54858e+07	6.20769e+06	5.03438e+06	4.51051e+06	4.76377e+06	5.17862e+06	5.30655e+06	6.43227e+06	4.93542e+06	5.04122e+06	6.00628e+06
TG 16:0_16:1_17:1	C52 H96 O6	0.15	-0.64	0.996639	0.999645	4.04051e+07	9.55673e+07	6.14475e+07	1.03995e+08	7.92575e+07	3.50737e+07	5.04805e+07	3.24981e+07	9.84055e+07	1.41506e+08	7.17982e+07	7.57417e+07	3.05975e+07	7.77366e+07	6.38303e+07	6.95861e+07
PC 40:2; PC 20:1-20:1; [M+H]+	C48 H92 N O8 P	1.06	-0.41	0.996729	0.999999	3.14276e+06	3.09553e+06	1.2612e+07	2.71343e+06	3.95719e+06	2.70209e+06	3.13079e+06	2.17023e+06	6.28167e+06	1.27855e+07	6.7203e+06	2.59456e+06	1.59562e+06	4.26033e+06	5.2136e+06	3.49585e+06
LPE 18:1; [M+H]+	C23 H46 N O7 P	0.41	-0.25	0.997246	0.999748	1.80054e+06	2.4418e+06	4.47085e+06	2.06654e+06	1.9572e+06	2.04367e+06	2.49596e+06	1.78846e+06	3.33455e+06	4.46052e+06	2.64642e+06	2.06647e+06	2.56666e+06	2.42342e+06	2.33772e+06	2.04928e+06
ACar (17:0)	C24 H47 N O4	0.26	-0.24	0.997412	0.999997	519936	782682	492403	229624	556473	1.06358e+06	663602	309509	609445	526564	926362	604009	995330	484556	948602	488074
LPC 15:0-SN1	C23 H48 N O7 P	0.08	0.17	0.99744	0.998921	1.67472e+06	1.6782e+06	1.39009e+06	1.28582e+06	1.26123e+06	2.13496e+06	2.02397e+06	1.4861e+06	1.52336e+06	1.65513e+06	1.59136e+06	1.84112e+06	1.66829e+06	1.52066e+06	1.60082e+06	1.41297e+06
PC 37:5; PC 17:2-20:3; [M+H]+	C45 H80 N O8 P	0.73	0.12	0.997462	0.998607	2.46719e+07	2.50223e+07	2.72045e+07	3.38844e+07	2.31499e+07	5.68873e+07	2.53874e+07	3.83065e+07	4.40671e+07	4.40355e+07	1.63404e+07	4.25031e+07	1.77738e+07	3.98445e+07	4.34067e+07	1.87752e+07
PE 36:1; PE 18:0-18:1; [M+H]+	C41 H80 N O8 P	0.53	-0.22	0.997578	0.678211	3.36942e+07	3.22404e+07	7.13461e+07	2.82861e+07	3.22828e+07	3.52525e+07	3.41772e+07	6.83056e+06	4.64278e+07	7.10181e+07	4.86561e+07	3.17142e+07	2.57584e+07	3.89088e+07	4.73793e+07	3.84789e+07
PC O-38:7	C46 H80 N O7 P	0.14	0.09	0.99789	0.999999	2.48112e+08	2.08195e+08	2.08e+08	1.95874e+08	2.15431e+08	2.6383e+08	2.64789e+08	2.281e+08	2.38461e+08	2.08284e+08	2.18944e+08	2.5345e+08	2.83608e+08	2.1961e+08	2.4199e+08	2.04472e+08
ACar 14:1; [M]+	C21 H40 N O4	0.25	-0.12	0.9979	1	9.8729e+06	1.10465e+07	7.40374e+06	4.65162e+06	8.21558e+06	1.58383e+07	1.10606e+07	6.67257e+06	1.1012e+07	8.33494e+06	1.20506e+07	9.58779e+06	1.32497e+07	7.41167e+06	1.29782e+07	7.93476e+06
PE O-18:2_22:5	C45 H78 N O7 P	-0.23	-0.11	0.997954	0.999117	1.35872e+07	1.77696e+07	1.00957e+07	1.16115e+07	1.07696e+07	2.44109e+07	1.22897e+07	2.03637e+06	1.17377e+07	1.19773e+07	9.80863e+06	4.81253e+06	1.24058e+07	1.08525e+07	1.44661e+07	1.24117e+07
TAG 44:0; TAG 14:0-14:0-16:0; [M+NH4]+	C47 H90 O6	0.05	-0.25	0.99799	0.999692	1.42446e+07	4.5797e+07	3.13519e+07	3.00993e+07	3.08785e+07	1.6947e+07	1.57107e+07	2.26751e+07	3.74587e+07	3.37178e+07	2.9004e+07	2.98243e+07	1.80106e+07	1.97343e+07	2.75033e+07	2.99738e+07
LPC 18:1-SN1	C26 H52 N O7 P	0.07	0.05	0.998145	0.999932	3.74134e+07	4.06305e+07	3.37617e+07	2.92042e+07	3.3568e+07	4.84967e+07	4.97349e+07	3.50696e+07	3.63447e+07	3.59591e+07	3.86203e+07	4.0198e+07	4.6524e+07	3.7529e+07	4.31376e+07	3.08362e+07
LPC 17:1-SN1	C25 H50 N O7 P	0.04	0.02	0.998271	0.99999	1.09773e+06	1.09392e+06	893012	902743	901838	1.28433e+06	1.40544e+06	966005	998120	1.0479e+06	1.00927e+06	1.24917e+06	1.14577e+06	1.09578e+06	1.12038e+06	947902
TG 15:0_16:0_16:1	C50 H94 O6	0.18	-0.61	0.998413	0.976789	1.49055e+07	4.23885e+07	2.15039e+07	2.85826e+07	2.31598e+07	1.44197e+07	1.50336e+07	1.2284e+07	3.31226e+07	4.9128e+07	2.37482e+07	2.33555e+07	1.75288e+07	2.19901e+07	2.30366e+07	2.37061e+07
PC O-36:4	C44 H82 N O7 P	0.32	0.27	0.998542	0.999962	444436	523295	279213	281221	251645	629385	451889	317166	5.91961e+06	306255	580780	323595	308423	5.19039e+06	328462	279821
PE 38:7; PE 16:1-22:6; [M+H]+	C43 H72 N O8 P	-0.02	-0.28	0.998568	0.999359	1.72987e+06	1.64207e+06	1.36336e+06	1.58607e+06	1.42211e+06	3.0784e+06	1.97817e+06	1.5925e+06	1.51603e+06	1.60039e+06	1.57668e+06	2.87958e+06	4.2423e+06	2.69655e+06	1.64958e+06	1.23818e+06
PC 32:3; PC 10:0-22:3; [M+H]+	C40 H74 N O8 P	-0.07	0.52	0.998618	0.441654	1.86756e+07	1.53812e+07	1.35204e+07	1.33815e+07	1.35409e+07	2.05509e+07	2.01763e+07	1.65258e+07	1.466e+07	1.39956e+07	1.28583e+07	1.34434e+07	1.70928e+07	1.24542e+07	1.06853e+07	1.31946e+07
PC O-36:4	C44 H82 N O7 P	-0.04	0.46	0.9988	0.95204	3.42816e+07	3.03842e+07	2.48844e+07	5.06236e+07	2.68074e+07	3.57282e+07	3.47276e+07	3.12031e+07	4.13307e+07	3.47326e+07	2.81073e+07	1.84962e+07	3.19838e+07	2.26857e+07	2.52919e+07	2.17183e+07
PE O-16:1_18:2	C39 H74 N O7 P	0.15	-0.11	0.998821	0.755811	1.57513e+07	1.42894e+07	1.81989e+07	1.3258e+07	1.4205e+07	1.76753e+07	1.33153e+07	8.52076e+06	1.55909e+07	1.94026e+07	1.77785e+07	1.40639e+07	1.43347e+07	1.53382e+07	1.95033e+07	1.44367e+07
PC 38:4; PC 19:2-19:2; [M+H]+	C46 H84 N O8 P	-0.13	-0.04	0.998982	0.999999	5.30974e+08	5.95562e+08	4.10909e+08	4.26678e+08	4.5061e+08	7.85123e+08	4.01761e+08	4.90294e+08	5.19232e+08	3.95694e+08	4.50869e+08	4.2692e+08	6.12352e+08	4.36743e+08	5.32502e+08	4.19983e+08
PC 40:5	C48 H86 N O8 P	0.08	0.15	0.999004	0.864849	3.78403e+07	7.14261e+07	3.53572e+07	3.75382e+07	3.86212e+07	7.63452e+07	4.43205e+07	5.23055e+07	3.33666e+07	3.81641e+07	4.15771e+07	4.59985e+07	4.72912e+07	3.3632e+07	4.40327e+07	4.32662e+07
TG 16:1_18:2_18:3	C55 H94 O6	0.84	-0.54	0.999017	0.998322	2.41672e+07	2.05657e+07	3.84281e+07	1.1829e+08	6.30053e+07	2.06019e+07	3.32157e+07	1.11585e+07	5.72283e+07	5.50868e+07	4.50819e+07	6.6662e+07	1.74007e+07	8.42662e+07	3.68554e+07	4.13519e+07
SM 18:1;2O/24:0	C47 H95 N2 O6 P	0.91	-1.08	0.999018	0.967367	9.82329e+06	1.15457e+07	4.56459e+07	1.14079e+07	1.12915e+07	5.2582e+06	5.99227e+06	7.26342e+06	1.90728e+07	4.27769e+07	2.39973e+07	1.10797e+07	6.52495e+06	1.52019e+07	1.70045e+07	1.28305e+07
LPC 14:0-SN1	C22 H46 N O7 P	0.02	0.1	0.999048	0.999706	4.54687e+06	4.65358e+06	3.85445e+06	4.1028e+06	3.66639e+06	5.46116e+06	5.64863e+06	4.37984e+06	4.17184e+06	4.59246e+06	4.1839e+06	5.30585e+06	4.74117e+06	4.52521e+06	4.67206e+06	4.0175e+06
PE 18:2_18:2	C41 H74 N O8 P	-2.41	1.08	0.999125	1	1.9125e+07	1.5545e+07	1.76557e+06	1.92957e+06	1.84052e+06	1.951e+07	2.27863e+06	2.14745e+07	1.61004e+06	1.5183e+06	1.68539e+06	2.02166e+07	2.37039e+06	1.85146e+06	3.97866e+07	7.97004e+06
PC 34:4	C42 H76 N O8 P	0.03	0.34	0.999134	0.999993	7.25265e+06	5.85501e+06	1.59997e+06	5.17167e+06	3.98574e+06	7.55056e+06	7.95214e+06	6.76552e+06	6.04166e+06	4.18665e+06	5.80999e+06	5.45344e+06	7.34649e+06	4.41228e+06	6.22198e+06	5.05082e+06
PC 32:2; PC 16:1-16:1; [M+H]+	C40 H76 N O8 P	0.19	0.13	0.999134	1	1.08333e+08	6.28766e+07	8.62705e+07	5.63976e+07	6.92617e+07	1.13262e+08	1.13101e+08	7.65652e+07	1.02291e+08	8.14403e+07	8.07245e+07	8.92373e+07	1.15632e+08	7.80192e+07	9.54643e+07	6.85356e+07
ACar 18:1; [M]+	C25 H48 N O4	0.11	-0.2	0.999216	0.999999	6.56311e+07	6.75044e+07	4.78628e+07	2.71128e+07	5.07449e+07	9.26138e+07	6.11512e+07	3.75594e+07	5.94457e+07	4.90231e+07	7.23531e+07	6.30594e+07	9.00738e+07	4.46204e+07	7.77819e+07	5.09833e+07
ACar (12:1)	C19 H35 N O4	-0.6	0.33	0.999248	0.999179	529527	414653	238474	126509	262660	499518	419310	293571	172794	141929	340859	259126	492117	158786	403618	165375
PC O-20:3	C28 H52 N O7 P	-0.18	0.28	0.999284	0.874226	1.34238e+07	1.52349e+07	9.95982e+06	8.89476e+06	1.06325e+07	1.85451e+07	1.34957e+07	1.1164e+07	8.92025e+06	1.01818e+07	1.23628e+07	1.05066e+07	9.75575e+06	1.053e+07	1.2283e+07	9.32519e+06
PC 35:1; PC 20:0-15:1; [M+H]+	C43 H84 N O8 P	0.03	0.75	0.999316	0.930108	4.85381e+07	4.96312e+07	1.06159e+08	1.21429e+08	9.89407e+07	9.40405e+07	7.98698e+07	5.54552e+07	7.46633e+07	8.41746e+07	2.71048e+07	9.00321e+07	4.60548e+07	5.00941e+07	8.51759e+07	5.32015e+07
PC O-40:7	C48 H84 N O7 P	1.39	-0.88	0.999332	0.999047	2.43056e+06	1.39623e+06	5.43384e+06	9.44853e+06	5.93066e+06	1.89554e+06	9.42956e+06	2.54816e+06	692142	9.36646e+06	1.21122e+07	1.13049e+07	7.04466e+06	8.89346e+06	2.76383e+06	8.56736e+06
PC 42:9; PC 20:4-22:5; [M+H]+	C50 H82 N O8 P	0.04	-0.01	0.999424	1	1.09293e+07	7.34708e+06	6.81746e+06	1.15613e+07	6.93047e+06	9.79796e+06	1.21815e+07	1.03655e+07	1.01422e+07	8.58757e+06	3.50464e+06	1.09341e+07	1.12608e+07	7.43018e+06	9.14329e+06	1.11619e+07
PS 40:4; PS 20:2-20:2; [M+H]+	C46 H82 N O10 P	0.69	-0.45	0.999432	0.99983	1.75767e+07	2.49562e+06	1.10218e+06	1.20712e+07	1.14579e+07	2.07592e+07	2.26718e+06	979471	1.79319e+07	1.53641e+07	8.13337e+06	1.83968e+06	1.57186e+06	8.90785e+06	2.06743e+07	9.83248e+06
DAG 36:3; DAG 18:1-18:2; [M+NH4]+	C39 H70 O5	0.28	-0.21	0.999439	0.999927	3.49855e+06	5.39215e+06	5.44061e+06	6.4251e+06	6.00874e+06	2.49922e+06	4.09982e+06	2.28967e+06	5.93669e+06	7.20666e+06	4.87457e+06	7.81576e+06	2.47461e+06	8.34816e+06	4.70902e+06	2.93242e+06
TG 16:0_18:1_18:1	C55 H102 O6	0.02	-0.25	0.999458	0.999674	1.82187e+09	3.47468e+09	3.09041e+09	4.50133e+09	4.48635e+09	1.90361e+09	2.42137e+09	2.85319e+09	3.79928e+09	3.34544e+09	3.30338e+09	3.26547e+09	2.56085e+09	3.27316e+09	3.00392e+09	3.55048e+09
PC 38:7	C46 H78 N O8 P	-0.06	0.19	0.999485	0.967796	1.2281e+08	1.02534e+08	9.5936e+07	1.08662e+08	1.0086e+08	1.34648e+08	1.33236e+08	1.29132e+08	1.0076e+08	1.01146e+08	9.08279e+07	1.15667e+08	1.19777e+08	1.14095e+08	1.02369e+08	1.16485e+08
PC 13:1_26:6	C47 H80 N O8 P	0.3	0.21	0.999497	0.999685	3.16316e+07	2.08557e+07	1.99821e+07	2.18096e+07	2.04104e+07	3.24564e+07	3.40702e+07	2.47812e+07	2.5836e+07	2.66765e+07	2.27921e+07	2.78243e+07	2.77888e+07	2.56394e+07	2.38151e+07	2.22004e+07
TG 18:1_18:2_24:0	C63 H116 O6	0.37	-0.61	0.999509	1	1.2513e+06	2.44413e+06	2.34502e+06	4.97354e+06	7.85172e+06	1.34201e+06	1.29168e+06	1.26439e+06	3.29873e+06	2.602e+06	3.48474e+06	2.91179e+06	1.41249e+06	3.65644e+06	2.2811e+06	1.74553e+06
LPC 16:0	C24 H50 N O7 P	0.02	-0.02	0.999511	1	1.25806e+07	1.16341e+07	9.86865e+06	8.47111e+06	1.04127e+07	1.6206e+07	1.43858e+07	9.98345e+06	1.13521e+07	1.04045e+07	1.13325e+07	3.27171e+06	1.53828e+07	1.1683e+07	1.34028e+07	9.09978e+06
TG 16:0_18:1_22:0	C59 H112 O6	0.22	-0.2	0.999518	1	3.0089e+06	3.32533e+06	3.5578e+06	4.41469e+06	6.33034e+06	2.33604e+06	2.29513e+06	2.64302e+06	5.22589e+06	3.41789e+06	4.07656e+06	3.93602e+06	3.05103e+06	2.35741e+06	4.03385e+06	2.66103e+06
PC 36:0; PC 18:0-18:0; [M+H]+	C44 H88 N O8 P	0.21	0.07	0.999521	0.989771	6.85649e+06	4.94669e+06	7.859e+06	4.38195e+06	5.22171e+06	6.17148e+06	6.34784e+06	4.49116e+06	6.72421e+06	7.66203e+06	6.91261e+06	5.07328e+06	5.29173e+06	5.53701e+06	7.27676e+06	2.23901e+06
PC 40:4; PC 20:2-20:2; [M+H]+	C48 H88 N O8 P	0.34	-0.18	0.999522	0.999477	5.81452e+07	1.018e+08	5.60224e+07	5.19469e+07	7.26858e+07	9.40509e+07	5.6441e+07	6.99786e+07	5.59982e+07	6.50865e+07	8.40926e+07	7.98837e+07	7.27761e+07	8.8854e+07	9.55925e+07	6.23279e+07
PC O-14:0	C22 H46 N O7 P	0.05	0.04	0.999561	0.999988	702397	929033	569575	667104	618277	1.03642e+06	898640	234005	127315	714780	706664	755195	1.16903e+06	621036	833182	642218
PC 38:1	C46 H90 N O8 P	0.28	-0.97	0.999578	0.977371	1.68525e+06	1.07967e+06	3.06417e+06	592320	774235	950450	1.44267e+06	991612	1.47262e+06	8.40064e+06	1.88071e+06	493500	748197	3.44692e+06	2.26113e+06	1.5308e+06
PE 40:9; PE 18:3-22:6; [M+H]+	C45 H72 N O8 P	0.01	0.21	0.999583	0.953827	2.19565e+07	1.60405e+07	1.47635e+07	1.33325e+07	1.55891e+07	1.87708e+07	2.01338e+07	1.68355e+07	1.64823e+07	1.48557e+07	1.38684e+07	1.61654e+07	1.82851e+07	1.54883e+07	1.53713e+07	1.4537e+07
TG 16:1_16:1_18:2	C53 H94 O6	0.3	-0.74	0.999626	0.999211	2.24101e+08	3.66237e+08	5.95145e+08	9.23733e+08	5.61904e+08	1.72661e+08	3.03349e+08	1.95779e+08	5.79263e+08	9.21015e+08	4.47129e+08	6.0679e+08	1.6489e+08	7.29935e+08	3.81286e+08	4.51564e+08
PE O-18:1_22:5	C45 H80 N O7 P	-0.02	0.03	0.999648	0.995378	2.84047e+07	4.28117e+07	2.68303e+07	2.34081e+07	2.10495e+07	5.77295e+07	2.67009e+07	2.69625e+07	2.5346e+07	3.03487e+07	2.91555e+07	2.36507e+07	2.48104e+07	2.31526e+07	3.30654e+07	2.76989e+07
LPE 22:6; [M+H]+	C27 H44 N O7 P	0.05	0.05	0.99965	0.999986	7.37812e+07	8.18294e+07	5.47451e+07	5.52852e+07	6.54746e+07	1.0754e+08	8.90715e+07	7.10623e+07	6.42852e+07	6.66936e+07	6.69344e+07	8.64221e+07	9.65185e+07	8.30843e+07	7.21094e+07	6.263e+07
PS 40:8; PS 20:4-20:4; [M+H]+	C46 H74 N O10 P	-0.24	-0.05	0.999685	0.999998	1.14077e+06	1.44206e+06	421933	988686	1.11168e+06	1.26459e+06	1.48765e+06	1.25057e+06	351199	924268	877207	1.0506e+06	1.4026e+06	2.09437e+06	1.20797e+06	1.16137e+06
PS(18:0/0:0)	C24 H48 N O9 P	0.04	-0.24	0.999686	0.912947	3.52832e+06	3.89257e+06	3.39359e+06	4.31335e+06	3.18377e+06	3.5392e+06	3.4328e+06	3.57615e+06	3.61069e+06	3.90774e+06	3.70414e+06	5.17926e+06	4.52357e+06	4.37719e+06	3.51729e+06	3.85479e+06
SHexCer d42:1; SHexCer d18:1/24:0; [M+H]+	C48 H93 N O11 S	0.48	-0.53	0.999704	0.988921	4.11634e+06	7.41323e+06	1.24639e+07	4.09142e+06	5.07365e+06	3.71837e+06	4.61251e+06	3.26733e+06	8.10895e+06	1.18119e+07	7.96283e+06	4.25897e+06	3.07002e+06	6.23763e+06	8.4508e+06	5.75087e+06
PC 36:6	C44 H76 N O8 P	-0.04	0.2	0.999713	0.997757	2.35189e+06	1.85362e+06	1.84893e+06	1.72826e+06	1.9075e+06	2.35679e+06	2.35936e+06	2.43193e+06	1.90629e+06	1.6903e+06	1.8327e+06	1.75828e+06	2.34444e+06	1.84273e+06	2.24888e+06	1.81291e+06
PC 37:4	C45 H82 N O8 P	-0.36	-0.03	0.999721	0.999994	2.36689e+07	1.91875e+07	1.53771e+07	1.85498e+07	1.63854e+07	2.19957e+07	1.91711e+07	1.59845e+07	1.59244e+07	1.36355e+07	1.45813e+07	1.47455e+07	1.92059e+07	1.85105e+07	9.1467e+06	1.76973e+07
TG 16:0_18:2_22:6	C59 H98 O6	0.47	0.16	0.999741	1	2.43526e+07	2.7278e+07	2.80253e+07	5.91998e+07	3.81957e+07	1.70008e+07	3.45007e+07	1.97222e+07	3.70237e+07	8.29636e+07	2.46393e+07	3.93906e+07	1.2422e+07	4.0397e+07	2.08917e+07	2.77699e+07
ACar (17:1)	C24 H45 N O4	0.03	-0.12	0.999775	1	355146	390219	266037	121969	268482	539178	346584	210030	302840	273925	359252	332566	444774	251147	392838	276708
PS 44:11; PS 22:5-22:6; [M+H]+	C50 H76 N O10 P	0.17	-0.31	0.999783	0.996054	5.15085e+06	3.91991e+06	3.19411e+06	3.2561e+06	3.32199e+06	2.83662e+06	4.66796e+06	3.67954e+06	3.70473e+06	4.37227e+06	2.21819e+06	9.21709e+06	4.22879e+06	5.83977e+06	2.8336e+06	4.47464e+06
PC 34:2; PC 17:1-17:1; [M+H]+	C42 H80 N O8 P	-0.21	0.09	0.999787	0.999998	1.73723e+08	1.39538e+08	1.19295e+08	1.14029e+08	1.41273e+08	1.73857e+08	1.47012e+08	1.20814e+08	1.51913e+08	1.11944e+08	1.11505e+08	1.11271e+08	1.67233e+08	1.44996e+08	1.26268e+08	1.0968e+08
PE 36:6; PE 14:0-22:6; [M+H]+	C41 H70 N O8 P	0.18	0.08	0.999789	0.999887	8.50674e+06	7.08533e+06	6.06827e+06	6.44987e+06	6.13772e+06	8.68494e+06	8.14731e+06	7.13102e+06	7.4373e+06	7.94584e+06	6.06981e+06	8.28695e+06	7.35595e+06	7.39068e+06	6.48366e+06	7.09249e+06
SM d37:1; SM d25:0/12:1; [M+H]+	C42 H85 N2 O6 P	0.23	0.15	0.999789	1	1.72584e+07	1.35366e+07	1.48136e+07	1.46055e+07	1.17161e+07	1.70075e+07	1.77135e+07	1.68099e+07	1.32293e+07	1.73839e+07	1.70623e+07	1.77284e+07	1.40478e+07	1.64173e+07	1.80648e+07	1.26062e+07
PC O-20:2	C28 H54 N O7 P	-0.18	0.2	0.999794	0.890166	2.24045e+06	2.29125e+06	1.71061e+06	1.35109e+06	1.83318e+06	2.76025e+06	2.37866e+06	1.80842e+06	1.58297e+06	1.82827e+06	1.67717e+06	1.81887e+06	1.88244e+06	1.89364e+06	1.79494e+06	1.64786e+06
LPC 20:3-SN1	C28 H52 N O7 P	0.14	0.05	0.999802	0.991431	3.02988e+06	3.78113e+06	1.83064e+06	2.43655e+06	2.97641e+06	4.67103e+06	3.64244e+06	2.61899e+06	2.8885e+06	2.54207e+06	3.12027e+06	3.1787e+06	3.50099e+06	3.03768e+06	3.35709e+06	2.08407e+06
PC 36:8; PC 18:4-18:4; [M+H]+	C44 H72 N O8 P	-0.22	0.66	0.999814	0.0762637	3.06365e+06	2.42086e+06	2.30096e+06	2.98362e+06	2.30126e+06	2.76886e+06	3.58824e+06	2.69101e+06	2.66954e+06	2.03939e+06	2.37172e+06	2.27156e+06	3.04347e+06	489546	772249	2.69515e+06
PC O-14:0	C22 H46 N O7 P	-0.19	0.24	0.999822	0.964618	2.08574e+06	1.95019e+06	1.56882e+06	1.26197e+06	1.52277e+06	2.78305e+06	2.4217e+06	1.69185e+06	1.48353e+06	1.63797e+06	1.54217e+06	1.55004e+06	2.14471e+06	1.76086e+06	1.71285e+06	1.37575e+06
ACar (14:2)	C21 H37 N O4	0	0.01	0.999829	1	1.32133e+06	1.13253e+06	672597	180878	855900	1.35129e+06	837833	443474	1.0631e+06	654151	820110	984007	1.4543e+06	438780	1.24552e+06	337964
PC O-34:3	C42 H80 N O7 P	0.96	-1.18	0.999837	0.891885	4.54265e+07	1.61888e+08	3.54061e+07	3.77671e+07	4.12393e+07	5.20488e+07	4.22423e+07	4.20853e+07	1.7365e+08	3.38183e+07	1.22382e+08	3.9397e+07	5.88831e+07	4.34719e+07	1.31563e+08	1.62179e+08
ACar 14:0; [M]+	C21 H42 N O4	0.15	-0.08	0.999845	1	1.6728e+07	2.07168e+07	1.40124e+07	9.25526e+06	1.65095e+07	2.93073e+07	2.07521e+07	1.28411e+07	1.85614e+07	1.54617e+07	2.26936e+07	1.52323e+07	2.85795e+07	1.3663e+07	2.32852e+07	1.59787e+07
PE 36:2	C41 H78 N O8 P	0.04	0.02	0.999852	0.999994	3.21833e+07	2.47253e+07	2.93637e+07	3.11728e+07	2.52329e+07	3.19961e+07	3.21033e+07	3.78008e+07	2.49585e+07	2.73457e+07	4.22793e+07	3.47918e+07	2.78233e+07	2.96595e+07	4.39216e+07	3.36597e+07
TG 16:1_18:1_18:2	C55 H98 O6	0.46	-0.59	0.999853	0.999773	1.61617e+09	2.47046e+09	2.72371e+09	6.02784e+09	4.24242e+09	1.18079e+09	2.16955e+09	1.32871e+09	3.47688e+09	4.11682e+09	3.0264e+09	3.67786e+09	1.2063e+09	4.4076e+09	2.47501e+09	2.80004e+09
PC O-32:0	C40 H82 N O7 P	0.15	0.11	0.999861	1	1.64083e+07	1.50415e+07	1.62273e+07	1.49446e+07	1.26197e+07	2.04019e+07	1.84459e+07	1.77835e+07	1.42965e+07	1.92217e+07	1.95143e+07	1.55342e+07	1.73905e+07	1.48169e+07	2.19009e+07	1.61025e+07
PC 31:1	C39 H76 N O8 P	-0.03	0.07	0.999862	0.994573	5.14217e+07	2.01283e+07	1.96752e+07	1.34054e+07	1.81885e+07	2.9594e+07	2.49801e+07	2.06263e+07	1.98471e+07	1.67892e+07	1.90763e+07	2.02057e+07	1.01142e+07	3.99526e+07	3.33074e+07	6.17053e+06
TG 17:1_18:2_18:2	C56 H98 O6	0.78	-0.76	0.999874	0.989205	7.88694e+06	1.07728e+07	1.08905e+07	3.27873e+07	1.98656e+07	4.77873e+06	9.1358e+06	1.66617e+06	1.42861e+07	2.50064e+07	1.20531e+07	2.29463e+07	3.80891e+06	2.39069e+07	8.80306e+06	1.47674e+07
LPE 18:2	C23 H44 N O7 P	0.13	0.15	0.99988	0.903907	3.01016e+06	3.60824e+06	2.43955e+06	2.21443e+06	2.92045e+06	5.04549e+06	3.96147e+06	2.95111e+06	2.63331e+06	2.67547e+06	3.52042e+06	3.2752e+06	3.31555e+06	2.90045e+06	3.31082e+06	2.35717e+06
LPE 18:2	C23 H44 N O7 P	0.13	0.15	0.99988	0.903907	3.01016e+06	3.60824e+06	2.43955e+06	2.21443e+06	2.92045e+06	5.04549e+06	3.96147e+06	2.95111e+06	2.63331e+06	2.67547e+06	3.52042e+06	3.2752e+06	3.31555e+06	2.90045e+06	3.31082e+06	2.35717e+06
Propanoylcarnitine	C10 H19 N O4	-0.16	0.3	0.999884	0.995481	482843	561361	411609	484313	632512	632620	671098	625748	463726	315749	404753	474618	555940	384962	474814	584650
PC 36:2; PC 18:1-18:1; [M+H]+	C44 H84 N O8 P	0.04	0.02	0.9999	0.999996	9.90159e+08	8.31528e+08	8.98884e+08	1.07074e+09	7.64781e+08	1.09867e+09	1.01084e+09	9.78379e+08	8.02076e+08	9.21247e+08	1.44111e+09	1.01996e+09	1.12345e+09	8.33749e+08	1.17576e+09	6.07607e+08
PC 44:10; PC 22:5-22:5; [M+H]+	C52 H84 N O8 P	-0.21	0.27	0.999908	0.955001	2.67105e+07	2.68493e+07	1.68096e+07	1.24168e+07	1.64573e+07	3.66212e+07	2.64352e+07	1.23663e+07	1.75793e+07	2.03972e+07	1.34213e+07	2.01156e+07	1.99202e+07	1.98184e+07	1.56455e+07	1.16818e+07
PI 38:3	C47 H85 O13 P	-0.14	-0.23	0.99991	0.99999	1.05318e+07	7.51893e+06	6.61456e+06	1.23431e+07	9.31203e+06	8.25876e+06	8.11028e+06	1.52056e+07	6.62773e+06	6.7271e+06	9.66523e+06	1.01254e+07	9.88157e+06	1.04243e+07	1.01308e+07	1.23147e+07
PC 38:3	C46 H86 N O8 P	0.23	0.03	0.999914	1	7.94815e+07	7.24719e+07	7.27654e+07	8.24945e+07	6.33755e+07	9.95774e+07	8.41648e+07	9.29454e+07	7.12758e+07	8.90102e+07	1.04134e+08	9.00959e+07	7.35072e+07	9.74475e+07	1.04383e+08	7.63565e+07
PC 20:3_20:4	C48 H82 N O8 P	-0.28	0.28	0.999922	0.999632	6.13897e+07	3.49808e+07	3.93396e+07	2.10886e+07	3.65766e+07	5.14108e+07	6.40841e+07	3.08502e+07	5.0315e+07	2.53913e+07	2.19708e+07	3.56523e+07	3.74766e+07	3.51024e+07	4.64068e+07	3.03334e+07
Cer (m42:3) (m16:0/26:3)	C42 H79 N O2	0.27	-0.22	0.999927	0.991961	1.65339e+07	1.81392e+07	2.53322e+07	1.36949e+07	1.64275e+07	2.26309e+07	1.52683e+07	1.45726e+07	2.29021e+07	1.33864e+07	2.19095e+07	1.99022e+07	1.72926e+07	1.89331e+07	2.2163e+07	1.80032e+07
PC 36:8; PC 18:4-18:4; [M+H]+	C44 H72 N O8 P	0.28	0.18	0.999927	0.999999	858190	495857	559891	606810	226642	791267	1.03518e+06	624150	817831	688123	637809	727886	902218	503161	749385	494758
PE 40:5	C45 H80 N O8 P	-0.09	0.22	0.999938	0.999999	6.65616e+07	1.04574e+08	6.67731e+07	6.81099e+07	5.44108e+07	1.39992e+08	6.56885e+07	8.4e+07	5.65689e+07	7.05912e+07	7.45564e+07	3.80447e+07	6.44487e+07	6.43338e+07	6.37187e+07	8.22405e+07
LPE 22:4; [M+H]+	C27 H48 N O7 P	0.04	0.19	0.999938	0.636936	1.85007e+06	2.74135e+06	1.62854e+06	1.68822e+06	2.12039e+06	3.53674e+06	2.1785e+06	1.95998e+06	1.7745e+06	1.62727e+06	1.98049e+06	1.86321e+06	2.26275e+06	1.6551e+06	2.11508e+06	1.47712e+06
PS 40:7; PS 18:1-22:6; [M+H]+	C46 H76 N O10 P	0.42	0.22	0.999939	1	6.51637e+06	5.86539e+06	4.90633e+06	4.62749e+06	5.67751e+06	1.54421e+07	1.40424e+07	5.09201e+06	3.97392e+06	7.11271e+06	7.31375e+06	8.50844e+06	9.47575e+06	7.4143e+06	6.68814e+06	1.69964e+07
ACar 16:0; [M]+	C23 H46 N O4	0.12	-0.09	0.999945	1	6.35354e+07	7.68488e+07	4.96595e+07	3.18038e+07	6.61347e+07	1.14644e+08	7.7812e+07	4.24741e+07	6.70101e+07	5.27007e+07	8.27624e+07	5.63004e+07	1.21687e+08	5.07932e+07	9.58395e+07	5.69667e+07
TG 16:1_18:2_18:2	C55 H96 O6	0.76	-0.69	0.999951	0.99987	2.85418e+08	3.42517e+08	4.3636e+08	1.42122e+09	7.7499e+08	1.97555e+08	3.56195e+08	1.86658e+08	6.63632e+08	8.65575e+08	4.5735e+08	6.51014e+08	1.80151e+08	9.20119e+08	4.01126e+08	4.9131e+08
PC 40:8	C48 H80 N O8 P	-0.08	-0.1	0.999953	0.999982	2.06294e+06	1.13183e+06	2.76948e+06	1.51411e+06	1.65802e+06	1.10956e+06	1.9106e+06	1.44022e+06	2.00252e+06	1.38824e+06	2.08217e+06	843972	1.77806e+06	1.90916e+06	1.55074e+06	516723
ACar 12:0; [M]+	C19 H38 N O4	0.11	0.02	0.999953	1	3.18159e+06	3.37545e+06	2.1851e+06	1.48901e+06	2.96694e+06	4.34488e+06	3.69899e+06	2.15425e+06	3.19767e+06	2.41944e+06	3.53462e+06	2.58512e+06	4.32356e+06	2.10282e+06	3.78449e+06	2.8065e+06
PE 38:7	C43 H72 N O8 P	-0.03	-0.02	0.999962	0.999903	5.27321e+06	5.79139e+06	5.3173e+06	5.37076e+06	5.13816e+06	6.88427e+06	5.04941e+06	6.34391e+06	4.4964e+06	5.49292e+06	5.01096e+06	6.10988e+06	6.00316e+06	5.96222e+06	4.73564e+06	5.70018e+06
PC 35:2; PC 16:0-19:2; [M+H]+	C43 H82 N O8 P	-0.14	-0.47	0.999968	1	8.56133e+07	4.01003e+07	3.22462e+07	5.52817e+07	3.78955e+07	5.07511e+07	4.20675e+07	9.07486e+07	7.01891e+07	3.14851e+07	2.80672e+07	5.53422e+07	4.84496e+07	8.40016e+07	2.75171e+07	7.99527e+07
TG 18:1_18:2_22:6	C61 H100 O6	0.46	-0.39	0.999969	0.999886	8.98121e+06	1.24114e+07	1.41017e+07	3.32163e+07	2.0935e+07	6.11564e+06	1.25213e+07	6.05096e+06	1.66315e+07	2.71831e+07	1.26811e+07	1.9938e+07	7.48712e+06	2.21079e+07	1.08941e+07	1.34431e+07
PE O-18:1_22:4	C45 H82 N O7 P	0.13	-0.1	0.999975	1	3.41819e+07	3.58429e+07	4.42599e+07	2.68558e+07	2.95325e+07	4.55589e+07	3.05905e+07	2.91831e+07	3.71282e+07	4.67566e+07	3.96411e+07	2.70384e+07	2.72642e+07	3.27208e+07	4.45178e+07	3.18861e+07
TG 17:1_18:1_18:2	C56 H100 O6	0.4	-0.99	0.999975	0.989709	2.12986e+07	5.66987e+07	4.32792e+07	1.20117e+08	7.67137e+07	2.31688e+07	2.92327e+07	1.67228e+07	7.93107e+07	8.04119e+07	4.42691e+07	5.25213e+07	2.6276e+07	7.74001e+07	4.85672e+07	5.57736e+07
PC O-16:0	C24 H50 N O7 P	0.06	0.02	0.999976	0.999997	3.41136e+07	3.17724e+07	2.5881e+07	2.33063e+07	2.88434e+07	4.3162e+07	3.83652e+07	2.7195e+07	3.04329e+07	2.82017e+07	2.97689e+07	3.16154e+07	4.14833e+07	3.15129e+07	3.45539e+07	2.43662e+07
ACar 16:1; [M]+	C23 H44 N O4	0.01	-0.15	0.999976	1	2.09819e+07	2.31316e+07	1.57402e+07	8.73226e+06	1.64166e+07	3.30894e+07	2.10856e+07	1.14875e+07	1.90417e+07	1.65628e+07	2.29701e+07	1.78702e+07	2.78194e+07	1.35907e+07	2.55332e+07	1.59616e+07
TG 16:0_16:0_18:1	C53 H100 O6	0.33	-0.52	0.999978	0.99924	5.28688e+06	1.40632e+07	1.18697e+07	1.4651e+07	1.1652e+07	1.82774e+06	6.89724e+06	9.12643e+06	1.87171e+07	2.03982e+07	1.37966e+07	1.09949e+07	8.26172e+06	1.16707e+07	1.13455e+07	1.22742e+07
PE 44:9; PE 24:4-20:5; [M+H]+	C49 H80 N O8 P	-0.21	-0.01	0.999978	0.999999	1.78925e+07	2.58504e+07	1.43003e+07	1.49609e+07	3.9625e+06	3.32966e+07	1.61716e+07	1.51281e+07	1.31354e+07	1.5366e+07	1.29831e+07	1.73647e+07	1.70751e+07	1.64093e+07	1.33647e+07	1.50667e+07
TG 16:1_18:2_22:6	C59 H96 O6	0.72	-0.41	0.999979	0.996055	4.17368e+06	4.67357e+06	5.90459e+06	1.48415e+07	7.72302e+06	2.6885e+06	5.45866e+06	681141	7.65001e+06	1.34596e+07	5.70147e+06	9.79649e+06	2.53255e+06	1.06684e+07	4.85526e+06	5.98637e+06
ACar (15:0)	C22 H43 N O4	0.08	-0.09	0.99998	1	523511	721040	378830	179691	428693	992920	636815	245926	559224	397452	734430	385220	792690	342711	828430	339319
PS 40:8; PS 20:4-20:4; [M+H]+	C46 H74 N O10 P	0.08	0.04	0.999981	0.999997	4.71465e+06	3.24286e+06	4.43716e+06	2.39261e+06	3.88209e+06	3.98554e+06	3.65155e+06	4.70614e+06	4.28751e+06	3.13875e+06	4.14935e+06	3.99646e+06	3.70274e+06	3.29199e+06	3.96456e+06	4.27983e+06
PEtOH 38:6; PEtOH 16:0-22:6; [M+NH4]+	C43 H73 O8 P	0.97	-0.01	0.999983	0.984502	2.40435e+07	7.4431e+07	1.65737e+07	4.9403e+06	4.45284e+07	3.36022e+07	3.27042e+07	4.71771e+07	5.60476e+07	3.83163e+07	5.45683e+06	4.10335e+07	6.3643e+07	4.69467e+07	3.18799e+07	1.43528e+06
PC 35:1	C43 H84 N O8 P	-0.11	0.37	0.999983	0.997384	6.12646e+07	6.58825e+07	5.92989e+07	8.08335e+07	4.94038e+07	8.75171e+07	5.48205e+07	8.75069e+07	5.06479e+07	6.67872e+07	8.36947e+07	5.11515e+07	5.40528e+07	4.74739e+07	8.41701e+07	5.59824e+07
PC O-18:3	C26 H48 N O7 P	0.08	0.18	0.999983	0.994366	3.15463e+06	3.49747e+06	2.4901e+06	2.28845e+06	2.60101e+06	4.12406e+06	4.32757e+06	2.94545e+06	2.77404e+06	2.75461e+06	3.18864e+06	3.22798e+06	3.49522e+06	3.09882e+06	3.14791e+06	2.52439e+06
PC O-34:1	C42 H84 N O7 P	0.35	-0.09	0.999984	1	5.27208e+06	4.23617e+06	5.01333e+06	4.64738e+06	292501	6.09194e+06	4.64688e+06	5.4423e+06	5.97877e+06	7.34621e+06	5.64248e+06	6.34461e+06	197283	5.58903e+06	5.84908e+06	5.15771e+06
LPC 16:1	C24 H48 N O7 P	0.09	0.04	0.999985	0.999976	5.68896e+06	6.79301e+06	5.04297e+06	4.99397e+06	4.63285e+06	8.62304e+06	7.15615e+06	5.86844e+06	5.32504e+06	5.58487e+06	5.80215e+06	6.77125e+06	6.61686e+06	6.17356e+06	6.5156e+06	5.19928e+06
PC 30:1; PC 11:0-19:1; [M+H]+	C38 H74 N O8 P	-0.01	-0.79	0.999985	0.999988	3.04374e+06	1.68365e+06	161138	1.12627e+06	1.39788e+06	3.82099e+06	1.8408e+06	1.32327e+06	360220	3.07673e+06	1.14611e+06	1.64563e+06	3.38333e+06	2.65862e+06	2.9554e+06	1.07629e+06
PC 40:7	C48 H82 N O8 P	0.09	0.13	0.999986	1	3.0398e+07	3.73352e+07	3.08017e+07	1.7628e+07	2.74784e+07	4.20654e+07	2.6921e+07	1.3666e+07	3.59416e+07	3.50316e+07	3.00171e+07	2.74859e+07	2.27155e+07	2.21791e+07	2.98872e+07	2.68865e+07
LPC 22:4-SN1	C30 H54 N O7 P	0.21	-0.23	0.999987	1	1.94727e+06	3.08716e+06	1.50121e+06	1.69061e+06	1.81574e+06	3.94145e+06	2.17845e+06	1.83887e+06	2.1641e+06	1.86261e+06	2.04928e+06	2.48687e+06	3.27501e+06	2.34494e+06	2.36189e+06	1.72214e+06
SM d34:0; SM d22:0/12:0; [M+H]+	C39 H81 N2 O6 P	0.07	0.01	0.999987	1	1.59433e+07	1.77081e+07	1.49067e+07	1.29157e+07	1.40345e+07	1.9026e+07	1.53669e+07	1.2459e+07	1.68015e+07	1.79079e+07	1.56343e+07	1.50219e+07	1.71305e+07	1.42222e+07	1.49141e+07	1.28477e+07
PC O-22:5	C30 H52 N O7 P	0.02	-0.01	0.99999	0.998464	1.94429e+07	4.40694e+07	1.91804e+07	1.26368e+07	2.18495e+07	5.14939e+07	2.17809e+07	1.74881e+07	1.57123e+07	2.17584e+07	1.73718e+07	2.50194e+07	2.01512e+07	2.37879e+07	2.31211e+07	2.09161e+07
LPC 20:4	C28 H50 N O7 P	-0.09	0.19	0.99999	0.667087	8.07905e+07	1.00328e+08	6.09207e+07	5.43303e+07	6.42789e+07	7.678e+07	9.00948e+07	7.03324e+07	5.84959e+07	6.47111e+07	6.86546e+07	7.01344e+07	6.92645e+07	6.92941e+07	1.90867e+07	5.97612e+07
LPC 22:6-SN2	C30 H50 N O7 P	-0.02	0.09	0.99999	0.998513	3.40832e+08	3.65877e+08	2.52686e+08	2.13237e+08	2.86265e+08	4.88239e+08	3.86511e+08	2.93416e+08	2.68743e+08	2.98646e+08	2.86921e+08	3.68687e+08	3.6514e+08	3.48411e+08	2.90459e+08	2.79197e+08
PE 38:5; PE 18:1-20:4; [M+H]+	C43 H76 N O8 P	-0.09	-0.08	0.999991	0.998422	1.28899e+08	1.37092e+08	1.58771e+08	1.03035e+08	1.10362e+08	1.2375e+08	1.54657e+08	7.70872e+07	1.075e+08	1.34357e+08	1.29357e+08	1.20626e+08	1.48787e+08	1.15806e+08	1.30903e+08	1.14791e+08
TG 16:0_16:0_18:1	C53 H100 O6	-0.8	0.52	0.999992	0.993835	1.26115e+08	1.96852e+07	1.81248e+08	1.46129e+08	1.5939e+08	1.47018e+08	1.375e+08	1.67567e+08	7.29067e+07	6.71562e+07	1.04014e+08	8.31437e+07	1.82862e+08	9.46793e+07	1.11628e+08	1.02761e+08
PE 40:4	C45 H82 N O8 P	-0.31	-0.23	0.999993	0.739513	1.99553e+07	2.27309e+07	1.81921e+07	1.93487e+07	1.55696e+07	2.837e+07	1.6069e+07	422287	1.42116e+07	7.75201e+06	3.38948e+07	1.75543e+07	1.74988e+07	1.52796e+07	2.90517e+07	1.96387e+07
PE O-18:2_22:6	C45 H76 N O7 P	-0.14	-0.06	0.999993	0.999762	2.12596e+07	1.51567e+07	1.67782e+07	1.44438e+07	1.61326e+07	1.83915e+07	1.6567e+07	8.31944e+06	1.88627e+07	1.28438e+07	1.47243e+07	1.43051e+07	2.22961e+07	1.82227e+07	1.21583e+07	1.58235e+07
PC 34:3	C42 H78 N O8 P	-0.2	0.31	0.999993	0.990843	4.11511e+08	3.39978e+08	4.22246e+08	3.43036e+08	4.09791e+08	4.16049e+08	4.61362e+08	3.02227e+08	3.9519e+08	3.31422e+08	3.10664e+08	3.26194e+08	4.26732e+08	3.18891e+08	1.7822e+08	3.46598e+08
TG 18:1_18:2_18:3	C57 H98 O6	0.84	-0.66	0.999993	0.999865	1.61257e+08	1.98994e+08	2.25039e+08	1.06307e+09	5.33306e+08	1.2719e+08	1.97581e+08	7.37198e+07	3.44343e+08	4.16013e+08	3.05291e+08	4.27037e+08	8.27025e+07	6.85081e+08	1.94129e+08	3.18652e+08
PC 34:2; PC 17:1-17:1; [M+H]+	C42 H80 N O8 P	0.05	0.08	0.999993	0.999034	4.5952e+09	4.259e+09	3.86083e+09	3.46482e+09	4.20662e+09	5.51239e+09	4.68477e+09	3.92749e+09	4.03414e+09	3.65875e+09	4.85497e+09	4.36586e+09	4.67646e+09	3.73461e+09	5.39574e+09	3.27285e+09
PC 42:2	C50 H96 N O8 P	0.72	-0.69	0.999994	0.999997	3.37692e+06	2.51596e+06	9.90901e+06	1.72961e+06	2.61523e+06	1.84859e+06	1.74451e+06	1.89521e+06	4.71385e+06	8.90392e+06	4.97168e+06	1.82066e+06	1.11417e+06	2.62252e+06	3.8953e+06	3.41494e+06
LPE 22:4; [M+H]+	C27 H48 N O7 P	0.17	-0.01	0.999994	0.999999	1.31491e+06	2.2289e+06	1.05919e+06	1.10056e+06	1.05808e+06	2.46926e+06	1.63472e+06	1.39441e+06	1.27716e+06	1.44447e+06	1.23512e+06	1.88412e+06	1.69391e+06	1.68829e+06	1.27983e+06	1.3611e+06
PC 40:5; PC 22:1-18:4; [M+H]+	C48 H86 N O8 P	0.22	-0.62	0.999995	0.943354	1.78647e+08	8.50236e+07	1.45755e+08	1.37648e+08	6.50195e+07	1.45401e+08	1.75551e+08	5.21279e+06	1.43866e+08	1.61454e+08	1.6895e+08	2.42053e+08	1.74045e+08	1.49078e+08	1.90902e+08	8.17933e+07
ACar 18:0; [M]+	C25 H50 N O4	0.02	-0.19	0.999996	1	2.19117e+07	2.64835e+07	1.65984e+07	1.13597e+07	1.98863e+07	3.6098e+07	2.51797e+07	1.43701e+07	2.06124e+07	1.84375e+07	2.9788e+07	1.66168e+07	3.34521e+07	1.48786e+07	3.25117e+07	1.89967e+07
PS 40:6; PS 20:3-20:3; [M+H]+	C46 H78 N O10 P	-0.07	0.18	0.999996	0.793257	2.97981e+07	1.9555e+07	2.34106e+07	2.69557e+07	2.86223e+07	2.34003e+07	2.89492e+07	3.08527e+07	2.3655e+07	2.1254e+07	2.43086e+07	2.46942e+07	2.73327e+07	2.67511e+07	1.42374e+07	2.3927e+07
PC 14:1_28:7	C50 H84 N O8 P	0.27	1.41	0.999996	0.271259	9.07391e+06	6.15416e+06	6.90233e+06	5.65314e+06	3.93254e+06	2.01678e+07	1.25746e+07	8.08273e+06	8.16384e+06	7.5924e+06	9.88165e+06	7.08421e+06	1.09851e+06	6.66353e+06	1.05803e+07	955566
PE 42:7; PE 20:1-22:6; [M+H]+	C47 H80 N O8 P	0.3	0.06	0.999996	1	1.46719e+07	9.41496e+06	6.64636e+06	8.78537e+06	9.34949e+06	1.29547e+07	1.27764e+07	9.63454e+06	7.07147e+06	1.13259e+07	1.18329e+07	1.11533e+07	9.9205e+06	1.06052e+07	1.32217e+07	1.08535e+07
ACar 20:0; [M]+	C27 H54 N O4	-0.44	0.15	0.999996	0.999795	1.18837e+06	1.32396e+06	783189	411949	1.01996e+06	1.85246e+06	1.31961e+06	729029	750189	702389	1.2173e+06	405849	1.28731e+06	424861	1.3847e+06	820532
PC 38:3	C46 H86 N O8 P	-1.5	0.61	0.999997	0.963384	1.1881e+08	3.23124e+07	1.16403e+08	4.77836e+06	1.06542e+08	3.52731e+07	1.16524e+08	1.39187e+08	1.03287e+07	1.46086e+08	4.12538e+07	1.14205e+07	1.31945e+08	1.4564e+07	1.60744e+08	5.33856e+06
TG 15:0_16:0_18:1	C52 H98 O6	-0.26	1.14	0.999997	0.265466	1.95245e+08	1.89123e+08	7.89699e+07	2.03518e+08	2.05555e+08	1.52123e+08	1.43442e+08	2.00109e+08	2.41919e+08	1.565e+08	1.46368e+08	1.65241e+08	4.72936e+07	7.88863e+07	1.39368e+08	8.12571e+07
LPC 18:0-SN1	C26 H54 N O7 P	0.1	0.11	0.999998	0.96803	1.14168e+08	1.39955e+08	1.00098e+08	9.1652e+07	1.03917e+08	1.66905e+08	1.38987e+08	1.05324e+08	1.015e+08	1.14411e+08	1.14649e+08	1.26692e+08	1.25516e+08	1.05478e+08	1.21086e+08	9.92393e+07
PC O-34:3	C42 H80 N O7 P	0.09	0.15	0.999998	0.99961	4.91074e+07	7.17696e+07	5.95519e+07	5.7305e+07	4.39407e+07	9.85167e+07	6.58542e+07	6.29046e+07	5.38977e+07	5.46444e+07	7.00171e+07	7.178e+07	5.67447e+07	5.22342e+07	6.91712e+07	5.96633e+07
PC 30:1; PC 8:0-22:1; [M+H]+	C38 H74 N O8 P	0.01	0.22	0.999998	0.772121	5.93545e+07	6.06801e+07	4.89206e+07	4.4385e+07	4.78868e+07	8.71479e+07	6.7012e+07	5.38025e+07	5.51721e+07	6.08007e+07	4.99721e+07	5.41703e+07	5.48097e+07	5.15932e+07	5.24723e+07	4.80444e+07
ACar 16:2; [M]+	C23 H42 N O4	0.17	0.22	0.999998	1	8.2882e+06	6.51524e+06	6.13556e+06	3.68113e+06	6.83762e+06	9.26914e+06	8.13489e+06	4.10216e+06	7.52607e+06	5.15047e+06	8.0237e+06	6.73031e+06	9.68893e+06	4.79368e+06	8.05634e+06	4.83621e+06
TG 18:1_18:1_18:1	C57 H104 O6	0.12	-0.42	0.999998	0.999745	1.21535e+09	1.96532e+09	1.9221e+09	3.27119e+09	3.18287e+09	1.25875e+09	1.60618e+09	1.47435e+09	2.12984e+09	2.07211e+09	2.14343e+09	2.08213e+09	1.43697e+09	2.5429e+09	2.03973e+09	2.08666e+09
PC O-38:6	C46 H82 N O7 P	0.27	0.12	0.999999	0.999997	4.40973e+07	2.84768e+07	3.25021e+07	3.30545e+07	3.77291e+07	4.81269e+07	5.11095e+07	3.53005e+07	1.64503e+07	3.77541e+07	4.10841e+07	4.33626e+07	4.32524e+07	3.57984e+07	4.98023e+07	3.40488e+07
PC 32:1; PC 13:0-19:1; [M+H]+	C40 H78 N O8 P	-0.07	0.1	0.999999	0.976843	1.2584e+09	1.29524e+09	1.18076e+09	1.10734e+09	1.17419e+09	1.69415e+09	1.35445e+09	1.34672e+09	1.1602e+09	1.07129e+09	1.17124e+09	1.33776e+09	1.41819e+09	1.20101e+09	1.32234e+09	1.17692e+09
SM d37:1; SM d23:0/14:1; [M+H]+	C42 H85 N2 O6 P	0.14	-0.2	0.999999	0.992105	4.89628e+06	3.72579e+06	3.84293e+06	4.62205e+06	3.22766e+06	4.52876e+06	1.18212e+06	5.37654e+06	3.94785e+06	4.73238e+06	4.58808e+06	5.64603e+06	4.27718e+06	2.928e+06	5.39047e+06	4.63537e+06
PC 13:1_26:5	C47 H82 N O8 P	-0.04	0.28	0.999999	0.95903	1.07648e+08	5.73689e+07	9.22117e+07	5.50918e+07	9.53187e+07	7.52856e+07	8.37181e+07	9.80212e+07	7.01175e+07	7.4949e+07	6.05684e+07	8.20911e+07	8.22056e+07	7.85254e+07	6.89052e+07	6.42149e+07
ACar 18:2; [M]+	C25 H46 N O4	-0.02	-0.04	0.999999	1	2.72547e+07	2.19955e+07	2.05006e+07	9.19313e+06	1.95198e+07	3.02622e+07	2.179e+07	1.29394e+07	2.10514e+07	1.54657e+07	2.51818e+07	2.08037e+07	2.79815e+07	1.44616e+07	2.82239e+07	1.36736e+07
PC 33:1; PC 7:0-26:1; [M+H]+	C41 H80 N O8 P	-0.08	0.02	0.999999	1	2.15761e+08	1.66203e+08	1.51796e+08	1.49209e+08	1.59899e+08	2.00923e+08	1.87569e+08	1.59079e+08	1.73729e+08	1.55498e+08	1.31105e+08	1.4466e+08	2.17931e+08	1.80915e+08	1.34786e+08	1.62469e+08
PE O-16:1_22:4	C43 H78 N O7 P	-0.04	0.17	0.999999	0.999999	3.82042e+07	5.75415e+07	4.43162e+07	3.82549e+07	3.23238e+07	5.85314e+07	3.63571e+07	4.60409e+07	3.8194e+07	4.23942e+07	5.27262e+07	3.68657e+07	3.50476e+07	3.38398e+07	5.94673e+07	3.80291e+07
LPE 40:5	C45 H82 N O7 P	0.15	-0.22	0.999999	0.999896	5.72276e+06	2.91646e+06	4.47858e+06	4.7379e+06	4.53332e+06	4.076e+06	4.07175e+06	5.44966e+06	2.88073e+06	5.60121e+06	5.26466e+06	4.98637e+06	3.59511e+06	4.85686e+06	6.27763e+06	5.16353e+06
TAG 58:8; TAG 18:1-18:1-22:6; [M+NH4]+	C61 H102 O6	0.02	-0.43	0.999999	1	1.65342e+07	3.28231e+07	2.90757e+07	4.45204e+07	4.44419e+07	1.64457e+07	2.07248e+07	1.56524e+07	3.08154e+07	3.9992e+07	2.4874e+07	3.20944e+07	1.24498e+07	3.33534e+07	2.22136e+07	2.77451e+07
PC 37:5	C45 H80 N O8 P	0.05	-0.02	0.999999	1	2.00564e+07	1.75436e+07	2.38858e+07	1.5461e+07	1.37243e+07	2.01271e+07	1.93312e+07	1.53462e+07	1.98458e+07	2.55799e+07	1.90399e+07	1.6672e+07	1.66376e+07	1.86939e+07	1.84415e+07	1.15806e+07
ACar (19:0)	C26 H51 N O4	-0.38	-0.15	1	1	386880	330000	257679	126387	258094	388733	280656	146868	261696	238574	186284	211574	455738	176250	389168	207746
TG 16:0_18:1_18:2	C55 H100 O6	0.1	-0.41	1	0.999267	2.91201e+09	4.80015e+09	4.65388e+09	7.80998e+09	6.71922e+09	2.50346e+09	3.67376e+09	3.23461e+09	5.46792e+09	4.59389e+09	4.94483e+09	5.21805e+09	2.93327e+09	5.86935e+09	4.33045e+09	4.8729e+09
HexCer-NS d40:2; HexCer-NS d18:1/22:1; [M+H]+	C46 H87 N O8	-0.38	-1.77	1	0.686376	9.63866e+07	2.00536e+07	1.68109e+08	1.39601e+07	2.38413e+07	1.58349e+07	2.04126e+07	1.19979e+07	4.73424e+07	1.99449e+08	4.2129e+07	2.01005e+07	1.32594e+07	3.24986e+07	1.25959e+08	9.10374e+07
PS 36:1; PS 23:0-13:1; [M+H]+	C42 H80 N O10 P	0.89	-0.95	1	0.997744	2.86874e+07	1.88608e+07	7.85032e+07	1.82203e+07	2.49143e+07	1.21791e+07	2.05316e+07	1.37405e+07	5.8926e+07	7.19179e+07	2.89826e+07	1.22879e+07	1.59475e+07	3.9951e+07	3.64063e+07	2.9953e+07
PE 36:2; PE 18:0-18:2; [M+H]+	C41 H78 N O8 P	0.1	-0.01	1	1	1.11593e+08	1.21679e+08	1.45762e+08	9.20675e+07	8.77582e+07	1.52758e+08	1.08796e+08	1.19457e+08	9.21303e+07	1.47635e+08	1.37269e+08	1.12748e+08	9.16627e+07	9.35309e+07	1.53621e+08	1.36812e+08
PC 38:6; PC 18:3-20:3; [M+H]+	C46 H80 N O8 P	0.11	0.21	1	0.976571	6.07205e+08	4.85543e+08	4.00727e+08	3.60394e+08	3.99755e+08	6.49272e+08	6.46542e+08	3.88531e+08	5.1003e+08	4.51989e+08	5.02404e+08	4.16687e+08	4.94155e+08	4.09439e+08	5.17784e+08	3.49515e+08
PC O-18:0	C26 H54 N O7 P	0.01	0.15	1	0.949059	3.83352e+06	4.95546e+06	3.74662e+06	3.27726e+06	3.46707e+06	5.54716e+06	4.63025e+06	3.22097e+06	3.65775e+06	4.21082e+06	3.42504e+06	3.991e+06	4.10747e+06	3.43711e+06	3.85749e+06	3.06299e+06
ACar 18:2; [M]+	C25 H46 N O4	0.06	0.09	1	0.999999	2.73626e+06	3.37967e+06	2.15109e+06	1.88946e+06	2.17213e+06	4.62839e+06	3.36113e+06	2.52278e+06	2.30236e+06	2.29198e+06	3.23255e+06	2.8053e+06	3.93085e+06	2.12658e+06	3.22464e+06	2.30709e+06
PE 40:6	C45 H78 N O8 P	-0.2	-0.02	1	1	2.16033e+08	1.77487e+08	1.8946e+08	2.20927e+08	1.90953e+08	2.06197e+08	2.08582e+08	2.96347e+08	1.62093e+08	1.65354e+08	1.8672e+08	2.14097e+08	2.07532e+08	2.01737e+08	2.14048e+08	2.28332e+08
PC 36:2; PC 18:1-18:1; [M+H]+	C44 H84 N O8 P	0.43	-1.43	1	0.92586	4.07764e+06	3.09707e+06	7.83134e+06	3.60603e+06	1.12606e+06	2.19569e+06	3.49962e+06	394938	6.28919e+06	7.05674e+06	4.06841e+06	3.53831e+06	1.08368e+06	5.23693e+06	4.61771e+06	4.31216e+06
PE 38:6; PE 18:2-20:4; [M+H]+	C43 H74 N O8 P	-0.15	0.22	1	0.99889	6.52235e+07	7.36318e+07	4.30215e+07	4.15166e+07	4.32301e+07	9.37726e+07	6.11189e+07	3.44276e+07	5.72919e+07	5.0234e+07	4.14698e+07	4.76236e+07	5.22503e+07	3.87561e+07	5.11162e+07	2.14648e+07
PE O-18:1_22:5	C45 H80 N O7 P	-0.44	0.41	1	1	3.00802e+07	1.00947e+07	2.94016e+07	2.08663e+07	6.13682e+06	1.12388e+07	2.53223e+07	2.22252e+07	2.1891e+07	3.21078e+07	1.51743e+07	1.28921e+07	1.04712e+07	1.19796e+07	2.98092e+07	1.32507e+07
PC 38:2; PC 19:1-19:1; [M+H]+	C46 H88 N O8 P	0.18	0.19	1	1	3.89901e+07	2.82786e+07	3.72496e+07	2.81494e+07	2.65172e+07	3.90778e+07	4.04921e+07	3.37536e+07	3.16758e+07	4.1243e+07	4.03867e+07	3.38283e+07	3.26266e+07	2.9889e+07	4.23045e+07	3.10326e+07
PC 38:4; PC 19:2-19:2; [M+H]+	C46 H84 N O8 P	0.08	0.23	1	0.880419	1.14954e+09	1.0688e+09	9.2364e+08	9.09717e+08	8.95241e+08	1.35233e+09	1.12951e+09	1.09054e+09	8.96948e+08	1.0509e+09	1.10546e+09	1.05768e+09	1.01579e+09	8.58775e+08	1.17552e+09	8.8097e+08
PE 40:5; PE 18:0-22:5; [M+H]+	C45 H80 N O8 P	-0.07	-0.23	1	0.988431	8.14925e+07	4.54992e+07	7.38075e+07	1.09094e+08	5.80313e+07	8.76325e+07	6.89564e+07	7.95895e+07	5.8926e+07	7.0566e+07	8.11724e+07	7.7681e+07	5.87271e+07	6.90455e+07	1.3394e+08	1.05065e+08
PC 31:0; PC 5:0-26:0; [M+H]+	C39 H78 N O8 P	0.06	0.02	1	0.994103	8.47288e+07	6.94073e+07	6.00543e+07	5.97569e+07	2.97349e+07	8.93045e+07	7.61748e+07	6.45857e+07	7.68713e+07	6.70495e+07	5.23665e+07	6.7569e+07	9.74931e+07	7.68002e+07	5.8726e+07	6.20437e+07
LPE 20:4; [M+H]+	C25 H44 N O7 P	0.15	0.28	1	0.663982	9.37705e+06	1.33117e+07	7.77915e+06	7.68093e+06	8.61617e+06	1.68334e+07	1.16856e+07	9.49423e+06	8.74716e+06	8.97729e+06	1.00217e+07	1.04333e+07	1.12103e+07	6.94715e+06	9.59011e+06	7.86687e+06
PC 38:7; PC 18:3-20:4; [M+H]+	C46 H78 N O8 P	-0.15	0.36	1	0.999974	5.26357e+07	4.97952e+07	3.65725e+07	3.77242e+07	3.97099e+07	5.99233e+07	5.30325e+07	4.52722e+07	4.26058e+07	4.00846e+07	3.88666e+07	3.82611e+07	4.49542e+07	3.4803e+07	4.09066e+07	3.5665e+07
PC O-22:4	C30 H54 N O7 P	0.01	0.07	1	0.932231	1.17006e+07	1.70084e+07	9.28546e+06	7.96997e+06	1.0627e+07	2.44949e+07	1.31248e+07	1.08324e+07	1.02024e+07	9.25617e+06	1.26466e+07	1.09821e+07	1.211e+07	1.0673e+07	1.22612e+07	9.51165e+06
LPC 17:0-SN1	C25 H52 N O7 P	0.01	0.1	1	0.98908	3.78331e+06	3.87618e+06	3.12474e+06	2.89365e+06	3.05503e+06	4.41203e+06	4.72294e+06	3.07877e+06	3.10319e+06	3.58061e+06	3.39281e+06	3.76048e+06	3.66504e+06	3.33308e+06	3.70365e+06	2.92678e+06
PC 18:2_18:2	C44 H80 N O8 P	0.1	0.08	1	0.999555	4.87439e+08	3.27644e+08	3.14007e+08	2.75691e+08	2.18985e+08	4.91549e+08	4.87456e+08	2.69532e+08	4.28907e+08	3.18857e+08	3.66592e+08	3.18226e+08	4.29387e+08	2.87505e+08	4.41363e+08	1.47815e+08
ACar (22:1)	C29 H55 N O4	0.57	0.08	1	0.999219	84711.9	326993	83677.9	53732.2	102007	558118	241871	149002	86430.2	163984	246584	51640.3	161395	39937.9	267622	208732
PC 38:1	C46 H90 N O8 P	-0.27	0.04	1	1	1.25923e+07	1.12723e+07	2.50437e+07	8.71704e+06	1.05593e+07	1.17484e+07	1.187e+07	8.54867e+06	9.79012e+06	2.76731e+07	9.21915e+06	9.97714e+06	4.34637e+06	8.00134e+06	1.72481e+07	1.36841e+07
PC O-18:1	C26 H52 N O7 P	0.07	0.05	1	0.943306	3.46067e+07	4.69381e+07	3.08249e+07	2.48285e+07	3.29838e+07	6.76445e+07	4.01898e+07	3.40215e+07	3.22221e+07	3.11734e+07	3.65474e+07	3.67155e+07	3.76277e+07	3.60793e+07	3.58294e+07	3.03603e+07
PS 40:5; PS 20:0-20:5; [M+H]+	C46 H80 N O10 P	-0.19	0.16	1	1	4.44256e+07	3.44252e+07	1.76711e+07	2.31876e+07	2.91943e+07	2.31168e+07	3.12644e+07	3.10426e+07	3.45227e+07	2.16257e+07	2.44487e+07	2.61412e+07	3.01221e+07	1.34702e+07	4.26861e+07	2.3927e+07
PC 40:7; PC 22:3-18:4; [M+H]+	C48 H82 N O8 P	0.39	-0.34	1	0.999999	7.4304e+07	3.84727e+07	4.97982e+07	4.67321e+07	5.04147e+07	5.14564e+07	7.94069e+07	5.0093e+07	6.71847e+07	2.75294e+07	6.26178e+07	6.36779e+07	7.07759e+07	6.24094e+07	6.63864e+07	4.50542e+07
PC 36:6; PC 18:3-18:3; [M+H]+	C44 H76 N O8 P	0.04	-0.03	1	0.999933	3.45064e+08	3.98194e+08	2.63747e+08	2.45695e+08	2.48789e+08	5.334e+08	3.12901e+08	2.66152e+08	3.14583e+08	3.45771e+08	3.09555e+08	2.9047e+08	2.87052e+08	3.74718e+08	3.02278e+08	2.34397e+08
PE O-18:3_22:6	C45 H74 N O7 P	0.04	0.14	1	0.999559	3.87929e+07	2.72142e+07	2.83965e+07	2.45538e+07	2.8987e+07	3.77585e+07	3.24346e+07	2.37669e+07	3.08269e+07	2.71676e+07	2.86831e+07	2.86675e+07	3.26293e+07	2.6815e+07	2.88787e+07	2.38257e+07
PE 40:8; PE 20:4-20:4; [M+H]+	C45 H74 N O8 P	0.02	0.11	1	0.596792	4.53202e+07	4.22286e+07	5.19968e+07	3.34256e+07	3.53281e+07	5.23021e+07	4.75406e+07	3.32475e+07	4.58245e+07	5.10609e+07	4.26671e+07	3.77288e+07	6.30781e+06	4.17657e+07	4.62369e+07	3.527e+07
PE 42:10; PE 20:4-22:6; [M+H]+	C47 H74 N O8 P	0.09	0.35	1	0.981102	1.69775e+06	884652	1.05213e+06	396615	1.15699e+06	1.31368e+06	1.4727e+06	783282	522210	1.08555e+06	977420	1.34538e+06	362033	1.11974e+06	995611	944984
LPC 16:1-SN1	C24 H48 N O7 P	-0.29	0.85	1	0.981582	9.51872e+06	1.06162e+07	7.57362e+06	2.01473e+07	2.19082e+07	4.17276e+07	9.67912e+06	8.22549e+06	7.55374e+06	7.77293e+06	2.54526e+07	8.65459e+06	8.76426e+06	8.71966e+06	2.85687e+07	7.11439e+06
TG 18:1_18:1_18:2	C57 H102 O6	0.2	-0.34	1	0.999993	1.67265e+09	2.15893e+09	2.35592e+09	4.70416e+09	3.90691e+09	1.49599e+09	2.04838e+09	1.41312e+09	2.70847e+09	2.45513e+09	2.46115e+09	2.76692e+09	1.39156e+09	3.6343e+09	2.20143e+09	2.27619e+09
PC 34:4; PC 17:2-17:2; [M+H]+	C42 H76 N O8 P	-0.07	0.22	1	0.687097	1.27758e+08	1.34718e+08	9.29245e+07	9.56887e+07	8.98165e+07	1.77049e+08	1.30487e+08	1.0306e+08	1.09453e+08	1.22879e+08	1.03891e+08	1.03875e+08	1.0603e+08	9.69946e+07	1.04099e+08	8.57108e+07
PC 38:2	C46 H88 N O8 P	0.1	0.31	1	0.999995	2.15857e+07	1.68868e+07	1.85116e+07	1.51921e+07	1.51146e+07	2.37193e+07	2.21037e+07	1.95745e+07	1.64708e+07	1.90746e+07	1.98745e+07	1.88273e+07	1.63645e+07	1.58832e+07	2.2135e+07	1.71452e+07
PE 38:6; PE 16:0-22:6; [M+H]+	C43 H74 N O8 P	0.01	0.06	1	1	1.07641e+09	8.81088e+08	8.86153e+08	8.349e+08	8.92636e+08	1.0108e+09	1.06065e+09	9.87191e+08	9.0886e+08	8.53279e+08	8.65853e+08	1.01068e+09	1.01319e+09	9.5995e+08	9.28788e+08	9.62198e+08
PE O-18:1_16:0	C39 H78 N O7 P	0.08	0.17	1	0.69761	9.3077e+06	7.466e+06	7.49785e+06	6.49929e+06	7.07801e+06	1.02097e+07	1.15695e+07	7.28822e+06	7.95173e+06	7.83467e+06	9.28757e+06	7.66635e+06	8.1099e+06	7.4538e+06	1.01653e+07	125289
TG 18:2_18:2_18:3	C57 H96 O6	0.75	-0.23	1	1	1.71729e+07	1.77754e+07	1.97645e+07	1.38555e+08	4.50338e+07	1.19555e+07	1.8328e+07	7.04146e+06	2.83197e+07	3.50145e+07	2.6431e+07	4.15376e+07	8.03572e+06	5.55216e+07	1.84387e+07	1.69714e+07
SM 18:1;2O/24:1	C47 H93 N2 O6 P	0.28	-0.2	1	1	2.24523e+08	2.47808e+08	4.38329e+08	1.92796e+08	2.32206e+08	2.69179e+08	1.69787e+08	1.89338e+08	3.26206e+08	2.47461e+08	3.67085e+08	2.47409e+08	2.18662e+08	2.67212e+08	3.19756e+08	1.7088e+08
PS 42:10; PS 20:4-22:6; [M+H]+	C48 H74 N O10 P	-0.03	0.02	1	1	3.08032e+06	3.09936e+06	2.09149e+06	1.95667e+06	2.25529e+06	3.36015e+06	2.49258e+06	1.0851e+06	2.719e+06	2.36189e+06	1.76982e+06	2.88159e+06	2.44588e+06	3.06654e+06	2.22433e+06	1.30117e+06
PE 40:7; PE 18:2-22:5; [M+H]+	C45 H76 N O8 P	0.01	0.05	1	1	4.51603e+07	4.20059e+07	5.1485e+07	3.31446e+07	3.49665e+07	5.17188e+07	4.63187e+07	2.45816e+07	4.52104e+07	5.12101e+07	4.28292e+07	3.75942e+07	4.47105e+07	4.13458e+07	3.71773e+07	3.46179e+07
ACar (22:2)	C29 H53 N O4	0.58	-0.43	1	1	135577	454725	81490.5	57728.4	132125	799473	244137	174487	139685	211202	184519	68775.6	336344	85785.3	250165	315245
SM d34:1; SM d22:1/12:0; [M+H]+	C39 H79 N2 O6 P	-0.02	0.11	1	0.961399	2.0208e+08	2.30616e+08	2.10851e+08	1.76392e+08	1.90974e+08	2.44547e+08	2.3325e+08	1.94011e+08	1.9148e+08	2.06506e+08	2.0105e+08	2.11251e+08	2.13864e+08	1.82312e+08	2.13006e+08	1.70647e+08
PE 19:1; PE 2:0-17:1; [M+H]+	C24 H46 N O8 P	0.06	-0.14	1	0.999937	2.20836e+06	2.57627e+06	7.73126e+06	4.16685e+06	2.13154e+06	2.11915e+06	3.81543e+06	3.40509e+06	2.95151e+06	4.71013e+06	3.78464e+06	3.24349e+06	3.14288e+06	3.33447e+06	2.95445e+06	2.79493e+06
PE 44:10; PE 22:5-22:5; [M+H]+	C49 H78 N O8 P	-0.08	-0.02	1	0.999819	1.30833e+08	1.62913e+08	1.03363e+08	6.57587e+07	8.93736e+07	1.81523e+08	1.1772e+08	8.60363e+07	1.02379e+08	1.19089e+08	9.15223e+07	1.372e+08	9.8498e+07	1.23334e+08	8.56872e+07	1.11499e+08
LPC 19:0-SN1	C27 H56 N O7 P	-0.13	0.04	1	0.999986	2.21239e+06	2.69837e+06	2.35961e+06	1.56619e+06	1.82389e+06	3.32942e+06	2.53304e+06	1.70267e+06	1.87542e+06	2.29364e+06	1.85181e+06	2.62421e+06	2.63603e+06	1.74179e+06	2.41868e+06	1.83088e+06
PE 38:4; PE 16:0-22:4; [M+H]+	C43 H78 N O8 P	-0.01	0.54	1	0.989207	2.82125e+07	3.42879e+07	2.71046e+07	2.59518e+07	2.76886e+07	4.82606e+07	2.55869e+07	5.07807e+07	2.81772e+07	2.53586e+07	3.35836e+07	2.67161e+07	2.75225e+07	2.43566e+07	5.4548e+07	2.4727e+07
PC 36:6; PC 18:3-18:3; [M+H]+	C44 H76 N O8 P	-0.34	0.22	1	0.999999	322548	68141.7	61530.4	77532.3	797180	72255.3	1.15106e+06	100758	57077.9	51421	852004	57846	76131.4	692231	58334.5	725584
PE O-16:1_22:5	C43 H76 N O7 P	0.05	-0.08	1	1	1.68143e+08	1.13515e+08	1.42614e+08	1.31026e+08	1.41775e+08	1.70558e+08	1.44211e+08	1.50592e+08	1.52977e+08	1.41895e+08	1.3851e+08	1.41579e+08	1.55215e+08	1.55782e+08	1.60353e+08	1.39085e+08
PC 18:3_22:6	C48 H78 N O8 P	0.23	0.11	1	0.999499	3.44031e+07	2.13231e+07	2.16038e+07	2.12784e+07	2.26844e+07	2.55992e+07	3.57096e+07	2.5931e+07	2.60679e+07	2.42192e+07	2.09522e+07	2.67433e+07	3.02808e+07	2.41796e+07	2.19827e+07	2.34314e+07
PC 36:5; PC 18:1-18:4; [M+H]+	C44 H78 N O8 P	0.04	-0.16	1	0.987175	4.19995e+08	4.9103e+08	2.63734e+08	2.4348e+08	2.54665e+08	6.65018e+08	3.98637e+07	2.56487e+08	3.13846e+08	3.87804e+08	3.08537e+08	3.87403e+08	2.87052e+08	2.82699e+08	3.02278e+08	2.34397e+08
PE 40:5; PE 18:0-22:5; [M+H]+	C45 H80 N O8 P	0.16	0.03	1	0.996847	2.28726e+08	3.60498e+08	2.20036e+08	2.05485e+08	1.80285e+08	5.1102e+08	2.16154e+08	2.50608e+08	2.03694e+08	2.49906e+08	2.50251e+08	3.06106e+08	2.06896e+08	2.06482e+08	2.79611e+08	2.51249e+08
PC 34:4; PC 17:2-17:2; [M+H]+	C42 H76 N O8 P	0.06	0.31	1	0.820942	1.8894e+07	1.48706e+07	1.31263e+07	1.24402e+07	1.38679e+07	1.98993e+07	2.06856e+07	1.63454e+07	1.57821e+07	1.32624e+07	1.48045e+07	1.43688e+07	1.80152e+07	1.23669e+07	1.65878e+07	1.26962e+07
LPC 19:0-SN1	C27 H56 N O7 P	0.11	0.12	1	0.609855	302537	453647	281360	239892	283588	536582	330346	274827	262428	330429	298574	364088	315526	162429	315644	248574
PC 31:1; PC 16:0-15:1; [M+H]+	C39 H76 N O8 P	0.01	-1.3	1	0.909491	570791	657367	1.89479e+06	591525	349621	348259	437870	372865	799266	2.39462e+06	449018	462351	241389	1.16503e+06	1.4884e+06	616038
PC 28:0; PC 14:0-14:0; [M+H]+	C36 H72 N O8 P	0.03	0.22	1	0.915491	1.55969e+07	1.47584e+07	1.14933e+07	1.15038e+07	1.14641e+07	2.05225e+07	1.65635e+07	1.33846e+07	1.36637e+07	1.43393e+07	1.20231e+07	1.32147e+07	1.4427e+07	1.2509e+07	1.31183e+07	1.1817e+07
PC O-24:6	C32 H54 N O7 P	-0.02	0.21	1	0.917238	1.99259e+06	2.56229e+06	1.11163e+06	1.27951e+06	1.77862e+06	3.74839e+06	2.36361e+06	1.77053e+06	1.57466e+06	1.32401e+06	2.07343e+06	1.65014e+06	2.06485e+06	1.56022e+06	2.01851e+06	1.36241e+06
PC O-18:2	C26 H50 N O7 P	-0.09	0.19	1	0.945339	1.09809e+08	1.22917e+08	8.42836e+07	6.47552e+07	9.52106e+07	1.74041e+08	1.2535e+08	9.10203e+07	7.90145e+07	8.33323e+07	1.16376e+08	9.89989e+07	9.87579e+07	9.49337e+07	1.15411e+08	7.23746e+07
PC 36:3; PC 17:1-19:2; [M+H]+	C44 H82 N O8 P	-0.03	0.54	1	0.963691	6.08213e+08	4.78912e+08	4.735e+08	3.95667e+08	5.4076e+08	7.21315e+08	6.5079e+08	2.81958e+08	4.63347e+08	4.12032e+08	6.23393e+08	4.69027e+08	1.07073e+08	4.36563e+08	9.53408e+08	3.84318e+08
PC 34:3; PC 14:1-20:2; [M+H]+	C42 H78 N O8 P	-0.09	0.24	1	0.964032	1.83019e+08	1.80425e+08	1.30178e+08	1.24653e+08	1.43509e+08	2.47989e+08	1.99478e+08	1.34065e+08	1.50529e+08	1.29939e+08	1.99535e+08	1.40675e+08	1.55287e+08	1.35644e+08	2.08954e+08	1.06181e+08
PC 42:10	C50 H80 N O8 P	0.06	0.11	1	0.982131	2.00718e+07	1.44713e+07	1.39336e+07	1.45283e+07	1.57965e+07	1.74318e+07	2.27701e+07	1.81145e+07	1.5728e+07	1.44713e+07	1.45399e+07	1.68157e+07	2.06082e+07	1.67825e+07	1.95525e+06	1.61664e+07
PE 36:5; PE 16:1-20:4; [M+H]+	C41 H72 N O8 P	0.01	0.14	1	0.986132	5.71079e+06	6.7144e+06	4.84485e+06	5.65416e+06	5.37926e+06	7.9527e+06	4.83535e+06	6.15104e+06	6.05672e+06	5.20084e+06	5.53161e+06	5.93971e+06	4.60063e+06	5.80455e+06	5.92473e+06	4.67515e+06
PE 36:4; PE 16:0-20:4; [M+H]+	C41 H74 N O8 P	0.1	0.04	1	0.993331	9.90351e+07	1.21712e+08	8.92434e+07	8.89561e+07	9.18564e+07	1.50423e+08	9.18169e+07	1.00138e+08	9.32289e+07	1.00164e+08	1.01776e+08	1.02947e+08	9.07499e+07	9.59527e+07	1.11687e+08	9.0842e+07
ACar (10:0)	C17 H33 N O4	-0.04	0.21	1	0.994363	392416	325184	182295	146610	313365	448607	407489	239330	273050	158977	338608	219449	413455	61048.1	319935	302334
PC 16:2_22:3	C46 H82 N O8 P	0.15	-0.1	1	0.999844	5.29696e+08	8.5695e+08	4.5158e+08	4.15551e+08	3.9976e+08	1.17126e+09	5.01088e+08	4.69181e+08	5.01947e+08	5.76721e+08	5.40695e+08	5.47854e+08	5.48242e+08	4.73767e+08	5.9805e+08	4.92834e+08
LPE 22:5; [M+H]+	C27 H46 N O7 P	0.31	-0.1	1	0.999974	1.44751e+06	3.86821e+06	985154	1.14061e+06	1.54341e+06	5.45378e+06	1.68696e+06	1.30703e+06	1.83192e+06	1.38426e+06	1.25925e+06	1.9868e+06	2.81079e+06	1.87763e+06	1.58802e+06	1.24504e+06
PC 38:6; PC 18:3-20:3; [M+H]+	C46 H80 N O8 P	0.04	0.11	1	0.999977	1.22962e+10	9.96018e+09	9.83051e+09	9.87199e+09	1.02603e+10	1.20802e+10	1.29859e+10	1.18056e+10	1.03618e+10	1.0011e+10	9.4646e+09	1.20726e+10	1.36008e+10	1.08343e+10	9.79192e+09	1.13398e+10
PC 32:2; PC 16:1-16:1; [M+H]+	C40 H76 N O8 P	-0.03	0.56	1	0.999983	1.4768e+08	2.13033e+08	1.10018e+08	9.61831e+07	1.8977e+08	1.89915e+08	1.61398e+08	1.07653e+08	1.3049e+08	1.2258e+08	2.18004e+08	1.07174e+08	1.29573e+08	1.0849e+08	1.43843e+08	9.66745e+07
TG 18:1_18:2_18:2	C57 H100 O6	0.09	-0.36	1	0.999996	8.72681e+08	1.09585e+09	1.99674e+09	3.72147e+09	2.5334e+09	7.10598e+08	1.11415e+09	5.44319e+08	1.56499e+09	1.73434e+09	1.45858e+09	1.94918e+09	5.44845e+08	2.66852e+09	1.11552e+09	1.21968e+09
TG 18:1_18:2_20:1	C59 H106 O6	0.21	-0.11	1	1	1.11077e+08	1.49984e+08	1.38317e+08	2.72457e+08	2.86504e+08	1.06242e+08	1.43467e+08	9.07571e+07	1.79697e+08	1.33873e+08	1.7999e+08	1.53682e+08	1.01105e+08	1.79845e+08	1.33067e+08	1.36162e+08
PC O-34:2	C42 H82 N O7 P	-0.01	0.03	1	1	1.30537e+07	8.71458e+06	1.14678e+07	9.66879e+06	1.05121e+07	1.54883e+07	1.51562e+07	1.31212e+07	9.73907e+06	1.12286e+07	1.21311e+07	9.10417e+06	1.31648e+07	9.4104e+06	1.45941e+07	1.45009e+07
PC 38:6	C46 H80 N O8 P	-0.24	0.17	1	1	4.57625e+08	9.2437e+08	8.77335e+08	1.02303e+09	9.59319e+08	9.65477e+08	1.13548e+09	1.29679e+09	7.65734e+08	6.94114e+08	7.57142e+08	8.7432e+08	1.16178e+09	8.51927e+08	7.84872e+08	1.02038e+09
PC 39:4; PC 17:1-22:3; [M+H]+	C47 H86 N O8 P	0.03	0.1	1	1	1.05695e+07	8.70107e+06	8.4612e+06	7.32248e+06	7.75292e+06	1.12091e+07	1.05145e+07	9.75058e+06	8.42579e+06	9.13929e+06	9.0397e+06	8.41562e+06	8.3928e+06	1.05148e+07	1.17292e+07	8.13686e+06
PE 38:3; PE 19:1-19:2; [M+H]+	C43 H80 N O8 P	0.51	0.06	1	1	4.85381e+07	1.57411e+07	3.02429e+07	4.30091e+07	4.00846e+07	6.32904e+07	5.14625e+07	5.37983e+07	4.81911e+07	6.51931e+07	4.91648e+06	5.58141e+07	4.64251e+07	4.95165e+07	5.73407e+07	5.13457e+07
ACar 20:1; [M]+	C27 H52 N O4	-0.12	-0.18	1	1	7.12413e+06	9.18176e+06	4.60892e+06	2.7941e+06	5.33992e+06	1.39842e+07	8.29242e+06	4.22655e+06	5.76674e+06	4.99747e+06	7.86552e+06	3.43679e+06	1.22655e+07	3.49483e+06	1.00779e+07	5.39096e+06
ACar (20:2)	C27 H49 N O4	-0.1	-0.13	1	1	2.15648e+06	3.12655e+06	1.63815e+06	919500	1.78908e+06	4.27693e+06	2.59085e+06	1.55006e+06	1.94138e+06	1.60656e+06	2.23871e+06	1.26502e+06	4.07889e+06	1.30514e+06	3.00845e+06	1.77666e+06

## Sheet: NEG_EX
Name	Formula	Log2 Fold Change: (EX SCR / CTRL SCR)	Log2 Fold Change: (EX KLF5KD / CTRL KLF5KD)	P-value: (EX SCR / CTRL SCR)	P-value: (EX KLF5KD / CTRL KLF5KD)	Norm. Area: CTRL SCR 1	Norm. Area: CTRL SCR 2	Norm. Area: CTRL SCR 3	Norm. Area: CTRL SCR 4	Norm. Area: CTRL KLF5KD 1	Norm. Area: CTRL KLF5KD 2	Norm. Area: CTRL KLF5KD 3	Norm. Area: CTRL KLF5KD 4	Norm. Area: EX SCR 1	Norm. Area: EX SCR 2	Norm. Area: EX SCR 3	Norm. Area: EX SCR 4	Norm. Area: EX KLF5KD 1	Norm. Area: EX KLF5KD 2	Norm. Area: EX KLF5KD 3	Norm. Area: EX KLF5KD 4
Behenic acid	C22 H44 O2	-0.48	-0.02	0.00151979	1	1.01799e+07	7.49885e+06	9.0025e+06	8.90851e+06	8.58886e+06	7.25778e+06	7.69199e+06	9.38078e+06	6.64013e+06	6.26207e+06	6.2448e+06	6.57773e+06	7.97499e+06	8.01136e+06	8.47608e+06	8.9252e+06
Stearic acid	C18 H36 O2	-0.34	-0.04	0.00608853	0.750947	8.9569e+08	9.19764e+08	8.80791e+08	9.86009e+08	9.03138e+08	8.76582e+08	8.65122e+08	9.75135e+08	7.49347e+08	6.34314e+08	6.87006e+08	7.63879e+08	8.92234e+08	6.71136e+08	8.67854e+08	8.63229e+08
Arachidic acid	C20 H40 O2	-0.43	-0.06	0.0133125	0.999564	2.22433e+07	1.81888e+07	2.19679e+07	2.34419e+07	2.02565e+07	1.84208e+07	1.78558e+07	2.31602e+07	1.69084e+07	1.46194e+07	1.62649e+07	1.66069e+07	1.85611e+07	1.62573e+07	2.21366e+07	2.262e+07
EPA	C20 H30 O2	0.43	-0.02	0.0153534	0.999995	3.70759e+06	3.9906e+06	3.34485e+06	4.15171e+06	4.35236e+06	4.18683e+06	4.91556e+06	3.95278e+06	5.25686e+06	5.13882e+06	4.28403e+06	6.78352e+06	5.36073e+06	4.20601e+06	4.03055e+06	3.81634e+06
7,10,13,16,19-docosapentaenoic acid	C22 H34 O2	0.51	0.08	0.0245958	0.984875	4.35442e+07	4.49377e+07	4.06429e+07	4.89697e+07	4.98833e+07	5.33768e+07	5.94833e+07	4.92409e+07	6.2287e+07	6.3994e+07	5.4569e+07	8.84944e+07	7.36182e+07	5.43929e+07	5.33079e+07	5.12715e+07
(+/-)11,12-EpETrE	C20 H32 O3	0.57	0.34	0.0273407	0.983294	2.0673e+06	3.17154e+06	2.28615e+06	2.71661e+06	2.41568e+06	3.19969e+06	2.99069e+06	2.05168e+06	3.69496e+06	3.74919e+06	3.3122e+06	4.63311e+06	3.60163e+06	3.41627e+06	2.17398e+06	3.12432e+06
Palmitic acid	C16 H32 O2	-0.23	-0.04	0.11269	0.892129	1.25437e+09	1.37505e+09	1.21963e+09	1.3604e+09	1.29676e+09	1.33936e+09	1.27817e+09	1.32926e+09	1.20484e+09	9.98991e+08	1.06222e+09	1.16555e+09	1.30325e+09	1.04827e+09	1.27643e+09	1.25625e+09
LPE O-18:1	C23 H48 N O6 P	0.34	0.08	0.129493	0.999822	3.79186e+06	4.44874e+06	5.61e+06	4.12742e+06	3.85842e+06	4.65174e+06	4.55313e+06	3.51585e+06	5.52255e+06	6.84126e+06	5.3149e+06	4.95885e+06	3.91129e+06	4.65606e+06	4.45458e+06	3.79946e+06
LPE 18:1	C23 H46 N O7 P	0.42	0.09	0.152739	0.999991	4.40364e+06	7.29277e+06	5.67536e+06	5.02559e+06	5.43861e+06	7.54787e+06	6.1165e+06	5.4458e+06	6.4055e+06	7.54261e+06	6.79838e+06	7.75263e+06	6.19881e+06	6.15752e+06	5.23216e+06	5.47399e+06
Pentadecylic acid	C15 H30 O2	-0.29	0.15	0.164552	0.996314	9.98963e+06	6.55867e+06	5.78975e+06	6.42523e+06	6.56695e+06	6.56401e+06	6.75671e+06	6.66143e+06	5.49571e+06	5.18121e+06	5.23654e+06	5.34882e+06	7.35908e+06	9.12529e+06	5.73393e+06	6.23983e+06
PE O-18:1_16:0	C39 H78 N O7 P	0.37	-0.11	0.17018	1	4.6596e+06	2.01814e+06	3.85238e+06	3.4008e+06	3.63444e+06	5.25512e+06	4.14891e+06	3.38631e+06	4.62817e+06	4.72983e+06	5.68977e+06	3.87287e+06	3.6012e+06	4.89993e+06	3.59253e+06	4.29889e+06
PEtOH 18:0_18:1	C41 H79 O8 P	1.16	0.22	0.170305	0.996276	1.51985e+06	2.0366e+06	1.2614e+06	1.69032e+06	2.43806e+06	2.05353e+06	2.95277e+06	2.27606e+06	3.93787e+06	3.21268e+06	2.92637e+06	4.11383e+06	6.01544e+06	2.74639e+06	1.84484e+06	557148
Docosahexaenoic acid	C22 H32 O2	0.55	0.01	0.183149	0.999981	1.50837e+08	2.1948e+08	1.31816e+08	1.60812e+08	1.64407e+08	2.64951e+08	2.20492e+08	1.76334e+08	2.19908e+08	2.37459e+08	1.81554e+08	3.31248e+08	2.80753e+08	1.817e+08	1.99226e+08	1.41776e+08
PG 16:0_22:6	C44 H75 O10 P	0.36	-0.23	0.191808	0.912068	1.0072e+06	1.85358e+06	1.55507e+06	1.68651e+06	2.02332e+06	2.3252e+06	2.5259e+06	1.96589e+06	2.0962e+06	1.89883e+06	2.31333e+06	2.07701e+06	1.95412e+06	1.66957e+06	1.85418e+06	2.22005e+06
CL 18:1_18:2_18:2_18:2	C81 H144 O17 P2	0.44	-0.4	0.217074	0.977261	7.85127e+06	7.62659e+06	5.89761e+06	6.24556e+06	1.01346e+07	1.04151e+07	8.91728e+06	7.09806e+06	8.34476e+06	8.05041e+06	1.05075e+07	1.56335e+07	7.22186e+06	1.00521e+07	5.90941e+06	1.00363e+07
PE O-18:2_16:1	C39 H74 N O7 P	0.86	0.08	0.222751	0.999807	1.20474e+07	1.76645e+07	9.00029e+06	1.56306e+07	1.96687e+07	1.63989e+07	2.04209e+07	1.99754e+07	2.45912e+07	2.5659e+07	2.08012e+07	3.08441e+07	3.98706e+07	2.09382e+07	1.32105e+07	5.37155e+06
9-oxo-12Z-Octadecenoic acid	C18 H32 O3	0.28	0.33	0.249368	0.989503	8.06188e+06	1.47599e+07	1.23627e+07	1.21202e+07	1.02329e+07	1.10118e+07	1.41099e+07	9.04794e+06	1.42107e+07	1.54955e+07	1.29275e+07	2.07078e+07	1.33842e+07	1.34296e+07	1.05873e+07	1.06708e+07
Cer 18:1;2O/24:1	C42 H81 N O3	0.28	0.14	0.274538	0.999972	6.48841e+07	8.40817e+07	6.49142e+07	7.04028e+07	7.40609e+07	9.71501e+07	7.03374e+07	6.81289e+07	8.6301e+07	7.99418e+07	8.11887e+07	8.2957e+07	8.44998e+07	7.98105e+07	7.32093e+07	7.73962e+07
LPE 18:0	C23 H48 N O7 P	0.32	0.09	0.279198	0.999999	2.47378e+07	2.96832e+07	2.22876e+07	2.38595e+07	2.63635e+07	3.03084e+07	2.96545e+07	2.42306e+07	3.02894e+07	3.02548e+07	2.92077e+07	3.36658e+07	3.14378e+07	2.97893e+07	2.42543e+07	2.96583e+07
PC O-18:1_16:0	C42 H84 N O7 P	0.37	-0.15	0.283003	1	6.27965e+06	5.85457e+06	8.11433e+06	1.58729e+06	6.34141e+06	8.29454e+06	7.67451e+06	7.96141e+06	7.45232e+06	8.206e+06	6.64457e+06	9.89562e+06	7.44976e+06	7.06701e+06	6.6294e+06	1.00726e+07
LPE O-16:1	C21 H44 N O6 P	0.14	-0.07	0.302622	0.999899	4.56544e+06	6.00262e+06	5.45981e+06	5.90252e+06	4.97889e+06	6.60469e+06	6.45369e+06	5.13912e+06	6.20125e+06	6.3609e+06	6.03176e+06	6.91574e+06	5.37774e+06	5.52242e+06	5.7207e+06	5.92408e+06
LPE 16:0	C21 H44 N O7 P	0.33	0.16	0.33098	0.999946	8.59238e+06	1.29559e+07	9.00415e+06	1.04314e+07	9.28293e+06	1.39643e+07	1.13173e+07	9.14778e+06	1.18279e+07	1.26525e+07	1.13278e+07	1.57331e+07	1.15219e+07	1.19526e+07	1.06051e+07	1.1744e+07
LPE O-18:2	C23 H46 N O6 P	0.52	-0.04	0.352587	1	2.71492e+06	3.76115e+06	5.47151e+06	2.89101e+06	3.27395e+06	3.37144e+06	3.82597e+06	3.06558e+06	4.86918e+06	6.22783e+06	4.6701e+06	3.79325e+06	2.89011e+06	3.74813e+06	3.23462e+06	3.09645e+06
CL 18:2_18:2_18:2_22:6	C85 H142 O17 P2	0.37	0.17	0.372185	0.998853	3.59258e+06	3.16831e+06	2.70447e+06	2.53078e+06	2.90406e+06	3.90014e+06	3.1807e+06	2.88476e+06	3.64819e+06	3.39318e+06	3.92398e+06	4.05584e+06	3.41127e+06	3.83432e+06	3.14898e+06	3.72045e+06
Linoleic acid	C18 H32 O2	0.48	-0.08	0.397022	1	4.95666e+08	8.15294e+08	4.62154e+08	5.69676e+08	6.49623e+08	8.41526e+08	6.53143e+08	4.71706e+08	7.9249e+08	6.90845e+08	6.68476e+08	1.0107e+09	8.11433e+08	6.17558e+08	5.71483e+08	5.49268e+08
PC 16:1_22:5	C46 H80 N O8 P	-0.37	-0.35	0.40495	0.186815	4.59374e+07	4.06958e+07	2.85614e+07	3.99962e+07	4.1246e+07	4.57554e+07	4.87091e+07	4.19537e+07	3.63744e+07	2.99003e+07	3.23934e+07	2.81511e+07	3.86591e+07	3.43218e+07	3.11056e+07	4.90259e+07
PEtOH 16:0_18:1	C39 H75 O8 P	0.86	0.07	0.427384	0.999984	1.20719e+07	1.77199e+07	8.79752e+06	1.56306e+07	1.98501e+07	1.63989e+07	2.04209e+07	2.00158e+07	2.47107e+07	2.5659e+07	2.09057e+07	3.1094e+07	3.99124e+07	2.09382e+07	5.51017e+06	5.41368e+06
PE 16:0_22:5	C43 H76 N O8 P	0.5	-0.35	0.432192	0.999958	1.12558e+08	1.01268e+08	1.01826e+08	1.18339e+08	1.60904e+08	1.1096e+08	1.09901e+08	1.65405e+08	1.50522e+08	1.52017e+08	1.69483e+08	1.24591e+08	1.06646e+08	1.72333e+08	1.05336e+08	1.39145e+08
PS 18:0_18:1	C42 H80 N O10 P	0.79	0.58	0.434284	0.999112	1.87248e+07	4.56074e+06	5.29851e+07	2.18186e+07	2.30697e+07	1.51293e+07	2.01691e+07	1.8648e+07	3.42141e+07	5.87917e+07	3.56534e+07	2.19245e+07	1.54819e+07	2.91071e+07	3.1189e+07	1.64373e+07
PE O-18:3_22:6	C45 H74 N O7 P	0.3	-0.06	0.443848	1	3.08657e+07	2.54587e+07	3.13785e+07	2.27463e+07	2.68603e+07	3.27643e+07	3.07542e+07	2.18926e+07	3.66854e+07	3.64944e+07	3.27787e+07	3.26977e+07	2.75823e+07	3.31208e+07	2.56578e+07	2.66653e+07
PC 14:0_20:4	C42 H76 N O8 P	-0.47	-0.49	0.451653	0.224267	1.06692e+07	1.21347e+07	7.6679e+06	1.09402e+07	1.01091e+07	1.23303e+07	1.20888e+07	1.06902e+07	9.44237e+06	7.95621e+06	7.53381e+06	7.59828e+06	9.2744e+06	7.72993e+06	8.11435e+06	1.14645e+07
PC 18:1_22:6	C48 H82 N O8 P	0.18	0.11	0.452207	1	2.55526e+07	2.31746e+07	2.37517e+07	2.52712e+07	2.40405e+07	2.81653e+07	3.04576e+07	2.61857e+07	2.76543e+07	2.58262e+07	2.79315e+07	3.059e+07	2.92703e+07	2.95769e+07	2.43761e+07	2.66728e+07
PC 18:3_20:4	C46 H78 N O8 P	-0.33	-0.38	0.458703	0.285894	9.87116e+06	1.09216e+07	7.6919e+06	8.96492e+06	1.00158e+07	1.14618e+07	1.03474e+07	9.05227e+06	8.34024e+06	7.53106e+06	7.49299e+06	7.07264e+06	8.53297e+06	7.51569e+06	7.83274e+06	1.13569e+07
PG 20:4_22:5	C48 H77 O10 P	-0.58	-0.55	0.458875	0.943825	421484	516951	300101	445584	334793	608509	518330	369035	113534	419068	267354	310818	302047	281472	399909	541019
PEtOH 16:0_16:1	C37 H71 O8 P	0.72	0.17	0.485341	0.999956	4.41792e+06	7.58886e+06	3.21714e+06	6.40148e+06	7.21671e+06	7.81543e+06	7.22603e+06	6.48735e+06	8.63615e+06	9.21268e+06	7.24177e+06	1.10567e+07	1.55943e+07	8.14811e+06	4.37448e+06	2.10899e+06
13-tetradecynoic acid	C14 H24 O2	0.68	0.26	0.486131	0.999915	1.17675e+06	1.54669e+06	1.02885e+06	931126	1.34182e+06	2.01267e+06	1.63291e+06	1.01903e+06	1.81329e+06	1.23732e+06	1.73103e+06	1.9026e+06	2.17201e+06	1.77625e+06	1.06816e+06	1.68944e+06
PE 20:4_22:6	C47 H74 N O8 P	-0.21	-0.1	0.486918	1	618140	349106	442876	1.18937e+07	400751	446688	529481	418327	373401	444517	473480	485735	454477	403969	365643	554435
CL 18:1_18:2_18:2_22:6	C85 H144 O17 P2	0.43	0.22	0.515954	0.999931	3.53974e+06	3.26243e+06	3.04083e+06	2.64337e+06	2.96993e+06	4.25916e+06	3.52259e+06	2.79257e+06	3.95243e+06	7.80355e+06	4.15104e+06	4.3306e+06	3.78983e+06	3.89259e+06	3.60764e+06	3.34816e+06
PS 18:0_22:6	C46 H78 N O10 P	0.26	0.19	0.524138	0.266935	9.08902e+07	7.58811e+07	8.03015e+07	1.01299e+08	8.80995e+07	9.17006e+07	9.0876e+07	9.6614e+07	1.02373e+08	1.02084e+08	9.33149e+07	1.16267e+08	1.51034e+08	1.04218e+08	9.82572e+07	1.01634e+08
PE 16:1_18:2	C39 H72 N O8 P	0.63	-0.05	0.527899	1	1.97975e+06	2.54656e+06	3.04559e+06	1.74242e+06	2.2528e+06	3.36978e+06	2.23105e+06	1.84987e+06	3.28329e+06	3.85795e+06	3.7047e+06	2.57024e+06	1.92965e+06	3.68185e+06	2.16234e+06	3.02492e+06
Arachidonic acid	C20 H32 O2	0.41	0.09	0.536766	1	1.77049e+08	2.54626e+08	1.68528e+08	1.85182e+08	2.08611e+08	2.7717e+08	2.17962e+08	1.84858e+08	2.3785e+08	2.41889e+08	2.0789e+08	2.61069e+08	2.85665e+08	2.26627e+08	1.79077e+08	1.88544e+08
PE 17:1_22:6	C44 H74 N O8 P	0.97	0.18	0.55702	0.999999	5.54991e+06	6.42201e+06	3.76951e+06	1.66143e+06	5.75683e+06	6.79436e+06	7.96011e+06	9.31431e+06	6.87035e+06	8.42819e+06	9.79587e+06	1.37004e+07	3.02183e+06	1.00286e+07	8.3397e+06	1.82713e+06
PC 18:0_22:6	C48 H84 N O8 P	0.18	0.03	0.557854	1	1.07634e+08	1.1156e+08	1.00666e+08	1.10706e+08	1.11536e+08	1.15165e+08	1.18167e+08	1.34777e+08	1.03982e+08	1.25649e+08	1.22478e+08	1.39227e+08	1.19265e+08	1.20958e+08	1.18605e+08	1.06511e+08
PC 16:0_24:6	C48 H84 N O8 P	-0.26	-0.08	0.581282	0.999887	5.92565e+06	7.23419e+06	4.00806e+06	5.10799e+06	5.16492e+06	8.4256e+06	6.47131e+06	6.51919e+06	727106	3.87949e+06	6.23263e+06	5.35241e+06	6.70193e+06	6.12395e+06	4.16008e+06	6.79261e+06
PS 18:0_22:5	C46 H80 N O10 P	0.19	-0.21	0.583575	1	9.6695e+06	8.82407e+06	7.99376e+06	1.74324e+06	1.38498e+07	1.08774e+07	1.21635e+07	1.1007e+07	9.09832e+06	1.00773e+07	1.06201e+07	7.00236e+06	1.00238e+07	1.67242e+07	8.52507e+06	1.09606e+07
9,12-hexadecadienoic acid	C16 H28 O2	0.53	0.09	0.586476	0.999999	4.59193e+06	7.1761e+06	4.06209e+06	4.23591e+06	5.41472e+06	7.91493e+06	5.88428e+06	4.43322e+06	7.0178e+06	5.30138e+06	5.69502e+06	8.72332e+06	8.35711e+06	6.00512e+06	4.44008e+06	5.46938e+06
4,7,10-hexadecatrienoic acid	C16 H26 O2	0.39	-0.12	0.58683	0.999997	1.19424e+06	1.68971e+06	945006	1.09004e+06	1.22203e+06	1.84387e+06	1.53178e+06	1.15163e+06	1.6548e+06	1.34608e+06	1.29307e+06	1.95145e+06	1.80584e+06	1.26299e+06	1.06888e+06	1.25955e+06
LPC 20:3	C28 H52 N O7 P	-0.43	-0.22	0.599784	0.81037	3.96852e+06	5.32423e+06	3.21719e+06	3.44037e+06	3.16551e+06	6.098e+06	3.63419e+06	2.895e+06	2.69647e+06	2.72993e+06	3.53369e+06	2.76619e+06	2.61399e+06	3.20279e+06	2.92653e+06	2.9696e+06
PE 18:2_18:2	C41 H74 N O8 P	0.29	-0.24	0.61556	1	6.29183e+06	5.61639e+06	6.35883e+06	5.78601e+06	5.99417e+06	7.44198e+06	7.45435e+06	6.41994e+06	6.38791e+06	6.85466e+06	9.63074e+06	7.86739e+06	5.85813e+06	9.79769e+06	5.50889e+06	8.41177e+06
CL 18:2_18:2_18:2_18:2	C81 H142 O17 P2	0.31	0.13	0.618462	1	1.10201e+07	1.12388e+07	8.41708e+06	9.71279e+06	1.16002e+07	1.56692e+07	1.10391e+07	1.04337e+07	1.0822e+07	1.06321e+07	1.75397e+07	1.49529e+07	1.24135e+07	1.77156e+07	8.68016e+06	1.44899e+07
PC 16:1_20:4	C44 H78 N O8 P	-0.28	-0.23	0.622338	0.859212	2.52079e+07	3.32319e+07	1.97559e+07	2.78648e+07	2.38576e+07	3.48367e+07	2.88825e+07	2.6947e+07	2.37202e+07	2.0906e+07	1.99562e+07	2.2783e+07	2.37728e+07	2.84444e+07	2.13796e+07	3.06819e+07
PS 18:0_20:3	C44 H80 N O10 P	-0.35	-0.04	0.640159	0.997159	2.87709e+06	2.60038e+06	2.71626e+06	3.12644e+06	2.74828e+06	2.64614e+06	1.79698e+06	2.89589e+06	1.92318e+06	2.90478e+06	2.09454e+06	2.28736e+06	2.61613e+06	3.09068e+06	2.55287e+06	2.33067e+06
PC 18:0_18:1	C44 H86 N O8 P	0.22	-0.11	0.658848	0.999994	5.75805e+07	5.98372e+07	7.31644e+07	5.37977e+07	5.86665e+07	6.68168e+07	6.39935e+07	5.64144e+07	6.98068e+07	8.15624e+07	6.7034e+07	5.81602e+07	5.6423e+07	6.6452e+07	5.66449e+07	5.8423e+07
PG 18:2_18:2	C42 H75 O10 P	0.56	0.25	0.658959	0.990544	6.48348e+06	7.66449e+06	3.52531e+06	6.8134e+06	3.28412e+06	8.32137e+06	1.01554e+07	6.48114e+06	9.35099e+06	1.0303e+07	8.59719e+06	1.21147e+07	1.51079e+07	8.81437e+06	5.06151e+06	2.57884e+06
Cer 18:1;2O/16:0	C34 H67 N O3	-0.33	-0.09	0.660485	0.99827	1.91438e+07	2.38074e+07	1.5643e+07	2.38396e+07	2.23594e+07	1.92766e+07	2.0145e+07	2.05505e+07	2.02226e+07	1.37135e+07	1.56007e+07	1.85684e+07	2.36817e+07	1.48953e+07	1.91773e+07	1.76332e+07
PE O-16:1_22:5	C43 H76 N O7 P	0.2	-0.09	0.675991	1	1.23571e+08	9.6104e+07	1.18967e+08	1.09941e+08	1.13099e+08	1.11123e+08	1.11823e+08	1.14247e+08	1.31062e+08	1.32474e+08	1.36883e+08	1.21294e+08	9.78557e+07	1.45978e+08	1.0585e+08	1.27366e+08
PE O-18:2_22:5	C45 H78 N O7 P	0.34	0.35	0.681021	0.917536	2.20389e+07	1.59428e+07	2.0667e+07	1.83574e+07	1.97832e+07	1.76868e+07	1.99064e+07	1.90198e+07	2.37303e+07	2.57059e+07	2.61226e+07	2.09424e+07	1.85838e+07	2.46523e+07	2.63582e+07	2.23397e+07
PE O-18:3_20:4	C43 H74 N O7 P	0.13	-0.28	0.682953	0.800267	244400	5.30391e+06	6.38935e+06	5.27169e+06	6.38965e+06	6.346e+06	6.01806e+06	5.8596e+06	6.73488e+06	5.50523e+06	6.06522e+06	5.50677e+06	658275	6.195e+06	5.08755e+06	5.88038e+06
PE 18:0_20:4	C43 H78 N O8 P	-0.08	-0.06	0.696727	1	9.10513e+06	9.43777e+06	7.78844e+06	7.92338e+06	8.0953e+06	1.07446e+07	8.46671e+06	8.0381e+06	8.5357e+06	1.8435e+06	1.01198e+07	7.56469e+06	6.90858e+06	1.02437e+07	7.96442e+06	9.42284e+06
PC 18:1_18:2	C44 H82 N O8 P	-0.09	-0.03	0.699276	0.999959	3.12393e+07	2.61702e+07	2.85629e+07	3.27038e+07	3.36948e+07	3.52138e+07	3.84913e+07	3.62195e+07	3.18889e+07	2.41855e+07	3.63038e+07	4.38043e+06	3.49823e+07	4.16619e+07	2.128e+07	3.7013e+07
PEtOH 16:0_22:6	C43 H73 O8 P	0.43	0.23	0.710356	0.999823	1.0691e+08	9.79934e+07	4.9292e+07	9.39533e+07	9.45068e+07	9.79151e+07	1.14591e+08	9.3753e+07	1.24495e+08	1.33263e+08	1.08844e+08	1.78749e+08	2.05751e+08	1.12829e+08	7.03472e+07	3.38361e+07
LPE 18:2	C23 H44 N O7 P	0.29	-0.16	0.710666	0.999665	2.23794e+06	3.33207e+06	1.72532e+06	2.15683e+06	2.34917e+06	3.52804e+06	3.19338e+06	2.38531e+06	2.70002e+06	2.4178e+06	2.6711e+06	3.64159e+06	3.16068e+06	2.49741e+06	2.24573e+06	2.29481e+06
LPG 18:2	C24 H45 O9 P	0.65	-0.49	0.711911	0.866698	1.09229e+06	1.74546e+06	1.00507e+06	803963	1.18315e+06	2.41676e+06	1.87779e+06	1.09162e+06	1.30779e+06	1.55024e+06	1.73314e+06	2.09425e+06	852278	1.40238e+06	1.08891e+06	958391
PC 18:0_20:4	C46 H84 N O8 P	-0.29	-0.31	0.71707	0.923486	9.04298e+07	9.05147e+07	7.14522e+07	9.14364e+07	7.80139e+07	9.66041e+07	9.48046e+07	8.94234e+07	7.20786e+07	6.80754e+07	7.72434e+07	7.56444e+07	7.41086e+07	8.9567e+07	7.34209e+07	8.35927e+07
PC 16:0_22:5	C46 H82 N O8 P	-0.38	-0.05	0.719676	1	1.74761e+08	8.66526e+07	1.5363e+08	1.20111e+08	1.08986e+08	9.01419e+07	1.31451e+08	1.28078e+08	1.05179e+08	9.26388e+07	1.05137e+08	1.20953e+08	1.1476e+08	1.13784e+08	1.15376e+08	1.2577e+08
LPC 16:0	C24 H50 N O7 P	0.12	-0.16	0.722332	0.998929	2.23358e+06	2.47824e+06	2.00718e+06	2.30446e+06	2.09292e+06	2.66704e+06	2.74294e+06	2.38733e+06	2.5245e+06	2.38767e+06	2.42058e+06	3.06738e+06	2.5048e+06	2.2684e+06	2.17557e+06	2.17022e+06
PC 16:0_20:4	C44 H80 N O8 P	-0.21	-0.21	0.725076	0.730459	3.99628e+08	4.86358e+08	3.55097e+08	4.56577e+08	3.89525e+08	5.09526e+08	4.33277e+08	4.60499e+08	3.61795e+08	3.52661e+08	3.7831e+08	4.07988e+08	3.86933e+08	3.85387e+08	4.07552e+08	4.50955e+08
PEtOH 14:0_22:6	C41 H69 O8 P	0.72	0.16	0.728315	0.999988	1.04145e+06	1.22694e+06	606171	1.77887e+06	1.15882e+06	1.21774e+06	1.50281e+06	1.17394e+06	1.5258e+06	2.59887e+06	1.28571e+06	2.21286e+06	2.44725e+06	1.33187e+06	912343	396905
PE O-16:1_18:1	C39 H76 N O7 P	0.61	0.2	0.731274	0.997589	4.3772e+07	4.48024e+07	8.12176e+07	3.8639e+07	4.47433e+07	4.4742e+07	4.44589e+07	3.59616e+07	6.58403e+07	9.87586e+07	6.94012e+07	4.38901e+07	3.80481e+07	6.0043e+07	5.1058e+07	4.37484e+07
cis-9-palmitoleic acid	C16 H30 O2	0.52	0.18	0.743213	0.998419	1.39133e+08	2.1825e+08	1.19381e+08	1.48264e+08	1.47712e+08	1.82505e+08	1.41627e+08	1.20242e+08	2.04691e+08	2.08812e+08	1.54795e+08	2.48135e+08	1.75666e+08	1.63644e+08	1.62051e+08	1.60039e+08
PE 18:2_22:6	C45 H74 N O8 P	0.26	-0.04	0.743989	0.728534	1.03645e+08	8.11831e+07	7.78778e+07	8.67195e+07	1.41826e+08	1.02561e+08	1.11119e+08	1.02383e+08	1.00163e+08	9.70777e+07	1.00633e+08	1.0251e+08	1.03926e+08	1.05347e+08	8.35261e+07	1.12302e+08
Lignoceric acid	C24 H48 O2	-0.56	-0.7	0.746433	0.592402	9.06808e+06	6.59895e+06	6.82494e+06	4.61605e+06	8.26436e+06	3.96301e+06	6.42118e+06	8.74839e+06	4.84539e+06	4.04742e+06	4.87183e+06	4.23165e+06	2.12877e+06	7.02182e+06	4.53138e+06	4.37333e+06
LPS 18:0	C24 H48 N O9 P	0.26	0.31	0.747269	0.903093	2.15628e+06	2.55667e+06	2.32854e+06	3.37559e+06	2.33572e+06	2.36763e+06	2.54884e+06	2.33776e+06	2.64348e+06	2.98475e+06	2.88518e+06	3.9896e+06	2.91143e+06	2.64161e+06	2.91452e+06	2.91439e+06
PE 16:0_18:1	C39 H76 N O8 P	0.39	0.15	0.747905	0.999993	2.35135e+07	2.59734e+07	3.67825e+07	2.0353e+07	2.17227e+07	3.02724e+07	2.27563e+07	2.0402e+07	3.12712e+07	4.00712e+07	3.37555e+07	2.52964e+07	1.95387e+07	3.15826e+07	2.46258e+07	2.28315e+07
PEtOH 18:1_18:2	C41 H75 O8 P	0.62	0.21	0.761617	1	3.88695e+06	5.22112e+06	2.48209e+06	4.83618e+06	4.94372e+06	5.09834e+06	5.8681e+06	4.6755e+06	6.63141e+06	6.77087e+06	5.2923e+06	8.95514e+06	8.16152e+06	5.79631e+06	2.913e+06	1.56455e+06
PE O-20:1_20:4	C45 H82 N O7 P	0.38	0.2	0.762247	0.998486	2.64455e+06	3.30505e+06	3.18136e+06	2.41043e+06	2.67224e+06	3.77087e+06	2.50624e+06	2.11383e+06	3.59537e+06	4.93486e+06	4.00273e+06	3.20776e+06	2.51479e+06	4.09477e+06	2.97571e+06	2.91657e+06
Cer 18:1;2O/21:0	C39 H77 N O3	0.28	-0.01	0.763959	0.988766	2.66072e+06	2.54858e+06	2.21844e+06	2.24214e+06	2.86164e+06	3.45601e+06	2.6356e+06	2.49764e+06	3.20663e+06	2.30227e+06	2.60123e+06	3.30923e+06	2.94378e+06	2.73145e+06	2.11277e+06	3.12074e+06
PEtOH 18:1_22:6	C45 H75 O8 P	0.47	0.19	0.768817	0.999952	8.75697e+06	1.16713e+07	5.52343e+06	1.05308e+07	1.01334e+07	1.13878e+07	1.39783e+07	1.1094e+07	1.21188e+07	1.35061e+07	1.32594e+07	1.99695e+07	2.2985e+07	1.27994e+07	8.40256e+06	3.39021e+06
PC 23:0_18:1	C49 H96 N O8 P	2.15	0.64	0.77608	0.991782	227603	190557	1.48961e+06	175664	185089	139832	207302	203505	1.10788e+06	1.89816e+06	748865	208431	150475	616116	302238	150136
PE 18:0_22:5	C45 H80 N O8 P	0.34	-0.04	0.780151	0.999979	5.88096e+07	3.47138e+07	5.37677e+07	4.30928e+07	4.20728e+07	4.56714e+07	5.24475e+07	4.06208e+07	5.4426e+07	6.08812e+07	6.1559e+07	6.2457e+07	3.86405e+07	6.84413e+07	4.26366e+07	6.0723e+07
PS 22:4_22:6	C50 H78 N O10 P	-0.44	-0.14	0.784183	0.985664	7.14296e+06	6.89882e+06	2.85548e+06	3.60163e+06	4.28594e+06	6.11971e+06	3.92375e+06	3.33475e+06	4.23671e+06	3.52845e+06	1.88237e+06	4.42766e+06	4.45827e+06	2.38096e+06	3.72232e+06	5.44046e+06
PE O-18:1_22:6	C45 H78 N O7 P	0.23	-0.07	0.784656	0.999958	2.63839e+08	2.04056e+08	2.15394e+08	2.11137e+08	2.06885e+08	2.56428e+08	2.34633e+08	2.20672e+08	2.37506e+08	2.70412e+08	2.57181e+08	2.44702e+08	1.92847e+08	2.54292e+08	2.17317e+08	2.25353e+08
PEtOH 16:0_22:4	C43 H77 O8 P	0.21	0	0.785901	0.999973	1.17591e+06	1.67423e+06	996191	1.54065e+06	1.68837e+06	1.86775e+06	2.10664e+06	1.46336e+06	2.82997e+06	1.6726e+06	1.37673e+06	1.46675e+06	1.77341e+06	2.09399e+06	1.14466e+06	1.32953e+06
PEtOH 16:0_20:5	C41 H71 O8 P	0.68	0.19	0.793926	1	794613	853407	475553	1.06482e+06	956590	833729	1.34267e+06	1.07576e+06	1.30005e+06	1.34028e+06	1.14868e+06	1.53571e+06	1.9385e+06	1.15558e+06	465455	217621
PEtOH 18:1_20:4	C43 H75 O8 P	0.41	0.18	0.795047	0.999999	1.6452e+07	2.17095e+07	1.09396e+07	2.32598e+07	2.20205e+07	2.13813e+07	2.5828e+07	2.24287e+07	2.37767e+07	2.56278e+07	2.50644e+07	3.42674e+07	3.91072e+07	2.52277e+07	1.56307e+07	8.05254e+06
PE O-18:2_18:1	C41 H78 N O7 P	1.15	0.82	0.815635	0.989181	6.39998e+07	6.59846e+07	2.24377e+08	5.44667e+07	7.68275e+07	5.14419e+07	6.75386e+07	4.36162e+07	1.51004e+08	2.62725e+08	1.37743e+08	7.05304e+07	4.49339e+07	1.1471e+08	1.05193e+08	5.08559e+07
PEtOH 16:0_18:2	C39 H73 O8 P	0.6	0.15	0.818611	1	2.624e+07	3.46561e+07	1.51078e+07	2.86506e+07	3.87854e+07	3.54209e+07	4.038e+07	3.08261e+07	4.49149e+07	3.86539e+07	3.47002e+07	4.46196e+07	7.19243e+07	4.12923e+07	1.88672e+07	1.33421e+07
PEtOH 16:0_20:4	C41 H73 O8 P	0.43	0.01	0.818827	1	4.31228e+07	8.00411e+07	2.86318e+07	6.76949e+07	6.3974e+07	7.78086e+07	7.02309e+07	6.9487e+07	7.28522e+07	7.67228e+07	7.11521e+07	1.0349e+08	1.20169e+08	7.02623e+07	4.4764e+07	1.95923e+07
PE 18:0_22:6	C45 H78 N O8 P	3.14	-0.13	0.820357	0.999594	91535.5	112571	59455.8	93562.8	108741	77416	91354.2	149281	91757.9	43520.9	1.82009e+06	1.53992e+06	91305	52146.6	1.28735e+06	114404
PE O-17:1_18:1	C40 H78 N O7 P	0.89	0.39	0.829479	0.994904	2.25672e+06	2.5473e+06	6.45161e+06	1.84005e+06	2.56747e+06	2.3864e+06	2.19832e+06	1.52144e+06	4.54969e+06	6.98576e+06	4.37292e+06	2.31254e+06	1.89114e+06	3.42285e+06	3.01336e+06	2.21071e+06
CL 18:1_18:2_18:2_22:5	C85 H146 O17 P2	0.62	-0.42	0.839082	1	453627	299953	392459	357764	333513	825950	539297	413781	658043	1.2178e+06	491446	264157	355217	873217	352512	419153
PE 16:2_22:6	C43 H70 N O8 P	0.28	-0.03	0.839847	1	856218	601893	527640	703881	682060	705551	875683	810980	857109	757964	686002	832439	856701	744260	700654	861536
PEtOH 18:2_22:6	C45 H73 O8 P	0.5	0.05	0.847827	0.999993	6.48348e+06	7.63881e+06	3.95554e+06	7.39361e+06	7.16825e+06	9.86827e+06	1.019e+07	6.27794e+06	9.35099e+06	1.0303e+07	8.53472e+06	1.1165e+07	1.76827e+07	8.81437e+06	5.17393e+06	2.82577e+06
alpha-Linolenic acid	C18 H30 O2	0.33	-0.29	0.869529	0.999973	2.76336e+07	4.38572e+07	2.37991e+07	3.09202e+07	3.19309e+07	3.94583e+07	3.55724e+07	2.53793e+07	3.88737e+07	3.47987e+07	2.91823e+07	5.00763e+07	3.77002e+07	2.74844e+07	2.75389e+07	2.889e+07
PEtOH 18:0_20:4	C43 H77 O8 P	0.75	-0.05	0.870499	1	1.2109e+06	4.27962e+06	2.05301e+06	4.03421e+06	3.8018e+06	4.98729e+06	4.33033e+06	4.58669e+06	4.97807e+06	4.92382e+06	5.25566e+06	6.04302e+06	7.3487e+06	4.31403e+06	2.8749e+06	363100
PE O-18:1_18:1	C41 H80 N O7 P	1.28	0.76	0.874286	0.999468	4.21683e+07	4.40942e+07	1.67671e+08	3.44514e+07	5.21759e+07	3.43649e+07	3.9678e+07	2.66718e+07	1.06463e+08	1.92334e+08	1.03059e+08	4.1092e+07	2.56928e+07	6.7428e+07	6.27484e+07	3.26658e+07
Oleic acid	C18 H34 O2	0.38	-0.05	0.883564	0.999995	9.80052e+08	1.63271e+09	9.29638e+08	1.02552e+09	1.13612e+09	1.4585e+09	1.12488e+09	9.1184e+08	1.41005e+09	1.19771e+09	1.13461e+09	1.54458e+09	1.47564e+09	1.06318e+09	1.09092e+09	1.00934e+09
PE 18:0_20:4	C43 H78 N O8 P	0.16	-0.14	0.883701	0.999873	2.81679e+08	2.88169e+08	2.53588e+08	2.37203e+08	2.27361e+08	3.70125e+08	2.60742e+08	2.2841e+08	2.87556e+08	3.11125e+08	3.31438e+08	2.86262e+08	2.19279e+08	3.26443e+08	2.21973e+08	3.09329e+08
PE 22:5_22:6	C49 H76 N O8 P	0.34	-0.1	0.88719	1	1.33545e+07	6.36948e+06	8.94281e+06	9.2526e+06	9.88771e+06	7.46079e+06	1.18461e+07	9.21759e+06	9.95387e+06	1.30441e+07	8.0162e+06	1.62131e+07	8.88415e+06	7.30888e+06	1.20559e+07	1.25985e+07
MLCL 18:2_18:2_18:2	C63 H112 O16 P2	0.85	-0.04	0.895414	1	1.81311e+06	3.96076e+06	671660	806028	2.74335e+06	4.84197e+06	2.38543e+06	2.40408e+06	2.04516e+06	1.06233e+06	2.6746e+06	3.70063e+06	3.36133e+06	2.50097e+06	2.36314e+06	1.53122e+06
PE 18:2_22:5	C45 H76 N O8 P	0.3	0.12	0.897818	0.999931	9.70638e+06	5.29345e+06	8.82023e+06	6.2461e+06	6.35539e+06	5.98252e+06	7.36048e+06	6.69481e+06	8.70355e+06	9.83689e+06	1.14189e+07	8.24975e+06	5.45475e+06	1.00289e+07	7.07507e+06	9.52884e+06
PE 18:0_22:6	C45 H78 N O8 P	0.18	0	0.898603	1	5.14338e+07	2.8399e+07	5.10609e+07	4.48086e+07	4.20728e+07	4.0145e+07	5.00587e+07	3.94491e+07	5.03946e+07	5.27e+07	6.31146e+07	5.56074e+07	3.37657e+07	6.06252e+07	4.12302e+07	5.22077e+07
PC O-16:1_22:6	C46 H80 N O7 P	0.1	-0.02	0.901721	1	1.47528e+07	1.17167e+07	1.26998e+07	1.44083e+07	1.36556e+07	1.4466e+07	1.59427e+07	1.62196e+07	1.66404e+07	1.30412e+07	1.35079e+07	1.56352e+07	1.64537e+07	1.50219e+07	1.39618e+07	1.45788e+07
PE 20:3_22:6	C47 H76 N O8 P	0.43	0.07	0.903547	0.9982	2.88347e+06	5.43965e+06	2.90241e+06	2.08297e+06	2.4668e+06	6.59522e+06	2.68788e+06	2.26993e+06	4.09856e+06	4.89869e+06	3.60945e+06	3.68424e+06	2.48897e+06	2.71045e+06	2.9427e+06	2.77219e+06
PE 16:0_22:4	C43 H78 N O8 P	-0.44	-0.73	0.90596	0.816814	2.00525e+07	2.88577e+07	2.80669e+07	2.14061e+07	2.10289e+07	3.24444e+07	1.90965e+07	2.2365e+07	2.18454e+07	1.7039e+07	1.95119e+07	8.20111e+06	9.20278e+06	2.02786e+07	1.30847e+07	2.32574e+07
LPE 22:6	C27 H44 N O7 P	0.31	-0.19	0.907066	0.995748	4.55349e+07	6.51165e+07	3.53213e+07	3.719e+07	4.6834e+07	8.63814e+07	6.44883e+07	4.13484e+07	5.04978e+07	5.23202e+07	4.95354e+07	6.96113e+07	6.44837e+07	4.8953e+07	3.89293e+07	3.80458e+07
PE O-16:1_22:5	C43 H76 N O7 P	0.29	0.35	0.917529	0.556933	5.14121e+06	4.8865e+06	5.72467e+06	4.6691e+06	4.95992e+06	6.77509e+06	4.08491e+06	5.3697e+06	5.65338e+06	6.63904e+06	6.93264e+06	5.50738e+06	6.2257e+06	8.55476e+06	6.60366e+06	6.70167e+06
LPE 18:1	C23 H46 N O7 P	0.58	0.18	0.918057	0.999996	1.30968e+06	2.01556e+06	3.83316e+06	1.80573e+06	1.72056e+06	1.75603e+06	2.09278e+06	1.26208e+06	3.21368e+06	4.10191e+06	2.48855e+06	1.9237e+06	1.96339e+06	2.07074e+06	1.52944e+06	1.45906e+06
PE 18:3_22:6	C45 H72 N O8 P	-0.1	-0.1	0.918907	0.899166	1.10362e+07	9.38633e+06	8.39463e+06	8.65318e+06	9.97492e+06	1.02719e+07	1.0911e+07	9.64283e+06	9.25809e+06	7.23197e+06	7.79316e+06	9.03038e+06	9.42488e+06	7.8457e+06	9.63921e+06	1.11936e+07
PC 16:0_22:6;O	C46 H80 N O9 P	0.07	-0.01	0.926553	1	5.35248e+06	5.29691e+06	4.915e+06	6.91558e+06	3.67239e+06	5.07675e+06	6.79668e+06	6.40602e+06	5.9162e+06	5.76346e+06	5.43152e+06	163169	6.64639e+06	5.71467e+06	5.31551e+06	5.16809e+06
Cer 18:1;2O/22:0	C40 H79 N O3	0.2	0.13	0.927883	1	3.41992e+07	3.22169e+07	2.58045e+07	3.16179e+07	3.21128e+07	4.14244e+07	3.46687e+07	3.09625e+07	3.7541e+07	2.69135e+07	3.57346e+07	3.90006e+07	3.6546e+07	3.70957e+07	2.91469e+07	3.77129e+07
DLCL 18:2_18:2	C45 H82 O15 P2	0.64	-0.22	0.928996	0.98606	364661	1.17133e+06	56488.9	255623	445332	1.53692e+06	810786	585950	375402	448313	517467	880570	754783	197289	600709	124965
PE 18:0_18:2	C41 H78 N O8 P	0.21	-0.09	0.930008	1	1.0829e+08	7.38198e+07	9.38366e+07	6.74666e+07	7.10939e+07	8.19464e+07	7.42224e+07	7.18849e+07	7.93306e+07	1.13991e+08	1.39579e+08	7.83415e+07	6.12289e+07	9.7259e+07	6.84694e+07	8.33745e+07
PE O-18:1_20:4	C43 H78 N O7 P	0.11	0.03	0.933836	1	4.47172e+07	4.42847e+07	4.53355e+07	3.71641e+07	4.08113e+07	5.05192e+07	4.02498e+07	3.53292e+07	4.7871e+07	5.73346e+07	4.84277e+07	4.06008e+07	3.58161e+07	4.97269e+07	4.14653e+07	4.02992e+07
PE 17:0_20:4	C42 H76 N O8 P	-0.62	-0.9	0.941804	0.99918	2.66342e+06	2.95533e+06	1.68816e+06	1.03266e+06	2.04333e+06	2.8565e+06	1.12135e+06	368310	2.42414e+06	2.0228e+06	809820	463734	629660	1.49878e+06	847140	2.84909e+06
SL 16:0;O/16:0;O	C32 H65 N O6 S	-0.29	-0.24	0.94431	0.997706	1.27423e+06	2.20351e+06	1.04959e+06	1.20059e+06	826305	2.17334e+06	1.18687e+06	1.32384e+06	1.23609e+06	1.09655e+06	921497	885869	1.2328e+06	924644	1.06012e+06	1.31755e+06
PEtOH 16:1_22:6	C43 H71 O8 P	0.68	0.09	0.946156	1	3.54596e+06	5.47659e+06	3.17949e+06	4.72075e+06	5.06834e+06	5.67445e+06	2.3336e+06	4.6694e+06	5.78712e+06	7.45187e+06	5.30771e+06	9.51255e+06	1.32357e+07	5.16456e+06	1.51798e+06	1.73603e+06
PC 20:0_18:1	C46 H90 N O8 P	0.65	0.14	0.948016	1	2.71182e+06	2.43304e+06	5.08456e+06	2.01683e+06	2.45672e+06	2.16446e+06	2.49385e+06	1.93991e+06	4.2771e+06	5.79417e+06	3.78398e+06	2.16038e+06	1.25546e+06	3.14001e+06	2.54746e+06	2.26634e+06
Cer 18:1;2O/24:0	C42 H83 N O3	0.13	-0.02	0.949279	0.998645	4.35681e+07	4.79059e+07	3.63678e+07	4.21804e+07	4.27066e+07	6.26881e+07	4.18296e+07	3.9149e+07	4.3151e+07	4.48226e+07	4.91762e+07	5.1012e+07	4.18118e+07	4.81478e+07	3.89775e+07	4.76951e+07
PC 18:0_22:4	C48 H88 N O8 P	0.21	-0.05	0.955177	1	7.24006e+06	9.06881e+06	5.97184e+06	6.27658e+06	6.98965e+06	9.99165e+06	8.13406e+06	8.02222e+06	7.62784e+06	7.85162e+06	7.81525e+06	8.37187e+06	7.82774e+06	9.60951e+06	7.11795e+06	8.09189e+06
PE 18:0_18:1	C41 H80 N O8 P	0.55	0.07	0.959387	0.999997	1.64157e+07	1.74242e+07	3.23534e+07	1.38991e+07	1.77658e+07	1.69301e+07	1.64569e+07	1.19221e+07	2.49572e+07	3.62715e+07	2.46785e+07	1.44679e+07	1.30406e+07	2.05706e+07	1.75604e+07	1.46356e+07
PMeOH 16:0_22:6	C42 H71 O8 P	1.11	0.39	0.959726	1	976583	1.49734e+06	611420	2.1753e+06	1.30001e+06	1.46672e+06	2.21638e+06	2.193e+06	2.57049e+06	1.09965e+06	2.77288e+06	3.24978e+06	2.73856e+06	1.04625e+06	2.39377e+06	267579
PC 18:0_22:5	C48 H86 N O8 P	-0.5	0.01	0.961125	1	1.92099e+07	8.72575e+06	1.15964e+07	1.8721e+07	1.04379e+07	9.07384e+06	1.36451e+07	1.42465e+07	9.66567e+06	1.03524e+07	1.10998e+07	1.31389e+07	1.25669e+07	1.16424e+07	1.20902e+07	1.22146e+07
PE O-17:1_20:4	C42 H76 N O7 P	0.35	0.17	0.961294	0.958345	3.11365e+06	2.64591e+06	2.4974e+06	2.10843e+06	3.11167e+06	4.23865e+06	2.15164e+06	1.88198e+06	4.13752e+06	3.53449e+06	3.00931e+06	3.03928e+06	799369	3.30949e+06	2.96645e+06	2.65478e+06
Cer 18:1;2O/24:0	C42 H83 N O3	0.11	-0.02	0.962548	0.998728	6.44929e+07	6.96359e+07	5.27392e+07	6.08737e+07	6.36207e+07	8.74447e+07	5.96943e+07	5.68515e+07	6.42861e+07	6.35964e+07	7.13171e+07	7.33032e+07	6.07905e+07	6.85723e+07	5.64093e+07	6.9704e+07
PC 16:0_20:4;O	C44 H80 N O9 P	-0.26	-0.37	0.96449	0.941227	420164	615184	338330	400371	272137	636176	538196	409595	341658	489801	252738	341588	241356	367551	446094	508817
PEtOH 14:0_20:4	C39 H69 O8 P	0.58	0.23	0.966413	1	863899	1.58805e+06	554895	1.14812e+06	1.00788e+06	1.55926e+06	1.26156e+06	972424	1.44575e+06	1.55932e+06	1.19839e+06	1.58519e+06	2.00115e+06	1.33301e+06	680057	348623
PEtOH 16:1_22:6	C43 H71 O8 P	0.5	-0.06	0.966428	1	323389	572976	172812	380527	371807	525457	489725	428002	492114	504554	396110	506341	702149	441298	244195	107489
CL 16:1_18:2_18:1_18:2	C79 H142 O17 P2	0.17	-0.03	0.967053	0.999342	9.04497e+06	9.45882e+06	5.96117e+06	7.94862e+06	8.61676e+06	1.20823e+07	8.007e+06	8.01081e+06	9.70017e+06	9.24614e+06	9.38351e+06	9.93089e+06	8.1235e+06	1.70585e+07	7.49218e+06	1.07586e+07
PS 22:0_18:1	C46 H88 N O10 P	1.09	0.98	0.967784	0.999816	2.7997e+06	3.0674e+06	8.19338e+06	1.76047e+06	2.81066e+06	1.62562e+06	2.51118e+06	1.35638e+06	7.0239e+06	1.05616e+07	5.47285e+06	2.31647e+06	1.04612e+06	4.07783e+06	4.15865e+06	2.07147e+06
PE 16:0_20:5	C41 H72 N O8 P	0.69	-0.14	0.968395	1	1.59422e+06	1.28534e+06	2.00226e+06	1.21583e+06	1.70594e+06	2.49213e+06	1.58289e+06	1.41553e+06	2.26826e+06	2.66028e+06	2.38122e+06	1.78491e+06	1.41472e+06	2.46287e+06	1.49693e+06	1.97262e+06
PE O-17:1_18:1	C40 H78 N O7 P	0.82	0.44	0.968412	0.999513	2.50521e+06	2.5473e+06	6.68566e+06	1.84005e+06	2.81128e+06	2.3864e+06	2.19832e+06	1.52144e+06	4.54969e+06	6.98576e+06	4.37292e+06	2.31254e+06	1.89114e+06	3.10682e+06	3.33753e+06	1.54501e+06
PE O-17:1_22:5	C44 H78 N O7 P	0.56	0.3	0.969245	0.985253	6.45291e+06	789715	4.45853e+06	4.01816e+06	1.31826e+06	5.11752e+06	1.5178e+06	4.84035e+06	6.23796e+06	6.3592e+06	2.38887e+06	6.2245e+06	3.44629e+06	5.33341e+06	3.92133e+06	2.00696e+06
Cer 18:2;2O/18:0	C36 H69 N O3	-0.14	-0.13	0.969618	0.990255	2.36329e+07	2.22603e+07	1.89281e+07	2.76404e+07	2.83443e+07	2.07808e+07	2.52483e+07	2.74658e+07	2.4213e+07	1.53561e+07	1.73201e+07	2.48458e+07	2.64584e+07	1.74805e+07	2.41237e+07	2.83871e+07
PC 24:0_18:1	C50 H98 N O8 P	1.32	0.93	0.970551	0.998374	3.51375e+06	4.95711e+06	1.82086e+07	3.03682e+06	5.11263e+06	2.78164e+06	3.36485e+06	2.1118e+06	1.09905e+07	1.94901e+07	1.01166e+07	3.33501e+06	1.65287e+06	9.72128e+06	5.86226e+06	2.23003e+06
PEtOH 18:2_20:4	C43 H73 O8 P	0.44	-0.44	0.970859	0.999998	6.89556e+06	9.77294e+06	4.1524e+06	7.39216e+06	7.54586e+06	1.00857e+07	1.02512e+07	6.71787e+06	1.04265e+07	9.31798e+06	8.76887e+06	1.00111e+07	1.38865e+07	6.50791e+06	4.89176e+06	3.3054e+06
PE 24:0_18:1	C47 H92 N O8 P	1.17	0.57	0.973691	0.999801	1.73277e+06	1.84155e+06	6.77463e+06	1.2749e+06	2.00554e+06	1.33643e+06	1.55584e+06	511113	4.14324e+06	7.46771e+06	3.90696e+06	1.4826e+06	681669	2.6413e+06	2.1525e+06	860741
CL 18:1_20:3_18:2_22:6	C87 H146 O17 P2	0.78	0.79	0.974166	0.96745	778196	147935	589359	156526	117222	512919	225089	310816	697781	611134	215457	672120	257389	464478	606445	188738
PC 16:0_22:6	C46 H80 N O8 P	0.1	0.01	0.976699	1	5.3377e+08	4.64163e+08	4.80365e+08	5.76507e+08	4.92282e+08	5.37292e+08	5.95929e+08	5.74263e+08	5.39413e+08	5.51249e+08	4.96089e+08	6.57535e+08	5.77357e+08	5.05857e+08	5.61162e+08	5.78234e+08
8Z,11Z,14Z-Eicosatrienoic acid	C20 H34 O2	0.2	-0.04	0.976745	0.999962	2.28689e+07	3.17431e+07	1.98347e+07	2.39296e+07	2.39331e+07	3.55617e+07	2.75559e+07	2.46885e+07	2.66672e+07	2.70465e+07	2.49399e+07	2.9767e+07	3.01234e+07	2.5443e+07	2.34533e+07	2.81791e+07
3-hydroxy-tetradecanoic acid	C14 H28 O3	0.54	0.45	0.978487	1	336921	554852	281201	271481	397449	672732	564149	410254	444053	352217	538984	456562	665243	680691	315976	440542
PE 16:0_18:2	C39 H74 N O8 P	0.11	-0.16	0.980299	0.999997	3.03668e+07	3.37088e+07	3.01326e+07	2.63572e+07	2.87569e+07	4.09877e+07	3.23809e+07	2.88505e+07	3.277e+07	3.26427e+07	4.18869e+07	2.94915e+07	2.74459e+07	4.12655e+07	2.63354e+07	4.15568e+07
PC 16:0_20:4;O	C44 H80 N O9 P	0.1	-0.14	0.980511	0.999912	1.03072e+06	1.69957e+06	1.18803e+06	1.93836e+06	1.09422e+06	1.79689e+06	1.57016e+06	1.50697e+06	1.41367e+06	1.42525e+06	1.67415e+06	2.08449e+06	1.53566e+06	1.39893e+06	1.18157e+06	1.66987e+06
PS 18:0_22:5	C46 H80 N O10 P	-0.12	-0.02	0.98226	0.974074	1.38816e+07	2.25631e+07	1.0032e+07	1.43473e+07	1.37072e+07	2.56052e+07	1.27132e+07	1.38623e+07	1.3465e+07	1.31702e+07	1.19019e+07	1.28541e+07	1.35736e+07	1.30343e+07	1.43343e+07	1.46344e+07
PMeOH 18:1_20:4	C42 H73 O8 P	0.07	-0.2	0.982456	0.984007	2.3104e+06	3.42305e+06	2.18769e+06	2.60333e+06	2.35402e+06	3.73556e+06	2.15094e+06	3.04293e+06	2.48716e+06	3.02168e+06	2.67673e+06	1.15387e+06	1.90735e+06	2.7444e+06	2.35055e+06	2.8787e+06
PC 18:0_20:3	C46 H86 N O8 P	-0.28	-0.16	0.982797	0.616742	2.04274e+07	1.81162e+07	1.78575e+07	2.58833e+07	8.23097e+06	1.90869e+07	2.18372e+07	2.62085e+07	1.65496e+07	1.51128e+07	4.68845e+06	2.07567e+07	1.83292e+07	729515	2.14842e+07	2.03294e+07
LPE 18:2	C23 H44 N O7 P	0.37	-0.14	0.983484	0.967313	1.97718e+06	2.90739e+06	1.58901e+06	1.59293e+06	2.14564e+06	3.59018e+06	2.83191e+06	1.86927e+06	2.02759e+06	2.00545e+06	2.61933e+06	2.59309e+06	2.39588e+06	2.26363e+06	1.67095e+06	1.66734e+06
PE 19:0_22:5	C46 H82 N O8 P	-0.74	-0.16	0.983613	0.999886	1.23771e+06	2.67972e+06	356213	512831	640311	3.31487e+06	429275	514483	511412	538119	886214	379685	439851	1.12632e+06	517145	438624
LPC 16:0	C24 H50 N O7 P	0.1	-0.06	0.983869	0.999801	8.50523e+07	1.0076e+08	8.14873e+07	9.49978e+07	8.57565e+07	1.08404e+08	1.07793e+08	8.54437e+07	9.34492e+07	9.93253e+07	8.7902e+07	1.11725e+08	9.91643e+07	9.30175e+07	8.35568e+07	8.36343e+07
PEtOH 16:1_20:4	C41 H71 O8 P	0.52	-0.13	0.984068	0.999977	3.43009e+06	6.86878e+06	2.99808e+06	4.6747e+06	6.05494e+06	7.78203e+06	5.00859e+06	4.00012e+06	5.47995e+06	6.06289e+06	5.58534e+06	6.6779e+06	6.94092e+06	5.04905e+06	3.05402e+06	2.14715e+06
PE 19:0_20:4	C44 H80 N O8 P	0.08	0.07	0.984511	1	4.34012e+06	1.31817e+06	1.25938e+06	1.25825e+06	948894	1.66461e+06	1.08313e+06	1.13214e+06	1.42676e+06	1.18513e+06	1.63556e+06	1.29786e+06	1.16018e+06	1.19067e+06	1.09475e+06	760947
PE 16:0_18:0	C39 H78 N O8 P	-0.28	0.22	0.985143	0.999904	1.45608e+07	1.17986e+07	1.62029e+07	1.52732e+07	1.21027e+07	1.23596e+07	1.27294e+07	1.71699e+07	1.23558e+07	1.21945e+07	1.22669e+07	1.41254e+07	1.45906e+07	1.35968e+07	1.50388e+07	1.14073e+07
PC 16:0_20:3	C44 H82 N O8 P	-0.14	-3.32	0.985527	0.568893	3.47541e+06	4.22211e+06	3.16519e+06	1.41089e+06	5.39566e+07	3.97977e+06	3.19099e+06	6.02152e+07	2.58276e+06	3.06733e+06	2.96188e+06	5.2935e+07	2.78162e+06	3.41732e+06	2.9106e+06	3.2197e+06
PE O-20:1_22:6	C47 H82 N O7 P	0.14	0.04	0.986242	0.999914	5.10368e+06	5.13191e+06	3.42956e+06	3.42618e+06	4.37668e+06	6.15036e+06	4.46451e+06	3.77174e+06	4.26707e+06	4.99029e+06	4.70654e+06	4.68189e+06	3.72923e+06	4.84208e+06	4.55897e+06	5.00444e+06
CL 16:0_18:1_16:0_18:2	C77 H144 O17 P2	0.29	-0.16	0.987247	0.999988	2.93631e+06	1.97396e+06	1.81563e+06	2.48203e+06	2.24831e+06	1.83095e+06	1.99863e+06	2.08171e+06	2.89651e+06	2.55736e+06	1.95248e+06	4.31109e+06	1.47278e+06	1.82287e+06	2.34165e+06	5.82889e+06
LPC 18:1	C26 H52 N O7 P	0.21	-0.06	0.988576	0.997858	9.07997e+06	1.14089e+07	8.72774e+06	8.28206e+06	9.89277e+06	1.30756e+07	1.25141e+07	8.57686e+06	1.02248e+07	9.16509e+06	1.03095e+07	1.10029e+07	1.16497e+07	1.07424e+07	8.15781e+06	8.48285e+06
PE 19:0_22:6	C46 H80 N O8 P	0.3	0.12	0.988847	0.999999	1.57331e+07	1.14141e+07	1.20945e+07	1.21075e+07	1.19736e+07	1.38419e+07	1.52024e+07	1.25231e+07	1.27583e+07	1.50989e+07	1.56063e+07	1.46471e+07	1.02418e+07	1.43181e+07	1.83071e+07	1.5958e+07
LPE 22:5	C27 H46 N O7 P	0.38	-0.24	0.989056	1	2.93634e+06	2.1794e+06	3.40585e+06	3.28185e+06	945712	1.27625e+07	4.77578e+06	3.98361e+06	4.13826e+06	3.10816e+06	3.93576e+06	4.65049e+06	3.91256e+06	3.1309e+06	3.70076e+06	3.33211e+06
CL 18:1_18:2_18:1_18:2	C81 H146 O17 P2	0.12	-0.03	0.989144	1	1.83417e+07	1.51193e+07	1.29165e+07	1.52167e+07	1.45848e+07	1.76757e+07	1.55464e+07	1.48931e+07	1.89668e+07	1.58532e+07	1.72041e+07	1.5717e+07	1.49237e+07	1.79633e+07	1.46615e+07	2.02558e+07
2-tetradecenoic acid	C14 H26 O2	0.36	0.12	0.989439	1	963914	1.06888e+06	675734	438122	1.00579e+06	1.34639e+06	1.11411e+06	643373	1.15154e+06	817786	1.10242e+06	1.00733e+06	1.16704e+06	1.15553e+06	745783	1.2604e+06
PE O-18:1_22:5	C45 H80 N O7 P	0.19	0.05	0.990352	0.999936	4.60108e+07	3.02596e+07	3.97007e+07	4.10577e+07	4.02201e+07	3.33387e+07	4.23475e+07	3.66376e+07	4.32424e+07	5.03856e+07	4.68939e+07	4.52879e+07	3.61189e+07	5.16027e+07	3.981e+07	4.32699e+07
PC 22:0_18:1	C48 H94 N O8 P	1.2	1.14	0.990408	0.999999	1.91333e+06	3.55764e+06	1.15655e+07	1.82337e+06	3.36692e+06	1.60948e+06	1.83838e+06	1.07671e+06	6.88872e+06	1.11152e+07	5.71779e+06	2.02213e+06	588935	4.22507e+06	3.80617e+06	1.48668e+06
LPC 18:2	C26 H50 N O7 P	0.24	-0.04	0.991033	0.999939	7.89918e+06	1.05272e+07	6.36957e+06	7.39117e+06	8.15693e+06	1.21514e+07	1.09189e+07	7.27875e+06	9.67514e+06	7.41445e+06	8.41898e+06	1.05666e+07	1.14398e+07	9.24519e+06	6.41444e+06	7.4185e+06
PE O-16:1_20:4	C41 H74 N O7 P	0.18	-0.13	0.99104	0.998822	6.03383e+07	7.10835e+07	6.08515e+07	5.78448e+07	5.95773e+07	7.72038e+07	5.7677e+07	5.5587e+07	6.63473e+07	7.17942e+07	7.07614e+07	6.31348e+07	5.1288e+07	6.99987e+07	5.36447e+07	6.00302e+07
PG 18:1_22:5	C46 H79 O10 P	-0.18	-0.45	0.991792	0.601526	1.23146e+06	1.57469e+06	762072	932233	1.13242e+06	1.72397e+06	1.4495e+06	967752	1.12663e+06	1.10982e+06	667418	793897	942978	666844	994419	1.38318e+06
PE 18:1_18:2	C41 H76 N O8 P	0.19	-0.21	0.992203	0.688394	1.67352e+07	1.82324e+07	1.75386e+07	1.44053e+07	1.60183e+07	2.21782e+07	1.77804e+07	1.50597e+07	1.91291e+07	1.99496e+07	2.31084e+07	1.60852e+07	6.34067e+06	2.24903e+07	1.45821e+07	2.12702e+07
PE 18:1_22:6	C45 H76 N O8 P	-0.02	-0.09	0.992614	0.936599	2.58568e+08	2.49381e+08	2.22731e+08	2.29912e+08	2.52294e+08	2.72313e+08	2.64622e+08	2.56349e+08	2.39509e+08	2.00213e+08	2.34158e+08	2.45435e+08	2.55791e+08	2.45546e+08	2.31496e+08	2.76997e+08
PC O-16:1_22:5	C46 H82 N O7 P	-0.06	0.95	0.99277	0.95254	8.23874e+06	2.10398e+06	3.11891e+06	8.7541e+06	5.54123e+06	2.48399e+06	3.44937e+06	1.02279e+07	555235	5.25556e+06	5.65887e+06	5.85281e+06	8.88307e+06	8.70843e+06	7.42174e+06	8.89487e+06
PI 16:0_18:0	C43 H83 O13 P	0.45	0.14	0.992987	1	5.75975e+06	1.27849e+07	7.80146e+06	5.33165e+06	1.07474e+07	1.13722e+07	5.25332e+06	6.2926e+06	9.47747e+06	8.49991e+06	1.12046e+07	9.0502e+06	9.36678e+06	1.19928e+07	4.46522e+06	1.10134e+07
LPS 22:6	C28 H44 N O9 P	0.09	-0.22	0.99346	0.999915	1.87707e+06	1.81093e+06	1.47881e+06	1.71146e+06	1.87638e+06	2.0912e+06	2.13675e+06	1.68526e+06	2.00062e+06	1.74765e+06	1.55347e+06	2.21126e+06	2.37177e+06	1.7055e+06	1.54252e+06	1.56843e+06
2-Oxooctadecanoicacid	C18 H34 O3	0.17	0.02	0.993546	1	5.73624e+06	8.81136e+06	9.46289e+06	2.20845e+06	7.51001e+06	6.94148e+06	6.72172e+06	6.42044e+06	8.38189e+06	5.99637e+06	7.95754e+06	9.87027e+06	6.92222e+06	7.56539e+06	6.218e+06	6.31622e+06
PC 16:0_18:0	C42 H84 N O8 P	0.14	0.13	0.993802	0.999999	1.77392e+07	1.43287e+07	1.55314e+07	1.55106e+07	1.64385e+07	1.76529e+07	2.05648e+07	1.73389e+07	1.81551e+07	1.58184e+07	1.7196e+07	1.69958e+07	2.09763e+07	1.91539e+07	1.56809e+07	1.54593e+07
PEtOH 16:0_22:5	C43 H75 O8 P	0.91	0.08	0.994279	1	1.2876e+06	7.37417e+06	1.34484e+06	2.99752e+06	3.03257e+06	7.10632e+06	3.82142e+06	3.29e+06	3.93435e+06	4.20185e+06	2.14691e+06	6.13981e+06	7.87634e+06	3.75636e+06	1.73915e+06	490958
PG 16:0_18:2	C40 H75 O10 P	0.59	0.23	0.994527	0.537458	7.70327e+07	9.82143e+07	4.95362e+07	9.38228e+07	9.45721e+07	9.78979e+07	1.13547e+08	745599	1.24409e+08	1.33101e+08	1.08983e+08	1.79081e+08	2.05618e+08	1.12929e+08	7.0174e+07	3.38244e+07
PE 18:0_22:5;O	C45 H78 N O9 P	0.26	-0.04	0.994831	1	1.63052e+06	2.05478e+06	832836	2.3421e+06	1.80631e+06	2.07341e+06	2.31081e+06	2.0049e+06	2.33961e+06	2.07018e+06	1.25651e+06	2.89184e+06	2.95508e+06	1.72499e+06	1.9872e+06	2.38253e+06
PC 16:0_18:1	C42 H82 N O8 P	0.42	0.54	0.994875	1	360720	340849	403744	481596	485552	497123	502274	908430	523310	395585	543102	499675	724942	917052	329646	411409
PC 16:0_22:5	C46 H82 N O8 P	0.01	-0.03	0.995577	0.949037	5.24553e+07	9.21745e+07	4.70708e+07	5.86413e+07	5.03179e+07	1.02371e+08	5.85394e+07	5.81707e+07	5.45227e+07	5.74856e+07	4.98087e+07	5.75093e+07	5.9433e+07	5.02484e+07	5.71026e+07	5.68194e+07
PG 20:4_22:5	C48 H77 O10 P	0.07	-1.07	0.995646	0.18819	329335	190584	304298	246407	219451	235539	296870	270960	276719	385692	283473	295745	120724	234450	113344	393453
PC 16:0_18:1	C42 H82 N O8 P	-0.06	-0.11	0.995799	0.881743	3.31315e+08	3.43138e+08	3.14601e+08	3.48655e+08	3.18091e+08	3.85199e+08	3.45303e+08	3.67098e+08	3.29937e+08	3.02738e+08	3.17276e+08	3.41512e+08	3.33769e+08	3.30848e+08	3.28037e+08	3.53181e+08
PE 16:1_22:6	C43 H72 N O8 P	0.08	-0.09	0.995872	0.999107	2.59678e+07	2.54547e+07	2.26751e+07	2.69412e+07	2.58793e+07	2.94867e+07	2.48464e+07	2.71997e+07	2.59997e+07	2.84751e+07	2.43258e+07	2.95474e+07	2.40576e+07	2.50043e+07	2.66453e+07	3.00221e+07
9S,10S,11R-trihydroxy-12Z-octadecenoic acid	C18 H34 O5	-0.02	0.12	0.99611	0.99998	749363	1.57992e+06	1.31782e+06	1.17794e+06	799427	1.11618e+06	1.17123e+06	869486	1.11794e+06	1.20358e+06	1.25255e+06	1.88046e+06	1.08212e+06	1.30572e+06	828217	1.18939e+06
LPC 22:6	C30 H50 N O7 P	0.1	-0.22	0.99623	0.999896	1.93564e+06	2.29608e+06	1.4287e+06	1.47692e+06	2.02801e+06	2.0286e+06	2.37407e+06	1.75675e+06	1.84754e+06	1.80179e+06	1.62143e+06	2.72525e+06	2.26202e+06	1.69653e+06	1.74282e+06	1.46249e+06
PE 16:1_20:4	C41 H72 N O8 P	0.2	-0.25	0.996591	0.739085	2.28562e+06	3.42195e+06	2.10179e+06	2.56404e+06	2.63467e+06	3.73556e+06	2.15094e+06	2.97148e+06	2.57049e+06	2.8526e+06	2.70763e+06	3.05116e+06	1.90735e+06	2.70881e+06	2.35055e+06	2.77415e+06
PG 18:2_22:5	C46 H77 O10 P	-0.37	-0.01	0.996717	0.987938	1.45012e+06	1.66367e+06	1.28423e+06	2.25103e+06	379016	1.6111e+06	1.7943e+06	1.10019e+06	1.04387e+06	931112	1.50552e+06	1.36174e+06	2.38041e+06	1.21471e+06	1.34358e+06	2.00638e+06
CL 18:2_18:2_18:2_20:4	C83 H142 O17 P2	0.33	0.63	0.996834	0.99838	798514	1.3755e+06	884663	2.10422e+06	1.38039e+06	894857	1.20887e+06	695468	1.86767e+06	1.35617e+06	1.47645e+06	1.22097e+06	623445	1.83455e+06	1.63199e+06	1.20419e+06
LPC 14:0	C22 H46 N O7 P	0.1	-0.26	0.997049	0.850004	965824	1.08752e+06	900863	1.05926e+06	939268	1.24739e+06	1.33511e+06	1.03084e+06	1.04069e+06	1.12967e+06	925097	1.23759e+06	1.05997e+06	953180	907386	830543
PC 16:0_18:2	C42 H80 N O8 P	0.17	-0.03	0.99724	0.999914	6.57555e+06	6.42423e+06	5.59429e+06	7.28945e+06	7.07327e+06	6.98932e+06	7.1077e+06	7.01259e+06	6.76305e+06	5.49337e+06	7.81855e+06	7.86153e+06	6.92057e+06	7.46284e+06	5.84087e+06	1.05982e+07
PG 18:2_20:3	C44 H77 O10 P	-0.45	-0.07	0.997698	0.999903	464422	257137	386043	406909	339849	88476.9	661309	431395	220585	355667	404957	224775	366133	399913	325945	697991
LPE 16:0	C21 H44 N O7 P	0.22	-0.12	0.997799	1	493942	639264	475471	566715	504537	732568	716740	462239	629078	610202	517609	659953	914015	562971	399965	750782
PE O-18:2_22:5	C45 H78 N O7 P	0.09	-0.04	0.997891	0.999991	1.96544e+07	2.57268e+07	1.75273e+07	1.51283e+07	1.57051e+07	3.28156e+07	1.9502e+07	1.37673e+07	1.97271e+07	1.85776e+07	1.97464e+07	3.28824e+07	1.71386e+07	2.19049e+07	1.50667e+07	2.01141e+07
Cer 18:0;3O/24:0	C42 H85 N O4	-0.24	0.24	0.997987	0.982233	3.4691e+06	2.02255e+06	1.47486e+06	1.91359e+06	2.97936e+06	1.38376e+06	1.70849e+06	2.82632e+06	1.71876e+06	1.2349e+06	1.62021e+06	2.89304e+06	2.61017e+06	2.67261e+06	2.87631e+06	1.73505e+06
LPC 22:6	C30 H50 N O7 P	0.12	-0.34	0.998118	0.957292	7.65065e+07	8.99468e+07	6.05778e+07	6.04666e+07	7.90078e+07	1.07927e+08	9.53755e+07	6.86086e+07	7.35987e+07	7.50359e+07	7.06006e+07	9.45659e+07	8.834e+07	6.87077e+07	6.55753e+07	5.83966e+07
PE 18:2_20:4	C43 H74 N O8 P	0.09	0.04	0.998124	0.999984	1.76007e+07	2.13088e+07	1.92382e+07	1.26252e+07	1.28022e+07	1.91453e+07	1.75661e+07	1.20576e+07	1.88668e+07	2.09706e+07	2.02576e+07	1.85849e+07	1.16983e+07	2.35086e+07	1.56176e+07	1.92143e+07
2Z-pentadecenoic acid	C15 H28 O2	0.16	1.07	0.998137	0.548549	2.00791e+06	419486	312691	299162	177664	378183	366707	329912	362380	250470	455006	558686	729837	1.59797e+06	318030	515160
Nervonic acid	C24 H46 O2	0.06	0	0.998183	1	3.2121e+06	3.29833e+06	2.61526e+06	2.02893e+06	2.4464e+06	3.43248e+06	2.80267e+06	2.13971e+06	2.96883e+06	3.10766e+06	3.29068e+06	2.6435e+06	2.62818e+06	3.38283e+06	2.27616e+06	2.82088e+06
LPG 18:1	C24 H47 O9 P	0.13	-0.18	0.998301	0.96672	922779	1.26115e+06	914999	1.23324e+06	1.07617e+06	1.68965e+06	1.3697e+06	1.13104e+06	1.10233e+06	1.20615e+06	1.25146e+06	1.15946e+06	1.1001e+06	1.15563e+06	1.06258e+06	975903
11,14-eicosadienoic acid	C20 H36 O2	0.18	-0.08	0.998303	0.999368	1.8029e+07	2.49674e+07	1.35475e+07	1.55199e+07	1.71649e+07	2.85001e+07	2.08688e+07	1.57887e+07	1.83893e+07	1.94904e+07	1.74379e+07	2.16505e+07	2.04494e+07	1.79459e+07	1.69829e+07	1.75171e+07
PE 22:4_22:6	C49 H78 N O8 P	0.16	-0.07	0.998511	0.999255	5.49199e+07	7.28366e+07	7.92671e+07	4.03482e+07	4.28424e+07	8.57416e+07	4.75497e+07	3.83051e+07	5.33343e+07	7.20213e+07	7.09103e+07	7.14501e+07	4.2181e+07	4.31009e+07	5.30205e+07	5.61618e+07
PE O-17:1_22:6	C44 H76 N O7 P	0.13	-0.03	0.998535	0.999953	5.59134e+06	5.46243e+06	5.05896e+06	5.09669e+06	4.60131e+06	6.40027e+06	4.93665e+06	5.67027e+06	5.35952e+06	6.48449e+06	5.41789e+06	6.17389e+06	4.49303e+06	5.37648e+06	5.17932e+06	7.13388e+06
cis-gondoic acid	C20 H38 O2	0.24	0.08	0.998591	0.999984	4.27779e+07	6.17382e+07	3.1579e+07	3.64388e+07	3.96265e+07	6.7109e+07	5.09799e+07	3.52647e+07	4.57423e+07	4.09105e+07	5.12011e+07	4.77359e+07	4.83357e+07	4.78066e+07	3.65336e+07	4.5422e+07
CL 16:1_18:2_18:2_22:6	C83 H140 O17 P2	-0.01	0.01	0.998613	0.999996	687212	517808	510922	617599	152102	957922	733742	401766	706480	817731	144693	422933	571008	595051	173954	745210
PC O-16:1_20:4	C44 H80 N O7 P	0.08	-0.08	0.998624	0.99977	5.66706e+06	6.58988e+06	5.71958e+06	6.82926e+06	5.92779e+06	7.88269e+06	6.54663e+06	7.00574e+06	6.48308e+06	6.56422e+06	5.9838e+06	7.00042e+06	6.69412e+06	6.42772e+06	6.42918e+06	6.55923e+06
PMeOH 16:0_18:2	C38 H71 O8 P	0.27	-0.37	0.998682	1	341621	385878	300035	490022	328619	493505	397683	788192	502863	330595	373904	1.11803e+06	1.00448e+06	313847	345321	373081
3-pentadecynoic acid	C15 H26 O2	0.84	1.11	0.998692	0.999981	124859	535217	151146	253121	181535	554961	212729	259233	537911	146843	757528	187929	508909	699049	116826	266652
LPE 20:4	C25 H44 N O7 P	0.26	-0.12	0.998775	0.949343	6.09016e+06	1.02659e+07	4.99119e+06	5.59339e+06	6.37691e+06	1.29232e+07	8.41761e+06	5.78812e+06	6.75505e+06	6.7307e+06	7.25128e+06	8.23632e+06	7.67564e+06	6.79517e+06	5.24674e+06	5.00868e+06
PE O-18:1_22:4	C45 H82 N O7 P	0.18	-0.35	0.998872	0.988408	1.76722e+07	2.0209e+07	2.13667e+07	1.52453e+07	1.70173e+07	2.16182e+07	1.58689e+07	2.11885e+07	1.96196e+07	2.31558e+07	3.01937e+07	1.27834e+07	1.36913e+07	2.04428e+07	1.49381e+07	1.60334e+07
PE O-18:2_22:6	C45 H76 N O7 P	0.08	-0.06	0.998939	0.999994	1.50143e+08	1.32941e+08	1.23085e+08	1.27508e+08	1.33075e+08	1.54522e+08	1.48909e+08	1.21828e+08	1.50212e+08	1.34751e+08	1.39681e+08	1.34313e+08	1.3519e+08	1.42584e+08	1.28032e+08	1.58039e+08
CL 16:0_18:1_16:0_18:1	C77 H146 O17 P2	0.1	0.22	0.999013	0.997927	3.38731e+06	2.43607e+06	3.06571e+06	3.73031e+06	3.12373e+06	2.53816e+06	3.00045e+06	2.03346e+06	3.95827e+06	3.37942e+06	3.21218e+06	3.54055e+06	2.44873e+06	3.22706e+06	3.55354e+06	4.54327e+06
SL 17:0;O/16:1;O	C33 H65 N O6 S	0	0.02	0.999045	0.925673	1.68376e+06	3.1114e+06	1.50803e+06	1.55075e+06	1.57993e+06	3.87098e+06	1.87105e+06	1.5e+06	1.95363e+06	1.61304e+06	1.62123e+06	1.4676e+06	1.81078e+06	1.75521e+06	1.25328e+06	2.30687e+06
2-Oxooctadecanoicacid	C18 H34 O3	-0.12	-0.14	0.999079	0.999877	7.52206e+06	9.23936e+06	7.34806e+06	8.9854e+06	7.52335e+06	1.09158e+07	9.16233e+06	7.58602e+06	7.69645e+06	6.79315e+06	7.50818e+06	9.21857e+06	1.00787e+07	7.60839e+06	7.37104e+06	8.14379e+06
PS 18:0_20:4	C44 H78 N O10 P	0.16	-0.3	0.999195	0.901737	5.77835e+06	6.88978e+06	7.83637e+06	8.06218e+06	6.06371e+06	7.8582e+06	6.20881e+06	8.63682e+06	7.86914e+06	8.55927e+06	6.80341e+06	8.90375e+06	5.70618e+06	8.969e+06	3.17075e+06	7.68088e+06
PE O-18:1_22:5	C45 H80 N O7 P	0.09	-0.33	0.999229	0.559387	1.40495e+07	2.29241e+07	1.13898e+07	1.17785e+07	1.83544e+07	2.6811e+07	1.35369e+07	1.15024e+07	1.35054e+07	1.44136e+07	1.38943e+07	1.10219e+07	1.10747e+07	1.36577e+07	1.26443e+07	1.29845e+07
PC 16:0_17:1	C41 H80 N O8 P	0.12	-0.16	0.999268	0.996215	9.16064e+06	8.40833e+06	8.7067e+06	9.67573e+06	8.76747e+06	1.06844e+07	1.04273e+07	1.01094e+07	9.08016e+06	9.76095e+06	9.65669e+06	9.8995e+06	8.89742e+06	9.24902e+06	9.20982e+06	9.98525e+06
PG 18:1_20:4	C44 H77 O10 P	0.14	-0.08	0.999319	0.99983	2.25569e+06	2.01691e+06	2.16991e+06	2.48072e+06	2.09973e+06	2.54598e+06	2.99626e+06	2.69769e+06	2.57382e+06	2.28682e+06	2.78492e+06	2.19368e+06	2.4746e+06	2.75114e+06	1.90492e+06	3.00624e+06
PC 16:1_22:6	C46 H78 N O8 P	-0.15	-0.11	0.999321	0.895224	4.20437e+07	4.26826e+07	3.14437e+07	4.52113e+07	4.04868e+07	4.36877e+07	5.12134e+07	4.33811e+07	4.05927e+07	3.55552e+07	3.32949e+07	4.1254e+07	4.31435e+07	3.30977e+07	4.02567e+07	4.88829e+07
LPC 16:0	C24 H50 N O7 P	0.12	-0.07	0.999382	0.999928	8.53819e+06	9.32604e+06	7.51688e+06	7.25714e+06	8.6741e+06	1.11761e+07	1.07506e+07	7.35334e+06	9.1468e+06	8.31358e+06	8.07132e+06	9.21093e+06	1.12618e+07	9.22447e+06	6.69196e+06	7.00257e+06
Nonadecanoicacid	C19 H38 O2	-0.19	-0.22	0.99939	0.999998	4.50331e+06	5.05015e+06	3.75534e+06	4.17639e+06	4.11802e+06	5.36136e+06	5.25637e+06	4.17229e+06	3.69392e+06	3.29297e+06	3.90463e+06	4.2203e+06	5.17521e+06	3.91096e+06	4.0508e+06	5.2003e+06
PC 18:2_22:5	C48 H82 N O8 P	-0.33	-0.46	0.999397	0.9996	6.9246e+06	2.82237e+06	4.16131e+06	6.10252e+06	5.94591e+06	2.9687e+06	7.30576e+06	6.56432e+06	4.56773e+06	3.58772e+06	3.49017e+06	5.06742e+06	6.37509e+06	3.57657e+06	4.54998e+06	7.44288e+06
CL 16:1_18:2_18:2_18:2	C79 H140 O17 P2	0.23	-0.29	0.999429	0.802849	6.62071e+06	7.95984e+06	5.01175e+06	5.70588e+06	6.28596e+06	1.26945e+07	5.99752e+06	6.51068e+06	5.77386e+06	6.69292e+06	8.21382e+06	7.75379e+06	3.66326e+06	8.20794e+06	5.24846e+06	8.70689e+06
SL 18:0;O/16:1;O	C34 H67 N O6 S	-0.01	0.02	0.999442	1	932052	2.3081e+06	1.07198e+06	1.95573e+06	852756	2.38365e+06	1.24113e+06	1.60332e+06	1.28559e+06	1.53526e+06	1.48185e+06	2.6601e+06	1.65345e+06	1.42092e+06	1.44656e+06	1.459e+06
PE 18:0_22:4	C45 H82 N O8 P	0.31	-0.17	0.999485	0.999724	1.20273e+06	2.05377e+06	1.21838e+06	1.13022e+06	1.41287e+06	1.87359e+06	1.52929e+06	1.22739e+06	1.46581e+06	1.51466e+06	1.68843e+06	1.48034e+06	1.31001e+06	1.56159e+06	1.12716e+06	1.45155e+06
PE 17:0_20:4	C42 H76 N O8 P	0.17	0.55	0.99952	0.991456	1.56489e+06	8.29859e+06	3.36825e+06	1.21794e+06	2.60106e+06	1.45223e+06	2.67916e+06	3.36072e+06	2.75318e+06	2.78563e+06	4.12044e+06	629439	3.86005e+06	4.04538e+06	2.89743e+06	3.06105e+06
PC 16:0_20:4	C44 H80 N O8 P	-0.21	-0.12	0.999631	0.999964	9.13453e+06	1.14533e+07	7.99512e+06	1.04646e+07	9.07176e+06	1.10516e+07	1.01796e+07	1.02803e+07	8.1248e+06	7.38974e+06	8.84394e+06	9.37685e+06	9.42784e+06	8.06684e+06	9.65839e+06	1.71003e+06
PE O-16:1_18:2	C39 H74 N O7 P	0.22	-0.13	0.999645	0.999097	1.54155e+07	1.64412e+07	1.95207e+07	1.5508e+07	1.6162e+07	1.87072e+07	1.63108e+07	1.42657e+07	1.87406e+07	1.90714e+07	1.84788e+07	1.49568e+07	1.45911e+07	1.58597e+07	1.48299e+07	1.70546e+07
CL 16:0_18:2_18:1_18:2	C79 H144 O17 P2	0.01	0	0.999703	1	9.15192e+06	7.75164e+06	6.41758e+06	7.86292e+06	7.29012e+06	8.52632e+06	7.90919e+06	6.54883e+06	9.85186e+06	7.5939e+06	8.08243e+06	7.55909e+06	7.61307e+06	8.51362e+06	7.23233e+06	9.36418e+06
PC 16:0_18:1	C42 H82 N O8 P	0.69	-1.43	0.999712	0.89799	596228	231579	639408	1.62195e+06	1.19004e+06	367285	1.30245e+06	1.25498e+06	1.31514e+06	308169	701173	1.28935e+06	454798	317359	918792	784012
PEtOH 16:1_18:2	C39 H71 O8 P	0.55	0.18	0.999726	0.999993	3.04599e+06	4.23642e+06	2.04406e+06	2.08714e+06	3.82349e+06	4.5545e+06	4.57894e+06	827115	4.55107e+06	2.66881e+06	4.55479e+06	2.97983e+06	6.84378e+06	4.75175e+06	1.26325e+06	1.4822e+06
PC 16:0_22:4	C46 H84 N O8 P	-0.13	-0.04	0.999733	0.999973	3.73926e+07	4.69643e+07	3.32823e+07	4.0436e+07	2.9725e+07	5.41246e+07	3.47333e+07	4.49412e+07	3.47336e+07	3.61056e+07	4.23896e+07	3.52021e+07	3.86971e+07	4.15286e+07	3.40107e+07	3.65639e+07
PC 14:0_22:6	C44 H76 N O8 P	-0.06	-0.09	0.999735	0.964164	2.03129e+07	1.61292e+07	1.4262e+07	1.86489e+07	1.78519e+07	1.64495e+07	2.27971e+07	2.06751e+07	1.78278e+07	1.58927e+07	1.35441e+07	1.75629e+07	1.90083e+07	1.38487e+07	1.81487e+07	1.93875e+07
PE O-18:1_18:1	C41 H80 N O7 P	-0.02	-0.05	0.999776	0.999995	1.40079e+06	1.08244e+06	1.27396e+06	2.58702e+06	1.52208e+06	1.37164e+06	1.64987e+06	1.42062e+06	1.22627e+06	1.28778e+06	1.35263e+06	1.75927e+06	1.89746e+06	1.41159e+06	1.42213e+06	1.73509e+06
13,16,19-docosatrienoic acid	C22 H38 O2	0.24	-0.12	0.999782	0.993841	628870	966513	480919	524919	588439	1.13744e+06	822161	571074	608445	647631	715466	767888	691881	648796	608647	693591
PE O-16:1_22:5	C43 H76 N O7 P	0.07	0.01	0.99982	0.99243	6.88417e+07	1.26715e+08	5.81574e+07	5.43988e+07	5.88993e+07	1.57734e+08	6.36661e+07	5.05481e+07	7.48567e+07	6.60511e+07	6.68035e+07	5.63202e+07	6.19114e+07	7.0225e+07	5.53874e+07	7.01487e+07
PC 16:0_22:6	C46 H80 N O8 P	-0.04	0.1	0.999832	1	1.3558e+07	1.16108e+07	1.12143e+07	1.37582e+07	1.24257e+07	1.28806e+07	1.47706e+07	1.36867e+07	1.21885e+07	1.23284e+07	1.16431e+07	1.69714e+07	1.47041e+07	1.16474e+07	1.42251e+07	1.48474e+07
PC 16:1_18:2	C42 H78 N O8 P	-0.17	-0.15	0.999876	0.98572	1.76641e+07	1.75428e+07	1.15135e+07	1.47469e+07	1.48762e+07	1.94072e+07	1.82323e+07	1.69452e+07	1.54649e+07	1.11351e+07	1.62016e+07	1.31974e+07	1.58514e+07	1.73798e+07	1.0944e+07	2.32085e+07
CL 16:0_18:2_16:1_18:2	C77 H140 O17 P2	0.19	0.08	0.999886	1	2.15279e+06	2.27611e+06	1.8672e+06	1.82711e+06	2.06179e+06	2.52428e+06	2.01549e+06	1.98821e+06	2.37552e+06	2.45942e+06	2.22486e+06	2.0121e+06	2.31065e+06	2.13032e+06	2.15675e+06	1.3873e+06
Cer 18:0;3O/24:1	C42 H83 N O4	0.04	-0.01	0.999886	0.999993	3.91756e+06	4.43149e+06	2.52724e+06	3.16855e+06	3.29437e+06	5.13899e+06	3.41786e+06	3.37202e+06	3.67141e+06	3.08665e+06	4.2595e+06	3.6162e+06	3.38216e+06	5.22563e+06	3.37019e+06	3.60335e+06
PE 17:1_22:6	C44 H74 N O8 P	0.34	-1.48	0.999899	0.954072	2.39856e+06	684004	2.51609e+06	1.06251e+06	2.27101e+06	2.23194e+06	2.72267e+06	332845	3.85856e+06	3.26282e+06	1.11898e+06	1.04272e+06	1.21219e+06	341854	805734	3.88653e+06
LPC 20:4	C28 H50 N O7 P	-0.02	-0.27	0.999926	0.626861	5.08079e+07	7.23227e+07	3.90475e+07	4.05972e+07	4.75094e+07	8.5591e+07	6.02796e+07	4.47135e+07	4.35951e+07	4.44958e+07	4.57066e+07	5.031e+07	4.80518e+07	4.46073e+07	3.99637e+07	3.95485e+07
LPC 18:0	C26 H54 N O7 P	0.04	-0.22	0.999928	0.871991	1.04035e+06	1.40663e+06	1.04708e+06	995570	1.02483e+06	1.41223e+06	1.26104e+06	817639	1.05688e+06	1.13432e+06	944641	1.08892e+06	1.04924e+06	978496	801256	984672
PE 18:0_22:6	C45 H78 N O8 P	0.06	-0.05	0.999929	0.999973	1.20006e+09	1.02442e+09	9.5108e+08	1.02161e+09	1.06949e+09	1.15819e+09	1.1652e+09	1.09071e+09	1.05452e+09	1.01591e+09	1.07654e+09	1.15167e+09	1.08938e+09	1.10794e+09	1.07838e+09	1.19041e+09
PE 20:4_22:6	C47 H74 N O8 P	0.03	-0.09	0.999942	0.986184	1.2831e+07	1.35191e+07	9.96653e+06	1.18937e+07	1.16907e+07	1.48288e+07	1.29086e+07	1.12193e+07	1.25062e+07	1.2667e+07	1.08192e+07	1.42563e+07	1.15287e+07	1.06141e+07	1.22789e+07	1.33921e+07
PC 18:0_20:4	C46 H84 N O8 P	0.15	-0.18	0.999947	0.999999	1.09177e+07	1.06131e+07	1.01295e+07	1.09099e+07	9.42409e+06	1.18865e+07	1.11316e+07	1.11242e+07	1.02593e+07	1.23622e+07	1.3048e+07	1.14896e+07	8.98762e+06	1.19752e+07	9.78997e+06	1.26875e+07
Cer 18:0;3O/18:0	C36 H73 N O4	-0.1	-0.23	0.999961	0.99753	1.59945e+07	1.68098e+07	1.2793e+07	1.8057e+07	1.68346e+07	1.80695e+07	1.75026e+07	2.05835e+07	1.68404e+07	1.24002e+07	1.42033e+07	1.64195e+07	1.9558e+07	1.45904e+07	1.51831e+07	1.83508e+07
CL 18:1_18:1_18:1_18:2	C81 H148 O17 P2	0.22	0.08	0.99997	0.953052	4.26626e+06	2.5183e+06	2.77034e+06	2.86783e+06	1.26104e+06	2.76138e+06	3.28597e+06	2.49109e+06	4.09636e+06	3.25228e+06	3.29247e+06	2.95469e+06	2.77264e+06	650847	2.78669e+06	3.68934e+06
PG 18:1_18:2	C42 H77 O10 P	0.12	-0.19	0.999973	0.960186	7.60248e+06	6.52612e+06	7.32885e+06	6.97354e+06	1.04794e+07	8.74319e+06	9.58868e+06	7.71546e+06	8.73396e+06	5.85998e+06	9.12559e+06	6.81715e+06	8.0278e+06	8.19841e+06	7.0114e+06	9.63674e+06
LPI 18:0	C27 H53 O12 P	-0.02	0.25	0.999974	0.999826	6.06822e+06	5.19493e+06	2.90461e+06	8.51841e+06	7.39003e+06	5.38583e+06	5.70651e+06	7.80125e+06	5.58122e+06	5.50815e+06	4.59982e+06	7.41797e+06	7.80667e+06	6.038e+06	7.82626e+06	5.01904e+06
PC 14:0_16:1	C38 H74 N O8 P	-0.37	-0.52	0.999975	0.965128	4.40988e+06	5.29079e+06	3.50671e+06	4.62922e+06	6.19507e+06	5.97819e+06	5.26751e+06	5.05425e+06	6.14987e+06	3.33285e+06	3.12426e+06	3.67545e+06	4.61765e+06	3.58921e+06	3.92405e+06	4.51872e+06
PG 18:0_22:6	C46 H79 O10 P	0.49	-0.46	0.999975	0.999136	2.18207e+06	1.90471e+06	1.28512e+06	1.4816e+06	1.3981e+06	2.12494e+06	2.02585e+06	1.14137e+06	2.52112e+06	2.24601e+06	876532	2.84502e+06	863551	1.91496e+06	1.24588e+06	2.69362e+06
Cer 18:1;2O/19:0	C37 H73 N O3	-0.11	-0.24	0.999979	0.9923	2.23028e+07	1.76183e+07	1.50749e+07	1.98809e+07	2.07446e+07	2.06038e+07	2.16765e+07	1.96226e+07	2.16558e+07	1.4965e+07	1.6154e+07	1.86007e+07	2.06972e+07	1.75273e+07	1.75496e+07	2.76984e+07
9,12-hexadecadienoic acid	C16 H28 O2	0.21	0.18	0.999981	1	877235	714413	669320	427859	815061	1.09304e+06	891533	462036	931040	634459	882474	719910	1.10413e+06	964589	538270	1.27347e+06
PC 18:2_22:6	C48 H80 N O8 P	-0.1	-0.23	0.999982	0.96151	4.39845e+07	3.65113e+07	3.07146e+07	4.00517e+07	4.09409e+07	3.87862e+07	5.07924e+07	4.09396e+07	4.07401e+07	3.28775e+07	3.31704e+07	3.82023e+07	4.74805e+07	3.34218e+07	3.49249e+07	4.3523e+07
PC 15:0_16:0	C39 H78 N O8 P	0.17	0.05	0.999984	0.981357	3.50731e+06	2.59946e+06	3.68193e+06	3.86576e+06	3.65418e+06	4.64627e+06	804542	3.96963e+06	3.92863e+06	4.1416e+06	885916	5.06118e+06	4.29796e+06	3.72509e+06	3.93927e+06	4.42058e+06
PC 16:0_18:1	C42 H82 N O8 P	-0.12	-0.03	0.999984	1	6.35738e+06	7.30847e+06	1.06241e+07	7.72809e+06	6.54968e+06	6.98317e+06	5.83535e+06	7.75221e+06	7.31018e+06	5.17438e+06	6.51716e+06	9.04496e+06	7.76918e+06	5.60185e+06	6.63654e+06	6.42563e+06
PC 17:0_18:1	C43 H84 N O8 P	0.02	0.04	0.999986	0.999999	6.39529e+06	6.57261e+06	1.30722e+07	5.73801e+06	6.03465e+06	7.52188e+06	6.23276e+06	5.87887e+06	6.43334e+06	7.8868e+06	6.74741e+06	6.25357e+06	5.16806e+06	6.44254e+06	6.29472e+06	6.89624e+06
PEtOH 18:2_18:2	C41 H73 O8 P	0.37	0.04	0.99999	1	3.56548e+06	4.43092e+06	2.21936e+06	3.64885e+06	4.59672e+06	5.64696e+06	5.54358e+06	3.4738e+06	4.72071e+06	5.02795e+06	1.97277e+06	4.59956e+06	6.83744e+06	5.19589e+06	2.51932e+06	1.97517e+06
Cer 17:1;2O/18:0	C35 H69 N O3	-0.09	-0.1	0.999991	0.999368	1.97262e+07	1.83217e+07	1.58588e+07	2.0571e+07	2.16049e+07	1.98438e+07	1.96838e+07	2.13301e+07	2.06945e+07	1.51286e+07	1.44734e+07	2.17376e+07	2.3264e+07	1.53937e+07	1.91675e+07	2.2086e+07
PC 16:0_22:4	C46 H84 N O8 P	0.18	-1.37	0.999994	0.396264	1.18965e+07	1.45717e+07	7.46228e+06	5.45841e+06	1.14863e+07	1.98618e+07	6.91599e+06	1.3626e+07	6.80866e+06	1.16978e+07	1.31397e+07	1.02213e+07	4.59312e+06	4.8577e+06	1.11055e+07	1.24318e+07
PE 16:0_22:6	C43 H74 N O8 P	-0.05	-0.04	0.999994	0.99919	7.18742e+08	6.56787e+08	6.37545e+08	7.17377e+08	7.21645e+08	7.08139e+08	7.36123e+08	7.45745e+08	6.83313e+08	6.17428e+08	6.42544e+08	7.25677e+08	7.17652e+08	6.59447e+08	7.11207e+08	7.92796e+08
PE O-16:1_22:4	C43 H78 N O7 P	0.22	-0.06	0.999995	1	3.65641e+07	4.75851e+07	3.68655e+07	3.59448e+07	3.39011e+07	5.88605e+07	3.19428e+07	3.57144e+07	4.09877e+07	4.45094e+07	4.95335e+07	3.24524e+07	3.21187e+07	4.91134e+07	3.3381e+07	3.71273e+07
SL 18:0;O/16:1;O	C34 H67 N O6 S	-0.19	-0.38	0.999995	1	864724	1.63894e+06	686930	80375.3	999963	2.07385e+06	942246	82773.5	938636	730249	627246	54626.2	893374	748575	450597	71210.9
PE 16:1_18:2	C39 H72 N O8 P	-0.13	-0.64	0.999995	0.691309	1.03375e+06	796160	915505	503949	979415	1.28952e+06	1.34369e+06	1.8915e+06	862307	1.38659e+06	700129	652121	842536	857074	803629	2.15225e+06
Cer 18:1;2O/25:0	C43 H85 N O3	0.09	-0.28	0.999995	0.999993	2.71014e+06	2.56498e+06	1.81096e+06	1.78064e+06	2.62172e+06	3.43626e+06	1.99003e+06	2.2232e+06	2.08158e+06	1.85166e+06	2.57352e+06	2.8233e+06	1.8337e+06	3.58886e+06	1.99727e+06	2.6677e+06
PC 18:0_20:3	C46 H86 N O8 P	0.02	-0.28	0.999995	0.80515	1.09125e+07	1.12807e+07	1.04937e+07	1.11986e+07	9.47771e+06	1.28282e+07	1.17505e+07	1.18264e+07	1.01858e+07	1.09829e+07	1.3048e+07	1.14715e+07	7.02934e+06	1.30014e+07	9.68945e+06	1.32485e+07
PC 16:0_20:3	C44 H82 N O8 P	-0.09	-0.28	0.999996	0.910992	5.17044e+07	6.0639e+07	4.66189e+07	6.18642e+07	5.39566e+07	6.2289e+07	6.01089e+07	6.02152e+07	4.78672e+07	5.22686e+07	6.00848e+07	5.2935e+07	4.85189e+07	5.83521e+07	4.94662e+07	6.78809e+07
PG 18:2_22:5	C46 H77 O10 P	0.05	-0.37	0.999996	1	277925	81568.8	262337	464532	464191	341956	390531	581799	373148	247978	312348	193598	330282	508564	322628	234329
PE 14:0_22:6	C41 H70 N O8 P	0.07	-0.09	0.999997	0.993663	5.48367e+06	4.82745e+06	4.33359e+06	5.79654e+06	5.05633e+06	5.52187e+06	5.91901e+06	5.44432e+06	5.15433e+06	5.70776e+06	4.54318e+06	5.63766e+06	5.1541e+06	4.58376e+06	5.34674e+06	5.79694e+06
PC 18:3_22:6	C48 H78 N O8 P	0.08	-0.23	0.999997	0.968189	6.49168e+06	4.40899e+06	4.11534e+06	4.93396e+06	5.05671e+06	4.95839e+06	7.16258e+06	5.11484e+06	5.39965e+06	4.48611e+06	3.87319e+06	7.42036e+06	5.73456e+06	4.135e+06	4.32959e+06	6.12376e+06
PC 20:4_22:6	C50 H80 N O8 P	-0.02	-0.19	0.999998	0.990608	6.6937e+06	5.54717e+06	4.67917e+06	5.42972e+06	6.3287e+06	5.74978e+06	7.54715e+06	6.38747e+06	6.07237e+06	4.65338e+06	4.87414e+06	5.95606e+06	7.18662e+06	4.93193e+06	5.56362e+06	5.71058e+06
PC 18:0_22:6	C48 H84 N O8 P	0.13	-0.05	0.999998	0.999997	2.98558e+06	2.81337e+06	2.47792e+06	3.97718e+06	2.92582e+06	2.98822e+06	3.07804e+06	3.80885e+06	2.914e+06	3.06564e+06	3.27254e+06	4.05098e+06	2.93748e+06	2.64145e+06	3.05987e+06	2.84809e+06
PC 18:0_22:5	C48 H86 N O8 P	0.17	0.05	0.999998	0.998881	1.34357e+07	2.81998e+07	1.30817e+07	1.60566e+07	1.46907e+07	3.05817e+07	1.45186e+07	1.66338e+07	1.40956e+07	1.66636e+07	1.6501e+07	1.71146e+07	1.59151e+07	1.62077e+07	1.67869e+07	1.47129e+07
Cer 18:1;2O/18:0	C36 H71 N O3	-0.09	-0.16	0.999999	0.9924	5.04927e+08	5.21212e+08	4.19965e+08	5.34088e+08	5.37133e+08	5.72798e+08	5.41289e+08	5.54451e+08	5.48936e+08	4.19734e+08	4.39917e+08	5.2619e+08	5.75154e+08	4.65522e+08	4.91504e+08	5.77936e+08
CL 18:2_18:2_18:2_20:3	C83 H144 O17 P2	0.05	0.2	0.999999	0.999931	5.28645e+06	5.84002e+06	4.4037e+06	5.96973e+06	6.43761e+06	7.9345e+06	5.11739e+06	4.98964e+06	5.48448e+06	7.48764e+06	6.05212e+06	4.15186e+06	7.05357e+06	6.37398e+06	6.64249e+06	1.00176e+07
LPI 20:4	C29 H49 O12 P	-0.02	-0.15	0.999999	0.999993	2.95386e+06	3.18672e+06	1.9048e+06	2.89509e+06	3.2534e+06	3.66372e+06	3.2712e+06	2.86824e+06	3.06134e+06	2.70912e+06	2.31518e+06	3.10826e+06	3.92919e+06	2.94482e+06	2.57948e+06	2.29751e+06
CL 18:2_18:2_18:2_18:2	C81 H142 O17 P2	0.17	-0.7	0.999999	0.994421	897992	609402	311795	272477	566589	860753	461588	735380	472557	564497	1.07121e+06	244414	307865	814633	399342	557156
PG 18:1_22:5	C46 H79 O10 P	-0.23	-0.17	0.999999	0.965708	1.26684e+06	1.28034e+06	2.31079e+06	3.38791e+06	2.2515e+06	1.70672e+06	222109	2.1013e+06	1.27769e+06	1.5046e+06	1.55581e+06	2.79595e+06	2.5701e+06	1.28166e+06	1.69084e+06	2.42626e+06
Cer 18:1;2O/23:0	C41 H81 N O3	-0.02	-0.1	0.999999	0.861268	2.52767e+07	2.89059e+07	2.09012e+07	2.38929e+07	2.5614e+07	3.68403e+07	2.45361e+07	2.50278e+07	2.51888e+07	1.96234e+07	2.3362e+07	2.8216e+07	2.57303e+07	2.3564e+07	2.19445e+07	2.93721e+07
PG 16:0_18:2	C40 H75 O10 P	0.2	-0.02	0.999999	1	611924	401668	200244	387839	721667	1.8247e+06	740073	145437	506242	246583	598273	402714	459140	722291	805148	1.09231e+06
CL 16:0_22:6_18:1_18:2	C83 H144 O17 P2	0.26	-0.07	0.999999	1	7.33839e+06	6.57246e+06	5.77884e+06	5.8985e+06	6.42398e+06	4.15142e+06	6.60681e+06	6.1551e+06	7.27057e+06	7.62707e+06	8.30522e+06	6.54008e+06	6.00705e+06	8.24276e+06	3.12282e+06	8.74923e+06
PMeOH 18:2_22:6	C44 H71 O8 P	-0.15	0.04	0.999999	0.999997	76703.6	105812	64137.2	93360.3	76894.3	72758.1	72132.3	102463	84747.2	68702	67649.3	210946	76999.5	58801.5	191034	85089.1
PE O-15:1_22:6	C42 H72 N O7 P	0.15	0.01	0.999999	0.997012	2.26762e+06	2.68798e+06	1.86467e+06	1.89333e+06	2.20363e+06	3.57901e+06	2.58089e+06	1.98884e+06	2.27119e+06	2.41741e+06	1.90746e+06	2.35461e+06	2.62163e+06	2.40291e+06	1.86729e+06	2.5663e+06
PE 20:2_22:6	C47 H78 N O8 P	-0.17	-0.28	0.999999	0.290449	7.47331e+06	6.71842e+06	5.97772e+06	4.45416e+06	6.71292e+06	9.32311e+06	6.65868e+06	4.043e+06	6.02896e+06	5.04196e+06	5.25886e+06	6.01702e+06	846485	5.49916e+06	5.83934e+06	7.32876e+06
Cer 18:0;2O/18:0	C36 H73 N O3	-0.07	-0.05	1	1	5.2346e+06	4.54067e+06	2.81229e+06	3.25087e+06	4.20057e+06	5.63555e+06	3.77036e+06	3.09364e+06	3.67198e+06	3.76886e+06	4.04831e+06	3.22245e+06	3.28236e+06	5.76586e+06	3.84554e+06	3.68098e+06
PE 16:1_22:6	C43 H72 N O8 P	-0.03	-0.18	1	0.959222	2.4396e+06	2.14781e+06	1.69122e+06	2.4522e+06	2.30907e+06	2.23741e+06	2.82473e+06	2.71869e+06	2.35029e+06	2.13095e+06	1.97915e+06	2.49493e+06	2.43143e+06	1.88275e+06	2.22319e+06	2.52933e+06
LPE 22:4	C27 H48 N O7 P	0.19	0.21	1	0.99961	1.19807e+06	2.08379e+06	1.20119e+06	1.39494e+06	1.24609e+06	2.88521e+06	1.57622e+06	1.26077e+06	1.46086e+06	1.49418e+06	1.57925e+06	1.45132e+06	1.79134e+06	1.64293e+06	1.07043e+06	1.30282e+06
7,7-dimethyl-5Z,8Z-eicosadienoic acid	C22 H40 O2	0.08	0.1	1	1	948621	1.10373e+06	654602	733465	772371	1.34566e+06	910098	722078	774209	843441	946710	934363	899227	1.05055e+06	779807	987083
PE 18:0_20:3	C43 H80 N O8 P	0	-0.01	1	0.999997	9.31538e+06	9.2195e+06	8.14982e+06	7.95306e+06	8.31882e+06	1.08965e+07	8.58069e+06	8.08952e+06	8.48908e+06	8.89866e+06	1.04336e+07	7.9009e+06	7.21977e+06	1.02437e+07	8.41029e+06	9.64508e+06
PE 20:3_22:6	C47 H76 N O8 P	0.15	0.12	1	0.999844	1.03571e+07	5.13053e+06	8.32125e+06	5.28348e+06	9.5916e+06	6.50736e+06	9.55454e+06	5.52163e+06	5.14293e+06	5.78944e+06	9.28381e+06	1.07314e+07	8.43694e+06	9.1464e+06	8.71558e+06	1.00399e+07
PEtOH 18:1_18:2	C41 H75 O8 P	0.06	0.02	1	1	1.10015e+07	8.151e+06	7.47673e+06	1.19773e+07	9.79206e+06	1.01348e+07	1.12779e+07	7.77619e+06	1.14479e+07	8.12529e+06	1.49428e+07	8.50791e+06	1.58749e+07	1.01278e+07	5.23715e+06	4.12724e+06
Cer 18:1;2O/18:0	C36 H71 N O3	-0.04	-0.04	1	1	4.77632e+06	4.44894e+06	3.55871e+06	4.93158e+06	4.39458e+06	5.01772e+06	4.85104e+06	4.93068e+06	4.52693e+06	3.69039e+06	4.60668e+06	4.44154e+06	5.34073e+06	4.76758e+06	4.48415e+06	5.22899e+06
PG 18:1_22:6	C46 H77 O10 P	0.02	-0.69	1	0.999845	731969	689417	858376	1.8127e+06	930916	851752	1.38542e+06	1.65822e+06	848628	600745	761249	1.49286e+06	1.79823e+06	720346	667688	1.67801e+06
LPC 18:2	C26 H50 N O7 P	-0.14	-0.43	1	0.176612	3.48995e+07	3.25787e+07	2.02382e+07	1.86911e+07	2.75091e+07	4.17635e+07	4.17185e+07	2.24749e+07	2.17241e+07	2.11966e+07	2.89069e+07	2.61006e+07	2.57007e+07	2.78847e+07	5.88438e+06	2.09318e+07
Heneicosylic acid	C21 H42 O2	-0.13	-0.21	1	1	542828	715401	1.07115e+06	1.2374e+06	971404	908950	874553	1.13644e+06	944529	680680	874317	754624	813198	1.31987e+06	774009	894427
PE O-18:3_20:4	C43 H74 N O7 P	0.36	-0.25	1	1	2.49005e+06	7.37417e+06	1.04033e+06	2.99752e+06	1.78212e+06	6.30718e+06	3.82142e+06	2.23301e+06	3.93435e+06	3.11156e+06	1.20772e+06	5.64645e+06	7.87634e+06	2.55174e+06	1.73915e+06	650129
PE 18:0_22:5	C45 H80 N O8 P	0.07	0.13	1	0.982171	1.4666e+08	2.6614e+08	1.26803e+08	1.20503e+08	1.33519e+08	3.43574e+08	1.77652e+07	1.26993e+08	1.37733e+08	1.63429e+08	1.49064e+08	1.34638e+08	1.37113e+08	1.52749e+08	1.4224e+08	1.52137e+08
PC 18:0_18:2	C44 H84 N O8 P	0.02	-0.15	1	0.998866	1.03265e+08	9.46285e+07	8.75733e+07	9.78544e+07	9.46819e+07	1.08871e+08	1.10949e+08	1.04133e+08	9.12482e+07	8.78578e+07	1.08477e+08	1.03992e+08	9.62637e+07	1.11569e+08	8.64825e+07	1.11736e+08
PG 18:2_20:4	C44 H75 O10 P	0.03	-0.33	1	0.998419	1.8991e+06	1.07023e+06	1.41832e+06	1.5184e+06	1.83655e+06	1.31529e+06	1.92449e+06	1.45455e+06	1.83874e+06	1.31381e+06	1.68749e+06	1.21905e+06	1.30478e+06	1.84537e+06	1.22161e+06	2.06378e+06
PG 16:0_18:1	C40 H77 O10 P	0.01	-0.07	1	0.931814	1.46554e+08	1.67195e+08	1.20614e+08	1.34306e+08	1.4812e+08	2.0685e+08	1.6678e+08	1.4281e+08	1.39953e+08	1.4232e+08	1.26251e+08	1.45672e+08	1.49887e+08	1.51684e+08	1.31882e+08	1.79002e+08
PE 20:0_22:6	C47 H82 N O8 P	0.23	0.14	1	1	3.93913e+06	1.71462e+06	1.88777e+06	1.45653e+06	1.99716e+06	1.66657e+06	2.42317e+06	1.61828e+06	2.2076e+06	2.00851e+06	1.23637e+06	2.4598e+06	1.74139e+06	2.17177e+06	2.0178e+06	2.0282e+06
PC 17:0_22:6	C47 H82 N O8 P	0.14	0	1	1	4.88696e+06	3.59921e+06	3.52488e+06	3.49363e+06	2.87045e+06	3.59972e+06	4.51541e+06	4.29121e+06	4.50246e+06	2.95124e+06	3.332e+06	5.45328e+06	3.93878e+06	3.67671e+06	4.08144e+06	3.83155e+06
PC 18:2_18:2	C44 H80 N O8 P	-0.11	0.69	1	0.994846	1.73819e+07	1.02718e+07	1.43971e+07	690965	1.66747e+07	1.26331e+06	1.87902e+06	1.54449e+07	1.54297e+07	1.29882e+07	9.94854e+06	1.94647e+06	1.39342e+07	1.95002e+07	6.44577e+06	2.29732e+07
Cer 18:1;2O/20:0	C38 H75 N O3	0.01	-0.05	1	0.994737	1.97537e+07	1.40367e+07	1.24528e+07	1.96983e+07	1.58444e+07	1.65391e+07	2.23044e+07	1.63049e+07	2.31913e+07	1.18517e+07	1.61765e+07	1.76977e+07	1.58544e+07	1.59334e+07	1.30142e+07	2.17059e+07
PC 16:0_22:6;2O	C46 H80 N O10 P	-0.03	0.05	1	0.999233	1.18445e+06	1.19814e+06	1.27129e+06	1.63546e+06	1.62506e+06	995578	1.17351e+06	1.57091e+06	1.21227e+06	1.21266e+06	1.15055e+06	2.07173e+06	2.14243e+06	1.211e+06	1.41615e+06	1.99242e+06
PC 16:0_24:6	C48 H84 N O8 P	-0.01	0.04	1	1	4.68596e+06	2.69854e+06	3.69606e+06	4.69418e+06	4.53077e+06	3.567e+06	5.19793e+06	3.76958e+06	4.16111e+06	3.4516e+06	4.13645e+06	4.663e+06	4.27816e+06	4.6567e+06	4.24714e+06	4.1649e+06
LPC 22:5	C30 H52 N O7 P	-0.1	-0.07	1	0.99945	1.07694e+07	1.07972e+07	8.78112e+06	1.11078e+07	1.03547e+07	1.02836e+07	1.25753e+07	9.71386e+06	1.0111e+07	9.74049e+06	1.00649e+07	1.23718e+07	1.10055e+07	9.8271e+06	9.04641e+06	8.77487e+06
13,16,19-docosatrienoic acid	C22 H38 O2	0.21	0.17	1	1	1.29794e+06	2.8148e+06	863798	1.13581e+06	1.06249e+06	3.58055e+06	1.22818e+06	1.34471e+06	1.26231e+06	1.51954e+06	1.28658e+06	1.70535e+06	1.72637e+06	1.44707e+06	1.34679e+06	1.45563e+06
SL 18:0;O/16:1;O	C34 H67 N O6 S	-0.21	-0.27	1	0.867143	62762.7	62573.3	54655.5	71925.4	67227.4	7.32258e+06	76498.8	78036.6	56454.1	52216.5	51391.2	57697.4	73492.7	57001.1	64147.3	65893
PMeOH 18:1_18:2	C40 H73 O8 P	-0.02	-0.16	1	1	359707	300366	315920	409823	333764	359207	413693	396475	354712	309804	294803	362092	395761	330463	338906	361154
PE O-16:1_16:0	C37 H74 N O7 P	-0.19	-0.07	1	1	1.29731e+07	1.56805e+07	2.30587e+06	2.17957e+06	2.18283e+07	9.57176e+06	1.29886e+07	8.41607e+06	2.92676e+06	2.84404e+06	1.04806e+07	1.8152e+07	1.01339e+07	1.07387e+07	1.13559e+07	2.79268e+06
LPC 18:3	C26 H48 N O7 P	-0.04	-0.26	1	0.965603	822720	905956	577546	680847	643998	1.06838e+06	1.03203e+06	710874	740150	727144	725527	820881	813461	728296	602097	626095
PE O-17:1_22:6	C44 H76 N O7 P	0.01	0.01	1	0.99949	1.54507e+07	1.30662e+07	1.81641e+07	1.28225e+07	1.24889e+07	1.43085e+07	1.40071e+07	1.28873e+07	1.42713e+07	1.45177e+07	1.32084e+07	1.5362e+07	1.91153e+07	1.34873e+07	1.34965e+07	1.29737e+07
LPC 18:1	C26 H52 N O7 P	0.08	-0.14	1	0.848674	8.33118e+06	1.2181e+07	7.85062e+06	7.54031e+06	9.27797e+06	1.52329e+07	1.00151e+07	8.41928e+06	8.63778e+06	8.41911e+06	8.38444e+06	9.13932e+06	9.61319e+06	8.74849e+06	7.51124e+06	7.04887e+06
9S-HpODE	C18 H32 O4	0.01	0.31	1	1	499860	952940	961418	882439	725259	769782	925036	528959	371158	916207	933537	1.49303e+06	929739	961977	338979	1.10749e+06
PE 16:0_20:3	C41 H76 N O8 P	0	-0.25	1	0.999795	4.60238e+06	4.96496e+06	4.54395e+06	4.52242e+06	4.52867e+06	5.5565e+06	4.72381e+06	4.59372e+06	4.5705e+06	5.33544e+06	3.90778e+06	4.55004e+06	3.6513e+06	6.17267e+06	3.91691e+06	5.40037e+06
PMeOH 18:1_20:4	C42 H73 O8 P	0.42	-0.17	1	1	1.54772e+06	2.0059e+06	1.93807e+06	1.21583e+06	1.6773e+06	2.49213e+06	541190	523412	2.26826e+06	2.66028e+06	2.38122e+06	623794	902087	984967	1.52708e+06	1.86808e+06
PC 17:1_22:6	C47 H80 N O8 P	-0.02	-0.19	1	0.986764	2.78743e+06	1.75579e+06	2.02652e+06	2.14977e+06	437741	2.4751e+06	2.73773e+06	2.38676e+06	2.08579e+06	2.04204e+06	1.78293e+06	2.44884e+06	2.38017e+06	1.87388e+06	2.13007e+06	2.67388e+06
10E-heptadecenoic acid	C17 H32 O2	-0.05	0.23	1	0.993913	1.11939e+07	9.89766e+06	6.39016e+06	7.04136e+06	7.38361e+06	9.21339e+06	8.01605e+06	6.69222e+06	8.12458e+06	8.2834e+06	7.17627e+06	9.63661e+06	9.03688e+06	1.05065e+07	7.0415e+06	7.24994e+06
PS 18:0_22:4	C46 H82 N O10 P	-0.04	-0.23	1	0.999995	6.12805e+06	1.1881e+07	4.66206e+06	1.17499e+07	1.02296e+07	1.18818e+07	3.86941e+06	7.05114e+06	4.45637e+06	9.00089e+06	8.89668e+06	8.44105e+06	2.9173e+06	1.09799e+07	7.36445e+06	474675
PC 16:0_18:3	C42 H78 N O8 P	-0.03	-0.09	1	0.999662	1.47026e+07	1.37474e+07	1.77963e+07	1.70886e+07	1.85695e+07	1.66954e+07	1.80512e+07	1.42223e+07	1.5094e+07	1.59901e+07	1.63693e+07	1.46249e+07	1.68404e+07	1.63092e+07	1.36456e+07	1.3393e+07
7,10,13,16,19-docosapentaenoic acid	C22 H34 O2	0.28	-0.02	1	0.99453	1.27517e+07	3.6941e+07	1.11994e+07	1.4609e+07	1.47745e+07	4.0495e+07	1.7372e+07	1.60787e+07	1.62955e+07	1.70266e+07	1.33866e+07	1.86914e+07	2.07591e+07	1.34238e+07	1.64907e+07	1.54801e+07
PE O-16:1_22:4	C43 H78 N O7 P	-0.11	-0.26	1	0.999996	1.79765e+06	5.11765e+06	3.06097e+06	1.48415e+06	1.68199e+06	4.23704e+06	2.40239e+06	3.47641e+06	2.02379e+06	2.06227e+06	4.73946e+06	2.4547e+06	1.24191e+06	4.94611e+06	2.44706e+06	2.20392e+06
Cer 18:1;2O/19:0	C37 H73 N O3	-0.03	-0.24	1	0.969345	1.85041e+07	1.46042e+07	1.2866e+07	1.67355e+07	1.73182e+07	1.83357e+07	1.91327e+07	1.73239e+07	1.81097e+07	1.31247e+07	1.38463e+07	1.67981e+07	1.7708e+07	1.5117e+07	1.49936e+07	2.38014e+07
PE O-16:1_22:6	C43 H74 N O7 P	-0.05	-0.1	1	0.977261	6.37184e+08	6.22673e+08	5.21407e+08	5.83423e+08	5.87935e+08	7.11305e+08	6.43878e+08	5.55896e+08	6.2723e+08	5.85605e+08	5.80834e+08	5.83107e+08	5.73137e+08	5.98873e+08	5.63618e+08	7.00523e+08
cis-erucic acid	C22 H42 O2	-0.02	-0.08	1	0.999839	3.7321e+06	4.11337e+06	2.80644e+06	3.19564e+06	3.61918e+06	4.55819e+06	3.78947e+06	3.19055e+06	3.42204e+06	3.06578e+06	4.04839e+06	3.4151e+06	3.50214e+06	4.06142e+06	3.03515e+06	4.43827e+06
PE O-18:3_22:5	C45 H76 N O7 P	-0.16	-0.71	1	0.964949	2.98662e+06	1.60033e+06	2.75416e+06	2.91964e+06	2.50926e+06	1.84087e+06	2.91521e+06	783747	2.8265e+06	2.15126e+06	3.12132e+06	2.246e+06	1.2949e+06	1.43034e+06	1.3317e+06	2.55382e+06
PE 16:0_16:1	C37 H72 N O8 P	-0.05	-0.17	1	0.934239	4.23094e+06	6.10815e+06	4.79299e+06	5.60684e+06	4.97467e+06	6.79722e+06	5.44306e+06	5.44513e+06	4.96815e+06	5.27507e+06	5.05719e+06	4.91193e+06	5.13969e+06	3.88422e+06	4.85527e+06	5.51408e+06
PS 18:0_18:2	C42 H78 N O10 P	0.29	0.89	1	0.353804	7.58089e+06	3.6727e+06	1.50105e+06	4.33182e+06	2.82692e+06	3.69932e+06	6.2561e+06	657910	4.01513e+06	5.79051e+06	5.94679e+06	1.58435e+06	3.97597e+06	6.05163e+06	1.96501e+07	8.7869e+06
PE 18:0_22:4	C45 H82 N O8 P	0.07	-0.07	1	0.999995	2.73829e+07	3.203e+07	2.62325e+07	2.41897e+07	2.52255e+07	4.06489e+07	2.40325e+07	2.43663e+07	2.87527e+07	2.7419e+07	3.36969e+07	2.21466e+07	2.27949e+07	3.39674e+07	2.36261e+07	2.7561e+07
PC 16:0_18:2	C42 H80 N O8 P	-0.03	-0.12	1	0.999441	3.03332e+08	3.06486e+08	2.6443e+08	3.1748e+08	3.06554e+08	3.34582e+08	3.34412e+08	3.27241e+08	2.8048e+08	2.69735e+08	3.36861e+08	3.1702e+08	3.04142e+08	3.63913e+08	2.58627e+08	3.55328e+08
LPE 22:5	C27 H46 N O7 P	0	-0.15	1	0.999957	2.80224e+06	2.35044e+06	2.21435e+06	3.04923e+06	2.67386e+06	2.26608e+06	3.46968e+06	2.41046e+06	2.32118e+06	2.54834e+06	2.74201e+06	2.61864e+06	3.59046e+06	2.29282e+06	1.91944e+06	3.13772e+06
CL 16:0_18:1_18:1_18:2	C79 H146 O17 P2	-0.08	0.09	1	1	7.10481e+06	7.19649e+06	4.62736e+06	5.10829e+06	5.84045e+06	4.7085e+06	9.22232e+06	4.59987e+06	6.86524e+06	5.74631e+06	5.77016e+06	5.03918e+06	7.85096e+06	5.6072e+06	4.74362e+06	7.30587e+06
LPC 22:5	C30 H52 N O7 P	0.23	-0.29	1	0.994068	4.75762e+06	1.26668e+07	6.05263e+06	3.99202e+06	6.41193e+06	1.5438e+07	7.11969e+06	4.38036e+06	5.96916e+06	7.10402e+06	4.70323e+06	6.73296e+06	7.07586e+06	5.52678e+06	5.52438e+06	4.56012e+06
PE 16:0_22:5	C43 H76 N O8 P	0.24	0.01	1	0.991073	6.08026e+07	1.20712e+08	5.92386e+07	5.90105e+07	5.90473e+07	1.43045e+08	6.20146e+07	6.26613e+07	6.8175e+07	7.37229e+07	7.3776e+07	6.53658e+07	5.70112e+07	7.34738e+07	6.27994e+07	6.61667e+07
LPC 18:0	C26 H54 N O7 P	0.08	-0.19	1	0.725903	3.03968e+07	4.24017e+07	2.83421e+07	2.91708e+07	3.33669e+07	4.41755e+07	3.99992e+07	2.94399e+07	3.08661e+07	3.15941e+07	3.12738e+07	3.38031e+07	3.31367e+07	3.21657e+07	2.60113e+07	3.00296e+07
PC 18:0_20:2	C46 H88 N O8 P	0.06	-0.48	1	0.946224	4.78933e+06	4.16187e+06	4.08891e+06	3.84703e+06	4.04176e+06	4.79465e+06	5.33793e+06	4.38345e+06	4.27219e+06	4.51393e+06	4.05547e+06	4.31733e+06	3.29547e+06	4.58171e+06	2.68163e+06	4.95531e+06
SL 18:0;O/16:0;O	C34 H69 N O6 S	0.04	-0.05	1	1	4.23708e+06	6.51451e+06	4.43946e+06	6.45392e+06	3.98947e+06	7.32258e+06	4.93126e+06	7.67731e+06	5.13308e+06	6.10385e+06	6.29715e+06	4.30271e+06	5.82278e+06	5.9301e+06	6.00083e+06	4.80454e+06
Cer 18:1;2O/19:0	C37 H73 N O3	-0.05	-0.11	1	0.99844	1.05891e+07	1.04657e+07	8.53534e+06	9.79691e+06	1.03236e+07	1.19793e+07	1.05716e+07	9.32955e+06	1.17785e+07	8.56263e+06	9.50492e+06	1.01013e+07	1.03005e+07	9.64879e+06	8.39713e+06	1.33847e+07
PE 16:0_18:1	C39 H76 N O8 P	0.18	0.26	1	0.999257	8.53967e+06	1.11682e+07	1.15556e+07	9.77356e+06	1.14346e+07	8.93992e+06	1.24785e+07	1.15816e+07	1.19271e+07	1.18453e+07	5.49339e+06	1.50906e+07	1.38154e+07	1.2985e+07	1.38559e+07	5.53734e+06
PC 16:0_18:2;O	C42 H80 N O9 P	-0.05	0.53	1	0.999001	1.88601e+06	1.40982e+06	1.02876e+06	1.40155e+06	1.08998e+06	1.29668e+06	1.50221e+06	1.95698e+06	1.19179e+06	1.16774e+06	1.52162e+06	1.59885e+06	2.60211e+06	1.45482e+06	2.01951e+06	1.6948e+06
LPC 22:4	C38 H73 O10 P	0.04	0.05	1	0.951242	2.82355e+06	3.89886e+06	2.2776e+06	2.58698e+06	3.00759e+06	6.19682e+06	2.86611e+06	3.23523e+06	2.37875e+06	2.92584e+06	3.50262e+06	2.63303e+06	2.20182e+06	3.7017e+06	3.22128e+06	2.95068e+06
PE 20:1_22:6	C39 H74 N O8 P	-0.37	0	1	0.999907	8.98341e+06	9.58941e+06	8.59291e+06	2.61831e+06	9.27868e+06	1.03592e+07	1.02203e+07	5.62358e+06	8.4451e+06	7.72886e+06	5.87077e+06	4.78455e+06	1.02584e+07	9.75817e+06	9.38926e+06	9.02883e+06
PG 18:2_22:6	C25 H52 N O7 P	0.07	-0.09	1	0.999999	873136	1.06338e+06	753834	741812	768242	1.07733e+06	1.01939e+06	688280	771648	886824	824186	905362	840153	951758	754422	726317
PG 16:0_16:1	C42 H79 O10 P	0.2	-0.11	1	0.999999	3.96171e+06	3.3751e+06	4.95736e+06	2.01845e+06	3.59758e+06	6.8171e+06	3.56457e+06	2.46237e+06	6.34823e+06	4.43353e+06	4.00181e+06	1.21403e+06	3.30769e+06	5.68363e+06	1.99667e+06	6.62039e+06
PE 16:0_20:4	C44 H76 N O8 P	0.28	0.09	1	0.998201	8.52906e+06	1.68478e+07	1.59088e+07	1.94654e+07	1.69503e+07	2.01153e+07	3.76497e+06	1.88842e+07	4.71935e+06	1.86856e+07	2.10701e+07	2.57996e+07	1.89084e+07	2.23176e+07	1.91341e+07	2.15526e+07
PE 17:0_22:6	C42 H75 O10 P	0.25	0.1	1	0.999166	1.658e+06	2.72745e+06	1.63763e+06	1.55381e+06	1.73178e+06	3.43648e+06	1.64089e+06	1.89117e+06	1.38918e+06	1.89276e+06	2.02247e+06	2.15681e+06	1.43872e+06	2.02483e+06	1.94005e+06	1.55899e+06
PG 16:0_20:4	C41 H74 N O8 P	0	-0.1	1	0.956759	1.01392e+08	1.32624e+08	8.82213e+07	1.13406e+08	1.01623e+08	1.42604e+08	1.00042e+08	1.09179e+08	1.03542e+08	1.08012e+08	1.06504e+08	1.12726e+08	9.42603e+07	1.08715e+08	9.80841e+07	1.30703e+08
PE 16:1_18:1	C46 H75 O10 P	-0.22	-0.46	1	0.785882	1.83028e+06	1.07116e+06	1.77519e+06	1.86947e+06	1.87113e+06	1.47756e+06	2.19271e+06	1.93936e+06	1.61479e+06	1.81932e+06	1.47986e+06	1.46804e+06	1.38654e+06	1.36556e+06	1.59893e+06	2.00981e+06
PG 18:1_18:1	C47 H80 N O8 P	0.18	-0.59	1	0.426583	1.00611e+07	7.09661e+06	6.17805e+06	5.90753e+06	8.57545e+06	6.64729e+06	9.11288e+06	1.49125e+07	7.3526e+06	7.69144e+06	6.4814e+06	7.96403e+06	5.87582e+06	7.79962e+06	561089	7.69273e+06
LPC 17:0	C45 H78 N O8 P	0.2	0.42	1	1	1.96075e+07	3.92668e+07	1.82453e+07	1.84128e+07	1.91023e+07	4.67846e+07	2.009e+07	2.03723e+07	2.1001e+07	2.2819e+07	2.39382e+07	2.05537e+07	2.70449e+07	2.42424e+07	2.85078e+07	2.02461e+07
PMeOH 16:0_20:4	C30 H54 N O7 P	0.11	-0.4	1	0.0869785	2.60571e+06	4.50597e+06	2.21444e+06	2.32726e+06	2.81023e+06	5.22142e+06	3.15143e+06	2.9457e+06	2.56543e+06	2.66716e+06	3.2474e+06	2.65502e+06	1.06222e+06	2.75389e+06	2.30379e+06	2.20967e+06
PE 18:1_22:5	C40 H71 O8 P	-0.19	0.17	1	1	893936	2.57826e+06	3.07229e+06	1.95366e+06	1.33553e+06	3.36978e+06	2.26736e+06	1.88985e+06	3.2503e+06	1.15719e+06	1.70305e+06	2.27642e+06	2.51873e+06	1.05348e+06	2.33631e+06	392844
SL 17:0;O/16:0;O	C33 H67 N O6 S	-0.03	-0.02	1	1	6.69279e+06	1.24709e+07	5.99081e+06	1.00461e+07	6.1337e+06	1.52457e+07	7.74638e+06	9.22837e+06	1.05997e+07	7.24199e+06	8.19305e+06	8.1781e+06	1.02615e+07	8.38328e+06	7.77656e+06	9.59133e+06
