# Supplementary material for: Krüppel-like factor 5 remodels lipid metabolism in exercised skeletal muscle
Source: Mol Metab. 2025 Apr 16;96:102154. doi: 10.1016/j.molmet.2025.102154 (PMC12060515; doi:10.1016/j.molmet.2025.102154)
Supplement: Multimedia component 3 [file mmc3.xlsx]

## Sheet: C2C12_KLF5OE
proteinName	geneName	log2ratio	pValue	qValue	C2C12_GFP_1	C2C12_GFP_2	C2C12_GFP_3	C2C12_KLF5_1	C2C12_KLF5_2	C2C12_KLF5_3
sp|Q8C838|TARG1_MOUSE Trafficking regulator of GLUT4 1 OS=Mus musculus OX=10090 GN=Trarg1 PE=1 SV=1	Trarg1	5.3266	4.55e-09	5.72e-06	473932	501417	457634	2.95613e+06	2.79649e+06	2.41104e+06
sp|Q8BWR8|RHPN2_MOUSE Rhophilin-2 OS=Mus musculus OX=10090 GN=Rhpn2 PE=1 SV=2	Rhpn2	2.85864	2.87e-09	5.41e-06	1.34438e+06	1.27659e+06	1.39297e+06	3.4853e+06	3.54384e+06	3.38378e+06
sp|Q9ERI2|RB27A_MOUSE Ras-related protein Rab-27A OS=Mus musculus OX=10090 GN=Rab27a PE=1 SV=1	Rab27a	2.74138	1.92e-08	1.5e-05	172460	178452	194213	444907	467642	442802
sp|Q9R0M4|PODXL_MOUSE Podocalyxin OS=Mus musculus OX=10090 GN=Podxl PE=1 SV=2	Podxl	2.64221	3.98e-09	5.72e-06	1.41281e+06	1.48493e+06	1.46636e+06	3.53701e+06	3.57793e+06	3.33033e+06
sp|P86546|OSTCN_MOUSE Osteocalcin OS=Mus musculus OX=10090 GN=Bglap PE=2 SV=1;>sp|P86547|OSTC2_MOUSE Osteocalcin-2 OS=Mus musculus OX=10090 GN=Bglap2 PE=2 SV=1	Bglap	2.51248	5.46e-06	0.000442737	538184	570161	591643	1.3171e+06	1.37966e+06	1.06368e+06
sp|E9Q3E1|AL3B2_MOUSE Aldehyde dehydrogenase family 3 member B2 OS=Mus musculus OX=10090 GN=Aldh3b2 PE=1 SV=1	Aldh3b2	2.48684	3.9e-07	8.91e-05	1.0779e+06	1.1682e+06	1.26903e+06	2.44032e+06	2.67938e+06	2.67565e+06
sp|Q61468|MSLN_MOUSE Mesothelin OS=Mus musculus OX=10090 GN=Msln PE=1 SV=1	Msln	2.43065	1.99e-08	1.5e-05	1.65243e+07	1.70147e+07	1.66847e+07	3.75056e+07	3.98625e+07	3.55994e+07
sp|Q61739|ITA6_MOUSE Integrin alpha-6 OS=Mus musculus OX=10090 GN=Itga6 PE=1 SV=3	Itga6	2.34935	1.79e-09	5.36e-06	1.31196e+07	1.2895e+07	1.31732e+07	2.87034e+07	2.93053e+07	2.77521e+07
sp|O54983|CRYM_MOUSE Ketimine reductase mu-crystallin OS=Mus musculus OX=10090 GN=Crym PE=1 SV=1	Crym	2.3248	1.66e-08	1.5e-05	1.18861e+07	1.08415e+07	1.14367e+07	2.48176e+07	2.52911e+07	2.40309e+07
sp|Q80V42|CBPM_MOUSE Carboxypeptidase M OS=Mus musculus OX=10090 GN=Cpm PE=1 SV=2	Cpm	2.30452	1.06e-07	3.81e-05	538598	553133	540695	1.1654e+06	1.1725e+06	1.03913e+06
sp|Q9CRB6|TPPP3_MOUSE Tubulin polymerization-promoting protein family member 3 OS=Mus musculus OX=10090 GN=Tppp3 PE=1 SV=1	Tppp3	2.19244	1.05e-07	3.81e-05	1.03794e+08	1.02757e+08	1.03868e+08	2.15514e+08	218044222	1.93411e+08
sp|Q05915|GCH1_MOUSE GTP cyclohydrolase 1 OS=Mus musculus OX=10090 GN=Gch1 PE=1 SV=1	Gch1	2.17394	2.13e-09	5.36e-06	106403	104513	107246	219573	221673	212785
sp|Q9Z2C6|UPK1B_MOUSE Uroplakin-1b OS=Mus musculus OX=10090 GN=Upk1b PE=2 SV=3	Upk1b	2.06912	1.45e-09	5.36e-06	927088	947224	931308	1.85002e+06	1.89221e+06	1.85588e+06
sp|Q8BHL4|RAI3_MOUSE Retinoic acid-induced protein 3 OS=Mus musculus OX=10090 GN=Gprc5a PE=1 SV=1	Gprc5a	1.84343	5.61e-08	2.64e-05	2.24556e+06	2.32815e+06	2.26857e+06	4.41029e+06	4.1932e+06	4.03695e+06
sp|Q5U4D8|SC5A6_MOUSE Sodium-dependent multivitamin transporter OS=Mus musculus OX=10090 GN=Slc5a6 PE=1 SV=2	Slc5a6	1.81118	4.51e-08	2.62e-05	215538	209334	211453	386669	393227	364592
sp|Q8VEN2|PLET1_MOUSE Placenta-expressed transcript 1 protein OS=Mus musculus OX=10090 GN=Plet1 PE=1 SV=1	Plet1	1.80826	0.000118141	0.00327308	345333	275986	318001	679593	504054	580940
sp|Q9DBX3|SUSD2_MOUSE Sushi domain-containing protein 2 OS=Mus musculus OX=10090 GN=Susd2 PE=1 SV=1	Susd2	1.74612	3.6e-08	2.47e-05	3.47894e+06	3.71899e+06	3.64259e+06	6.31879e+06	6.55039e+06	6.51806e+06
sp|Q9D7F7|CHM4C_MOUSE Charged multivesicular body protein 4c OS=Mus musculus OX=10090 GN=Chmp4c PE=2 SV=1	Chmp4c	1.73687	1.52e-06	0.000223867	123052	141648	133062	239380	221948	237369
sp|O35400|ST2B1_MOUSE Sulfotransferase family cytosolic 2B member 1 OS=Mus musculus OX=10090 GN=Sult2b1 PE=2 SV=2	Sult2b1	1.5485	7.15e-06	0.00053336	2.61255e+06	2.33144e+06	2.4656e+06	4.57931e+06	4.13077e+06	3.90108e+06
sp|Q99JR5|TINAL_MOUSE Tubulointerstitial nephritis antigen-like OS=Mus musculus OX=10090 GN=Tinagl1 PE=1 SV=1	Tinagl1	1.54058	2.1e-05	0.000981169	292721	304355	325221	508559	485434	597749
sp|P55821|STMN2_MOUSE Stathmin-2 OS=Mus musculus OX=10090 GN=Stmn2 PE=1 SV=1	Stmn2	1.53295	2.25e-07	6.05e-05	1.96656e+07	2.11409e+07	2.01139e+07	3.35239e+07	3.4104e+07	3.22479e+07
sp|Q9Z183|PADI4_MOUSE Protein-arginine deiminase type-4 OS=Mus musculus OX=10090 GN=Padi4 PE=2 SV=3	Padi4	1.47834	5.04e-08	2.64e-05	2.3412e+06	2.34318e+06	2.27331e+06	3.8317e+06	4.0098e+06	3.79922e+06
sp|Q9Z0W1|TNR16_MOUSE Tumor necrosis factor receptor superfamily member 16 OS=Mus musculus OX=10090 GN=Ngfr PE=1 SV=1	Ngfr	1.47455	3.19e-06	0.000328938	200714	196174	203644	296495	328082	341589
sp|P59242|CING_MOUSE Cingulin OS=Mus musculus OX=10090 GN=Cgn PE=1 SV=1	Cgn	1.46086	8.34e-06	0.000576316	173621	182995	156160	282505	274605	307802
sp|Q8BXK9|CLIC5_MOUSE Chloride intracellular channel protein 5 OS=Mus musculus OX=10090 GN=Clic5 PE=1 SV=1	Clic5	1.45925	4.15e-08	2.6e-05	4.48284e+06	4.55531e+06	4.6931e+06	7.34977e+06	7.55328e+06	7.40815e+06
sp|Q8R0W0|EPIPL_MOUSE Epiplakin OS=Mus musculus OX=10090 GN=Eppk1 PE=1 SV=2	Eppk1	1.45082	7.83e-08	3.47e-05	2.10161e+07	2.15498e+07	2.13642e+07	34646453	3.59074e+07	3.36788e+07
sp|P15331|PERI_MOUSE Peripherin OS=Mus musculus OX=10090 GN=Prph PE=1 SV=2	Prph	1.41533	6.44e-07	0.000115641	505843	509836	491630	850202	810682	766065
sp|Q9Z0Z7|KLF5_MOUSE Krueppel-like factor 5 OS=Mus musculus OX=10090 GN=Klf5 PE=1 SV=2	Klf5	1.40732	1.6e-06	0.000226005	1.76945e+06	1.78473e+06	1.57831e+06	2.92795e+06	2.78882e+06	2.82823e+06
sp|P47880|IBP6_MOUSE Insulin-like growth factor-binding protein 6 OS=Mus musculus OX=10090 GN=Igfbp6 PE=2 SV=2	Igfbp6	1.38503	9.29e-07	0.000155514	2.57431e+06	2.67518e+06	2.48793e+06	4.00562e+06	4.38832e+06	4.08424e+06
sp|Q9D3N8|GRTP1_MOUSE Growth hormone-regulated TBC protein 1 OS=Mus musculus OX=10090 GN=Grtp1 PE=1 SV=1	Grtp1	1.36224	9.4e-08	3.73e-05	1.98264e+06	2.10185e+06	2.09272e+06	3.34251e+06	3.29505e+06	3.27599e+06
sp|Q61475|DAF1_MOUSE Complement decay-accelerating factor, GPI-anchored OS=Mus musculus OX=10090 GN=Cd55 PE=1 SV=2;>sp|Q61476|DAF2_MOUSE Complement decay-accelerating factor transmembrane isoform OS=Mus musculus OX=10090 GN=Cd55b PE=2 SV=2	Cd55	1.35604	2e-05	0.000957982	2.87786e+06	2.9759e+06	2.73099e+06	4.52193e+06	4.90094e+06	4.10713e+06
sp|Q61781|K1C14_MOUSE Keratin, type I cytoskeletal 14 OS=Mus musculus OX=10090 GN=Krt14 PE=1 SV=2	Krt14	1.34843	0.00102946	0.0133636	1.60088e+06	1.46507e+06	2.0193e+06	2.56555e+06	2.50907e+06	2.42357e+06
sp|Q3ULJ0|GPD1L_MOUSE Glycerol-3-phosphate dehydrogenase 1-like protein OS=Mus musculus OX=10090 GN=Gpd1l PE=1 SV=2	Gpd1l	1.33802	1.94e-06	0.000244148	4.31997e+07	4.47549e+07	4.30474e+07	6.74725e+07	7.21846e+07	6.42117e+07
sp|Q8CIT9|SBSN_MOUSE Suprabasin OS=Mus musculus OX=10090 GN=Sbsn PE=2 SV=1	Sbsn	1.32856	1.71e-06	0.000230488	313195	307151	298445	478220	512363	456180
sp|Q9JKF6|NECT1_MOUSE Nectin-1 OS=Mus musculus OX=10090 GN=Nectin1 PE=1 SV=3	Nectin1	1.31943	1.28e-07	4.4e-05	183136	188919	178452	282149	290679	284269
sp|Q8CHT1|NGEF_MOUSE Ephexin-1 OS=Mus musculus OX=10090 GN=Ngef PE=1 SV=1	Ngef	1.27446	8.81e-07	0.000154398	2.33276e+06	2.52117e+06	2.43451e+06	3.7227e+06	3.91691e+06	3.65818e+06
sp|Q8R2Y2|MUC18_MOUSE Cell surface glycoprotein MUC18 OS=Mus musculus OX=10090 GN=Mcam PE=1 SV=1	Mcam	1.26996	3.53e-06	0.000341501	483977	515423	471475	738960	745589	694161
sp|Q8C7U7|GALT6_MOUSE Polypeptide N-acetylgalactosaminyltransferase 6 OS=Mus musculus OX=10090 GN=Galnt6 PE=2 SV=1	Galnt6	1.24825	2.41e-07	6.05e-05	1.2506e+06	1.28738e+06	1.27082e+06	1.90659e+06	2.03236e+06	1.92637e+06
sp|Q9CQE5|RGS10_MOUSE Regulator of G-protein signaling 10 OS=Mus musculus OX=10090 GN=Rgs10 PE=1 SV=1	Rgs10	1.23798	8.79e-08	3.68e-05	824699	799025	809154	1.23452e+06	1.19966e+06	1.22236e+06
sp|O88839|ADA15_MOUSE Disintegrin and metalloproteinase domain-containing protein 15 OS=Mus musculus OX=10090 GN=Adam15 PE=1 SV=2	Adam15	1.22729	3.36e-06	0.000341501	533587	575565	548302	799491	883595	825353
sp|O88455|DHCR7_MOUSE 7-dehydrocholesterol reductase OS=Mus musculus OX=10090 GN=Dhcr7 PE=1 SV=1	Dhcr7	1.2264	1.58e-05	0.000817938	1.57107e+06	1.58343e+06	1.38988e+06	2.36422e+06	2.18598e+06	2.38768e+06
sp|P97350|PKP1_MOUSE Plakophilin-1 OS=Mus musculus OX=10090 GN=Pkp1 PE=1 SV=1	Pkp1	1.21433	1.58e-07	4.95e-05	3.3161e+06	3.40234e+06	3.32702e+06	4.98656e+06	5.06826e+06	4.85474e+06
sp|Q4LDD4|ARAP1_MOUSE Arf-GAP with Rho-GAP domain, ANK repeat and PH domain-containing protein 1 OS=Mus musculus OX=10090 GN=Arap1 PE=1 SV=2	Arap1	1.21311	5.4e-08	2.64e-05	1.19762e+07	1.18289e+07	1.19511e+07	1.80685e+07	1.7905e+07	1.76246e+07
sp|Q9QZJ6|MFAP5_MOUSE Microfibrillar-associated protein 5 OS=Mus musculus OX=10090 GN=Mfap5 PE=1 SV=1	Mfap5	1.20578	1.15e-05	0.000674976	774509	728751	705118	1.11171e+06	1.08915e+06	1.00691e+06
sp|Q8K2I4|MANBA_MOUSE Beta-mannosidase OS=Mus musculus OX=10090 GN=Manba PE=1 SV=1	Manba	1.16393	1e-06	0.00016027	3.23935e+06	3.36726e+06	3.27517e+06	4.82708e+06	5.06342e+06	4.67813e+06
sp|Q9JI59|JAM2_MOUSE Junctional adhesion molecule B OS=Mus musculus OX=10090 GN=Jam2 PE=1 SV=1	Jam2	1.15273	1.62e-06	0.000226005	4.98692e+06	5.28677e+06	5.11573e+06	7.40423e+06	8.02875e+06	7.51167e+06
sp|Q7TQG1|PKHA6_MOUSE Pleckstrin homology domain-containing family A member 6 OS=Mus musculus OX=10090 GN=Plekha6 PE=1 SV=1	Plekha6	1.14841	2.48e-05	0.00109306	151648	157105	169602	222870	230354	251894
sp|Q6YGZ1|HPSE_MOUSE Heparanase OS=Mus musculus OX=10090 GN=Hpse PE=1 SV=3	Hpse	1.14529	1.94e-07	5.55e-05	1.218e+06	1.23249e+06	1.25836e+06	1.75758e+06	1.8091e+06	1.80524e+06
sp|P35951|LDLR_MOUSE Low-density lipoprotein receptor OS=Mus musculus OX=10090 GN=Ldlr PE=1 SV=2	Ldlr	1.13735	1.57e-07	4.95e-05	1.17928e+07	1.15279e+07	1.18675e+07	1.7555e+07	1.69281e+07	1.72274e+07
sp|P23927|CRYAB_MOUSE Alpha-crystallin B chain OS=Mus musculus OX=10090 GN=Cryab PE=1 SV=2	Cryab	1.11488	8.8e-05	0.00269613	1.87719e+08	2.0787e+08	1.82316e+08	2.72182e+08	2.90485e+08	255459048
sp|Q8CG80|SHF_MOUSE SH2 domain-containing adapter protein F OS=Mus musculus OX=10090 GN=Shf PE=1 SV=2	Shf	1.10733	6.78e-06	0.000516226	1.5405e+06	1.56903e+06	1.66198e+06	2.26929e+06	2.20469e+06	2.42402e+06
sp|P25085|IL1RA_MOUSE Interleukin-1 receptor antagonist protein OS=Mus musculus OX=10090 GN=Il1rn PE=2 SV=1	Il1rn	1.10613	6.21e-07	0.000115641	1.2572e+06	1.18679e+06	1.23325e+06	1.80345e+06	1.78294e+06	1.73317e+06
sp|Q61477|NBL1_MOUSE Neuroblastoma suppressor of tumorigenicity 1 OS=Mus musculus OX=10090 GN=Nbl1 PE=1 SV=2	Nbl1	1.07548	2.65e-05	0.00113417	581156	637748	589482	843570	875298	793365
sp|P28571|SC6A9_MOUSE Sodium- and chloride-dependent glycine transporter 1 OS=Mus musculus OX=10090 GN=Slc6a9 PE=1 SV=3	Slc6a9	1.06543	1.99e-07	5.55e-05	1.27476e+06	1.3273e+06	1.30742e+06	1.86471e+06	1.86638e+06	1.86126e+06
sp|P41274|TNFL9_MOUSE Tumor necrosis factor ligand superfamily member 9 OS=Mus musculus OX=10090 GN=Tnfsf9 PE=1 SV=1	Tnfsf9	1.06344	1.44e-06	0.000216853	2.38068e+06	2.51862e+06	2.34121e+06	3.39502e+06	3.39319e+06	3.37153e+06
sp|Q9WVK4|EHD1_MOUSE EH domain-containing protein 1 OS=Mus musculus OX=10090 GN=Ehd1 PE=1 SV=1	Ehd1	1.05145	4.34e-07	9.35e-05	8.64745e+07	8.72216e+07	8.79303e+07	1.23822e+08	1.24848e+08	1.19283e+08
sp|Q8BGR2|LRC8D_MOUSE Volume-regulated anion channel subunit LRRC8D OS=Mus musculus OX=10090 GN=Lrrc8d PE=1 SV=1	Lrrc8d	1.03634	8.1e-06	0.000575979	129176	136823	140796	193262	204223	186514
sp|Q8VCJ6|MRGRF_MOUSE Mas-related G-protein coupled receptor member F OS=Mus musculus OX=10090 GN=Mrgprf PE=2 SV=1	Mrgprf	1.03231	1.75e-05	0.000877073	948873	1.02682e+06	982718	1.31563e+06	1.38622e+06	1.47257e+06
sp|Q8JZK9|HMCS1_MOUSE Hydroxymethylglutaryl-CoA synthase, cytoplasmic OS=Mus musculus OX=10090 GN=Hmgcs1 PE=1 SV=1	Hmgcs1	1.02438	4.79e-07	9.76e-05	3.36993e+07	3.4633e+07	3.48104e+07	4.87241e+07	4.95722e+07	4.74691e+07
sp|Q02013|AQP1_MOUSE Aquaporin-1 OS=Mus musculus OX=10090 GN=Aqp1 PE=1 SV=3	Aqp1	1.02122	1.19e-05	0.000691448	1.66824e+06	1.55626e+06	1.54536e+06	2.18715e+06	2.18805e+06	2.06961e+06
sp|O88838|SPSB2_MOUSE SPRY domain-containing SOCS box protein 2 OS=Mus musculus OX=10090 GN=Spsb2 PE=1 SV=1	Spsb2	1.00447	3.91e-05	0.00151382	310988	342746	324066	452904	481076	427645
sp|P97783|AF1Q_MOUSE Protein AF1q OS=Mus musculus OX=10090 GN=Mllt11 PE=1 SV=1	Mllt11	1.00028	1.1e-05	0.000659525	4.20043e+06	4.17044e+06	4.16642e+06	5.82034e+06	5.94745e+06	5.36386e+06
sp|Q91V87|FGRL1_MOUSE Fibroblast growth factor receptor-like 1 OS=Mus musculus OX=10090 GN=Fgfrl1 PE=1 SV=1	Fgfrl1	0.992814	2.97e-06	0.000319641	1.9349e+06	1.98064e+06	1.9013e+06	2.69367e+06	2.83895e+06	2.61834e+06
sp|P50752|TNNT2_MOUSE Troponin T, cardiac muscle OS=Mus musculus OX=10090 GN=Tnnt2 PE=1 SV=2	Tnnt2	0.991712	2.67e-06	0.000305166	6.15474e+07	5.92907e+07	5.90713e+07	8.25445e+07	7.85096e+07	8.25112e+07
sp|Q0VBK2|K2C80_MOUSE Keratin, type II cytoskeletal 80 OS=Mus musculus OX=10090 GN=Krt80 PE=1 SV=1	Krt80	0.986559	4.47e-05	0.00163546	232337	212150	236263	322775	317930	364850
sp|Q9Z184|PADI3_MOUSE Protein-arginine deiminase type-3 OS=Mus musculus OX=10090 GN=Padi3 PE=1 SV=2	Padi3	0.985879	6.43e-07	0.000115641	775431	802270	790715	1.09825e+06	1.10361e+06	1.06551e+06
sp|P14602|HSPB1_MOUSE Heat shock protein beta-1 OS=Mus musculus OX=10090 GN=Hspb1 PE=1 SV=3	Hspb1	0.981146	6.92e-05	0.00223893	458276114	4.97233e+08	4.70277e+08	6.52156e+08	6.84768e+08	6.01717e+08
sp|P24288|BCAT1_MOUSE Branched-chain-amino-acid aminotransferase, cytosolic OS=Mus musculus OX=10090 GN=Bcat1 PE=1 SV=2	Bcat1	0.973188	0.000498812	0.00824352	2.84165e+06	2.69784e+06	2.8523e+06	3.93021e+06	3.32568e+06	3.96637e+06
sp|Q5SVD0|RFLB_MOUSE Refilin-B OS=Mus musculus OX=10090 GN=Rflnb PE=1 SV=1	Rflnb	0.97212	2.29e-05	0.00104009	2.8707e+06	2.86025e+06	2.99784e+06	4.19259e+06	3.96898e+06	3.73763e+06
sp|Q80YA3|DDHD1_MOUSE Phospholipase DDHD1 OS=Mus musculus OX=10090 GN=Ddhd1 PE=1 SV=1	Ddhd1	0.96681	4.13e-07	9.15e-05	2.0654e+06	2.07608e+06	2.11731e+06	2.81351e+06	2.87403e+06	2.86527e+06
sp|P62806|H4_MOUSE Histone H4 OS=Mus musculus OX=10090 GN=Hist1h4a PE=1 SV=2	Hist1h4a	0.951376	0.000465538	0.0079734	206942514	180371263	1.82644e+08	2.62804e+08	2.50781e+08	2.33777e+08
sp|Q3TVC7|CCDB1_MOUSE Cyclin-D1-binding protein 1 OS=Mus musculus OX=10090 GN=Ccndbp1 PE=1 SV=1	Ccndbp1	0.951316	0.000106254	0.00304461	191728	208234	186723	263249	281072	249413
sp|Q9D7P7|CLIC3_MOUSE Chloride intracellular channel protein 3 OS=Mus musculus OX=10090 GN=Clic3 PE=1 SV=2	Clic3	0.938745	4.8e-05	0.00169972	2.77626e+06	2.6979e+06	2.71279e+06	3.70917e+06	3.78229e+06	3.36447e+06
sp|P35456|UPAR_MOUSE Urokinase plasminogen activator surface receptor OS=Mus musculus OX=10090 GN=Plaur PE=1 SV=1	Plaur	0.934119	2.53e-05	0.00110791	5.16418e+06	5.0866e+06	4.77957e+06	7.69881e+06	6.82267e+06	6.94414e+06
sp|P11627|L1CAM_MOUSE Neural cell adhesion molecule L1 OS=Mus musculus OX=10090 GN=L1cam PE=1 SV=1	L1cam	0.92626	3.94e-05	0.00151382	783916	838515	737213	1.03755e+06	1.08823e+06	1.06739e+06
sp|P52795|EFNB1_MOUSE Ephrin-B1 OS=Mus musculus OX=10090 GN=Efnb1 PE=1 SV=1	Efnb1	0.920796	3.8e-06	0.00035728	1.11068e+06	1.04327e+06	1.12198e+06	1.55096e+06	1.47808e+06	1.50956e+06
sp|Q9R069|BCAM_MOUSE Basal cell adhesion molecule OS=Mus musculus OX=10090 GN=Bcam PE=1 SV=1	Bcam	0.91815	1.59e-06	0.000226005	1.57967e+07	1.55319e+07	1.6174e+07	2.11702e+07	2.1451e+07	2.22722e+07
sp|D3Z6H8|DCAM2_MOUSE S-adenosylmethionine decarboxylase proenzyme 2 OS=Mus musculus OX=10090 GN=Amd2 PE=1 SV=1;>sp|P0DMN7|DCAM1_MOUSE S-adenosylmethionine decarboxylase proenzyme 1 OS=Mus musculus OX=10090 GN=Amd1 PE=1 SV=1	Amd2	0.910978	1.54e-05	0.000813352	326126	299858	314359	425862	404097	430243
sp|O70514|FGFP1_MOUSE Fibroblast growth factor-binding protein 1 OS=Mus musculus OX=10090 GN=Fgfbp1 PE=1 SV=1	Fgfbp1	0.909663	0.000329946	0.00647519	135089	119963	114165	171265	162443	157588
sp|Q8BY35|FGD2_MOUSE FYVE, RhoGEF and PH domain-containing protein 2 OS=Mus musculus OX=10090 GN=Fgd2 PE=1 SV=1	Fgd2	0.906946	2.58e-05	0.00112478	419292	395129	437369	568302	538272	567251
sp|O08970|TUFT1_MOUSE Tuftelin OS=Mus musculus OX=10090 GN=Tuft1 PE=1 SV=2	Tuft1	0.905424	1.78e-05	0.000889324	1.661e+06	1.7233e+06	1.72547e+06	2.15275e+06	2.3686e+06	2.33023e+06
sp|Q99K30|ES8L2_MOUSE Epidermal growth factor receptor kinase substrate 8-like protein 2 OS=Mus musculus OX=10090 GN=Eps8l2 PE=1 SV=1	Eps8l2	0.902825	7.5e-06	0.000538305	3.144e+06	3.28887e+06	3.17749e+06	4.21891e+06	4.58346e+06	4.29286e+06
sp|F7BWT7|TSN15_MOUSE Tetraspanin-15 OS=Mus musculus OX=10090 GN=Tspan15 PE=1 SV=2	Tspan15	0.902494	9.83e-07	0.00016027	2.75209e+06	2.8189e+06	2.86758e+06	3.93663e+06	3.80798e+06	3.80378e+06
sp|P13745|GSTA1_MOUSE Glutathione S-transferase A1 OS=Mus musculus OX=10090 GN=Gsta1 PE=1 SV=2	Gsta1	0.901892	9.73e-05	0.00290038	6.45745e+06	6.45074e+06	6.16275e+06	8.71237e+06	8.25103e+06	9.80899e+06
sp|B2RUP2|UN13D_MOUSE Protein unc-13 homolog D OS=Mus musculus OX=10090 GN=Unc13d PE=1 SV=2	Unc13d	0.90052	0.00704749	0.0500069	202060	238743	186113	246494	305744	272777
sp|O55098|STK10_MOUSE Serine/threonine-protein kinase 10 OS=Mus musculus OX=10090 GN=Stk10 PE=1 SV=2	Stk10	0.883132	1.85e-06	0.000240825	3.62031e+06	3.45636e+06	3.57239e+06	4.85704e+06	4.67075e+06	4.7948e+06
sp|Q6ZQA0|NBEL2_MOUSE Neurobeachin-like protein 2 OS=Mus musculus OX=10090 GN=Nbeal2 PE=1 SV=2	Nbeal2	0.882744	3.51e-07	8.26e-05	5.37076e+06	5.43743e+06	5.4316e+06	7.28927e+06	7.37052e+06	7.26551e+06
sp|P40240|CD9_MOUSE CD9 antigen OS=Mus musculus OX=10090 GN=Cd9 PE=1 SV=2	Cd9	0.880981	0.000130959	0.0034873	9.17913e+07	8.9838e+07	8.51444e+07	1.20493e+08	1.21642e+08	1.08251e+08
sp|A2A5I3|CRSPL_MOUSE Peptidase inhibitor R3HDML OS=Mus musculus OX=10090 GN=R3hdml PE=3 SV=1	R3hdml	0.879152	1.25e-06	0.000196406	1.5972e+06	1.62725e+06	1.63356e+06	2.2552e+06	2.14348e+06	2.18117e+06
sp|O08599|STXB1_MOUSE Syntaxin-binding protein 1 OS=Mus musculus OX=10090 GN=Stxbp1 PE=1 SV=2	Stxbp1	0.865975	2.44e-06	0.000287911	1.65548e+07	1.58896e+07	1.647e+07	2.2881e+07	2.19797e+07	2.16242e+07
sp|O89032|SPD2A_MOUSE SH3 and PX domain-containing protein 2A OS=Mus musculus OX=10090 GN=Sh3pxd2a PE=1 SV=2	Sh3pxd2a	0.864677	4.85e-06	0.000419881	1.74656e+07	1.82045e+07	1.74984e+07	2.33421e+07	2.43011e+07	2.29142e+07
sp|P10637|TAU_MOUSE Microtubule-associated protein tau OS=Mus musculus OX=10090 GN=Mapt PE=1 SV=3	Mapt	0.859329	0.000402944	0.00722373	1.63776e+07	1.84828e+07	1.69631e+07	2.09167e+07	2.37293e+07	2.25878e+07
sp|Q9D1G2|PMVK_MOUSE Phosphomevalonate kinase OS=Mus musculus OX=10090 GN=Pmvk PE=1 SV=3	Pmvk	0.859303	3.55e-06	0.000341501	4.72397e+06	4.68757e+06	4.8074e+06	6.69224e+06	6.25671e+06	6.2903e+06
sp|P60521|GBRL2_MOUSE Gamma-aminobutyric acid receptor-associated protein-like 2 OS=Mus musculus OX=10090 GN=Gabarapl2 PE=1 SV=1	Gabarapl2	0.854793	2.29e-05	0.00104009	7.16239e+06	7.57639e+06	7.11796e+06	9.52289e+06	1.01526e+07	9.33377e+06
sp|Q9JJG0|TACC2_MOUSE Transforming acidic coiled-coil-containing protein 2 OS=Mus musculus OX=10090 GN=Tacc2 PE=1 SV=2	Tacc2	0.854251	2.47e-06	0.000287911	1.11624e+07	1.14445e+07	1.10821e+07	1.48385e+07	1.49513e+07	1.43619e+07
sp|Q8K419|LEG4_MOUSE Galectin-4 OS=Mus musculus OX=10090 GN=Lgals4 PE=1 SV=2	Lgals4	0.854061	4.6e-05	0.00164362	4.65952e+06	4.38477e+06	4.5506e+06	6.04886e+06	5.61665e+06	6.23827e+06
sp|Q9QYB5|ADDG_MOUSE Gamma-adducin OS=Mus musculus OX=10090 GN=Add3 PE=1 SV=2	Add3	0.849948	1.29e-05	0.000729232	2.49183e+06	2.69178e+06	2.61506e+06	3.4713e+06	3.7118e+06	3.44962e+06
sp|Q3V1H3|HPHL1_MOUSE Hephaestin-like protein 1 OS=Mus musculus OX=10090 GN=Hephl1 PE=2 SV=2	Hephl1	0.846957	3.1e-06	0.000324537	483542	460452	479618	621066	652528	636022
sp|Q9Z0P4|PALM_MOUSE Paralemmin-1 OS=Mus musculus OX=10090 GN=Palm PE=1 SV=1	Palm	0.846462	5.42e-07	0.000107427	5.28643e+07	5.29245e+07	5.33125e+07	7.12872e+07	7.01717e+07	6.99334e+07
sp|Q8QZR5|ALAT1_MOUSE Alanine aminotransferase 1 OS=Mus musculus OX=10090 GN=Gpt PE=1 SV=3	Gpt	0.845608	4.41e-05	0.00162233	1.54149e+07	1.56985e+07	1.67113e+07	1.98091e+07	2.13246e+07	2.08084e+07
sp|P68433|H31_MOUSE Histone H3.1 OS=Mus musculus OX=10090 GN=Hist1h3a PE=1 SV=2	Hist1h3a	0.837018	0.000282597	0.00594874	1.67697e+08	1.51486e+08	1.67689e+08	2.30894e+08	221637396	1.99735e+08
sp|Q91XD2|LIMS2_MOUSE LIM and senescent cell antigen-like-containing domain protein 2 OS=Mus musculus OX=10090 GN=Lims2 PE=1 SV=1	Lims2	0.835928	0.000628756	0.00973822	864622	860401	799603	1.03129e+06	1.28187e+06	1.13679e+06
sp|Q9D164|FXYD6_MOUSE FXYD domain-containing ion transport regulator 6 OS=Mus musculus OX=10090 GN=Fxyd6 PE=1 SV=2	Fxyd6	0.834116	4.57e-05	0.00164362	3.7358e+06	4.1343e+06	4.03531e+06	5.32837e+06	5.78055e+06	5.23736e+06
sp|Q5NBU8|XAF1_MOUSE XIAP-associated factor 1 OS=Mus musculus OX=10090 GN=Xaf1 PE=1 SV=3	Xaf1	0.832028	0.000335973	0.00657634	947946	803652	873996	1.17801e+06	1.10068e+06	1.15326e+06
sp|Q5U464|ASAP3_MOUSE Arf-GAP with SH3 domain, ANK repeat and PH domain-containing protein 3 OS=Mus musculus OX=10090 GN=Asap3 PE=2 SV=1	Asap3	0.831733	1.42e-05	0.000764283	631195	638162	674579	829942	841985	880836
sp|Q9WU79|PROD_MOUSE Proline dehydrogenase 1, mitochondrial OS=Mus musculus OX=10090 GN=Prodh PE=1 SV=2	Prodh	0.825823	2.94e-06	0.000319641	715716	728956	692886	942451	980686	939727
sp|A2AM29|AF9_MOUSE Protein AF-9 OS=Mus musculus OX=10090 GN=Mllt3 PE=1 SV=1	Mllt3	0.819648	0.00174193	0.0196514	95441.7	88561.1	98667.9	139823	125419	110851
sp|Q8C1A5|THOP1_MOUSE Thimet oligopeptidase OS=Mus musculus OX=10090 GN=Thop1 PE=1 SV=1	Thop1	0.812281	1.06e-05	0.000648256	1.26499e+08	1.20503e+08	127155010	1.67848e+08	1.65823e+08	1.57836e+08
sp|A2AI08|TPRN_MOUSE Taperin OS=Mus musculus OX=10090 GN=Tprn PE=1 SV=1	Tprn	0.80658	1e-05	0.000623039	497093	498930	516910	624958	659975	652789
sp|Q64378|FKBP5_MOUSE Peptidyl-prolyl cis-trans isomerase FKBP5 OS=Mus musculus OX=10090 GN=Fkbp5 PE=1 SV=1	Fkbp5	0.801121	6.99e-05	0.0022518	1.06681e+07	1.15433e+07	1.09186e+07	1.42597e+07	1.5605e+07	1.40531e+07
sp|Q9JJA9|GRASP_MOUSE General receptor for phosphoinositides 1-associated scaffold protein OS=Mus musculus OX=10090 GN=Grasp PE=1 SV=2	Grasp	0.798609	9.48e-06	0.000610218	475413	477960	486783	609970	623693	660608
sp|Q9D4J1|EFHD1_MOUSE EF-hand domain-containing protein D1 OS=Mus musculus OX=10090 GN=Efhd1 PE=1 SV=1	Efhd1	0.797837	1.31e-05	0.000729232	1.77809e+07	1.78843e+07	1.78693e+07	2.52497e+07	2.33118e+07	2.29792e+07
sp|Q69ZZ9|K0754_MOUSE Uncharacterized protein KIAA0754 OS=Mus musculus OX=10090 GN=Kiaa0754 PE=2 SV=2	Kiaa0754	0.793326	9.66e-05	0.00290038	1.47081e+06	1.65584e+06	1.53522e+06	1.9998e+06	2.1144e+06	1.97727e+06
sp|Q9D620|RFIP1_MOUSE Rab11 family-interacting protein 1 OS=Mus musculus OX=10090 GN=Rab11fip1 PE=1 SV=2	Rab11fip1	0.789429	6.68e-06	0.000513462	5.04542e+06	5.18333e+06	5.12775e+06	6.77387e+06	6.6708e+06	6.38074e+06
sp|Q5SVL6|RPGP2_MOUSE Rap1 GTPase-activating protein 2 OS=Mus musculus OX=10090 GN=Rap1gap2 PE=1 SV=1	Rap1gap2	0.784366	1.58e-05	0.000817938	5.34091e+06	5.3567e+06	5.62901e+06	6.72772e+06	7.06774e+06	6.95689e+06
sp|P17125|TGFB3_MOUSE Transforming growth factor beta-3 proprotein OS=Mus musculus OX=10090 GN=Tgfb3 PE=1 SV=1	Tgfb3	0.783928	1.68e-06	0.000230312	2.20567e+06	2.22428e+06	2.15595e+06	2.8216e+06	2.86414e+06	2.89747e+06
sp|Q8BRB7|KAT6B_MOUSE Histone acetyltransferase KAT6B OS=Mus musculus OX=10090 GN=Kat6b PE=1 SV=3;>sp|Q8BZ21|KAT6A_MOUSE Histone acetyltransferase KAT6A OS=Mus musculus OX=10090 GN=Kat6a PE=1 SV=2	Kat6b	0.781178	0.00710359	0.0500496	2.2966e+06	1.75689e+06	2.48222e+06	2.97949e+06	3.02966e+06	2.78968e+06
sp|O35640|ANXA8_MOUSE Annexin A8 OS=Mus musculus OX=10090 GN=Anxa8 PE=1 SV=2	Anxa8	0.777026	1.71e-05	0.000869524	1.28572e+08	121844742	1.32916e+08	1.68627e+08	1.66573e+08	1.63349e+08
sp|Q5NBX1|COBL_MOUSE Protein cordon-bleu OS=Mus musculus OX=10090 GN=Cobl PE=1 SV=1	Cobl	0.775822	7.64e-05	0.00242022	1.37369e+07	1.39465e+07	1.35818e+07	1.77897e+07	1.86871e+07	1.66024e+07
sp|Q9JJ06|C1GLT_MOUSE Glycoprotein-N-acetylgalactosamine 3-beta-galactosyltransferase 1 OS=Mus musculus OX=10090 GN=C1galt1 PE=1 SV=1	C1galt1	0.773119	0.00200042	0.021785	1.21769e+06	1.2783e+06	1.40334e+06	1.49531e+06	1.65395e+06	1.71156e+06
sp|D3Z6S9|ERIP6_MOUSE Glutamate-rich protein 6 OS=Mus musculus OX=10090 GN=Erich6 PE=3 SV=1	Erich6	0.770174	3.97e-05	0.00151724	1.35022e+06	1.4471e+06	1.47849e+06	1.78915e+06	1.89707e+06	1.87052e+06
sp|O88673|DGKA_MOUSE Diacylglycerol kinase alpha OS=Mus musculus OX=10090 GN=Dgka PE=1 SV=2	Dgka	0.768631	9.38e-06	0.00060966	4.39938e+06	4.36535e+06	4.39464e+06	5.67759e+06	5.81206e+06	5.41644e+06
sp|P63034|CYH2_MOUSE Cytohesin-2 OS=Mus musculus OX=10090 GN=Cyth2 PE=1 SV=2	Cyth2	0.768472	3.46e-05	0.00139563	1.38696e+06	1.45821e+06	1.36214e+06	1.79177e+06	1.79231e+06	1.71008e+06
sp|Q8VCE1|DJC28_MOUSE DnaJ homolog subfamily C member 28 OS=Mus musculus OX=10090 GN=Dnajc28 PE=1 SV=2	Dnajc28	0.768017	0.00187526	0.0207908	489086	547754	534916	600263	690936	716149
sp|Q8K2J0|PLCD3_MOUSE 1-phosphatidylinositol 4,5-bisphosphate phosphodiesterase delta-3 OS=Mus musculus OX=10090 GN=Plcd3 PE=1 SV=2	Plcd3	0.76801	1.79e-06	0.000237092	6.38992e+06	6.39244e+06	6.39993e+06	8.41296e+06	8.25692e+06	8.10615e+06
sp|Q9D486|CMIP_MOUSE C-Maf-inducing protein OS=Mus musculus OX=10090 GN=Cmip PE=1 SV=3	Cmip	0.756079	5.33e-06	0.00044139	1.02885e+06	1.02451e+06	1.05259e+06	1.36541e+06	1.29716e+06	1.32365e+06
sp|Q05816|FABP5_MOUSE Fatty acid-binding protein 5 OS=Mus musculus OX=10090 GN=Fabp5 PE=1 SV=3	Fabp5	0.753497	9.92e-06	0.000622771	2.06531e+07	2.17134e+07	2.0526e+07	2.63745e+07	2.71176e+07	2.65482e+07
sp|Q80W04|TMCC2_MOUSE Transmembrane and coiled-coil domains protein 2 OS=Mus musculus OX=10090 GN=Tmcc2 PE=1 SV=1	Tmcc2	0.748242	0.000146	0.00380395	27547.8	26224.9	24232.4	34534.9	32489.5	33651.5
sp|P62746|RHOB_MOUSE Rho-related GTP-binding protein RhoB OS=Mus musculus OX=10090 GN=Rhob PE=1 SV=1	Rhob	0.747054	2.34e-05	0.00104573	7.51083e+06	8.1058e+06	7.69421e+06	9.86921e+06	9.98385e+06	9.66943e+06
sp|Q9WVH9|FBLN5_MOUSE Fibulin-5 OS=Mus musculus OX=10090 GN=Fbln5 PE=1 SV=1	Fbln5	0.74322	2.09e-05	0.000981169	3.02907e+06	2.95287e+06	3.19218e+06	3.88036e+06	3.83182e+06	3.89574e+06
sp|Q8K4X7|PLCD_MOUSE 1-acyl-sn-glycerol-3-phosphate acyltransferase delta OS=Mus musculus OX=10090 GN=Agpat4 PE=1 SV=1	Agpat4	0.742979	7.43e-06	0.000538305	1.3298e+07	1.36532e+07	1.34474e+07	1.72253e+07	1.80874e+07	1.69741e+07
sp|Q8BKX1|BAIP2_MOUSE Brain-specific angiogenesis inhibitor 1-associated protein 2 OS=Mus musculus OX=10090 GN=Baiap2 PE=1 SV=2	Baiap2	0.742244	3.27e-05	0.0013392	3.03514e+07	2.98121e+07	3.23965e+07	3.96413e+07	3.88688e+07	3.86246e+07
sp|Q8VHX6|FLNC_MOUSE Filamin-C OS=Mus musculus OX=10090 GN=Flnc PE=1 SV=3	Flnc	0.742091	1.94e-05	0.000941975	1459308928	1473324236	1468373970	1880340520	1896484884	1769232869
sp|Q08642|PADI2_MOUSE Protein-arginine deiminase type-2 OS=Mus musculus OX=10090 GN=Padi2 PE=1 SV=2	Padi2	0.738208	4.8e-05	0.00169972	5.0998e+06	5.54973e+06	5.22577e+06	6.52718e+06	6.68326e+06	6.84999e+06
sp|Q62177|SEM3B_MOUSE Semaphorin-3B OS=Mus musculus OX=10090 GN=Sema3b PE=2 SV=2	Sema3b	0.737869	0.000610248	0.00958223	2.10427e+06	2.38656e+06	2.13557e+06	2.73088e+06	2.88067e+06	2.65827e+06
sp|Q9JMH3|NEUR2_MOUSE Sialidase-2 OS=Mus musculus OX=10090 GN=Neu2 PE=1 SV=1	Neu2	0.73323	0.000535225	0.00871156	215248	244256	220376	281373	280957	312273
sp|Q9DCL9|PUR6_MOUSE Multifunctional protein ADE2 OS=Mus musculus OX=10090 GN=Paics PE=1 SV=4	Paics	0.72878	2.16e-06	0.000267417	6.77656e+07	6.73541e+07	6.74576e+07	8.60012e+07	8.90088e+07	8.59783e+07
sp|O89114|DNJB5_MOUSE DnaJ homolog subfamily B member 5 OS=Mus musculus OX=10090 GN=Dnajb5 PE=2 SV=1	Dnajb5	0.728744	5.59e-05	0.0018971	5.75046e+06	5.70231e+06	5.35164e+06	7.5018e+06	7.26974e+06	6.89443e+06
sp|P29351|PTN6_MOUSE Tyrosine-protein phosphatase non-receptor type 6 OS=Mus musculus OX=10090 GN=Ptpn6 PE=1 SV=2	Ptpn6	0.723288	7.4e-06	0.000538305	2.13556e+06	2.04558e+06	2.1667e+06	2.6707e+06	2.74262e+06	2.71763e+06
sp|Q9CQV6|MLP3B_MOUSE Microtubule-associated proteins 1A/1B light chain 3B OS=Mus musculus OX=10090 GN=Map1lc3b PE=1 SV=3	Map1lc3b	0.722927	0.000197686	0.0046701	2.31931e+07	2.20925e+07	2.20734e+07	2.81107e+07	2.98216e+07	2.65536e+07
sp|Q9JMH9|MY18A_MOUSE Unconventional myosin-XVIIIa OS=Mus musculus OX=10090 GN=Myo18a PE=1 SV=2	Myo18a	0.720001	1.39e-05	0.00075209	1.6017e+08	1.58123e+08	1.61319e+08	2.03983e+08	2.03603e+08	193175243
sp|Q91VR7|MLP3A_MOUSE Microtubule-associated proteins 1A/1B light chain 3A OS=Mus musculus OX=10090 GN=Map1lc3a PE=1 SV=1	Map1lc3a	0.716326	4.32e-05	0.00160001	5.9736e+06	5.48928e+06	5.79549e+06	7.55013e+06	7.35803e+06	7.12397e+06
sp|P27546|MAP4_MOUSE Microtubule-associated protein 4 OS=Mus musculus OX=10090 GN=Map4 PE=1 SV=3	Map4	0.707594	0.000243641	0.00540023	3.03843e+08	3.20497e+08	3.1486e+08	3.98589e+08	4.23982e+08	3.70818e+08
sp|Q8K190|SMDC1_MOUSE SAYSvFN domain-containing protein 1 OS=Mus musculus OX=10090 GN=Saysd1 PE=1 SV=1	Saysd1	0.705751	0.000327688	0.00645098	244184	259680	253983	321325	349060	301190
sp|D3Z1D3|CEFIP_MOUSE Cardiac-enriched FHL2-interacting protein OS=Mus musculus OX=10090 GN=CEFIP PE=1 SV=1	CEFIP	0.702659	1.73e-05	0.000875092	1.13544e+06	1.20791e+06	1.20117e+06	1.51809e+06	1.60322e+06	1.50807e+06
sp|O70400|PDLI1_MOUSE PDZ and LIM domain protein 1 OS=Mus musculus OX=10090 GN=Pdlim1 PE=1 SV=4	Pdlim1	0.696773	1.23e-05	0.000702392	7.96195e+07	8.21031e+07	7.75753e+07	1.01737e+08	1.00429e+08	9.8598e+07
sp|Q8CGA3|LAT4_MOUSE Large neutral amino acids transporter small subunit 4 OS=Mus musculus OX=10090 GN=Slc43a2 PE=1 SV=1	Slc43a2	0.69012	6.6e-05	0.00217658	2.6559e+06	2.44866e+06	2.57123e+06	3.23608e+06	3.43313e+06	3.16965e+06
sp|Q8BR63|F177A_MOUSE Protein FAM177A1 OS=Mus musculus OX=10090 GN=Fam177a1 PE=1 SV=1	Fam177a1	0.683112	3.29e-05	0.00133953	9.68388e+06	9.6747e+06	9.11392e+06	1.21479e+07	1.29433e+07	1.19612e+07
sp|Q0GNC1|INF2_MOUSE Inverted formin-2 OS=Mus musculus OX=10090 GN=Inf2 PE=1 SV=1	Inf2	0.671084	5.09e-06	0.000430619	4.90436e+07	4.8464e+07	4.96534e+07	6.20017e+07	6.13346e+07	6.02174e+07
sp|Q9D2Z1|CEA20_MOUSE Carcinoembryonic antigen-related cell adhesion molecule 20 OS=Mus musculus OX=10090 GN=Ceacam20 PE=1 SV=1	Ceacam20	0.66894	4.53e-05	0.00164287	209129	198647	203022	253721	251847	273092
sp|Q9CRA4|MSMO1_MOUSE Methylsterol monooxygenase 1 OS=Mus musculus OX=10090 GN=Msmo1 PE=1 SV=1	Msmo1	0.667066	4.32e-05	0.00160001	3.96199e+06	4.04869e+06	4.12457e+06	5.05657e+06	5.28927e+06	4.87331e+06
sp|Q9Z0L8|GGH_MOUSE Gamma-glutamyl hydrolase OS=Mus musculus OX=10090 GN=Ggh PE=1 SV=2	Ggh	0.664573	1.3e-05	0.000729232	2.88104e+06	2.73132e+06	2.89733e+06	3.6323e+06	3.59526e+06	3.53682e+06
sp|Q8K3K8|OPTN_MOUSE Optineurin OS=Mus musculus OX=10090 GN=Optn PE=1 SV=1	Optn	0.662346	8.18e-06	0.000576	1.336e+07	13609560	1.38621e+07	1.69708e+07	1.70923e+07	1.66275e+07
sp|Q9CY62|RN181_MOUSE E3 ubiquitin-protein ligase RNF181 OS=Mus musculus OX=10090 GN=Rnf181 PE=1 SV=1	Rnf181	0.661516	9.78e-05	0.00290172	4.1056e+06	4.32475e+06	4.29374e+06	5.24062e+06	5.86433e+06	5.35272e+06
sp|Q8R138|TM119_MOUSE Transmembrane protein 119 OS=Mus musculus OX=10090 GN=Tmem119 PE=1 SV=1	Tmem119	0.661054	0.000305271	0.00615113	8.67215e+06	9.06033e+06	8.75277e+06	1.01842e+07	1.09098e+07	1.14139e+07
sp|Q9JM93|AR6P4_MOUSE ADP-ribosylation factor-like protein 6-interacting protein 4 OS=Mus musculus OX=10090 GN=Arl6ip4 PE=1 SV=1	Arl6ip4	0.660139	1.07e-05	0.000648256	481880	507284	490817	611588	622390	610903
sp|Q8BPM0|DAAM1_MOUSE Disheveled-associated activator of morphogenesis 1 OS=Mus musculus OX=10090 GN=Daam1 PE=1 SV=4	Daam1	0.658956	8.58e-05	0.00265089	8.71163e+06	8.1253e+06	8.03694e+06	1.0041e+07	1.02122e+07	1.01206e+07
sp|Q148V8|FA83H_MOUSE Protein FAM83H OS=Mus musculus OX=10090 GN=Fam83h PE=1 SV=1	Fam83h	0.658447	2.67e-05	0.00113417	7.62736e+06	7.56889e+06	7.28734e+06	9.42598e+06	9.4444e+06	9.00404e+06
sp|Q8R086|SUOX_MOUSE Sulfite oxidase, mitochondrial OS=Mus musculus OX=10090 GN=Suox PE=1 SV=2	Suox	0.653688	1.1e-05	0.000659525	2.47043e+07	2.46569e+07	2.39553e+07	3.0658e+07	3.13532e+07	2.9847e+07
sp|Q91V88|NPNT_MOUSE Nephronectin OS=Mus musculus OX=10090 GN=Npnt PE=1 SV=1	Npnt	0.652352	5.06e-06	0.000430619	1.08123e+07	1.08348e+07	1.05292e+07	1.32464e+07	1.34379e+07	1.35907e+07
sp|Q8R2G6|CCD80_MOUSE Coiled-coil domain-containing protein 80 OS=Mus musculus OX=10090 GN=Ccdc80 PE=1 SV=2	Ccdc80	0.65021	9.38e-06	0.00060966	4.24894e+06	4.22995e+06	4.34843e+06	5.41887e+06	5.27695e+06	5.21464e+06
sp|Q9DBJ3|BI2L1_MOUSE Brain-specific angiogenesis inhibitor 1-associated protein 2-like protein 1 OS=Mus musculus OX=10090 GN=Baiap2l1 PE=1 SV=1	Baiap2l1	0.641791	1.03e-05	0.000635052	4.81933e+07	4.96215e+07	5.0054e+07	6.14545e+07	6.02223e+07	6.25237e+07
sp|B1AZP2|DLGP4_MOUSE Disks large-associated protein 4 OS=Mus musculus OX=10090 GN=Dlgap4 PE=1 SV=1	Dlgap4	0.641487	1.16e-05	0.000674976	3.65985e+07	3.77135e+07	3.8125e+07	4.67021e+07	46894300	4.5557e+07
sp|Q91XA2|GOLM1_MOUSE Golgi membrane protein 1 OS=Mus musculus OX=10090 GN=Golm1 PE=1 SV=2	Golm1	0.640611	3.6e-05	0.00142873	1.44552e+06	1.44943e+06	1.46182e+06	1.7108e+06	1.79436e+06	1.83086e+06
sp|P15379|CD44_MOUSE CD44 antigen OS=Mus musculus OX=10090 GN=Cd44 PE=1 SV=3	Cd44	0.639566	0.000235628	0.00530909	2.15066e+07	2.18945e+07	2.07315e+07	2.66154e+07	2.66401e+07	2.45773e+07
sp|Q8VD12|Z385A_MOUSE Zinc finger protein 385A OS=Mus musculus OX=10090 GN=Znf385a PE=1 SV=2	Znf385a	0.639405	0.00034553	0.00671111	676323	638355	643580	796418	750882	829421
sp|Q9QYC0|ADDA_MOUSE Alpha-adducin OS=Mus musculus OX=10090 GN=Add1 PE=1 SV=2	Add1	0.633848	0.000164074	0.00411223	6.86213e+06	7.40163e+06	6.94641e+06	8.3809e+06	8.94218e+06	8.58014e+06
sp|Q8BWB1|SYP2L_MOUSE Synaptopodin 2-like protein OS=Mus musculus OX=10090 GN=Synpo2l PE=1 SV=1	Synpo2l	0.631283	4.64e-06	0.00041148	8.31137e+07	8.40874e+07	8.28008e+07	104424065	1.02574e+08	1.02262e+08
sp|P84228|H32_MOUSE Histone H3.2 OS=Mus musculus OX=10090 GN=Hist1h3b PE=1 SV=2	Hist1h3b	0.630877	0.000390061	0.00715207	5.56252e+06	4.94191e+06	5.76629e+06	6.83773e+06	6.86397e+06	7.08474e+06
sp|Q6RHR9|MAGI1_MOUSE Membrane-associated guanylate kinase, WW and PDZ domain-containing protein 1 OS=Mus musculus OX=10090 GN=Magi1 PE=1 SV=1	Magi1	0.629894	8.48e-05	0.00262993	996559	1.01159e+06	1.07643e+06	1.2365e+06	1.27085e+06	1.24786e+06
sp|P53798|FDFT_MOUSE Squalene synthase OS=Mus musculus OX=10090 GN=Fdft1 PE=1 SV=2	Fdft1	0.628037	3.02e-05	0.0012567	5.8923e+06	5.50669e+06	5.91322e+06	7.37146e+06	7.14824e+06	7.26404e+06
sp|P70701|WN10A_MOUSE Protein Wnt-10a OS=Mus musculus OX=10090 GN=Wnt10a PE=2 SV=1	Wnt10a	0.627972	0.000441432	0.00770841	1.95703e+06	2.03017e+06	1.95943e+06	2.27393e+06	2.56966e+06	2.41553e+06
sp|P19788|MGP_MOUSE Matrix Gla protein OS=Mus musculus OX=10090 GN=Mgp PE=3 SV=1	Mgp	0.627397	0.000513	0.00844097	1.07665e+06	1.13801e+06	1.00893e+06	1.32701e+06	1.26962e+06	1.3657e+06
sp|O35350|CAN1_MOUSE Calpain-1 catalytic subunit OS=Mus musculus OX=10090 GN=Capn1 PE=1 SV=1	Capn1	0.623514	8.43e-05	0.00262496	8.4751e+07	8.27089e+07	8.31607e+07	1.02366e+08	1.03794e+08	9.66647e+07
sp|Q8R2V2|IFFO2_MOUSE Intermediate filament family orphan 2 OS=Mus musculus OX=10090 GN=Iffo2 PE=2 SV=2	Iffo2	0.62052	0.00100949	0.0131618	3.40924e+06	3.40172e+06	3.66519e+06	4.1924e+06	3.91228e+06	4.19858e+06
sp|Q9JL62|GLTP_MOUSE Glycolipid transfer protein OS=Mus musculus OX=10090 GN=Gltp PE=1 SV=3	Gltp	0.616386	3.75e-05	0.00147279	8.35813e+06	8.43018e+06	8.43387e+06	1.03525e+07	1.1223e+07	1.03479e+07
sp|Q99P51|RASF3_MOUSE Ras association domain-containing protein 3 OS=Mus musculus OX=10090 GN=Rassf3 PE=2 SV=1	Rassf3	0.615627	0.000111396	0.00310918	1.53121e+06	1.55265e+06	1.51001e+06	1.87989e+06	1.93885e+06	1.77738e+06
sp|Q60I26|AL2CL_MOUSE ALS2 C-terminal-like protein OS=Mus musculus OX=10090 GN=Als2cl PE=1 SV=1	Als2cl	0.615189	0.000362054	0.00683819	228149	242509	219054	271470	292626	280060
sp|Q91YN5|UAP1_MOUSE UDP-N-acetylhexosamine pyrophosphorylase OS=Mus musculus OX=10090 GN=Uap1 PE=1 SV=1	Uap1	0.611962	8.27e-06	0.000576316	9.65757e+06	9.85355e+06	9.74877e+06	1.19541e+07	1.20025e+07	1.17344e+07
sp|P22935|RABP2_MOUSE Cellular retinoic acid-binding protein 2 OS=Mus musculus OX=10090 GN=Crabp2 PE=2 SV=2	Crabp2	0.611694	1.85e-05	0.000911461	3.10345e+07	3.19247e+07	3.14301e+07	3.85367e+07	4.01801e+07	3.80775e+07
sp|Q9JHL1|NHRF2_MOUSE Na(+)/H(+) exchange regulatory cofactor NHE-RF2 OS=Mus musculus OX=10090 GN=Slc9a3r2 PE=1 SV=2	Slc9a3r2	0.607946	5.78e-05	0.0019545	9.25096e+06	9.14926e+06	9.13563e+06	1.1204e+07	1.17602e+07	1.08407e+07
sp|Q60992|VAV2_MOUSE Guanine nucleotide exchange factor VAV2 OS=Mus musculus OX=10090 GN=Vav2 PE=1 SV=1	Vav2	0.604146	0.000100814	0.00295963	1.12063e+06	1.09283e+06	1.07767e+06	1.33656e+06	1.37099e+06	1.27349e+06
sp|P70402|MYBPH_MOUSE Myosin-binding protein H OS=Mus musculus OX=10090 GN=Mybph PE=2 SV=2	Mybph	0.603519	6.84e-05	0.00223013	6.54606e+07	6.24536e+07	6.66459e+07	8.47209e+07	8.00433e+07	7.88359e+07
sp|Q9JIY0|PKHO1_MOUSE Pleckstrin homology domain-containing family O member 1 OS=Mus musculus OX=10090 GN=Plekho1 PE=1 SV=1	Plekho1	0.601345	0.00121266	0.0150554	826151	830970	926668	1.01389e+06	1.01535e+06	1.08027e+06
sp|Q6IRU5|CLCB_MOUSE Clathrin light chain B OS=Mus musculus OX=10090 GN=Cltb PE=1 SV=1	Cltb	0.599246	0.000103862	0.00301407	2.86758e+07	2.90887e+07	2.9292e+07	35965048	3.55182e+07	3.33998e+07
sp|Q8R3G9|TSN8_MOUSE Tetraspanin-8 OS=Mus musculus OX=10090 GN=Tspan8 PE=1 SV=1	Tspan8	0.592443	0.000167928	0.00416364	6.05892e+06	5.72656e+06	5.78194e+06	7.35716e+06	7.04394e+06	6.8279e+06
sp|P20357|MTAP2_MOUSE Microtubule-associated protein 2 OS=Mus musculus OX=10090 GN=Map2 PE=1 SV=2	Map2	0.591169	0.000164791	0.00411223	5.75577e+06	5.93369e+06	5.6826e+06	7.00907e+06	7.16443e+06	6.64761e+06
sp|P52019|ERG1_MOUSE Squalene monooxygenase OS=Mus musculus OX=10090 GN=Sqle PE=2 SV=1	Sqle	0.590904	9.53e-05	0.00287871	2.04838e+06	1.99379e+06	2.06913e+06	2.49419e+06	2.45434e+06	2.69854e+06
sp|P19096|FAS_MOUSE Fatty acid synthase OS=Mus musculus OX=10090 GN=Fasn PE=1 SV=2	Fasn	0.590877	9.63e-06	0.000610218	3.17074e+08	3.10164e+08	3.1619e+08	391177078	3.85003e+08	3.79104e+08
sp|P70227|ITPR3_MOUSE Inositol 1,4,5-trisphosphate receptor type 3 OS=Mus musculus OX=10090 GN=Itpr3 PE=1 SV=3	Itpr3	0.590709	0.00023914	0.00534766	6.83908e+07	7.28976e+07	6.87517e+07	8.37095e+07	8.7482e+07	8.14359e+07
sp|P19973|LSP1_MOUSE Lymphocyte-specific protein 1 OS=Mus musculus OX=10090 GN=Lsp1 PE=1 SV=2	Lsp1	0.5894	3.46e-05	0.00139563	3.78504e+06	3.87808e+06	3.81331e+06	4.64341e+06	4.64091e+06	4.46181e+06
sp|Q8BH64|EHD2_MOUSE EH domain-containing protein 2 OS=Mus musculus OX=10090 GN=Ehd2 PE=1 SV=1	Ehd2	0.588825	2.35e-05	0.00104573	5.95755e+07	5.8114e+07	6.12541e+07	7.24913e+07	7.18604e+07	7.30416e+07
sp|Q8BIK4|DOCK9_MOUSE Dedicator of cytokinesis protein 9 OS=Mus musculus OX=10090 GN=Dock9 PE=1 SV=2	Dock9	0.587088	1.84e-05	0.000911461	3.14005e+06	3.1947e+06	3.17034e+06	3.85543e+06	3.863e+06	3.73457e+06
sp|Q8BZI0|AF1L1_MOUSE Actin filament-associated protein 1-like 1 OS=Mus musculus OX=10090 GN=Afap1l1 PE=1 SV=1	Afap1l1	0.583256	0.00130714	0.0157725	337672	377477	344458	425774	418358	404863
sp|P25785|TIMP2_MOUSE Metalloproteinase inhibitor 2 OS=Mus musculus OX=10090 GN=Timp2 PE=1 SV=2	Timp2	0.580599	9.05e-05	0.00276024	9.47885e+06	9.02794e+06	9.70712e+06	1.15023e+07	1.11478e+07	1.16443e+07
sp|Q8BGT6|MILK1_MOUSE MICAL-like protein 1 OS=Mus musculus OX=10090 GN=Micall1 PE=1 SV=3	Micall1	0.580418	9.86e-05	0.00291301	5.43153e+06	5.65234e+06	5.47282e+06	6.64069e+06	6.77625e+06	6.37756e+06
sp|Q9D1K7|CT027_MOUSE UPF0687 protein C20orf27 homolog OS=Mus musculus OX=10090 PE=1 SV=3	NA	0.580118	0.000173522	0.00425219	7.10156e+06	6.57107e+06	7.1869e+06	8.63838e+06	8.61612e+06	8.28262e+06
sp|Q0PHV7|DACT3_MOUSE Dapper homolog 3 OS=Mus musculus OX=10090 GN=Dact3 PE=1 SV=1	Dact3	0.580097	0.00327694	0.0303752	222418	240928	221455	252153	286857	269851
sp|Q9CR86|CHSP1_MOUSE Calcium-regulated heat stable protein 1 OS=Mus musculus OX=10090 GN=Carhsp1 PE=1 SV=1	Carhsp1	0.578826	6.68e-05	0.00218972	3.40459e+07	3.43707e+07	3.30309e+07	43027421	4.12892e+07	3.99602e+07
sp|P32507|NECT2_MOUSE Nectin-2 OS=Mus musculus OX=10090 GN=Nectin2 PE=1 SV=2	Nectin2	0.578342	3.93e-05	0.00151382	3.20346e+06	3.11233e+06	3.03429e+06	3.8733e+06	3.72266e+06	3.77387e+06
sp|Q922Q8|LRC59_MOUSE Leucine-rich repeat-containing protein 59 OS=Mus musculus OX=10090 GN=Lrrc59 PE=1 SV=1	Lrrc59	0.577174	0.000192019	0.00456485	1.51232e+08	1.43464e+08	1.4895e+08	1.90743e+08	1.8054e+08	173078488
sp|P97290|IC1_MOUSE Plasma protease C1 inhibitor OS=Mus musculus OX=10090 GN=Serping1 PE=1 SV=3	Serping1	0.576261	5.19e-05	0.00181178	1.57261e+06	1.55276e+06	1.64419e+06	1.90556e+06	1.88989e+06	1.91334e+06
sp|Q6NVG1|LPCT4_MOUSE Lysophospholipid acyltransferase LPCAT4 OS=Mus musculus OX=10090 GN=Lpcat4 PE=1 SV=1	Lpcat4	0.574845	1.58e-05	0.000817938	628644	612608	633344	781224	752622	761377
sp|Q8R1F1|NIBL1_MOUSE Niban-like protein 1 OS=Mus musculus OX=10090 GN=Fam129b PE=1 SV=2	Fam129b	0.573844	2.06e-05	0.000981169	162643974	1.59113e+08	1.64784e+08	1.97016e+08	1.96919e+08	1.92335e+08
sp|Q62059|CSPG2_MOUSE Versican core protein OS=Mus musculus OX=10090 GN=Vcan PE=1 SV=2	Vcan	0.571668	0.00016796	0.00416364	1.60886e+07	1.54299e+07	1.61144e+07	2.07882e+07	1.8752e+07	1.94649e+07
sp|Q61753|SERA_MOUSE D-3-phosphoglycerate dehydrogenase OS=Mus musculus OX=10090 GN=Phgdh PE=1 SV=3	Phgdh	0.571163	0.00018362	0.00442095	1.11006e+08	1.12043e+08	1.11606e+08	1.37454e+08	1.26609e+08	1.35005e+08
sp|Q9WVE8|PACN2_MOUSE Protein kinase C and casein kinase substrate in neurons protein 2 OS=Mus musculus OX=10090 GN=Pacsin2 PE=1 SV=1	Pacsin2	0.570013	0.00016177	0.00407725	1.52387e+08	1.51949e+08	1.5765e+08	1.84737e+08	1.84265e+08	1.75062e+08
sp|Q3TJ91|L2GL2_MOUSE Lethal(2) giant larvae protein homolog 2 OS=Mus musculus OX=10090 GN=Llgl2 PE=1 SV=2	Llgl2	0.568254	0.00143505	0.0168977	355413	374045	374617	452028	410780	473786
sp|Q61024|ASNS_MOUSE Asparagine synthetase [glutamine-hydrolyzing] OS=Mus musculus OX=10090 GN=Asns PE=1 SV=3	Asns	0.568222	0.000135581	0.00359766	9.05198e+07	9.19352e+07	9.04955e+07	1.11501e+08	1.09391e+08	1.03686e+08
sp|Q8BI06|CEMIP_MOUSE Cell migration-inducing and hyaluronan-binding protein OS=Mus musculus OX=10090 GN=Cemip PE=1 SV=4	Cemip	0.564472	0.000321521	0.0063931	798100	789757	807020	963276	918583	1.03008e+06
sp|Q61503|5NTD_MOUSE 5'-nucleotidase OS=Mus musculus OX=10090 GN=Nt5e PE=1 SV=2	Nt5e	0.564115	0.000236007	0.00530909	2.29387e+06	2.21569e+06	2.22212e+06	2.88551e+06	2.61562e+06	2.68169e+06
sp|Q9CR42|ANKR1_MOUSE Ankyrin repeat domain-containing protein 1 OS=Mus musculus OX=10090 GN=Ankrd1 PE=1 SV=1	Ankrd1	0.562313	0.00291235	0.0281018	8.77583e+06	8.63392e+06	8.86219e+06	1.07224e+07	1.05845e+07	9.43104e+06
sp|O08576|RUN3A_MOUSE RUN domain-containing protein 3A OS=Mus musculus OX=10090 GN=Rundc3a PE=1 SV=1	Rundc3a	0.553095	0.000421776	0.00746127	152855	161576	144966	183792	181627	192701
sp|Q8BZ98|DYN3_MOUSE Dynamin-3 OS=Mus musculus OX=10090 GN=Dnm3 PE=1 SV=1	Dnm3	0.551577	0.000791434	0.0109839	249181	265954	233656	299462	295687	302037
sp|Q60648|SAP3_MOUSE Ganglioside GM2 activator OS=Mus musculus OX=10090 GN=Gm2a PE=1 SV=2	Gm2a	0.550945	0.00112685	0.0142937	1.11107e+07	1.11875e+07	1.12552e+07	1.34422e+07	1.34472e+07	1.22182e+07
sp|Q03145|EPHA2_MOUSE Ephrin type-A receptor 2 OS=Mus musculus OX=10090 GN=Epha2 PE=1 SV=3	Epha2	0.549393	3.1e-05	0.00127826	9.75061e+06	9.62981e+06	9.77793e+06	1.17398e+07	1.13077e+07	1.17096e+07
sp|O09112|DUS8_MOUSE Dual specificity protein phosphatase 8 OS=Mus musculus OX=10090 GN=Dusp8 PE=2 SV=1	Dusp8	0.548392	0.0015548	0.0179985	158558	162634	176199	202129	195244	187848
sp|Q09143|CTR1_MOUSE High affinity cationic amino acid transporter 1 OS=Mus musculus OX=10090 GN=Slc7a1 PE=1 SV=1	Slc7a1	0.544184	0.000368117	0.00690081	1.20929e+06	1.18137e+06	1.15837e+06	1.46115e+06	1.33647e+06	1.41626e+06
sp|Q61411|RASH_MOUSE GTPase HRas OS=Mus musculus OX=10090 GN=Hras PE=1 SV=2	Hras	0.541665	7.9e-05	0.0024915	5.7828e+06	5.89161e+06	6.12503e+06	6.94644e+06	7.08618e+06	7.05711e+06
sp|Q3UHK1|MYCT_MOUSE Proton myo-inositol cotransporter OS=Mus musculus OX=10090 GN=Slc2a13 PE=1 SV=2	Slc2a13	0.536583	2.09e-05	0.000981169	50218.9	50784.2	49562.8	60445.4	59028.5	60051.6
sp|Q9QYI3|DNJC7_MOUSE DnaJ homolog subfamily C member 7 OS=Mus musculus OX=10090 GN=Dnajc7 PE=1 SV=2	Dnajc7	0.535519	2.31e-05	0.0010436	3.0515e+07	3.02785e+07	3.11465e+07	3.64768e+07	3.65572e+07	3.60834e+07
sp|O35648|CETN3_MOUSE Centrin-3 OS=Mus musculus OX=10090 GN=Cetn3 PE=1 SV=1	Cetn3	0.535126	0.00212995	0.0228326	2.19841e+07	2.17766e+07	2.30611e+07	2.6281e+07	2.62757e+07	2.41921e+07
sp|Q9ERB0|SNP29_MOUSE Synaptosomal-associated protein 29 OS=Mus musculus OX=10090 GN=Snap29 PE=1 SV=1	Snap29	0.534111	7.57e-05	0.00240617	1.60693e+07	1.57138e+07	15901682	1.89995e+07	1.91845e+07	1.82182e+07
sp|Q6P9S7|GLT10_MOUSE Polypeptide N-acetylgalactosaminyltransferase 10 OS=Mus musculus OX=10090 GN=Galnt10 PE=2 SV=1	Galnt10	0.532898	5.5e-05	0.00188969	1.33108e+06	1.28592e+06	1.3631e+06	1.59921e+06	1.5694e+06	1.58975e+06
sp|Q8R361|RFIP5_MOUSE Rab11 family-interacting protein 5 OS=Mus musculus OX=10090 GN=Rab11fip5 PE=1 SV=2	Rab11fip5	0.529912	0.00249787	0.0254258	1.00796e+07	1.11995e+07	9.91356e+06	1.19849e+07	1.27887e+07	1.20263e+07
sp|Q8K1S3|UNC5B_MOUSE Netrin receptor UNC5B OS=Mus musculus OX=10090 GN=Unc5b PE=1 SV=1	Unc5b	0.529304	5.52e-05	0.00188969	4.72907e+06	4.55618e+06	4.82996e+06	5.61428e+06	5.82755e+06	5.6413e+06
sp|Q80X90|FLNB_MOUSE Filamin-B OS=Mus musculus OX=10090 GN=Flnb PE=1 SV=3	Flnb	0.529037	0.000358372	0.00678565	1115473562	1115334127	1128425976	1357791618	1330529848	1249612672
sp|Q9QZQ1|AFAD_MOUSE Afadin OS=Mus musculus OX=10090 GN=Afdn PE=1 SV=3	Afdn	0.528684	1.88e-05	0.000919143	2.91641e+07	2.95451e+07	2.90357e+07	3.53738e+07	3.44853e+07	3.47827e+07
sp|P58871|TB182_MOUSE 182 kDa tankyrase-1-binding protein OS=Mus musculus OX=10090 GN=Tnks1bp1 PE=1 SV=2	Tnks1bp1	0.52857	3.06e-05	0.00126764	6.81242e+07	7.02807e+07	6.86392e+07	8.18596e+07	8.26737e+07	8.08985e+07
sp|O35711|LIPB2_MOUSE Liprin-beta-2 OS=Mus musculus OX=10090 GN=Ppfibp2 PE=1 SV=3	Ppfibp2	0.52663	0.000153089	0.00395094	193490	187041	202499	230609	230036	237162
sp|O55013|TPPC3_MOUSE Trafficking protein particle complex subunit 3 OS=Mus musculus OX=10090 GN=Trappc3 PE=1 SV=1	Trappc3	0.52413	0.000664752	0.00997922	1.80001e+07	1.8372e+07	1.97042e+07	2.21112e+07	2.18782e+07	2.14414e+07
sp|P21981|TGM2_MOUSE Protein-glutamine gamma-glutamyltransferase 2 OS=Mus musculus OX=10090 GN=Tgm2 PE=1 SV=4	Tgm2	0.523212	0.00402149	0.0345564	21574422	2.19729e+07	2.304e+07	2.62947e+07	2.61583e+07	2.38306e+07
sp|P23708|NFYA_MOUSE Nuclear transcription factor Y subunit alpha OS=Mus musculus OX=10090 GN=Nfya PE=1 SV=2	Nfya	0.522618	0.00496379	0.0399222	3.41107e+06	3.16293e+06	3.25227e+06	4.40941e+06	3.65119e+06	3.871e+06
sp|Q04447|KCRB_MOUSE Creatine kinase B-type OS=Mus musculus OX=10090 GN=Ckb PE=1 SV=1	Ckb	0.521816	0.000118571	0.00327308	4.65482e+08	4.51202e+08	4.79008e+08	5.56822e+08	5.53889e+08	5.38792e+08
sp|Q8BHC4|DCAKD_MOUSE Dephospho-CoA kinase domain-containing protein OS=Mus musculus OX=10090 GN=Dcakd PE=1 SV=1	Dcakd	0.521569	0.000101278	0.00295963	2.31362e+07	2.16677e+07	2.24394e+07	2.72144e+07	2.66991e+07	2.63024e+07
sp|A2A699|F1712_MOUSE Protein FAM171A2 OS=Mus musculus OX=10090 GN=Fam171a2 PE=1 SV=1	Fam171a2	0.521216	6.36e-05	0.0021109	3.33633e+06	3.41795e+06	3.34752e+06	3.98251e+06	3.86368e+06	4.01414e+06
sp|Q8VCP8|KAD6_MOUSE Adenylate kinase isoenzyme 6 OS=Mus musculus OX=10090 GN=Ak6 PE=1 SV=1	Ak6	0.520996	0.000659946	0.00993559	2.5368e+06	2.48324e+06	2.55081e+06	3.01779e+06	3.03571e+06	2.78797e+06
sp|Q6VGS5|DAPLE_MOUSE Protein Daple OS=Mus musculus OX=10090 GN=Ccdc88c PE=1 SV=1	Ccdc88c	0.520526	2.29e-05	0.00104009	6.56998e+06	6.33672e+06	6.4786e+06	7.70574e+06	7.678e+06	7.8182e+06
sp|O35678|MGLL_MOUSE Monoglyceride lipase OS=Mus musculus OX=10090 GN=Mgll PE=1 SV=1	Mgll	0.519615	0.00023838	0.00534652	1.69843e+06	1.74009e+06	1.78089e+06	2.00194e+06	2.06906e+06	2.17653e+06
sp|Q67BJ4|A4GAT_MOUSE Lactosylceramide 4-alpha-galactosyltransferase OS=Mus musculus OX=10090 GN=A4galt PE=2 SV=1	A4galt	0.518256	0.000175222	0.00425959	641528	621076	587313	733628	738159	742857
sp|Q64318|ZEB1_MOUSE Zinc finger E-box-binding homeobox 1 OS=Mus musculus OX=10090 GN=Zeb1 PE=1 SV=1	Zeb1	0.518076	5.42e-05	0.0018817	5.28985e+06	5.33664e+06	5.41192e+06	6.57077e+06	6.3423e+06	6.22621e+06
sp|Q02257|PLAK_MOUSE Junction plakoglobin OS=Mus musculus OX=10090 GN=Jup PE=1 SV=3	Jup	0.516665	0.00101719	0.0132392	8.70367e+07	8.65852e+07	8.41682e+07	1.02853e+08	1.03857e+08	9.44176e+07
sp|Q8CIF6|SIDT2_MOUSE SID1 transmembrane family member 2 OS=Mus musculus OX=10090 GN=Sidt2 PE=1 SV=1	Sidt2	0.513079	3.73e-05	0.00147279	1.15402e+06	1.13172e+06	1.1293e+06	1.35173e+06	1.34275e+06	1.3189e+06
sp|Q4VAA7|SNX33_MOUSE Sorting nexin-33 OS=Mus musculus OX=10090 GN=Snx33 PE=1 SV=1	Snx33	0.512481	0.000242259	0.00539397	2.55075e+06	2.49392e+06	2.63192e+06	3.02578e+06	3.14231e+06	2.92977e+06
sp|Q61315|APC_MOUSE Adenomatous polyposis coli protein OS=Mus musculus OX=10090 GN=Apc PE=1 SV=1	Apc	0.511957	0.000968851	0.0128317	2.10752e+06	2.26358e+06	2.11018e+06	2.45856e+06	2.66552e+06	2.50273e+06
sp|Q8CFD4|SNX8_MOUSE Sorting nexin-8 OS=Mus musculus OX=10090 GN=Snx8 PE=1 SV=1	Snx8	0.511532	0.000171983	0.0042355	5.21093e+06	4.93381e+06	4.92451e+06	5.92469e+06	5.8168e+06	5.85079e+06
sp|Q7TQI3|OTUB1_MOUSE Ubiquitin thioesterase OTUB1 OS=Mus musculus OX=10090 GN=Otub1 PE=1 SV=2	Otub1	0.511357	0.000275226	0.00587564	8.17654e+07	8.09971e+07	8.31266e+07	9.69564e+07	9.72572e+07	9.15472e+07
sp|Q8R2H9|PHOP1_MOUSE Phosphoethanolamine/phosphocholine phosphatase OS=Mus musculus OX=10090 GN=Phospho1 PE=1 SV=1	Phospho1	0.511039	0.000287569	0.00599142	1.09134e+07	1.18042e+07	1.14695e+07	1.3576e+07	1.47089e+07	1.35989e+07
sp|Q9D1C1|UBE2C_MOUSE Ubiquitin-conjugating enzyme E2 C OS=Mus musculus OX=10090 GN=Ube2c PE=1 SV=1	Ube2c	0.506135	0.000150908	0.00390804	266018	270792	280987	325419	313127	320544
sp|O35071|KIF1C_MOUSE Kinesin-like protein KIF1C OS=Mus musculus OX=10090 GN=Kif1c PE=1 SV=2	Kif1c	0.506128	9.74e-05	0.00290038	1.06254e+07	1.11756e+07	1.13711e+07	1.32289e+07	1.36876e+07	1.31381e+07
sp|Q9CPT5|NOP16_MOUSE Nucleolar protein 16 OS=Mus musculus OX=10090 GN=Nop16 PE=1 SV=1	Nop16	0.506017	0.00292604	0.0281618	3.42029e+06	3.37286e+06	3.64133e+06	4.04853e+06	4.32637e+06	3.83692e+06
sp|Q9CZI9|AEN_MOUSE Apoptosis-enhancing nuclease OS=Mus musculus OX=10090 GN=Aen PE=2 SV=1	Aen	0.503006	2.2e-05	0.00101769	260256	255760	259471	304436	306822	313788
sp|Q6PDH0|PHLB1_MOUSE Pleckstrin homology-like domain family B member 1 OS=Mus musculus OX=10090 GN=Phldb1 PE=1 SV=1	Phldb1	0.502419	2.12e-05	0.000985972	2.793e+07	2.78288e+07	2.79859e+07	3.26279e+07	3.30206e+07	3.34449e+07
sp|Q5SXY1|CYTSB_MOUSE Cytospin-B OS=Mus musculus OX=10090 GN=Specc1 PE=1 SV=2	Specc1	0.498745	2.67e-05	0.00113417	2.46231e+07	2.47629e+07	2.47169e+07	3.02731e+07	2.91285e+07	2.9186e+07
sp|Q9CQ19|MYL9_MOUSE Myosin regulatory light polypeptide 9 OS=Mus musculus OX=10090 GN=Myl9 PE=1 SV=3	Myl9	0.498187	0.000118447	0.00327308	1.20902e+07	1.16359e+07	1.22775e+07	1.42736e+07	1.38435e+07	1.43619e+07
sp|Q3TGF2|F107B_MOUSE Protein FAM107B OS=Mus musculus OX=10090 GN=Fam107b PE=1 SV=2	Fam107b	0.49707	0.0025257	0.0255829	2.96298e+06	3.18407e+06	3.12818e+06	3.7315e+06	3.69174e+06	3.37219e+06
sp|Q9JHW9|AL1A3_MOUSE Aldehyde dehydrogenase family 1 member A3 OS=Mus musculus OX=10090 GN=Aldh1a3 PE=1 SV=1	Aldh1a3	0.492078	0.000403555	0.00722373	556676	616245	613688	707309	723043	744056
sp|Q6P5H2|NEST_MOUSE Nestin OS=Mus musculus OX=10090 GN=Nes PE=1 SV=1	Nes	0.491763	0.000352536	0.00677063	1644345358	1687300636	1609811548	1937152669	1955411133	1844824130
sp|Q91ZJ5|UGPA_MOUSE UTP--glucose-1-phosphate uridylyltransferase OS=Mus musculus OX=10090 GN=Ugp2 PE=1 SV=3	Ugp2	0.49097	0.000399986	0.00721124	5.51885e+07	5.63617e+07	5.50458e+07	6.49987e+07	6.61717e+07	6.16572e+07
sp|Q91XE4|ACY3_MOUSE N-acyl-aromatic-L-amino acid amidohydrolase (carboxylate-forming) OS=Mus musculus OX=10090 GN=Acy3 PE=1 SV=1	Acy3	0.488782	0.000292637	0.00601518	485632	478057	476825	562625	569925	534691
sp|Q32MD9|CDON_MOUSE Cell adhesion molecule-related/down-regulated by oncogenes OS=Mus musculus OX=10090 GN=Cdon PE=1 SV=2	Cdon	0.487966	0.000758793	0.0107084	4.66813e+06	5.04905e+06	5.01513e+06	5.56942e+06	6.05034e+06	5.9007e+06
sp|Q5DU02|UBP22_MOUSE Ubiquitin carboxyl-terminal hydrolase 22 OS=Mus musculus OX=10090 GN=Usp22 PE=2 SV=2	Usp22	0.487365	0.000770355	0.0108108	565152	585714	588010	689002	707218	643055
sp|P16460|ASSY_MOUSE Argininosuccinate synthase OS=Mus musculus OX=10090 GN=Ass1 PE=1 SV=1	Ass1	0.485393	0.000639548	0.00977613	4.34029e+07	4.12848e+07	4.52574e+07	5.22125e+07	5.10232e+07	4.95294e+07
sp|Q8BW96|KCC1D_MOUSE Calcium/calmodulin-dependent protein kinase type 1D OS=Mus musculus OX=10090 GN=Camk1d PE=1 SV=2	Camk1d	0.484483	0.000761504	0.0107265	98287	95399.7	93971	107410	112115	118625
sp|Q9CQ20|M1IP1_MOUSE Mid1-interacting protein 1 OS=Mus musculus OX=10090 GN=Mid1ip1 PE=1 SV=1	Mid1ip1	0.484157	0.000246142	0.00542398	1.11226e+06	1.16705e+06	1.19996e+06	1.37139e+06	1.34815e+06	1.41781e+06
sp|Q9Z1Z2|STRAP_MOUSE Serine-threonine kinase receptor-associated protein OS=Mus musculus OX=10090 GN=Strap PE=1 SV=2	Strap	0.483493	0.00461516	0.038094	7.01904e+07	7.13131e+07	7.35062e+07	8.37805e+07	8.59643e+07	7.63832e+07
sp|Q61087|LAMB3_MOUSE Laminin subunit beta-3 OS=Mus musculus OX=10090 GN=Lamb3 PE=1 SV=2	Lamb3	0.482933	0.000523206	0.00855289	957603	1.02443e+06	1.04806e+06	1.1709e+06	1.2593e+06	1.20331e+06
sp|Q8R0J7|VP37B_MOUSE Vacuolar protein sorting-associated protein 37B OS=Mus musculus OX=10090 GN=Vps37b PE=1 SV=1	Vps37b	0.482011	0.000293216	0.00601518	4.53646e+06	4.39792e+06	4.67218e+06	5.32693e+06	5.1368e+06	5.33164e+06
sp|P39689|CDN1A_MOUSE Cyclin-dependent kinase inhibitor 1 OS=Mus musculus OX=10090 GN=Cdkn1a PE=1 SV=4	Cdkn1a	0.48138	0.000109379	0.00308033	3.00079e+06	2.8744e+06	3.05771e+06	3.67795e+06	3.52088e+06	3.52293e+06
sp|Q80U19|DAAM2_MOUSE Disheveled-associated activator of morphogenesis 2 OS=Mus musculus OX=10090 GN=Daam2 PE=1 SV=4	Daam2	0.480775	0.00641255	0.0471923	465416	409429	440094	516567	480724	540991
sp|Q80YX1|TENA_MOUSE Tenascin OS=Mus musculus OX=10090 GN=Tnc PE=1 SV=1	Tnc	0.480531	0.000402157	0.00722373	3.5053e+07	3.43311e+07	3.42597e+07	4.02933e+07	4.09346e+07	3.8291e+07
sp|A2TJV2|PALM3_MOUSE Paralemmin-3 OS=Mus musculus OX=10090 GN=Palm3 PE=1 SV=1	Palm3	0.479293	0.000105577	0.00303674	5.30711e+06	5.21082e+06	5.25711e+06	6.13668e+06	6.16756e+06	6.5592e+06
sp|Q9DC16|ERGI1_MOUSE Endoplasmic reticulum-Golgi intermediate compartment protein 1 OS=Mus musculus OX=10090 GN=Ergic1 PE=1 SV=1	Ergic1	0.477298	0.000197545	0.0046701	1.98522e+07	1.9697e+07	2.08293e+07	2.33634e+07	2.32019e+07	2.32748e+07
sp|Q9R1E0|FOXO1_MOUSE Forkhead box protein O1 OS=Mus musculus OX=10090 GN=Foxo1 PE=1 SV=2	Foxo1	0.477208	0.000490428	0.00814531	1.94846e+06	2.11192e+06	2.04741e+06	2.40032e+06	2.52188e+06	2.34482e+06
sp|Q61234|SNTA1_MOUSE Alpha-1-syntrophin OS=Mus musculus OX=10090 GN=Snta1 PE=1 SV=1	Snta1	0.477034	0.000951027	0.0127073	1.39703e+07	1.32751e+07	1.33102e+07	1.58073e+07	1.48913e+07	1.56036e+07
sp|Q8K0D0|CDK17_MOUSE Cyclin-dependent kinase 17 OS=Mus musculus OX=10090 GN=Cdk17 PE=1 SV=2	Cdk17	0.474053	2.96e-05	0.0012447	4.32544e+06	4.21669e+06	4.34165e+06	5.06569e+06	5.05034e+06	5.0788e+06
sp|Q8CHS7|DRS7C_MOUSE Dehydrogenase/reductase SDR family member 7C OS=Mus musculus OX=10090 GN=Dhrs7c PE=1 SV=3	Dhrs7c	0.470475	0.000610333	0.00958223	6.12617e+06	6.03981e+06	6.32956e+06	7.16603e+06	7.63504e+06	6.96957e+06
sp|Q9CZT6|CMS1_MOUSE Protein CMSS1 OS=Mus musculus OX=10090 GN=Cmss1 PE=2 SV=1	Cmss1	0.470378	0.00380696	0.033412	579878	571962	588517	794434	678285	657696
sp|Q80SZ7|GBG5_MOUSE Guanine nucleotide-binding protein G(I)/G(S)/G(O) subunit gamma-5 OS=Mus musculus OX=10090 GN=Gng5 PE=1 SV=2	Gng5	0.469332	0.00168418	0.019215	3.77043e+07	3.82003e+07	3.9267e+07	4.54726e+07	4.46674e+07	4.16293e+07
sp|Q5XF89|AT133_MOUSE Probable cation-transporting ATPase 13A3 OS=Mus musculus OX=10090 GN=Atp13a3 PE=1 SV=1	Atp13a3	0.469022	0.000157998	0.00402255	3.82362e+06	3.79923e+06	3.85347e+06	4.55454e+06	4.30467e+06	4.47049e+06
sp|Q921G6|LRCH4_MOUSE Leucine-rich repeat and calponin homology domain-containing protein 4 OS=Mus musculus OX=10090 GN=Lrch4 PE=1 SV=1	Lrch4	0.465804	0.000109286	0.00308033	5.62688e+06	5.89145e+06	5.68839e+06	6.62865e+06	6.78083e+06	6.6436e+06
sp|Q91W50|CSDE1_MOUSE Cold shock domain-containing protein E1 OS=Mus musculus OX=10090 GN=Csde1 PE=1 SV=1	Csde1	0.46422	6.21e-05	0.00206942	8.28038e+07	8.27207e+07	8.2662e+07	9.65603e+07	9.82134e+07	9.44521e+07
sp|Q8CHX7|RFTN2_MOUSE Raftlin-2 OS=Mus musculus OX=10090 GN=Rftn2 PE=1 SV=3	Rftn2	0.463101	0.000788719	0.0109664	8.8844e+06	9.33394e+06	9.06325e+06	1.00611e+07	1.08657e+07	1.05756e+07
sp|Q8BH44|COR2B_MOUSE Coronin-2B OS=Mus musculus OX=10090 GN=Coro2b PE=1 SV=2	Coro2b	0.461882	0.000108513	0.00308033	1.19107e+07	1.12937e+07	1.16022e+07	1.35327e+07	1.34616e+07	1.35547e+07
sp|P04202|TGFB1_MOUSE Transforming growth factor beta-1 proprotein OS=Mus musculus OX=10090 GN=Tgfb1 PE=1 SV=1	Tgfb1	0.460714	0.00039679	0.00719676	821267	822078	788870	962887	957550	906131
sp|Q9D708|S10AG_MOUSE Protein S100-A16 OS=Mus musculus OX=10090 GN=S100a16 PE=1 SV=1	S100a16	0.460035	0.00303819	0.0289	1.91842e+07	1.71183e+07	1.82821e+07	2.14786e+07	2.02209e+07	2.1311e+07
sp|Q9Z0X0|BORG3_MOUSE Cdc42 effector protein 5 OS=Mus musculus OX=10090 GN=Cdc42ep5 PE=1 SV=2	Cdc42ep5	0.458138	0.000754487	0.0106676	1.2232e+06	1.31779e+06	1.28678e+06	1.42955e+06	1.49903e+06	1.50177e+06
sp|Q99JW2|ACY1_MOUSE Aminoacylase-1 OS=Mus musculus OX=10090 GN=Acy1 PE=1 SV=1	Acy1	0.457857	0.000176605	0.00427941	7.498e+06	7.832e+06	7.98014e+06	9.12297e+06	9.12836e+06	8.9586e+06
sp|P0DN89|T254A_MOUSE Transmembrane protein 254 OS=Mus musculus OX=10090 GN=Tmem254a PE=1 SV=1;>sp|P0DN90|T254B_MOUSE Transmembrane protein 254b OS=Mus musculus OX=10090 GN=Tmem254b PE=1 SV=1;>sp|P0DN91|T254C_MOUSE Transmembrane protein 254c OS=Mus musculus OX=10090 GN=Tmem254c PE=1 SV=1	Tmem254a	0.456361	0.00352595	0.0318592	58024.6	55894.5	58570	61564.4	67555.3	68213.1
sp|Q7TPH6|MYCB2_MOUSE E3 ubiquitin-protein ligase MYCBP2 OS=Mus musculus OX=10090 GN=Mycbp2 PE=1 SV=3	Mycbp2	0.45492	0.000775398	0.0108601	1.04435e+07	1.10798e+07	1.13163e+07	1.23528e+07	1.31904e+07	1.28935e+07
sp|Q8BXK8|AGAP1_MOUSE Arf-GAP with GTPase, ANK repeat and PH domain-containing protein 1 OS=Mus musculus OX=10090 GN=Agap1 PE=1 SV=1	Agap1	0.454885	0.00219775	0.0233424	585378	636609	606221	669700	719618	705447
sp|Q8R310|TMCC3_MOUSE Transmembrane and coiled-coil domain protein 3 OS=Mus musculus OX=10090 GN=Tmcc3 PE=1 SV=2	Tmcc3	0.453175	0.000262238	0.00568485	2.67424e+06	2.85547e+06	2.77531e+06	3.22773e+06	3.36537e+06	3.19532e+06
sp|Q91XC0|AJUBA_MOUSE LIM domain-containing protein ajuba OS=Mus musculus OX=10090 GN=Ajuba PE=1 SV=1	Ajuba	0.452894	0.000174353	0.00425219	4.86276e+06	4.98478e+06	4.8564e+06	5.55495e+06	5.85328e+06	5.65494e+06
sp|Q9Z104|HM20B_MOUSE SWI/SNF-related matrix-associated actin-dependent regulator of chromatin subfamily E member 1-related OS=Mus musculus OX=10090 GN=Hmg20b PE=1 SV=1	Hmg20b	0.451601	0.000483457	0.00809629	1.32262e+06	1.22602e+06	1.34824e+06	1.56672e+06	1.53742e+06	1.51281e+06
sp|O55060|TPMT_MOUSE Thiopurine S-methyltransferase OS=Mus musculus OX=10090 GN=Tpmt PE=1 SV=1	Tpmt	0.451027	0.000476803	0.00803879	9.90542e+06	9.76567e+06	1.03333e+07	1.15119e+07	1.1566e+07	1.11937e+07
sp|Q9R257|HEBP1_MOUSE Heme-binding protein 1 OS=Mus musculus OX=10090 GN=Hebp1 PE=1 SV=2	Hebp1	0.449306	0.000940212	0.0126075	7.64365e+06	7.75822e+06	7.91983e+06	9.01132e+06	9.32847e+06	8.54677e+06
sp|Q8R001|MARE2_MOUSE Microtubule-associated protein RP/EB family member 2 OS=Mus musculus OX=10090 GN=Mapre2 PE=1 SV=1	Mapre2	0.449218	0.00435353	0.0363325	1.24995e+06	1.35497e+06	1.28735e+06	1.49523e+06	1.62542e+06	1.42467e+06
sp|Q640M6|GDPD5_MOUSE Glycerophosphodiester phosphodiesterase domain-containing protein 5 OS=Mus musculus OX=10090 GN=Gdpd5 PE=2 SV=1	Gdpd5	0.446701	0.00650341	0.0475822	698896	749893	750194	870259	850910	1.08368e+06
sp|P30282|CCND3_MOUSE G1/S-specific cyclin-D3 OS=Mus musculus OX=10090 GN=Ccnd3 PE=1 SV=1	Ccnd3	0.445689	3.52e-05	0.00140244	7.84502e+06	7.88687e+06	7.94013e+06	9.22886e+06	9.14972e+06	9.14792e+06
sp|O70373|XIRP1_MOUSE Xin actin-binding repeat-containing protein 1 OS=Mus musculus OX=10090 GN=Xirp1 PE=1 SV=2	Xirp1	0.445171	0.000548391	0.00885203	1.11353e+08	1.08855e+08	1.08134e+08	1.36155e+08	1.26263e+08	124230524
sp|Q6ZQI3|MLEC_MOUSE Malectin OS=Mus musculus OX=10090 GN=Mlec PE=1 SV=2	Mlec	0.442035	0.000294353	0.00601518	3.27117e+07	3.23293e+07	3.3911e+07	3.84037e+07	3.79033e+07	3.71124e+07
sp|Q8C142|ARH_MOUSE Low density lipoprotein receptor adapter protein 1 OS=Mus musculus OX=10090 GN=Ldlrap1 PE=1 SV=3	Ldlrap1	0.441993	0.000109549	0.00308033	1.93866e+06	2.02948e+06	2.02059e+06	2.34125e+06	2.42625e+06	2.32149e+06
sp|Q99KX1|MLF2_MOUSE Myeloid leukemia factor 2 OS=Mus musculus OX=10090 GN=Mlf2 PE=1 SV=1	Mlf2	0.441447	0.00103029	0.0133636	2.37955e+06	2.35582e+06	2.40321e+06	2.75666e+06	2.58834e+06	2.80261e+06
sp|Q9CZC8|SCRN1_MOUSE Secernin-1 OS=Mus musculus OX=10090 GN=Scrn1 PE=1 SV=1	Scrn1	0.441162	0.0062703	0.0465546	3.73872e+07	4.04925e+07	3.72024e+07	4.33082e+07	4.44737e+07	4.14476e+07
sp|Q8K0C4|CP51A_MOUSE Lanosterol 14-alpha demethylase OS=Mus musculus OX=10090 GN=Cyp51a1 PE=1 SV=1	Cyp51a1	0.441049	0.000269417	0.00578441	2.27326e+07	2.31792e+07	2.36328e+07	2.70448e+07	2.68491e+07	2.59228e+07
sp|Q62296|TEAD4_MOUSE Transcriptional enhancer factor TEF-3 OS=Mus musculus OX=10090 GN=Tead4 PE=1 SV=2	Tead4	0.440691	5.93e-05	0.00199487	1.6428e+06	1.60961e+06	1.64166e+06	1.94784e+06	1.90135e+06	1.87966e+06
sp|Q2PFD7|PSD3_MOUSE PH and SEC7 domain-containing protein 3 OS=Mus musculus OX=10090 GN=Psd3 PE=1 SV=2	Psd3	0.440219	0.000991038	0.0129886	475940	500176	477349	554236	552774	532233
sp|Q03350|TSP2_MOUSE Thrombospondin-2 OS=Mus musculus OX=10090 GN=Thbs2 PE=1 SV=2	Thbs2	0.440163	0.00135045	0.0160774	908318	942132	956346	1.11801e+06	1.02484e+06	1.09097e+06
sp|Q3UHU5|MTCL1_MOUSE Microtubule cross-linking factor 1 OS=Mus musculus OX=10090 GN=Mtcl1 PE=1 SV=1	Mtcl1	0.440117	0.000155332	0.00398157	1.28816e+07	1.27731e+07	1.32847e+07	1.47941e+07	1.49165e+07	1.52932e+07
sp|Q99JP6|HOME3_MOUSE Homer protein homolog 3 OS=Mus musculus OX=10090 GN=Homer3 PE=1 SV=2	Homer3	0.43952	8.17e-05	0.00256668	1.04859e+07	1.07427e+07	1.09044e+07	1.24622e+07	1.23468e+07	1.24372e+07
sp|Q9JHJ0|TMOD3_MOUSE Tropomodulin-3 OS=Mus musculus OX=10090 GN=Tmod3 PE=1 SV=1	Tmod3	0.437955	0.000817939	0.0112687	4.45269e+07	4.21228e+07	4.3659e+07	5.25079e+07	5.05193e+07	4.83549e+07
sp|Q9WTQ5|AKA12_MOUSE A-kinase anchor protein 12 OS=Mus musculus OX=10090 GN=Akap12 PE=1 SV=1	Akap12	0.436299	0.00123371	0.0151421	7.33257e+06	7.84953e+06	7.25298e+06	8.48008e+06	8.79366e+06	8.43784e+06
sp|Q9EQG9|C43BP_MOUSE Collagen type IV alpha-3-binding protein OS=Mus musculus OX=10090 GN=Col4a3bp PE=1 SV=1	Col4a3bp	0.436153	0.000523062	0.00855289	2.28654e+07	2.39801e+07	2.35962e+07	2.72876e+07	2.87254e+07	2.64609e+07
sp|Q8CFV9|RIFK_MOUSE Riboflavin kinase OS=Mus musculus OX=10090 GN=Rfk PE=1 SV=2	Rfk	0.434366	0.00482424	0.0391762	3.69254e+06	3.4949e+06	3.5544e+06	4.12297e+06	4.108e+06	3.80615e+06
sp|Q9QXY6|EHD3_MOUSE EH domain-containing protein 3 OS=Mus musculus OX=10090 GN=Ehd3 PE=1 SV=2	Ehd3	0.433723	0.000720139	0.0104485	7.22963e+07	7.14382e+07	7.18559e+07	8.30297e+07	8.33598e+07	7.83153e+07
sp|Q3UTJ2|SRBS2_MOUSE Sorbin and SH3 domain-containing protein 2 OS=Mus musculus OX=10090 GN=Sorbs2 PE=1 SV=2	Sorbs2	0.433613	0.000381652	0.00711912	4.56027e+07	4.55951e+07	4.49538e+07	5.32125e+07	5.26834e+07	5.0122e+07
sp|P51432|PLCB3_MOUSE 1-phosphatidylinositol 4,5-bisphosphate phosphodiesterase beta-3 OS=Mus musculus OX=10090 GN=Plcb3 PE=1 SV=2	Plcb3	0.432783	0.000280113	0.00592958	3.49465e+07	3.72231e+07	3.60404e+07	4.13112e+07	4.2901e+07	4.16317e+07
sp|Q8CG79|ASPP2_MOUSE Apoptosis-stimulating of p53 protein 2 OS=Mus musculus OX=10090 GN=Tp53bp2 PE=1 SV=3	Tp53bp2	0.432404	0.00681724	0.0490685	1.90808e+06	2.08376e+06	1.90591e+06	2.14927e+06	2.35597e+06	2.20382e+06
sp|Q0KL02|TRIO_MOUSE Triple functional domain protein OS=Mus musculus OX=10090 GN=Trio PE=1 SV=3	Trio	0.431876	0.000215969	0.00496201	4.54912e+07	4.51759e+07	4.62713e+07	5.25328e+07	5.08837e+07	5.27526e+07
sp|P54729|NUB1_MOUSE NEDD8 ultimate buster 1 OS=Mus musculus OX=10090 GN=Nub1 PE=1 SV=2	Nub1	0.430841	0.000393141	0.00715631	2.26888e+07	2.29016e+07	2.37658e+07	2.64374e+07	2.65311e+07	2.58171e+07
sp|Q8CA72|GAN_MOUSE Gigaxonin OS=Mus musculus OX=10090 GN=Gan PE=1 SV=2	Gan	0.430419	0.000145208	0.00379961	1.15688e+07	1.19241e+07	1.16543e+07	1.34517e+07	1.40332e+07	1.342e+07
sp|Q99JB8|PACN3_MOUSE Protein kinase C and casein kinase II substrate protein 3 OS=Mus musculus OX=10090 GN=Pacsin3 PE=1 SV=1	Pacsin3	0.430237	0.000154416	0.0039716	5.52414e+07	5.55284e+07	5.49803e+07	6.38031e+07	6.37575e+07	6.17262e+07
sp|Q8C147|DOCK8_MOUSE Dedicator of cytokinesis protein 8 OS=Mus musculus OX=10090 GN=Dock8 PE=1 SV=4	Dock8	0.427989	0.00046361	0.00795846	976322	1.00042e+06	990618	1.08969e+06	1.15536e+06	1.14248e+06
sp|Q99PJ2|TRIM8_MOUSE Probable E3 ubiquitin-protein ligase TRIM8 OS=Mus musculus OX=10090 GN=Trim8 PE=1 SV=3	Trim8	0.426654	0.00399099	0.0343727	365542	378845	369838	438538	426344	395495
sp|P58774|TPM2_MOUSE Tropomyosin beta chain OS=Mus musculus OX=10090 GN=Tpm2 PE=1 SV=1	Tpm2	0.426173	0.0067093	0.0486166	1240645483	1214398683	1242188185	1429967160	1440725350	1293345900
sp|P41241|CSK_MOUSE Tyrosine-protein kinase CSK OS=Mus musculus OX=10090 GN=Csk PE=1 SV=2	Csk	0.424623	0.000832877	0.0114327	2.85399e+07	2.79679e+07	2.93902e+07	3.28781e+07	3.25162e+07	3.56791e+07
sp|Q9JJC6|RIPL1_MOUSE RILP-like protein 1 OS=Mus musculus OX=10090 GN=Rilpl1 PE=1 SV=1	Rilpl1	0.424438	5.45e-05	0.00188411	5.45211e+06	5.54811e+06	5.57436e+06	6.36015e+06	6.43309e+06	6.39105e+06
sp|Q3UU96|MRCKA_MOUSE Serine/threonine-protein kinase MRCK alpha OS=Mus musculus OX=10090 GN=Cdc42bpa PE=1 SV=2	Cdc42bpa	0.423732	4.5e-05	0.00163713	1.17944e+07	1.1965e+07	1.19779e+07	1.37506e+07	1.39614e+07	1.37796e+07
sp|O09118|NET1_MOUSE Netrin-1 OS=Mus musculus OX=10090 GN=Ntn1 PE=1 SV=3	Ntn1	0.423427	0.000156249	0.0039915	5.52392e+06	5.63688e+06	5.52229e+06	6.36104e+06	6.55493e+06	6.28577e+06
sp|Q6P5F6|S39AA_MOUSE Zinc transporter ZIP10 OS=Mus musculus OX=10090 GN=Slc39a10 PE=1 SV=1	Slc39a10	0.422957	0.00353184	0.0318592	1.88642e+06	1.79459e+06	1.78516e+06	2.06623e+06	2.1678e+06	1.96908e+06
sp|P29416|HEXA_MOUSE Beta-hexosaminidase subunit alpha OS=Mus musculus OX=10090 GN=Hexa PE=1 SV=2	Hexa	0.422278	0.000736715	0.010575	1.38456e+07	1.37089e+07	1.44335e+07	1.59377e+07	1.63271e+07	1.55124e+07
sp|Q99J85|NPTXR_MOUSE Neuronal pentraxin receptor OS=Mus musculus OX=10090 GN=Nptxr PE=1 SV=1	Nptxr	0.422271	0.000477847	0.00803879	633562	635716	601996	717754	729294	782423
sp|P46664|PURA2_MOUSE Adenylosuccinate synthetase isozyme 2 OS=Mus musculus OX=10090 GN=Adss PE=1 SV=2	Adss	0.422097	0.000139131	0.00366705	2.48543e+07	2.40111e+07	2.5141e+07	2.91211e+07	2.86082e+07	2.82497e+07
sp|Q9ER63|TNR23_MOUSE Tumor necrosis factor receptor superfamily member 23 OS=Mus musculus OX=10090 GN=Tnfrsf23 PE=2 SV=2	Tnfrsf23	0.421936	0.0013081	0.0157725	4.295e+06	4.26613e+06	3.84975e+06	4.9102e+06	5.12378e+06	4.77426e+06
sp|Q8BVZ5|IL33_MOUSE Interleukin-33 OS=Mus musculus OX=10090 GN=Il33 PE=1 SV=1	Il33	0.421908	0.000173857	0.00425219	131702	131385	133927	151584	149379	156780
sp|Q62407|SPEG_MOUSE Striated muscle-specific serine/threonine-protein kinase OS=Mus musculus OX=10090 GN=Speg PE=1 SV=2	Speg	0.42004	0.00074189	0.0106089	3.10318e+07	3.30944e+07	3.19147e+07	3.56592e+07	3.7362e+07	3.67097e+07
sp|Q9QYK7|RNF11_MOUSE RING finger protein 11 OS=Mus musculus OX=10090 GN=Rnf11 PE=1 SV=1	Rnf11	0.419661	0.00595023	0.0450663	1.82867e+06	2.06637e+06	1.92465e+06	2.14386e+06	2.21354e+06	2.23408e+06
sp|P13516|ACOD1_MOUSE Acyl-CoA desaturase 1 OS=Mus musculus OX=10090 GN=Scd1 PE=1 SV=2	Scd1	0.419247	0.000259109	0.00565984	7.14045e+06	7.31189e+06	7.30093e+06	8.39564e+06	8.87727e+06	8.25237e+06
sp|P70441|NHRF1_MOUSE Na(+)/H(+) exchange regulatory cofactor NHE-RF1 OS=Mus musculus OX=10090 GN=Slc9a3r1 PE=1 SV=3	Slc9a3r1	0.417951	0.000934838	0.0125578	1.43973e+07	1.45509e+07	1.41572e+07	1.65489e+07	1.68527e+07	1.56664e+07
sp|Q8C796|RCOR2_MOUSE REST corepressor 2 OS=Mus musculus OX=10090 GN=Rcor2 PE=1 SV=1	Rcor2	0.417645	0.000355213	0.00678565	329742	307265	329047	380012	370240	378182
sp|Q9D783|KLH40_MOUSE Kelch-like protein 40 OS=Mus musculus OX=10090 GN=Klhl40 PE=1 SV=1	Klhl40	0.41686	0.000126167	0.00342602	9.55091e+07	9.59871e+07	9.6987e+07	1.08845e+08	1.13529e+08	1.10292e+08
sp|Q8R242|DIAC_MOUSE Di-N-acetylchitobiase OS=Mus musculus OX=10090 GN=Ctbs PE=1 SV=2	Ctbs	0.416162	0.00121973	0.0150937	4.06308e+06	3.86896e+06	4.25685e+06	4.72221e+06	4.6046e+06	4.66751e+06
sp|Q9JKS4|LDB3_MOUSE LIM domain-binding protein 3 OS=Mus musculus OX=10090 GN=Ldb3 PE=1 SV=1	Ldb3	0.415888	0.000738145	0.0105754	4.03785e+07	4.24707e+07	4.14109e+07	4.75669e+07	4.95658e+07	4.60807e+07
sp|P53810|PIPNA_MOUSE Phosphatidylinositol transfer protein alpha isoform OS=Mus musculus OX=10090 GN=Pitpna PE=1 SV=2	Pitpna	0.41454	0.000343435	0.00668767	4.66941e+07	4.53864e+07	4.67835e+07	5.42269e+07	5.36113e+07	5.14496e+07
sp|Q3USJ8|FCSD2_MOUSE F-BAR and double SH3 domains protein 2 OS=Mus musculus OX=10090 GN=Fchsd2 PE=1 SV=2	Fchsd2	0.414055	0.00125951	0.0153339	1.22835e+06	1.2543e+06	1.23451e+06	1.41716e+06	1.42217e+06	1.33709e+06
sp|Q5SQY2|BOD1_MOUSE Biorientation of chromosomes in cell division protein 1 OS=Mus musculus OX=10090 GN=Bod1 PE=3 SV=1	Bod1	0.411467	0.00044071	0.00770841	2.39319e+06	2.48655e+06	2.36672e+06	2.71741e+06	2.8433e+06	2.7449e+06
sp|Q8R502|LRC8C_MOUSE Volume-regulated anion channel subunit LRRC8C OS=Mus musculus OX=10090 GN=Lrrc8c PE=1 SV=1	Lrrc8c	0.411017	0.000473699	0.00803879	1.74389e+06	1.72457e+06	1.77105e+06	1.98787e+06	2.15722e+06	1.99988e+06
sp|P59644|PI5PA_MOUSE Phosphatidylinositol 4,5-bisphosphate 5-phosphatase A OS=Mus musculus OX=10090 GN=Inpp5j PE=1 SV=2	Inpp5j	0.409263	0.000746485	0.0106544	178692	175977	171255	192716	204759	201691
sp|Q9CZG3|COMD8_MOUSE COMM domain-containing protein 8 OS=Mus musculus OX=10090 GN=Commd8 PE=1 SV=1	Commd8	0.408902	0.000451403	0.00782017	9.55049e+06	9.75617e+06	9.93343e+06	1.10173e+07	1.18576e+07	1.11804e+07
sp|Q9CQC5|BORG2_MOUSE Cdc42 effector protein 3 OS=Mus musculus OX=10090 GN=Cdc42ep3 PE=1 SV=1	Cdc42ep3	0.407851	0.000357891	0.00678565	5.09554e+06	5.10639e+06	5.3323e+06	5.93384e+06	5.8498e+06	5.8468e+06
sp|Q6A051|ATRN1_MOUSE Attractin-like protein 1 OS=Mus musculus OX=10090 GN=Atrnl1 PE=1 SV=2	Atrnl1	0.407849	0.000388405	0.00715207	283886	290567	297549	332868	330633	352147
sp|O88842|FGD3_MOUSE FYVE, RhoGEF and PH domain-containing protein 3 OS=Mus musculus OX=10090 GN=Fgd3 PE=1 SV=1	Fgd3	0.407567	0.000191919	0.00456485	6.41597e+06	6.50656e+06	6.24963e+06	7.42107e+06	7.34933e+06	7.21176e+06
sp|Q6PDL0|DC1L2_MOUSE Cytoplasmic dynein 1 light intermediate chain 2 OS=Mus musculus OX=10090 GN=Dync1li2 PE=1 SV=2	Dync1li2	0.40638	0.0006011	0.00949663	2.72106e+07	2.80195e+07	2.71886e+07	3.11567e+07	3.1645e+07	3.018e+07
sp|Q8BFY6|PEF1_MOUSE Peflin OS=Mus musculus OX=10090 GN=Pef1 PE=1 SV=1	Pef1	0.405716	0.00251984	0.0255579	2.06644e+07	1.94559e+07	2.11127e+07	2.36559e+07	2.23364e+07	2.38695e+07
sp|Q61062|DVL3_MOUSE Segment polarity protein dishevelled homolog DVL-3 OS=Mus musculus OX=10090 GN=Dvl3 PE=1 SV=2	Dvl3	0.405451	0.00388399	0.033791	1.05625e+06	1.00542e+06	983729	1.22783e+06	1.15087e+06	1.10678e+06
sp|Q9JIS8|S12A4_MOUSE Solute carrier family 12 member 4 OS=Mus musculus OX=10090 GN=Slc12a4 PE=1 SV=2	Slc12a4	0.404379	6.61e-05	0.00217658	2.02882e+07	2.03618e+07	2.03712e+07	2.38275e+07	2.32991e+07	2.3261e+07
sp|O08664|BCL7C_MOUSE B-cell CLL/lymphoma 7 protein family member C OS=Mus musculus OX=10090 GN=Bcl7c PE=1 SV=1	Bcl7c	0.404361	0.0030411	0.0289	3.08598e+06	3.20262e+06	2.96125e+06	3.56334e+06	3.53114e+06	3.3479e+06
sp|Q9WTI7|MYO1C_MOUSE Unconventional myosin-Ic OS=Mus musculus OX=10090 GN=Myo1c PE=1 SV=2	Myo1c	0.403969	0.000164795	0.00411223	2.14896e+08	2.08116e+08	2.13502e+08	2.44268e+08	2.39099e+08	246704138
sp|Q8N9S3|AHSA2_MOUSE Activator of 90 kDa heat shock protein ATPase homolog 2 OS=Mus musculus OX=10090 GN=Ahsa2 PE=1 SV=2	Ahsa2	0.403403	0.000546006	0.00884882	1.90075e+07	1.88398e+07	1.97197e+07	2.17424e+07	2.22276e+07	2.13268e+07
sp|Q7TMY4|THOC7_MOUSE THO complex subunit 7 homolog OS=Mus musculus OX=10090 GN=Thoc7 PE=1 SV=2	Thoc7	0.401132	0.00499478	0.0400859	1.45681e+07	1.34902e+07	1.42319e+07	1.75788e+07	1.62674e+07	1.53592e+07
sp|Q5F2E7|NUFP2_MOUSE Nuclear fragile X mental retardation-interacting protein 2 OS=Mus musculus OX=10090 GN=Nufip2 PE=1 SV=1	Nufip2	0.398756	0.00178636	0.0200328	2.49995e+07	2.45905e+07	2.32439e+07	2.80853e+07	2.86469e+07	2.66858e+07
sp|P58044|IDI1_MOUSE Isopentenyl-diphosphate Delta-isomerase 1 OS=Mus musculus OX=10090 GN=Idi1 PE=1 SV=1	Idi1	0.398386	0.000909571	0.0123283	5.10896e+07	5.34401e+07	5.45024e+07	6.10273e+07	6.18355e+07	5.87773e+07
sp|Q9DCD0|6PGD_MOUSE 6-phosphogluconate dehydrogenase, decarboxylating OS=Mus musculus OX=10090 GN=Pgd PE=1 SV=3	Pgd	0.398271	0.000352839	0.00677063	1.70592e+08	1.7362e+08	1.76596e+08	198262516	1.99181e+08	1.92472e+08
sp|Q05793|PGBM_MOUSE Basement membrane-specific heparan sulfate proteoglycan core protein OS=Mus musculus OX=10090 GN=Hspg2 PE=1 SV=1	Hspg2	0.397737	0.00492325	0.0396984	1.1511e+08	1.06284e+08	1.06415e+08	1.31519e+08	1.21498e+08	120868779
sp|Q91ZU6|DYST_MOUSE Dystonin OS=Mus musculus OX=10090 GN=Dst PE=1 SV=2	Dst	0.397343	0.000862803	0.0117791	2.86055e+08	2.90954e+08	2.89771e+08	330796409	3.37241e+08	3.14578e+08
sp|Q9JIK5|DDX21_MOUSE Nucleolar RNA helicase 2 OS=Mus musculus OX=10090 GN=Ddx21 PE=1 SV=3	Ddx21	0.396208	0.00077828	0.0108613	4.62912e+07	4.43871e+07	4.54308e+07	5.44375e+07	5.18432e+07	5.03922e+07
sp|P55264|ADK_MOUSE Adenosine kinase OS=Mus musculus OX=10090 GN=Adk PE=1 SV=2	Adk	0.395365	0.00355457	0.0320039	3.07584e+07	3.30301e+07	3.13263e+07	3.57379e+07	3.72201e+07	3.44185e+07
sp|Q3UZ39|LRRF1_MOUSE Leucine-rich repeat flightless-interacting protein 1 OS=Mus musculus OX=10090 GN=Lrrfip1 PE=1 SV=2	Lrrfip1	0.394948	0.000367894	0.00690081	2.78695e+07	2.78898e+07	2.72675e+07	3.17899e+07	3.21064e+07	3.05832e+07
sp|Q8BU88|RM22_MOUSE 39S ribosomal protein L22, mitochondrial OS=Mus musculus OX=10090 GN=Mrpl22 PE=1 SV=1	Mrpl22	0.394915	0.00219882	0.0233424	5.02837e+06	5.40435e+06	5.28987e+06	6.04966e+06	6.03392e+06	5.71722e+06
sp|Q3UHZ5|LMOD2_MOUSE Leiomodin-2 OS=Mus musculus OX=10090 GN=Lmod2 PE=1 SV=1	Lmod2	0.393998	0.000227599	0.00518183	8.27289e+06	8.5775e+06	8.45487e+06	9.64115e+06	1.00699e+07	9.58804e+06
sp|O70404|VAMP8_MOUSE Vesicle-associated membrane protein 8 OS=Mus musculus OX=10090 GN=Vamp8 PE=1 SV=1	Vamp8	0.393144	0.0011227	0.0142937	1.25565e+07	1.24875e+07	1.27275e+07	1.45632e+07	1.43142e+07	1.36273e+07
sp|Q9EPK5|WWTR1_MOUSE WW domain-containing transcription regulator protein 1 OS=Mus musculus OX=10090 GN=Wwtr1 PE=1 SV=2	Wwtr1	0.390137	0.00018032	0.00435542	7.47491e+06	7.85792e+06	7.83638e+06	8.879e+06	9.1372e+06	8.92439e+06
sp|Q99JF8|PSIP1_MOUSE PC4 and SFRS1-interacting protein OS=Mus musculus OX=10090 GN=Psip1 PE=1 SV=1	Psip1	0.389412	0.00146832	0.0172625	5.15577e+07	4.83993e+07	5.10102e+07	5.91768e+07	5.80785e+07	5.5274e+07
sp|Q5I1X5|IASPP_MOUSE RelA-associated inhibitor OS=Mus musculus OX=10090 GN=Ppp1r13l PE=1 SV=1	Ppp1r13l	0.388473	8.74e-05	0.0026894	1.38815e+07	1.37402e+07	1.37996e+07	1.57068e+07	1.5706e+07	1.60207e+07
sp|P97352|S10AD_MOUSE Protein S100-A13 OS=Mus musculus OX=10090 GN=S100a13 PE=1 SV=1	S100a13	0.387274	0.00584089	0.0445065	5.89546e+07	5.85861e+07	6.20908e+07	6.70759e+07	6.74852e+07	6.3669e+07
sp|Q9CQ10|CHMP3_MOUSE Charged multivesicular body protein 3 OS=Mus musculus OX=10090 GN=Chmp3 PE=1 SV=3	Chmp3	0.386428	0.0028619	0.0278647	2.7706e+07	2.80643e+07	2.9542e+07	3.32189e+07	3.19212e+07	3.0944e+07
sp|Q921E2|RAB31_MOUSE Ras-related protein Rab-31 OS=Mus musculus OX=10090 GN=Rab31 PE=1 SV=1	Rab31	0.385812	0.000714839	0.0104198	1.82561e+07	1.75632e+07	1.87098e+07	2.07608e+07	2.02555e+07	2.08541e+07
sp|P18155|MTDC_MOUSE Bifunctional methylenetetrahydrofolate dehydrogenase/cyclohydrolase, mitochondrial OS=Mus musculus OX=10090 GN=Mthfd2 PE=1 SV=1	Mthfd2	0.385494	0.00118461	0.0148046	2.43696e+07	2.48558e+07	2.35236e+07	2.80184e+07	2.77102e+07	2.65484e+07
sp|P36536|SAR1A_MOUSE GTP-binding protein SAR1a OS=Mus musculus OX=10090 GN=Sar1a PE=1 SV=1	Sar1a	0.384771	0.00556225	0.0429478	1.4695e+07	1.38318e+07	1.54428e+07	1.7032e+07	1.67054e+07	1.60327e+07
sp|Q61554|FBN1_MOUSE Fibrillin-1 OS=Mus musculus OX=10090 GN=Fbn1 PE=1 SV=2	Fbn1	0.383387	0.000893159	0.0121495	5.7257e+07	5.68382e+07	5.45904e+07	6.63084e+07	6.45842e+07	6.19897e+07
sp|Q8BUE4|AIFM2_MOUSE Apoptosis-inducing factor 2 OS=Mus musculus OX=10090 GN=Aifm2 PE=1 SV=1	Aifm2	0.383345	0.00384195	0.0335881	2.0123e+06	2.10675e+06	1.96472e+06	2.28651e+06	2.44128e+06	2.21156e+06
sp|Q9Z139|ROR1_MOUSE Inactive tyrosine-protein kinase transmembrane receptor ROR1 OS=Mus musculus OX=10090 GN=Ror1 PE=2 SV=2	Ror1	0.382674	0.00184688	0.0205507	73249.7	77864.1	73050.9	82780	86498.3	83212.5
sp|P47915|RL29_MOUSE 60S ribosomal protein L29 OS=Mus musculus OX=10090 GN=Rpl29 PE=1 SV=2	Rpl29	0.381874	0.00302626	0.0288317	4.6947e+07	4.56413e+07	4.5445e+07	4.91143e+07	5.30612e+07	5.18352e+07
sp|Q62179|SEM4B_MOUSE Semaphorin-4B OS=Mus musculus OX=10090 GN=Sema4b PE=1 SV=2	Sema4b	0.381302	0.000629394	0.00973822	1.1425e+06	1.18217e+06	1.14748e+06	1.30296e+06	1.28961e+06	1.36871e+06
sp|Q69ZF7|CNNM4_MOUSE Metal transporter CNNM4 OS=Mus musculus OX=10090 GN=Cnnm4 PE=1 SV=2	Cnnm4	0.381044	0.000204729	0.00476248	868063	867349	873096	965455	985595	987218
sp|P39054|DYN2_MOUSE Dynamin-2 OS=Mus musculus OX=10090 GN=Dnm2 PE=1 SV=2	Dnm2	0.380473	9.55e-05	0.00287871	6.89277e+07	6.75797e+07	6.87854e+07	7.78572e+07	7.80838e+07	7.8455e+07
sp|O08709|PRDX6_MOUSE Peroxiredoxin-6 OS=Mus musculus OX=10090 GN=Prdx6 PE=1 SV=3	Prdx6	0.380007	0.00377065	0.0332022	140025275	1.49066e+08	1.45291e+08	1.64905e+08	166010422	1.5516e+08
sp|O08688|CAN5_MOUSE Calpain-5 OS=Mus musculus OX=10090 GN=Capn5 PE=1 SV=1	Capn5	0.378983	0.00409318	0.0348879	243553	230397	218092	259153	261412	284209
sp|Q8K0E1|KCD15_MOUSE BTB/POZ domain-containing protein KCTD15 OS=Mus musculus OX=10090 GN=Kctd15 PE=1 SV=1	Kctd15	0.378253	0.00169999	0.019323	243930	230975	236981	285928	268817	261833
sp|Q9DAW9|CNN3_MOUSE Calponin-3 OS=Mus musculus OX=10090 GN=Cnn3 PE=1 SV=1	Cnn3	0.377116	0.000607784	0.00958213	2.53026e+08	2.60659e+08	2.63746e+08	2.95563e+08	2.98563e+08	2.85552e+08
sp|O54879|HMGB3_MOUSE High mobility group protein B3 OS=Mus musculus OX=10090 GN=Hmgb3 PE=1 SV=3	Hmgb3	0.377041	0.000683798	0.010124	4.98391e+06	4.92714e+06	4.95734e+06	5.68353e+06	5.62103e+06	5.39327e+06
sp|Q9JK92|HSPB8_MOUSE Heat shock protein beta-8 OS=Mus musculus OX=10090 GN=Hspb8 PE=1 SV=1	Hspb8	0.376727	0.00230845	0.0241282	3.103e+07	3.11187e+07	3.07722e+07	3.51807e+07	3.53156e+07	3.30044e+07
sp|P08553|NFM_MOUSE Neurofilament medium polypeptide OS=Mus musculus OX=10090 GN=Nefm PE=1 SV=4	Nefm	0.376224	0.00189764	0.0209347	3.13055e+06	3.47314e+06	3.34251e+06	3.77783e+06	4.03671e+06	3.78898e+06
sp|Q99JI1|MSTN1_MOUSE Musculoskeletal embryonic nuclear protein 1 OS=Mus musculus OX=10090 GN=Mustn1 PE=1 SV=1	Mustn1	0.37622	0.00112852	0.0142937	1.84249e+07	1.79973e+07	1.81564e+07	2.05816e+07	2.09893e+07	1.97043e+07
sp|Q9WVL3|S12A7_MOUSE Solute carrier family 12 member 7 OS=Mus musculus OX=10090 GN=Slc12a7 PE=1 SV=1	Slc12a7	0.375949	0.00100206	0.0130876	1.76396e+07	1.78857e+07	1.77155e+07	2.0176e+07	2.008e+07	1.91731e+07
sp|Q68FE6|RIPR1_MOUSE Rho family-interacting cell polarization regulator 1 OS=Mus musculus OX=10090 GN=Ripor1 PE=1 SV=2	Ripor1	0.375309	0.000128389	0.00346787	4.32443e+06	4.46906e+06	4.43888e+06	5.03025e+06	5.02988e+06	5.11444e+06
sp|A2AWP8|ARGAL_MOUSE Rho guanine nucleotide exchange factor 10-like protein OS=Mus musculus OX=10090 GN=Arhgef10l PE=1 SV=1	Arhgef10l	0.3749	0.000302403	0.00614261	5.4265e+06	5.31884e+06	5.48061e+06	6.0412e+06	6.32947e+06	6.14862e+06
sp|Q9QUK3|CLN8_MOUSE Protein CLN8 OS=Mus musculus OX=10090 GN=Cln8 PE=1 SV=1	Cln8	0.373192	0.00278701	0.0273832	1.88351e+06	1.69177e+06	1.85775e+06	2.10377e+06	2.10956e+06	2.03127e+06
sp|P26041|MOES_MOUSE Moesin OS=Mus musculus OX=10090 GN=Msn PE=1 SV=3	Msn	0.372117	0.00191842	0.021041	7.78133e+08	7.78989e+08	8.11981e+08	9.10346e+08	8.81833e+08	8.56801e+08
sp|Q9Z2M6|UBL3_MOUSE Ubiquitin-like protein 3 OS=Mus musculus OX=10090 GN=Ubl3 PE=1 SV=1	Ubl3	0.3714	0.00171444	0.0194579	963905	976781	998781	1.0726e+06	1.10547e+06	1.17405e+06
sp|Q9WTS2|FUT8_MOUSE Alpha-(1,6)-fucosyltransferase OS=Mus musculus OX=10090 GN=Fut8 PE=1 SV=2	Fut8	0.371365	0.00082803	0.0113869	5.38083e+06	5.68572e+06	5.44531e+06	6.16267e+06	6.37537e+06	6.14246e+06
sp|Q9CQU5|ZWINT_MOUSE ZW10 interactor OS=Mus musculus OX=10090 GN=Zwint PE=1 SV=1	Zwint	0.371162	0.000291075	0.00601518	1.00986e+06	982619	1.02929e+06	1.14282e+06	1.16422e+06	1.13572e+06
sp|Q9Z329|ITPR2_MOUSE Inositol 1,4,5-trisphosphate receptor type 2 OS=Mus musculus OX=10090 GN=Itpr2 PE=1 SV=4	Itpr2	0.370949	0.00258755	0.0259996	9.99098e+06	1.03823e+07	1.02137e+07	1.15576e+07	1.21339e+07	1.10148e+07
sp|E0CYV9|CD054_MOUSE Uncharacterized protein C4orf54 homolog OS=Mus musculus OX=10090 PE=1 SV=1	NA	0.370687	0.000293231	0.00601518	1.46146e+07	1.51248e+07	1.47412e+07	1.66795e+07	1.71435e+07	1.66531e+07
sp|Q9JM58|CRLF1_MOUSE Cytokine receptor-like factor 1 OS=Mus musculus OX=10090 GN=Crlf1 PE=1 SV=1	Crlf1	0.37026	0.000170421	0.0042108	3.43721e+06	3.39112e+06	3.47823e+06	3.90445e+06	3.86508e+06	3.88859e+06
sp|P18608|HMGN1_MOUSE Non-histone chromosomal protein HMG-14 OS=Mus musculus OX=10090 GN=Hmgn1 PE=1 SV=2	Hmgn1	0.369008	0.00117531	0.0147128	5.22962e+06	5.01374e+06	5.23107e+06	5.97373e+06	5.91391e+06	5.628e+06
sp|Q9R1Z8|VINEX_MOUSE Vinexin OS=Mus musculus OX=10090 GN=Sorbs3 PE=1 SV=1	Sorbs3	0.368986	0.000231435	0.00523751	1.71145e+07	1.74901e+07	1.7151e+07	1.9324e+07	1.9398e+07	1.9395e+07
sp|Q9Z0H1|WDR46_MOUSE WD repeat-containing protein 46 OS=Mus musculus OX=10090 GN=Wdr46 PE=2 SV=1	Wdr46	0.368821	0.00646068	0.0474281	1.03663e+06	998491	953066	1.15078e+06	1.12907e+06	1.06659e+06
sp|Q921C5|BICD2_MOUSE Protein bicaudal D homolog 2 OS=Mus musculus OX=10090 GN=Bicd2 PE=1 SV=1	Bicd2	0.368346	0.0011083	0.0142529	1.10375e+08	1.13507e+08	1.11371e+08	1.25916e+08	1.28439e+08	1.21193e+08
sp|Q9Z0U1|ZO2_MOUSE Tight junction protein ZO-2 OS=Mus musculus OX=10090 GN=Tjp2 PE=1 SV=2	Tjp2	0.368345	0.000316427	0.00630845	1.36379e+07	1.41399e+07	1.37565e+07	1.55092e+07	1.57518e+07	1.55531e+07
sp|Q9WUB3|PYGM_MOUSE Glycogen phosphorylase, muscle form OS=Mus musculus OX=10090 GN=Pygm PE=1 SV=3	Pygm	0.368224	0.000397273	0.00719676	6.61956e+07	6.6228e+07	6.64648e+07	7.48744e+07	7.78294e+07	7.35004e+07
sp|P39053|DYN1_MOUSE Dynamin-1 OS=Mus musculus OX=10090 GN=Dnm1 PE=1 SV=2	Dnm1	0.364702	0.000653086	0.00991793	1.70232e+07	1.70885e+07	1.76364e+07	1.92969e+07	1.89937e+07	1.93437e+07
sp|Q7TN98|CPEB4_MOUSE Cytoplasmic polyadenylation element-binding protein 4 OS=Mus musculus OX=10090 GN=Cpeb4 PE=1 SV=1	Cpeb4	0.364469	0.000276659	0.00588956	3.27089e+06	3.25366e+06	3.14983e+06	3.67384e+06	3.68986e+06	3.61214e+06
sp|P15066|JUND_MOUSE Transcription factor jun-D OS=Mus musculus OX=10090 GN=Jund PE=1 SV=1	Jund	0.364102	0.000392362	0.00715631	3.8968e+06	3.96375e+06	3.96931e+06	4.48314e+06	4.47509e+06	4.33637e+06
sp|P50096|IMDH1_MOUSE Inosine-5'-monophosphate dehydrogenase 1 OS=Mus musculus OX=10090 GN=Impdh1 PE=1 SV=2	Impdh1	0.362713	0.000420596	0.00745792	1.29208e+07	1.23011e+07	1.27791e+07	1.41682e+07	1.4421e+07	1.45256e+07
sp|Q91V98|CD248_MOUSE Endosialin OS=Mus musculus OX=10090 GN=Cd248 PE=1 SV=1	Cd248	0.362595	0.00132521	0.0158773	1.51429e+06	1.52288e+06	1.43741e+06	1.70878e+06	1.6378e+06	1.73862e+06
sp|Q9DCD6|GBRAP_MOUSE Gamma-aminobutyric acid receptor-associated protein OS=Mus musculus OX=10090 GN=Gabarap PE=1 SV=2	Gabarap	0.361766	0.00481673	0.0391762	3.76587e+06	3.3353e+06	3.67174e+06	4.26895e+06	4.14218e+06	3.99289e+06
sp|Q9D8B3|CHM4B_MOUSE Charged multivesicular body protein 4b OS=Mus musculus OX=10090 GN=Chmp4b PE=1 SV=2	Chmp4b	0.36153	0.000417538	0.00742115	3.61095e+07	3.62282e+07	3.71036e+07	4.15975e+07	4.08667e+07	4.03563e+07
sp|P24472|GSTA4_MOUSE Glutathione S-transferase A4 OS=Mus musculus OX=10090 GN=Gsta4 PE=1 SV=3	Gsta4	0.361231	0.000286744	0.00599142	1.71168e+07	1.62577e+07	1.71188e+07	1.95807e+07	1.93064e+07	1.91637e+07
sp|E9Q8I9|FRY_MOUSE Protein furry homolog OS=Mus musculus OX=10090 GN=Fry PE=1 SV=1	Fry	0.36115	0.000184811	0.00443546	278944	287075	285146	319114	324901	321614
sp|Q9EPR5|SORC2_MOUSE VPS10 domain-containing receptor SorCS2 OS=Mus musculus OX=10090 GN=Sorcs2 PE=1 SV=2	Sorcs2	0.360452	0.000324683	0.00642208	2.04168e+07	2.03345e+07	2.07482e+07	2.30226e+07	2.35202e+07	2.27269e+07
sp|Q8CB87|RAB44_MOUSE Ras-related protein Rab-44 OS=Mus musculus OX=10090 GN=Rab44 PE=1 SV=2	Rab44	0.359482	0.000281337	0.0059388	1.89598e+06	1.89409e+06	1.90999e+06	2.12007e+06	2.13727e+06	2.21604e+06
sp|Q8R059|GALE_MOUSE UDP-glucose 4-epimerase OS=Mus musculus OX=10090 GN=Gale PE=1 SV=1	Gale	0.358874	0.00306532	0.0290285	1.26284e+07	1.18531e+07	1.23953e+07	1.397e+07	1.3314e+07	1.45128e+07
sp|Q61210|ARHG1_MOUSE Rho guanine nucleotide exchange factor 1 OS=Mus musculus OX=10090 GN=Arhgef1 PE=1 SV=2	Arhgef1	0.358347	0.000205388	0.00476248	2.54984e+07	2.56818e+07	2.54052e+07	2.87326e+07	2.91287e+07	2.84329e+07
sp|Q9QXS1|PLEC_MOUSE Plectin OS=Mus musculus OX=10090 GN=Plec PE=1 SV=3	Plec	0.358162	0.00108708	0.0140519	2918204499	2854170520	2890051123	3315033654	3256422923	3125979951
sp|B0V2N1|PTPRS_MOUSE Receptor-type tyrosine-protein phosphatase S OS=Mus musculus OX=10090 GN=Ptprs PE=1 SV=1	Ptprs	0.357724	0.000391587	0.00715631	6.72079e+06	6.80128e+06	6.75229e+06	7.45567e+06	7.80905e+06	7.60717e+06
sp|Q921I6|SH3B4_MOUSE SH3 domain-binding protein 4 OS=Mus musculus OX=10090 GN=Sh3bp4 PE=1 SV=1	Sh3bp4	0.35292	0.000751212	0.0106676	5.10093e+06	5.21635e+06	5.38871e+06	5.86737e+06	5.94839e+06	5.82122e+06
sp|Q91X88|PMGT1_MOUSE Protein O-linked-mannose beta-1,2-N-acetylglucosaminyltransferase 1 OS=Mus musculus OX=10090 GN=Pomgnt1 PE=1 SV=1	Pomgnt1	0.352152	0.00543622	0.0426113	3.62394e+06	3.44347e+06	3.54192e+06	3.98295e+06	4.17593e+06	3.76961e+06
sp|Q3UH68|LIMC1_MOUSE LIM and calponin homology domains-containing protein 1 OS=Mus musculus OX=10090 GN=Limch1 PE=1 SV=2	Limch1	0.351496	0.000389829	0.00715207	2.14576e+06	2.10934e+06	2.07406e+06	2.37147e+06	2.34829e+06	2.43615e+06
sp|Q8K012|FBP1L_MOUSE Formin-binding protein 1-like OS=Mus musculus OX=10090 GN=Fnbp1l PE=1 SV=2	Fnbp1l	0.351073	0.000599147	0.00948566	1.2108e+07	1.24061e+07	1.23798e+07	1.39163e+07	1.42291e+07	1.3495e+07
sp|Q8VHY0|CSPG4_MOUSE Chondroitin sulfate proteoglycan 4 OS=Mus musculus OX=10090 GN=Cspg4 PE=1 SV=3	Cspg4	0.350354	0.000304542	0.00615113	3.62925e+07	3.69111e+07	3.58423e+07	4.0787e+07	4.04832e+07	4.12636e+07
sp|Q9D832|DNJB4_MOUSE DnaJ homolog subfamily B member 4 OS=Mus musculus OX=10090 GN=Dnajb4 PE=1 SV=1	Dnajb4	0.349259	0.00390304	0.0338473	4.07599e+07	3.82813e+07	4.10817e+07	4.57963e+07	4.5791e+07	4.31985e+07
sp|Q8BH98|MBOA1_MOUSE Lysophospholipid acyltransferase 1 OS=Mus musculus OX=10090 GN=Mboat1 PE=1 SV=1	Mboat1	0.349118	0.00388758	0.033791	177271	180558	183846	192627	202835	211070
sp|A2AQ25|SKT_MOUSE Sickle tail protein OS=Mus musculus OX=10090 GN=Skt PE=1 SV=1	Skt	0.348596	0.000626319	0.00973184	2.71215e+07	2.82962e+07	2.76902e+07	3.0718e+07	3.21343e+07	3.11012e+07
sp|Q9ER72|SYCC_MOUSE Cysteine--tRNA ligase, cytoplasmic OS=Mus musculus OX=10090 GN=Cars PE=1 SV=2	Cars	0.348573	0.00130433	0.0157725	9.08364e+07	9.15662e+07	9.06847e+07	1.02025e+08	1.02632e+08	9.77952e+07
sp|Q64092|TFE3_MOUSE Transcription factor E3 OS=Mus musculus OX=10090 GN=Tfe3 PE=1 SV=2	Tfe3	0.348377	0.00480775	0.0391762	3.05612e+06	3.11347e+06	2.97976e+06	3.50165e+06	3.23231e+06	3.43233e+06
sp|Q99MI1|RB6I2_MOUSE ELKS/Rab6-interacting/CAST family member 1 OS=Mus musculus OX=10090 GN=Erc1 PE=1 SV=1	Erc1	0.347216	0.000525145	0.008566	4.88047e+07	4.99242e+07	5.06028e+07	5.60483e+07	5.62885e+07	5.48726e+07
sp|Q9JIF9|MYOTI_MOUSE Myotilin OS=Mus musculus OX=10090 GN=Myot PE=1 SV=1	Myot	0.345773	0.00689188	0.04937	2.35758e+06	2.42276e+06	2.35335e+06	2.49202e+06	2.65881e+06	2.64551e+06
sp|Q8BX02|KANK2_MOUSE KN motif and ankyrin repeat domain-containing protein 2 OS=Mus musculus OX=10090 GN=Kank2 PE=1 SV=1	Kank2	0.345352	0.00250007	0.0254258	5.38926e+07	5.35222e+07	5.56602e+07	6.04659e+07	6.14603e+07	5.83013e+07
sp|P97765|WBP2_MOUSE WW domain-binding protein 2 OS=Mus musculus OX=10090 GN=Wbp2 PE=1 SV=1	Wbp2	0.344469	0.000440234	0.00770841	7.80169e+06	7.74456e+06	7.98112e+06	8.70322e+06	8.75068e+06	8.75997e+06
sp|Q62136|PTN21_MOUSE Tyrosine-protein phosphatase non-receptor type 21 OS=Mus musculus OX=10090 GN=Ptpn21 PE=1 SV=1	Ptpn21	0.343704	0.000347446	0.00672899	5.96829e+06	6.01979e+06	6.12833e+06	6.8646e+06	6.75032e+06	6.70538e+06
sp|Q9JHT5|AMMR1_MOUSE AMME syndrome candidate gene 1 protein homolog OS=Mus musculus OX=10090 GN=Ammecr1 PE=2 SV=1	Ammecr1	0.343338	0.0026101	0.0261218	3.04476e+06	3.17507e+06	3.20308e+06	3.55995e+06	3.56266e+06	3.37834e+06
sp|P12815|PDCD6_MOUSE Programmed cell death protein 6 OS=Mus musculus OX=10090 GN=Pdcd6 PE=1 SV=2	Pdcd6	0.342279	0.00534256	0.0421943	1.82656e+07	1.72125e+07	1.75171e+07	1.99168e+07	1.96336e+07	1.88208e+07
sp|P98083|SHC1_MOUSE SHC-transforming protein 1 OS=Mus musculus OX=10090 GN=Shc1 PE=1 SV=3	Shc1	0.341974	0.000566689	0.00911663	8.96562e+06	8.57175e+06	9.08983e+06	1.00646e+07	1.00084e+07	1.00478e+07
sp|Q99LJ0|CT2NL_MOUSE CTTNBP2 N-terminal-like protein OS=Mus musculus OX=10090 GN=Cttnbp2nl PE=1 SV=1	Cttnbp2nl	0.341899	0.000689045	0.0101617	1.52331e+07	1.54718e+07	1.52814e+07	1.71255e+07	1.79171e+07	1.6892e+07
sp|P21278|GNA11_MOUSE Guanine nucleotide-binding protein subunit alpha-11 OS=Mus musculus OX=10090 GN=Gna11 PE=1 SV=1	Gna11	0.341658	0.000982655	0.0129463	1.53293e+07	1.4931e+07	1.58465e+07	1.71778e+07	1.72535e+07	1.71064e+07
sp|Q9QZF2|GPC1_MOUSE Glypican-1 OS=Mus musculus OX=10090 GN=Gpc1 PE=1 SV=1	Gpc1	0.341619	0.000475425	0.00803879	7.85309e+07	7.93398e+07	7.59185e+07	8.95224e+07	8.79998e+07	8.67364e+07
sp|A2A8L5|PTPRF_MOUSE Receptor-type tyrosine-protein phosphatase F OS=Mus musculus OX=10090 GN=Ptprf PE=1 SV=1	Ptprf	0.341454	0.000263274	0.00568492	3.93691e+06	3.96523e+06	3.92328e+06	4.40657e+06	4.41136e+06	4.56463e+06
sp|Q8CJ53|CIP4_MOUSE Cdc42-interacting protein 4 OS=Mus musculus OX=10090 GN=Trip10 PE=1 SV=2	Trip10	0.341445	0.00183366	0.0204718	2.11786e+07	2.02634e+07	2.06983e+07	2.43716e+07	2.31926e+07	2.25937e+07
sp|Q8R1F6|HID1_MOUSE Protein HID1 OS=Mus musculus OX=10090 GN=Hid1 PE=1 SV=1	Hid1	0.341254	0.000905813	0.0122995	1.75964e+06	1.80249e+06	1.84171e+06	1.98658e+06	2.09349e+06	2.01959e+06
sp|Q3UMF0|COBL1_MOUSE Cordon-bleu protein-like 1 OS=Mus musculus OX=10090 GN=Cobll1 PE=1 SV=2	Cobll1	0.339718	0.00251406	0.0255336	1.34435e+07	1.41023e+07	1.34425e+07	1.48743e+07	1.56942e+07	1.50549e+07
sp|P07214|SPRC_MOUSE SPARC OS=Mus musculus OX=10090 GN=Sparc PE=1 SV=1	Sparc	0.338634	0.000921594	0.0124242	3.30835e+07	3.31294e+07	3.43335e+07	3.70871e+07	3.68423e+07	3.77738e+07
sp|Q6ZWZ2|UB2R2_MOUSE Ubiquitin-conjugating enzyme E2 R2 OS=Mus musculus OX=10090 GN=Ube2r2 PE=1 SV=1	Ube2r2	0.336948	0.00244962	0.0251161	2.99947e+06	3.09486e+06	3.24057e+06	3.43857e+06	3.4926e+06	3.46263e+06
sp|P62960|YBOX1_MOUSE Nuclease-sensitive element-binding protein 1 OS=Mus musculus OX=10090 GN=Ybx1 PE=1 SV=3	Ybx1	0.336676	0.000733199	0.0105648	4.90447e+07	4.73956e+07	4.79096e+07	5.46871e+07	5.3598e+07	5.27976e+07
sp|Q7TPM1|PRC2B_MOUSE Protein PRRC2B OS=Mus musculus OX=10090 GN=Prrc2b PE=1 SV=1	Prrc2b	0.336467	0.00138855	0.0164272	1.80907e+07	1.84267e+07	1.80957e+07	2.02429e+07	2.04014e+07	1.95786e+07
sp|Q8BKT8|HAUS7_MOUSE HAUS augmin-like complex subunit 7 OS=Mus musculus OX=10090 GN=Haus7 PE=1 SV=2	Haus7	0.336365	0.00582185	0.0444436	2.0974e+06	2.16531e+06	2.13226e+06	2.38518e+06	2.40936e+06	2.24086e+06
sp|Q99ME9|NOG1_MOUSE Nucleolar GTP-binding protein 1 OS=Mus musculus OX=10090 GN=Gtpbp4 PE=1 SV=3	Gtpbp4	0.335072	0.00117085	0.0146994	1.4267e+07	1.38403e+07	1.45311e+07	1.61741e+07	1.59525e+07	1.55282e+07
sp|Q8C163|EXOG_MOUSE Nuclease EXOG, mitochondrial OS=Mus musculus OX=10090 GN=Exog PE=1 SV=1	Exog	0.332058	0.00136609	0.0162148	2.56613e+06	2.40422e+06	2.59772e+06	2.81911e+06	2.93219e+06	2.86639e+06
sp|Q8BWR4|UBP40_MOUSE Ubiquitin carboxyl-terminal hydrolase 40 OS=Mus musculus OX=10090 GN=Usp40 PE=1 SV=2	Usp40	0.331739	0.00124571	0.0152286	1.32876e+06	1.2872e+06	1.28681e+06	1.43766e+06	1.41397e+06	1.44927e+06
sp|Q61508|ECM1_MOUSE Extracellular matrix protein 1 OS=Mus musculus OX=10090 GN=Ecm1 PE=1 SV=2	Ecm1	0.331622	0.0024447	0.0251087	1.46574e+07	1.57817e+07	1.53917e+07	1.67085e+07	1.75673e+07	1.71903e+07
sp|Q80UP5|AN13A_MOUSE Ankyrin repeat domain-containing protein 13A OS=Mus musculus OX=10090 GN=Ankrd13a PE=1 SV=2	Ankrd13a	0.331374	0.000314136	0.00630845	3.30024e+06	3.32138e+06	3.31832e+06	3.73073e+06	3.70575e+06	3.65445e+06
sp|Q8BTI9|PK3CB_MOUSE Phosphatidylinositol 4,5-bisphosphate 3-kinase catalytic subunit beta isoform OS=Mus musculus OX=10090 GN=Pik3cb PE=1 SV=2	Pik3cb	0.330224	0.00385504	0.0336414	4.95686e+06	5.50176e+06	5.30171e+06	5.91846e+06	6.14983e+06	5.83206e+06
sp|P56371|RAB4A_MOUSE Ras-related protein Rab-4A OS=Mus musculus OX=10090 GN=Rab4a PE=1 SV=2	Rab4a	0.329862	0.00178273	0.0200218	2.29156e+06	2.29868e+06	2.35108e+06	2.4829e+06	2.56577e+06	2.57263e+06
sp|Q62413|EPHA6_MOUSE Ephrin type-A receptor 6 OS=Mus musculus OX=10090 GN=Epha6 PE=1 SV=2	Epha6	0.328717	0.00575349	0.0440186	73221.7	71091	76853.4	87792.1	81698.4	80285.3
sp|Q5F2E8|TAOK1_MOUSE Serine/threonine-protein kinase TAO1 OS=Mus musculus OX=10090 GN=Taok1 PE=1 SV=1	Taok1	0.327907	0.00184891	0.0205507	1.76514e+07	1.85041e+07	1.80504e+07	2.04432e+07	2.01346e+07	1.95462e+07
sp|B7ZNG0|KIF7_MOUSE Kinesin-like protein KIF7 OS=Mus musculus OX=10090 GN=Kif7 PE=1 SV=1	Kif7	0.327259	0.000454776	0.00782464	2.15565e+06	2.13041e+06	2.1827e+06	2.38235e+06	2.46664e+06	2.40404e+06
sp|Q9CYH6|RRS1_MOUSE Ribosome biogenesis regulatory protein homolog OS=Mus musculus OX=10090 GN=Rrs1 PE=1 SV=1	Rrs1	0.325115	0.00582673	0.0444436	2.07764e+06	2.19176e+06	2.07814e+06	2.31594e+06	2.4372e+06	2.27331e+06
sp|Q3U1N2|SRBP2_MOUSE Sterol regulatory element-binding protein 2 OS=Mus musculus OX=10090 GN=Srebf2 PE=1 SV=2	Srebf2	0.324467	0.000847035	0.0116059	796646	790526	756835	880796	864885	902947
sp|Q9ESN6|TRIM2_MOUSE Tripartite motif-containing protein 2 OS=Mus musculus OX=10090 GN=Trim2 PE=1 SV=1	Trim2	0.324145	0.0057378	0.0439432	391398	408239	377668	436044	423127	455425
sp|Q9CX00|IST1_MOUSE IST1 homolog OS=Mus musculus OX=10090 GN=Ist1 PE=1 SV=1	Ist1	0.32397	0.00154567	0.0179203	1.39796e+07	1.31282e+07	1.39255e+07	1.562e+07	1.55131e+07	1.50464e+07
sp|Q9DC04|RGS3_MOUSE Regulator of G-protein signaling 3 OS=Mus musculus OX=10090 GN=Rgs3 PE=1 SV=2	Rgs3	0.323701	0.000643835	0.0098019	4.85476e+06	4.89603e+06	4.68715e+06	5.46862e+06	5.40774e+06	5.32038e+06
sp|O35682|MYADM_MOUSE Myeloid-associated differentiation marker OS=Mus musculus OX=10090 GN=Myadm PE=1 SV=2	Myadm	0.323025	0.00404163	0.0346505	5.32121e+06	5.45753e+06	5.15005e+06	6.10958e+06	5.92599e+06	5.69168e+06
sp|Q61581|IBP7_MOUSE Insulin-like growth factor-binding protein 7 OS=Mus musculus OX=10090 GN=Igfbp7 PE=1 SV=3	Igfbp7	0.321715	0.000635231	0.00974969	7.60415e+06	7.42548e+06	7.6797e+06	8.46469e+06	8.76564e+06	8.36695e+06
sp|Q8CDJ8|STON1_MOUSE Stonin-1 OS=Mus musculus OX=10090 GN=Ston1 PE=1 SV=2	Ston1	0.321366	0.00337261	0.0309085	1.32937e+07	1.31308e+07	1.35954e+07	1.51883e+07	1.42163e+07	1.47964e+07
sp|Q9CZD3|GARS_MOUSE Glycine--tRNA ligase OS=Mus musculus OX=10090 GN=Gars PE=1 SV=1	Gars	0.320286	0.00459726	0.0380296	1.71629e+08	1.74298e+08	1.67715e+08	1.91584e+08	1.9096e+08	1.81096e+08
sp|Q7TSE6|ST38L_MOUSE Serine/threonine-protein kinase 38-like OS=Mus musculus OX=10090 GN=Stk38l PE=1 SV=2	Stk38l	0.319992	0.00107019	0.0138573	3.53979e+06	3.5365e+06	3.40145e+06	3.93446e+06	3.98653e+06	3.81266e+06
sp|Q80TY0|FNBP1_MOUSE Formin-binding protein 1 OS=Mus musculus OX=10090 GN=Fnbp1 PE=1 SV=2	Fnbp1	0.318709	0.00307418	0.0290678	1.0748e+07	1.1344e+07	1.09579e+07	1.21858e+07	1.26003e+07	1.18877e+07
sp|A2A8Z1|OSBL9_MOUSE Oxysterol-binding protein-related protein 9 OS=Mus musculus OX=10090 GN=Osbpl9 PE=1 SV=1	Osbpl9	0.318534	0.00136629	0.0162148	1.08526e+07	1.0327e+07	1.1026e+07	1.20679e+07	1.18736e+07	1.21491e+07
sp|Q923X4|GLRX2_MOUSE Glutaredoxin-2, mitochondrial OS=Mus musculus OX=10090 GN=Glrx2 PE=1 SV=1	Glrx2	0.318239	0.000985134	0.0129563	1.28014e+06	1.27158e+06	1.32146e+06	1.46657e+06	1.42171e+06	1.42336e+06
sp|Q91WQ3|SYYC_MOUSE Tyrosine--tRNA ligase, cytoplasmic OS=Mus musculus OX=10090 GN=Yars PE=1 SV=3	Yars	0.317313	0.0034582	0.0314415	8.85257e+07	9.27984e+07	9.18241e+07	1.02066e+08	1.04505e+08	9.73947e+07
sp|P13808|B3A2_MOUSE Anion exchange protein 2 OS=Mus musculus OX=10090 GN=Slc4a2 PE=1 SV=1	Slc4a2	0.317251	0.000295331	0.00601518	3.86315e+06	3.86545e+06	3.86259e+06	4.2805e+06	4.29394e+06	4.35559e+06
sp|Q3UH93|PLXD1_MOUSE Plexin-D1 OS=Mus musculus OX=10090 GN=Plxnd1 PE=1 SV=1	Plxnd1	0.316828	0.00630331	0.0467114	667934	638322	699265	742313	725724	750927
sp|Q8VCD6|REEP2_MOUSE Receptor expression-enhancing protein 2 OS=Mus musculus OX=10090 GN=Reep2 PE=1 SV=2	Reep2	0.313921	0.00232961	0.0243157	687491	693064	670640	740383	804621	763308
sp|Q6PD03|2A5A_MOUSE Serine/threonine-protein phosphatase 2A 56 kDa regulatory subunit alpha isoform OS=Mus musculus OX=10090 GN=Ppp2r5a PE=1 SV=1	Ppp2r5a	0.313078	0.00047789	0.00803879	1.46413e+07	1.42813e+07	1.46781e+07	1.67798e+07	1.62513e+07	1.61162e+07
sp|Q8R422|CD109_MOUSE CD109 antigen OS=Mus musculus OX=10090 GN=Cd109 PE=1 SV=1	Cd109	0.312888	0.00194847	0.0212806	8.04936e+06	7.9883e+06	8.03264e+06	9.03419e+06	8.91541e+06	8.56483e+06
sp|Q64010|CRK_MOUSE Adapter molecule crk OS=Mus musculus OX=10090 GN=Crk PE=1 SV=1	Crk	0.312628	0.000891723	0.0121495	1.65532e+07	1.7062e+07	1.73442e+07	1.90572e+07	1.89355e+07	1.87091e+07
sp|Q8K1H1|TDRD7_MOUSE Tudor domain-containing protein 7 OS=Mus musculus OX=10090 GN=Tdrd7 PE=1 SV=1	Tdrd7	0.312478	0.000585676	0.0093312	2.16582e+06	2.06958e+06	2.15799e+06	2.44807e+06	2.39482e+06	2.37405e+06
sp|Q8BL03|MCATL_MOUSE Mitochondrial basic amino acids transporter OS=Mus musculus OX=10090 GN=Slc25a29 PE=1 SV=1	Slc25a29	0.312208	0.00187879	0.0207908	4.11194e+06	4.01932e+06	4.03578e+06	4.49042e+06	4.3452e+06	4.47829e+06
sp|Q9JLQ0|CD2AP_MOUSE CD2-associated protein OS=Mus musculus OX=10090 GN=Cd2ap PE=1 SV=3	Cd2ap	0.311616	0.000963904	0.0127887	1.72167e+07	1.70987e+07	1.68711e+07	1.93904e+07	1.89698e+07	1.85166e+07
sp|Q9Z2W1|STK25_MOUSE Serine/threonine-protein kinase 25 OS=Mus musculus OX=10090 GN=Stk25 PE=1 SV=2	Stk25	0.31072	0.000785136	0.0109368	1.71647e+07	1.70832e+07	1.73591e+07	1.9073e+07	1.90373e+07	1.87027e+07
sp|Q9R0P9|UCHL1_MOUSE Ubiquitin carboxyl-terminal hydrolase isozyme L1 OS=Mus musculus OX=10090 GN=Uchl1 PE=1 SV=1	Uchl1	0.310506	0.00196066	0.0213828	1.03177e+07	1.00193e+07	9.97643e+06	1.16522e+07	1.11115e+07	1.09874e+07
sp|Q9WUA3|PFKAP_MOUSE ATP-dependent 6-phosphofructokinase, platelet type OS=Mus musculus OX=10090 GN=Pfkp PE=1 SV=1	Pfkp	0.310354	0.00492543	0.0396984	6.21129e+07	5.95609e+07	6.02381e+07	6.99421e+07	6.68017e+07	6.46777e+07
sp|Q9CS72|FLIP1_MOUSE Filamin-A-interacting protein 1 OS=Mus musculus OX=10090 GN=Filip1 PE=1 SV=2	Filip1	0.308913	0.00378504	0.0332836	5.29243e+07	5.31641e+07	5.47617e+07	5.90725e+07	5.89286e+07	5.70144e+07
sp|Q9DBS9|OSBL3_MOUSE Oxysterol-binding protein-related protein 3 OS=Mus musculus OX=10090 GN=Osbpl3 PE=1 SV=2	Osbpl3	0.308798	0.00157129	0.0181614	1.05163e+07	1.07811e+07	1.08726e+07	1.19496e+07	1.22717e+07	1.15957e+07
sp|Q6P2L7|CASC4_MOUSE Protein CASC4 OS=Mus musculus OX=10090 GN=Casc4 PE=1 SV=1	Casc4	0.307278	0.00559796	0.0431793	4.97526e+06	5.06886e+06	5.31132e+06	5.4977e+06	5.67746e+06	5.61541e+06
sp|Q8BGK2|ARHL1_MOUSE [Protein ADP-ribosylarginine] hydrolase-like protein 1 OS=Mus musculus OX=10090 GN=Adprhl1 PE=1 SV=1	Adprhl1	0.306788	0.000810514	0.0112074	675805	644343	669226	739239	741264	774745
sp|Q6P5E6|GGA2_MOUSE ADP-ribosylation factor-binding protein GGA2 OS=Mus musculus OX=10090 GN=Gga2 PE=1 SV=1	Gga2	0.306549	0.00114481	0.0144268	1.09362e+07	1.15259e+07	1.14356e+07	1.26656e+07	1.3e+07	1.24459e+07
sp|P97314|CSRP2_MOUSE Cysteine and glycine-rich protein 2 OS=Mus musculus OX=10090 GN=Csrp2 PE=1 SV=3	Csrp2	0.305984	0.00208686	0.0224987	3.208e+07	3.10753e+07	3.18396e+07	3.59163e+07	3.39758e+07	3.52575e+07
sp|P07901|HS90A_MOUSE Heat shock protein HSP 90-alpha OS=Mus musculus OX=10090 GN=Hsp90aa1 PE=1 SV=4	Hsp90aa1	0.305762	0.00169047	0.0192438	2.74132e+08	2.70617e+08	2.82501e+08	3.05291e+08	3.03536e+08	2.99785e+08
sp|Q80VQ1|LRRC1_MOUSE Leucine-rich repeat-containing protein 1 OS=Mus musculus OX=10090 GN=Lrrc1 PE=1 SV=2	Lrrc1	0.305612	0.000655977	0.00991793	2.22424e+06	2.22133e+06	2.26237e+06	2.47068e+06	2.45589e+06	2.4627e+06
sp|Q8K124|PKHO2_MOUSE Pleckstrin homology domain-containing family O member 2 OS=Mus musculus OX=10090 GN=Plekho2 PE=1 SV=1	Plekho2	0.305147	0.000753395	0.0106676	1.1273e+07	1.13407e+07	1.1576e+07	1.25546e+07	1.26903e+07	1.24972e+07
sp|P08775|RPB1_MOUSE DNA-directed RNA polymerase II subunit RPB1 OS=Mus musculus OX=10090 GN=Polr2a PE=1 SV=3	Polr2a	0.304864	0.00150455	0.0176061	9.67373e+06	9.65668e+06	9.73931e+06	1.07641e+07	1.07082e+07	1.03853e+07
sp|Q9CQL7|MOFA1_MOUSE MORF4 family-associated protein 1 OS=Mus musculus OX=10090 GN=Mrfap1 PE=1 SV=1	Mrfap1	0.304291	0.000473241	0.00803879	1.97689e+06	2.03387e+06	2.03947e+06	2.25093e+06	2.25043e+06	2.33736e+06
sp|Q8K0V2|DCNL3_MOUSE DCN1-like protein 3 OS=Mus musculus OX=10090 GN=Dcun1d3 PE=2 SV=1	Dcun1d3	0.30361	0.00375589	0.0331433	1.65751e+06	1.67918e+06	1.71265e+06	1.87716e+06	1.85796e+06	1.78539e+06
sp|Q923Q2|STA13_MOUSE StAR-related lipid transfer protein 13 OS=Mus musculus OX=10090 GN=Stard13 PE=1 SV=5	Stard13	0.303056	0.000398567	0.00720289	1.14047e+07	1.16264e+07	1.16202e+07	1.28551e+07	1.27933e+07	1.28603e+07
sp|P70424|ERBB2_MOUSE Receptor tyrosine-protein kinase erbB-2 OS=Mus musculus OX=10090 GN=Erbb2 PE=1 SV=3	Erbb2	0.302649	0.00350811	0.0317754	7.55501e+06	7.42463e+06	7.88383e+06	8.35673e+06	8.33069e+06	8.87268e+06
sp|P58252|EF2_MOUSE Elongation factor 2 OS=Mus musculus OX=10090 GN=Eef2 PE=1 SV=2	Eef2	0.302513	0.00450043	0.0373928	2069833897	2115053847	2058029900	2289375214	2344510351	2201501100
sp|Q8C6B9|AROS_MOUSE Active regulator of SIRT1 OS=Mus musculus OX=10090 GN=Rps19bp1 PE=1 SV=1	Rps19bp1	0.302499	0.0035857	0.0320925	1.067e+06	1.06853e+06	1.06396e+06	1.18016e+06	1.25397e+06	1.1432e+06
sp|Q8VC31|CCDC9_MOUSE Coiled-coil domain-containing protein 9 OS=Mus musculus OX=10090 GN=Ccdc9 PE=1 SV=1	Ccdc9	0.302318	0.00274116	0.0270739	7.31653e+06	7.64142e+06	7.21879e+06	8.09204e+06	8.05832e+06	8.32131e+06
sp|Q6PGG6|GNL3L_MOUSE Guanine nucleotide-binding protein-like 3-like protein OS=Mus musculus OX=10090 GN=Gnl3l PE=1 SV=1	Gnl3l	0.302051	0.000584323	0.00932935	4.82765e+06	4.793e+06	4.90087e+06	5.38594e+06	5.33888e+06	5.32734e+06
sp|Q6EDY6|CARL1_MOUSE F-actin-uncapping protein LRRC16A OS=Mus musculus OX=10090 GN=Carmil1 PE=1 SV=2	Carmil1	0.300026	0.000678855	0.0101104	7.18356e+06	7.2803e+06	7.00295e+06	7.93892e+06	7.96785e+06	7.92935e+06
sp|Q924N4|S12A6_MOUSE Solute carrier family 12 member 6 OS=Mus musculus OX=10090 GN=Slc12a6 PE=1 SV=2	Slc12a6	0.299635	0.00168539	0.019215	1.47553e+06	1.55184e+06	1.57928e+06	1.74733e+06	1.71479e+06	1.69604e+06
sp|Q08093|CNN2_MOUSE Calponin-2 OS=Mus musculus OX=10090 GN=Cnn2 PE=1 SV=1	Cnn2	0.299319	0.000505423	0.0083345	1.19045e+08	1.14934e+08	1.1927e+08	133886280	1.30975e+08	1.31532e+08
sp|Q80TE4|SI1L2_MOUSE Signal-induced proliferation-associated 1-like protein 2 OS=Mus musculus OX=10090 GN=Sipa1l2 PE=1 SV=3	Sipa1l2	0.299302	0.000720971	0.0104485	1.26283e+06	1.30742e+06	1.28974e+06	1.41829e+06	1.42883e+06	1.42502e+06
sp|Q99MK8|ARBK1_MOUSE Beta-adrenergic receptor kinase 1 OS=Mus musculus OX=10090 GN=Grk2 PE=1 SV=2	Grk2	0.299135	0.00552365	0.0427813	1.31584e+07	1.31119e+07	1.33165e+07	1.45377e+07	1.38455e+07	1.45818e+07
sp|Q8K1N2|PHLB2_MOUSE Pleckstrin homology-like domain family B member 2 OS=Mus musculus OX=10090 GN=Phldb2 PE=1 SV=2	Phldb2	0.297268	0.000957964	0.0127323	3.62703e+07	3.71455e+07	3.63225e+07	4.0105e+07	4.00603e+07	4.02504e+07
sp|Q8K4L0|DDX54_MOUSE ATP-dependent RNA helicase DDX54 OS=Mus musculus OX=10090 GN=Ddx54 PE=1 SV=1	Ddx54	0.296838	0.00192094	0.021041	2.53035e+06	2.61621e+06	2.62742e+06	2.88823e+06	2.7909e+06	2.89535e+06
sp|Q64727|VINC_MOUSE Vinculin OS=Mus musculus OX=10090 GN=Vcl PE=1 SV=4	Vcl	0.296683	0.00163044	0.0187302	1247956612	1244240648	1254937562	1396972673	1377644451	1337929998
sp|Q9Z1Q5|CLIC1_MOUSE Chloride intracellular channel protein 1 OS=Mus musculus OX=10090 GN=Clic1 PE=1 SV=3	Clic1	0.295789	0.000674775	0.010088	1.0292e+08	1.06262e+08	1.07267e+08	1.16838e+08	1.19039e+08	1.1727e+08
sp|Q91VW3|SH3L3_MOUSE SH3 domain-binding glutamic acid-rich-like protein 3 OS=Mus musculus OX=10090 GN=Sh3bgrl3 PE=1 SV=1	Sh3bgrl3	0.295577	0.00291196	0.0281018	4.29982e+07	4.37373e+07	4.27029e+07	4.74491e+07	4.97125e+07	4.63011e+07
sp|Q9CV28|MINY3_MOUSE Ubiquitin carboxyl-terminal hydrolase MINDY-3 OS=Mus musculus OX=10090 GN=MINDY3 PE=1 SV=2	MINDY3	0.294977	0.000702404	0.0103075	1.37187e+06	1.3575e+06	1.39611e+06	1.51357e+06	1.5428e+06	1.51281e+06
sp|Q9JM96|BORG4_MOUSE Cdc42 effector protein 4 OS=Mus musculus OX=10090 GN=Cdc42ep4 PE=1 SV=1	Cdc42ep4	0.294768	0.00422289	0.0356493	2.87611e+06	2.77549e+06	2.9805e+06	3.17297e+06	3.11656e+06	3.21215e+06
sp|O08529|CAN2_MOUSE Calpain-2 catalytic subunit OS=Mus musculus OX=10090 GN=Capn2 PE=1 SV=4	Capn2	0.294389	0.00154021	0.0178844	138934784	1.38875e+08	1.42484e+08	1.53256e+08	1.51938e+08	1.53327e+08
sp|Q9EQN3|T22D4_MOUSE TSC22 domain family protein 4 OS=Mus musculus OX=10090 GN=Tsc22d4 PE=1 SV=2	Tsc22d4	0.294239	0.000548553	0.00885203	2.6587e+06	2.67338e+06	2.60724e+06	2.9326e+06	2.94868e+06	2.91591e+06
sp|P39688|FYN_MOUSE Tyrosine-protein kinase Fyn OS=Mus musculus OX=10090 GN=Fyn PE=1 SV=4	Fyn	0.294027	0.000912792	0.0123497	3.60536e+06	3.71477e+06	3.65581e+06	4.00701e+06	4.03215e+06	4.0322e+06
sp|Q8BSN5|PHF23_MOUSE PHD finger protein 23 OS=Mus musculus OX=10090 GN=Phf23 PE=2 SV=2	Phf23	0.293967	0.00324156	0.0302332	348228	341557	360975	384069	389745	378301
sp|Q9JJK5|HERP1_MOUSE Homocysteine-responsive endoplasmic reticulum-resident ubiquitin-like domain member 1 protein OS=Mus musculus OX=10090 GN=Herpud1 PE=1 SV=1	Herpud1	0.293893	0.000624185	0.00971872	1.20811e+06	1.2213e+06	1.20392e+06	1.33843e+06	1.329e+06	1.33242e+06
sp|A2ASQ1|AGRIN_MOUSE Agrin OS=Mus musculus OX=10090 GN=Agrn PE=1 SV=1	Agrn	0.293878	0.0063135	0.0467372	3.8936e+06	3.77526e+06	3.92622e+06	4.3909e+06	4.07308e+06	4.29421e+06
sp|O88520|SHOC2_MOUSE Leucine-rich repeat protein SHOC-2 OS=Mus musculus OX=10090 GN=Shoc2 PE=1 SV=2	Shoc2	0.293432	0.000752597	0.0106676	1.56351e+07	1.55312e+07	1.56996e+07	1.72928e+07	1.72412e+07	1.69902e+07
sp|Q8BJU0|SGTA_MOUSE Small glutamine-rich tetratricopeptide repeat-containing protein alpha OS=Mus musculus OX=10090 GN=Sgta PE=1 SV=2	Sgta	0.293224	0.00182371	0.0203909	3.80364e+07	3.61205e+07	3.81473e+07	4.28581e+07	4.19407e+07	4.08703e+07
sp|Q9WV60|GSK3B_MOUSE Glycogen synthase kinase-3 beta OS=Mus musculus OX=10090 GN=Gsk3b PE=1 SV=2	Gsk3b	0.292873	0.00263434	0.0261905	3.34959e+07	3.34821e+07	3.36334e+07	3.72173e+07	3.69298e+07	3.55977e+07
sp|O70421|FZD1_MOUSE Frizzled-1 OS=Mus musculus OX=10090 GN=Fzd1 PE=1 SV=3	Fzd1	0.292741	0.00260176	0.026073	4.1895e+06	4.06134e+06	4.09408e+06	4.60927e+06	4.51361e+06	4.40427e+06
sp|A8Y5H7|S14L1_MOUSE SEC14-like protein 1 OS=Mus musculus OX=10090 GN=Sec14l1 PE=1 SV=1	Sec14l1	0.292292	0.000719657	0.0104485	5.53195e+06	5.47743e+06	5.56745e+06	6.24682e+06	6.03664e+06	6.09791e+06
sp|Q9ERD7|TBB3_MOUSE Tubulin beta-3 chain OS=Mus musculus OX=10090 GN=Tubb3 PE=1 SV=1	Tubb3	0.292166	0.000656721	0.00991793	4.30033e+07	4.30286e+07	4.22124e+07	4.78808e+07	4.74008e+07	4.67058e+07
sp|Q9JHU9|INO1_MOUSE Inositol-3-phosphate synthase 1 OS=Mus musculus OX=10090 GN=Isyna1 PE=1 SV=1	Isyna1	0.291942	0.0012301	0.0151224	6.29794e+07	6.10433e+07	6.38839e+07	6.9568e+07	6.86253e+07	6.94145e+07
sp|Q91V92|ACLY_MOUSE ATP-citrate synthase OS=Mus musculus OX=10090 GN=Acly PE=1 SV=1	Acly	0.291459	0.00678475	0.0489281	1.6141e+08	1.62696e+08	1.65429e+08	1.79291e+08	1.80546e+08	170926091
sp|Q62086|PON2_MOUSE Serum paraoxonase/arylesterase 2 OS=Mus musculus OX=10090 GN=Pon2 PE=1 SV=2	Pon2	0.291201	0.00337549	0.0309085	1.01394e+07	9.41325e+06	1.03128e+07	1.12129e+07	1.11727e+07	1.10891e+07
sp|Q9QWY8|ASAP1_MOUSE Arf-GAP with SH3 domain, ANK repeat and PH domain-containing protein 1 OS=Mus musculus OX=10090 GN=Asap1 PE=1 SV=2	Asap1	0.291048	0.0011422	0.0144181	21537987	2.13126e+07	2.20464e+07	2.44354e+07	2.36701e+07	2.37316e+07
sp|Q8BU30|SYIC_MOUSE Isoleucine--tRNA ligase, cytoplasmic OS=Mus musculus OX=10090 GN=Iars PE=1 SV=2	Iars	0.290955	0.00338931	0.0309974	1.20437e+08	119959020	119445764	1.32647e+08	1.32173e+08	1.26783e+08
sp|A2AJI0|MA7D1_MOUSE MAP7 domain-containing protein 1 OS=Mus musculus OX=10090 GN=Map7d1 PE=1 SV=1	Map7d1	0.290342	0.000974246	0.0128806	2.3501e+07	2.36315e+07	2.25019e+07	2.57257e+07	2.58884e+07	2.59071e+07
sp|P82343|RENBP_MOUSE N-acylglucosamine 2-epimerase OS=Mus musculus OX=10090 GN=Renbp PE=1 SV=3	Renbp	0.290222	0.00445923	0.0371323	1.56875e+07	1.65372e+07	1.57468e+07	1.73458e+07	1.81276e+07	1.73221e+07
sp|Q8VC70|RBMS2_MOUSE RNA-binding motif, single-stranded-interacting protein 2 OS=Mus musculus OX=10090 GN=Rbms2 PE=1 SV=1	Rbms2	0.290109	0.00659124	0.04803	9.09806e+06	9.42711e+06	9.32062e+06	1.02667e+07	1.07739e+07	9.8194e+06
sp|Q9ET78|JPH2_MOUSE Junctophilin-2 OS=Mus musculus OX=10090 GN=Jph2 PE=1 SV=2	Jph2	0.288535	0.00464916	0.0382744	3.28283e+07	3.20297e+07	3.16043e+07	3.52624e+07	3.40834e+07	3.54573e+07
sp|Q791N7|RPA12_MOUSE DNA-directed RNA polymerase I subunit RPA12 OS=Mus musculus OX=10090 GN=Znrd1 PE=1 SV=1	Znrd1	0.28849	0.00664744	0.0482612	747519	737967	738032	780605	849944	812507
sp|Q3UZW7|EF2KT_MOUSE Protein-lysine N-methyltransferase EEF2KMT OS=Mus musculus OX=10090 GN=Eef2kmt PE=1 SV=1	Eef2kmt	0.288188	0.00547823	0.0426113	1.35331e+06	1.3035e+06	1.38014e+06	1.51289e+06	1.48972e+06	1.43183e+06
sp|P61458|PHS_MOUSE Pterin-4-alpha-carbinolamine dehydratase OS=Mus musculus OX=10090 GN=Pcbd1 PE=1 SV=2	Pcbd1	0.28783	0.002186	0.0233009	2.59996e+06	2.70626e+06	2.61801e+06	2.95029e+06	2.88155e+06	2.86252e+06
sp|P97299|SFRP2_MOUSE Secreted frizzled-related protein 2 OS=Mus musculus OX=10090 GN=Sfrp2 PE=1 SV=2	Sfrp2	0.287691	0.00188902	0.0208734	807155	805253	774721	859638	890652	886275
sp|Q9WV30|NFAT5_MOUSE Nuclear factor of activated T-cells 5 OS=Mus musculus OX=10090 GN=Nfat5 PE=1 SV=2	Nfat5	0.28745	0.00121084	0.0150554	3.89046e+06	3.99664e+06	3.92825e+06	4.32315e+06	4.27436e+06	4.41138e+06
sp|Q9CQW1|YKT6_MOUSE Synaptobrevin homolog YKT6 OS=Mus musculus OX=10090 GN=Ykt6 PE=1 SV=1	Ykt6	0.286633	0.00549584	0.0426113	3.21922e+07	3.09715e+07	3.31486e+07	3.60217e+07	3.54188e+07	3.44078e+07
sp|O35607|BMPR2_MOUSE Bone morphogenetic protein receptor type-2 OS=Mus musculus OX=10090 GN=Bmpr2 PE=1 SV=1	Bmpr2	0.286295	0.00408962	0.0348879	1.8789e+06	1.82493e+06	1.78563e+06	2.13102e+06	1.97856e+06	2.00762e+06
sp|Q03141|MARK3_MOUSE MAP/microtubule affinity-regulating kinase 3 OS=Mus musculus OX=10090 GN=Mark3 PE=1 SV=2	Mark3	0.285937	0.00690286	0.0493871	1.51112e+07	1.5842e+07	1.50043e+07	1.66219e+07	1.72521e+07	1.63644e+07
sp|Q61599|GDIR2_MOUSE Rho GDP-dissociation inhibitor 2 OS=Mus musculus OX=10090 GN=Arhgdib PE=1 SV=3	Arhgdib	0.285639	0.00610635	0.0457006	2.35589e+07	2.21301e+07	2.44628e+07	2.75584e+07	2.59116e+07	2.5753e+07
sp|Q8VEH6|CBWD1_MOUSE COBW domain-containing protein 1 OS=Mus musculus OX=10090 GN=Cbwd1 PE=1 SV=1	Cbwd1	0.284581	0.00206005	0.0222733	8.43601e+06	8.47945e+06	8.77732e+06	9.46055e+06	9.32297e+06	9.3217e+06
sp|Q6P4T0|ATG2A_MOUSE Autophagy-related protein 2 homolog A OS=Mus musculus OX=10090 GN=Atg2a PE=1 SV=2	Atg2a	0.283177	0.00647605	0.0474281	1.07489e+06	1.04907e+06	1.09858e+06	1.18127e+06	1.1376e+06	1.22629e+06
sp|Q8R1G6|PDLI2_MOUSE PDZ and LIM domain protein 2 OS=Mus musculus OX=10090 GN=Pdlim2 PE=1 SV=1	Pdlim2	0.279982	0.000682711	0.010124	3.30898e+07	3.33803e+07	3.31682e+07	3.68352e+07	3.64118e+07	3.63186e+07
sp|Q9WTP7|KAD3_MOUSE GTP:AMP phosphotransferase AK3, mitochondrial OS=Mus musculus OX=10090 GN=Ak3 PE=1 SV=3	Ak3	0.27684	0.00289437	0.0280824	3.37178e+07	3.49555e+07	3.47861e+07	3.8148e+07	3.9209e+07	3.69319e+07
sp|Q8K120|NFAC4_MOUSE Nuclear factor of activated T-cells, cytoplasmic 4 OS=Mus musculus OX=10090 GN=Nfatc4 PE=1 SV=2	Nfatc4	0.275032	0.00351565	0.0318054	504691	504330	497531	552738	531367	560436
sp|Q9JJ28|FLII_MOUSE Protein flightless-1 homolog OS=Mus musculus OX=10090 GN=Flii PE=1 SV=1	Flii	0.274403	0.00428169	0.0359719	4.81381e+07	4.96598e+07	4.85086e+07	5.31536e+07	5.54724e+07	5.20211e+07
sp|A2AJK6|CHD7_MOUSE Chromodomain-helicase-DNA-binding protein 7 OS=Mus musculus OX=10090 GN=Chd7 PE=1 SV=1	Chd7	0.274175	0.00600498	0.0452977	1.13941e+06	1.10824e+06	1.10887e+06	1.21496e+06	1.17989e+06	1.22391e+06
sp|P24270|CATA_MOUSE Catalase OS=Mus musculus OX=10090 GN=Cat PE=1 SV=4	Cat	0.273703	0.000942107	0.0126105	3.89269e+07	3.84255e+07	3.82716e+07	4.20127e+07	4.27583e+07	4.20951e+07
sp|P58468|F207A_MOUSE Protein FAM207A OS=Mus musculus OX=10090 GN=Fam207a PE=1 SV=1	Fam207a	0.272773	0.00406643	0.0348234	2.02979e+06	2.02614e+06	2.07749e+06	2.16877e+06	2.22295e+06	2.25965e+06
sp|Q8BVY0|RL1D1_MOUSE Ribosomal L1 domain-containing protein 1 OS=Mus musculus OX=10090 GN=Rsl1d1 PE=1 SV=1	Rsl1d1	0.272564	0.0054847	0.0426113	7.92534e+06	8.04628e+06	7.95859e+06	8.71531e+06	8.90019e+06	8.38676e+06
sp|P62748|HPCL1_MOUSE Hippocalcin-like protein 1 OS=Mus musculus OX=10090 GN=Hpcal1 PE=1 SV=2	Hpcal1	0.272348	0.00548985	0.0426113	5.05294e+07	4.72126e+07	4.93048e+07	5.49305e+07	5.39889e+07	5.25934e+07
sp|Q8CH77|NAV1_MOUSE Neuron navigator 1 OS=Mus musculus OX=10090 GN=Nav1 PE=1 SV=2	Nav1	0.27222	0.00191412	0.0210275	1.54384e+07	1.60102e+07	1.58145e+07	1.73162e+07	1.77846e+07	1.70194e+07
sp|Q5BKP2|UBP13_MOUSE Ubiquitin carboxyl-terminal hydrolase 13 OS=Mus musculus OX=10090 GN=Usp13 PE=1 SV=1	Usp13	0.269075	0.0011057	0.0142529	898531	921326	932861	1.03212e+06	1.00776e+06	1.0057e+06
sp|Q9WVH3|FOXO4_MOUSE Forkhead box protein O4 OS=Mus musculus OX=10090 GN=Foxo4 PE=1 SV=1	Foxo4	0.268717	0.00463957	0.0382536	280798	270073	262497	295374	307547	294384
sp|Q2KN98|CYTSA_MOUSE Cytospin-A OS=Mus musculus OX=10090 GN=Specc1l PE=1 SV=1	Specc1l	0.268644	0.00427695	0.0359719	4.30372e+07	3.94045e+07	4.18196e+07	4.72265e+07	4.57361e+07	4.56471e+07
sp|Q8CIB5|FERM2_MOUSE Fermitin family homolog 2 OS=Mus musculus OX=10090 GN=Fermt2 PE=1 SV=1	Fermt2	0.268622	0.00652914	0.0477013	7.41497e+07	7.23516e+07	7.31295e+07	7.99777e+07	8.06458e+07	7.67941e+07
sp|Q8C547|HTR5B_MOUSE HEAT repeat-containing protein 5B OS=Mus musculus OX=10090 GN=Heatr5b PE=1 SV=3	Heatr5b	0.268461	0.00509707	0.0407765	1.38721e+07	1.43469e+07	1.38965e+07	1.51971e+07	1.60246e+07	1.50299e+07
sp|Q9WVB0|RBPMS_MOUSE RNA-binding protein with multiple splicing OS=Mus musculus OX=10090 GN=Rbpms PE=1 SV=2	Rbpms	0.268336	0.00124682	0.0152286	1.15402e+06	1.17316e+06	1.15848e+06	1.28508e+06	1.25811e+06	1.26685e+06
sp|Q8BGQ7|SYAC_MOUSE Alanine--tRNA ligase, cytoplasmic OS=Mus musculus OX=10090 GN=Aars PE=1 SV=1	Aars	0.267961	0.0071263	0.0501436	251495412	2.59143e+08	2.5697e+08	2.83423e+08	2.80973e+08	2.68192e+08
sp|Q91VZ6|SMAP1_MOUSE Stromal membrane-associated protein 1 OS=Mus musculus OX=10090 GN=Smap1 PE=1 SV=1	Smap1	0.267387	0.00614978	0.0458859	1.00827e+07	1.0232e+07	1.05951e+07	1.09647e+07	1.14754e+07	1.11856e+07
sp|Q8C0E3|TRI47_MOUSE E3 ubiquitin-protein ligase TRIM47 OS=Mus musculus OX=10090 GN=Trim47 PE=1 SV=2	Trim47	0.266809	0.00111392	0.0142937	2.05538e+07	2.10383e+07	2.07967e+07	2.27305e+07	2.30896e+07	2.26134e+07
sp|Q9CQA1|TPPC5_MOUSE Trafficking protein particle complex subunit 5 OS=Mus musculus OX=10090 GN=Trappc5 PE=1 SV=1	Trappc5	0.266519	0.00394457	0.034117	4.33122e+06	4.41011e+06	4.34046e+06	4.78325e+06	4.74359e+06	4.61532e+06
sp|Q8C1B1|CAMP2_MOUSE Calmodulin-regulated spectrin-associated protein 2 OS=Mus musculus OX=10090 GN=Camsap2 PE=1 SV=3	Camsap2	0.266494	0.00361993	0.0322838	6.43587e+06	6.46882e+06	6.45885e+06	7.05869e+06	7.14974e+06	6.8209e+06
sp|P97434|MPRIP_MOUSE Myosin phosphatase Rho-interacting protein OS=Mus musculus OX=10090 GN=Mprip PE=1 SV=2	Mprip	0.26631	0.00349516	0.0316962	7.89796e+07	7.81826e+07	8.0274e+07	8.9282e+07	8.63091e+07	8.43863e+07
sp|Q8BH43|WASF2_MOUSE Wiskott-Aldrich syndrome protein family member 2 OS=Mus musculus OX=10090 GN=Wasf2 PE=1 SV=1	Wasf2	0.265459	0.00308257	0.0291106	1.53521e+07	1.52319e+07	1.56991e+07	1.69801e+07	1.67721e+07	1.64846e+07
sp|Q68EF0|RAB3I_MOUSE Rab-3A-interacting protein OS=Mus musculus OX=10090 GN=Rab3ip PE=1 SV=1	Rab3ip	0.264138	0.00117229	0.0146994	1.96725e+06	2.00156e+06	2.0218e+06	2.26489e+06	2.18192e+06	2.18573e+06
sp|Q8CI51|PDLI5_MOUSE PDZ and LIM domain protein 5 OS=Mus musculus OX=10090 GN=Pdlim5 PE=1 SV=4	Pdlim5	0.263598	0.0052939	0.0419946	6.09239e+07	6.17652e+07	6.09441e+07	6.82739e+07	6.65397e+07	6.44938e+07
sp|P62855|RS26_MOUSE 40S ribosomal protein S26 OS=Mus musculus OX=10090 GN=Rps26 PE=1 SV=3	Rps26	0.262919	0.00386143	0.0336414	3.74682e+07	3.58127e+07	3.65239e+07	3.9223e+07	3.98684e+07	4.01292e+07
sp|P56376|ACYP1_MOUSE Acylphosphatase-1 OS=Mus musculus OX=10090 GN=Acyp1 PE=1 SV=2	Acyp1	0.262902	0.0032101	0.030049	8.60663e+06	8.39235e+06	8.28971e+06	9.41049e+06	9.16078e+06	9.04222e+06
sp|Q811L6|MAST4_MOUSE Microtubule-associated serine/threonine-protein kinase 4 OS=Mus musculus OX=10090 GN=Mast4 PE=1 SV=3	Mast4	0.262093	0.00325131	0.0302492	1.0273e+07	1.05122e+07	1.02601e+07	1.10466e+07	1.13077e+07	1.12106e+07
sp|Q8VDR9|DOCK6_MOUSE Dedicator of cytokinesis protein 6 OS=Mus musculus OX=10090 GN=Dock6 PE=1 SV=4	Dock6	0.26172	0.00120375	0.0149942	7.85223e+06	8.13031e+06	8.07709e+06	8.75686e+06	8.81318e+06	8.89006e+06
sp|Q60611|SATB1_MOUSE DNA-binding protein SATB1 OS=Mus musculus OX=10090 GN=Satb1 PE=1 SV=2	Satb1	0.261212	0.00532889	0.0421555	1.33388e+06	1.3393e+06	1.37884e+06	1.4407e+06	1.46111e+06	1.53147e+06
sp|Q6DID7|WLS_MOUSE Protein wntless homolog OS=Mus musculus OX=10090 GN=Wls PE=1 SV=1	Wls	0.260671	0.00553204	0.0428023	1.08022e+07	1.12831e+07	1.08125e+07	1.17937e+07	1.21679e+07	1.17668e+07
sp|Q8R0P4|AAMDC_MOUSE Mth938 domain-containing protein OS=Mus musculus OX=10090 GN=Aamdc PE=1 SV=1	Aamdc	0.259079	0.00332192	0.0306039	2.70284e+07	2.82693e+07	2.8132e+07	3.06687e+07	3.15695e+07	2.98568e+07
sp|P63005|LIS1_MOUSE Platelet-activating factor acetylhydrolase IB subunit alpha OS=Mus musculus OX=10090 GN=Pafah1b1 PE=1 SV=2	Pafah1b1	0.2585	0.0039799	0.0343164	4.22883e+07	4.2345e+07	4.15251e+07	4.60927e+07	4.69797e+07	4.44945e+07
sp|Q61768|KINH_MOUSE Kinesin-1 heavy chain OS=Mus musculus OX=10090 GN=Kif5b PE=1 SV=3	Kif5b	0.258166	0.00601085	0.0452977	277315002	2.77932e+08	2.78784e+08	3.02902e+08	3.06094e+08	2.91328e+08
sp|Q80U72|SCRIB_MOUSE Protein scribble homolog OS=Mus musculus OX=10090 GN=Scrib PE=1 SV=2	Scrib	0.258075	0.00701236	0.049901	5.21789e+07	5.41915e+07	5.25749e+07	5.72965e+07	5.74999e+07	5.60501e+07
sp|Q640M1|UT14A_MOUSE U3 small nucleolar RNA-associated protein 14 homolog A OS=Mus musculus OX=10090 GN=Utp14a PE=1 SV=1	Utp14a	0.257767	0.00325591	0.0302547	1.43121e+06	1.40407e+06	1.45461e+06	1.57407e+06	1.55959e+06	1.52729e+06
sp|Q8CE90|MP2K7_MOUSE Dual specificity mitogen-activated protein kinase kinase 7 OS=Mus musculus OX=10090 GN=Map2k7 PE=1 SV=1	Map2k7	0.255196	0.00162571	0.0187043	1.81151e+06	1.75415e+06	1.81814e+06	1.97231e+06	1.98476e+06	1.94736e+06
sp|Q99NB8|UBQL4_MOUSE Ubiquilin-4 OS=Mus musculus OX=10090 GN=Ubqln4 PE=1 SV=1	Ubqln4	0.254789	0.00357136	0.0320402	1.38459e+07	1.33031e+07	1.36972e+07	1.51272e+07	1.4911e+07	1.45347e+07
sp|Q9ERG0|LIMA1_MOUSE LIM domain and actin-binding protein 1 OS=Mus musculus OX=10090 GN=Lima1 PE=1 SV=3	Lima1	0.253048	0.00328633	0.0304248	1.31329e+08	135991252	1.348e+08	1.46661e+08	1.48216e+08	1.43016e+08
sp|Q3UJU9|RMD3_MOUSE Regulator of microtubule dynamics protein 3 OS=Mus musculus OX=10090 GN=Rmdn3 PE=1 SV=2	Rmdn3	0.252061	0.00236677	0.0245336	8.0837e+06	7.85281e+06	8.16953e+06	9.00317e+06	8.79204e+06	8.66573e+06
sp|Q91Z96|BMP2K_MOUSE BMP-2-inducible protein kinase OS=Mus musculus OX=10090 GN=Bmp2k PE=1 SV=1	Bmp2k	0.25096	0.00640039	0.0471493	1.16443e+06	1.16336e+06	1.20123e+06	1.24685e+06	1.266e+06	1.27813e+06
sp|P43277|H13_MOUSE Histone H1.3 OS=Mus musculus OX=10090 GN=Hist1h1d PE=1 SV=2	Hist1h1d	0.249903	0.00475708	0.0389667	6.93534e+08	7.25685e+08	7.15869e+08	7.86509e+08	7.78039e+08	7.5761e+08
sp|Q9CQW7|APOP1_MOUSE Apoptogenic protein 1, mitochondrial OS=Mus musculus OX=10090 GN=Apopt1 PE=1 SV=1	Apopt1	0.249783	0.00131564	0.0158128	1.68925e+06	1.6325e+06	1.67706e+06	1.82263e+06	1.81845e+06	1.86025e+06
sp|Q8CGB6|TNS2_MOUSE Tensin-2 OS=Mus musculus OX=10090 GN=Tns2 PE=1 SV=1	Tns2	0.248686	0.00112265	0.0142937	2.2893e+07	2.31329e+07	2.31937e+07	2.51317e+07	2.56735e+07	2.50537e+07
sp|Q8BX57|PXK_MOUSE PX domain-containing protein kinase-like protein OS=Mus musculus OX=10090 GN=Pxk PE=1 SV=2	Pxk	0.248397	0.00208023	0.0224594	5.2507e+06	5.17468e+06	5.27324e+06	5.70383e+06	5.86737e+06	5.61949e+06
sp|Q8CJ26|NRADD_MOUSE Death domain-containing membrane protein NRADD OS=Mus musculus OX=10090 GN=Nradd PE=1 SV=1	Nradd	0.247651	0.00356739	0.0320402	1.59615e+07	1.67117e+07	1.6813e+07	1.77568e+07	1.81494e+07	1.83245e+07
sp|Q8BP47|SYNC_MOUSE Asparagine--tRNA ligase, cytoplasmic OS=Mus musculus OX=10090 GN=Nars PE=1 SV=2	Nars	0.246949	0.00296983	0.0284018	1.02756e+08	1.00471e+08	1.02561e+08	1.14379e+08	1.11358e+08	1.0874e+08
sp|P97496|SMRC1_MOUSE SWI/SNF complex subunit SMARCC1 OS=Mus musculus OX=10090 GN=Smarcc1 PE=1 SV=2	Smarcc1	0.246392	0.00290536	0.0281018	1.27313e+07	1.28507e+07	1.28551e+07	1.39813e+07	1.3617e+07	1.39504e+07
sp|Q80XS6|SMAG2_MOUSE Protein Smaug homolog 2 OS=Mus musculus OX=10090 GN=Samd4b PE=1 SV=1	Samd4b	0.245943	0.00602712	0.045375	988280	996986	982727	1.10799e+06	1.0416e+06	1.07269e+06
sp|Q8BUK6|HOOK3_MOUSE Protein Hook homolog 3 OS=Mus musculus OX=10090 GN=Hook3 PE=1 SV=2	Hook3	0.245903	0.00554799	0.0428817	4.23717e+07	4.18741e+07	4.29125e+07	4.6121e+07	4.59901e+07	4.46897e+07
sp|A2A7S8|K1522_MOUSE Uncharacterized protein KIAA1522 OS=Mus musculus OX=10090 GN=Kiaa1522 PE=1 SV=1	Kiaa1522	0.245519	0.00643898	0.0473406	1.06143e+07	1.10401e+07	1.05693e+07	1.14866e+07	1.15193e+07	1.17965e+07
sp|Q3TJD7|PDLI7_MOUSE PDZ and LIM domain protein 7 OS=Mus musculus OX=10090 GN=Pdlim7 PE=1 SV=1	Pdlim7	0.245065	0.00477599	0.0389945	4.60807e+07	4.554e+07	4.50105e+07	5.1512e+07	4.94152e+07	4.83736e+07
sp|Q8VD75|HIP1_MOUSE Huntingtin-interacting protein 1 OS=Mus musculus OX=10090 GN=Hip1 PE=1 SV=2	Hip1	0.241666	0.00476262	0.0389697	7.63914e+07	7.62265e+07	7.57111e+07	8.26193e+07	8.32226e+07	8.01661e+07
sp|Q8C6M1|UBP20_MOUSE Ubiquitin carboxyl-terminal hydrolase 20 OS=Mus musculus OX=10090 GN=Usp20 PE=1 SV=1	Usp20	0.240713	0.00324845	0.0302492	1.60967e+06	1.58882e+06	1.58354e+06	1.72152e+06	1.77014e+06	1.69974e+06
sp|P38585|TTL_MOUSE Tubulin--tyrosine ligase OS=Mus musculus OX=10090 GN=Ttl PE=1 SV=2	Ttl	0.240453	0.00539267	0.0424409	2.18297e+06	2.12307e+06	2.20255e+06	2.36508e+06	2.2987e+06	2.36608e+06
sp|Q91Z53|GRHPR_MOUSE Glyoxylate reductase/hydroxypyruvate reductase OS=Mus musculus OX=10090 GN=Grhpr PE=1 SV=1	Grhpr	0.238395	0.00310953	0.0292552	3.76687e+07	3.69342e+07	3.68955e+07	3.99881e+07	3.98312e+07	4.04599e+07
sp|P26043|RADI_MOUSE Radixin OS=Mus musculus OX=10090 GN=Rdx PE=1 SV=3	Rdx	0.237693	0.00533097	0.0421555	3.27435e+08	3.2631e+08	317292206	3.65282e+08	3.53208e+08	342937800
sp|P47739|AL3A1_MOUSE Aldehyde dehydrogenase, dimeric NADP-preferring OS=Mus musculus OX=10090 GN=Aldh3a1 PE=1 SV=2	Aldh3a1	0.23695	0.00497817	0.0399952	2.68384e+07	2.77624e+07	2.71192e+07	3.01979e+07	2.93474e+07	2.89937e+07
sp|P35762|CD81_MOUSE CD81 antigen OS=Mus musculus OX=10090 GN=Cd81 PE=1 SV=2	Cd81	0.236852	0.00483309	0.0392058	9.14428e+06	9.31629e+06	9.3768e+06	1.00814e+07	1.09244e+07	1.00342e+07
sp|O08999|LTBP2_MOUSE Latent-transforming growth factor beta-binding protein 2 OS=Mus musculus OX=10090 GN=Ltbp2 PE=1 SV=2	Ltbp2	0.236401	0.00219919	0.0233424	8.16475e+06	8.07446e+06	7.90269e+06	8.81664e+06	8.73628e+06	8.6967e+06
sp|Q9D903|EBP2_MOUSE Probable rRNA-processing protein EBP2 OS=Mus musculus OX=10090 GN=Ebna1bp2 PE=2 SV=1	Ebna1bp2	0.235891	0.00151649	0.0176908	2.84424e+06	2.85397e+06	2.83489e+06	3.07357e+06	3.13459e+06	3.07685e+06
sp|Q04736|YES_MOUSE Tyrosine-protein kinase Yes OS=Mus musculus OX=10090 GN=Yes1 PE=1 SV=3	Yes1	0.234616	0.00422437	0.0356493	7.68614e+06	7.82062e+06	7.66555e+06	8.78954e+06	8.31119e+06	8.29361e+06
sp|P00493|HPRT_MOUSE Hypoxanthine-guanine phosphoribosyltransferase OS=Mus musculus OX=10090 GN=Hprt1 PE=1 SV=3	Hprt1	0.234452	0.00610675	0.0457006	2.85869e+07	2.76515e+07	2.91603e+07	3.10285e+07	3.04244e+07	3.091e+07
sp|O09012|PEX5_MOUSE Peroxisomal targeting signal 1 receptor OS=Mus musculus OX=10090 GN=Pex5 PE=1 SV=2	Pex5	0.2334	0.00428802	0.035985	1.61953e+07	1.63796e+07	1.68196e+07	1.81389e+07	1.76497e+07	1.77044e+07
sp|O70551|SRPK1_MOUSE SRSF protein kinase 1 OS=Mus musculus OX=10090 GN=Srpk1 PE=1 SV=2	Srpk1	0.231682	0.00426019	0.035896	3.59464e+06	3.54101e+06	3.51574e+06	3.76992e+06	3.90538e+06	3.82523e+06
sp|Q9D2G5|SYNJ2_MOUSE Synaptojanin-2 OS=Mus musculus OX=10090 GN=Synj2 PE=1 SV=2	Synj2	0.231355	0.00228638	0.0240222	4.56545e+06	4.37432e+06	4.52758e+06	4.89045e+06	4.89005e+06	5.08848e+06
sp|Q920E5|FPPS_MOUSE Farnesyl pyrophosphate synthase OS=Mus musculus OX=10090 GN=Fdps PE=1 SV=1	Fdps	0.23108	0.00257172	0.0258752	1.54538e+08	1.53054e+08	1.55991e+08	1.69659e+08	1.66908e+08	165481399
sp|Q3UYI5|RGL3_MOUSE Ral guanine nucleotide dissociation stimulator-like 3 OS=Mus musculus OX=10090 GN=Rgl3 PE=1 SV=2	Rgl3	0.230808	0.00313254	0.0294349	4.49096e+06	4.54183e+06	4.39676e+06	5.11459e+06	4.84107e+06	4.85002e+06
sp|Q8VHH5|AGAP3_MOUSE Arf-GAP with GTPase, ANK repeat and PH domain-containing protein 3 OS=Mus musculus OX=10090 GN=Agap3 PE=1 SV=1	Agap3	0.23046	0.00153801	0.0178844	4.67568e+06	4.68843e+06	4.57525e+06	5047781	5.04892e+06	5.09919e+06
sp|Q60902|EP15R_MOUSE Epidermal growth factor receptor substrate 15-like 1 OS=Mus musculus OX=10090 GN=Eps15l1 PE=1 SV=3	Eps15l1	0.230328	0.00659648	0.04803	2.96214e+07	2.96656e+07	3.04729e+07	3.2464e+07	3.20323e+07	3.17109e+07
sp|P47856|GFPT1_MOUSE Glutamine--fructose-6-phosphate aminotransferase [isomerizing] 1 OS=Mus musculus OX=10090 GN=Gfpt1 PE=1 SV=3	Gfpt1	0.229604	0.00335189	0.0307672	3.12096e+07	3.17644e+07	3.15419e+07	3.35339e+07	3.405e+07	3.4277e+07
sp|P50543|S10AB_MOUSE Protein S100-A11 OS=Mus musculus OX=10090 GN=S100a11 PE=1 SV=1	S100a11	0.229593	0.0068499	0.0491627	3.1016e+08	2.94284e+08	3.12204e+08	3.42118e+08	3.25772e+08	3.34822e+08
sp|P62852|RS25_MOUSE 40S ribosomal protein S25 OS=Mus musculus OX=10090 GN=Rps25 PE=1 SV=1	Rps25	0.229314	0.00526989	0.0418923	6.7374e+07	6.54286e+07	6.89428e+07	7.55709e+07	7.21966e+07	7.27244e+07
sp|Q9WTL7|LYPA2_MOUSE Acyl-protein thioesterase 2 OS=Mus musculus OX=10090 GN=Lypla2 PE=1 SV=1	Lypla2	0.229209	0.00585987	0.0446061	2.5079e+07	2.36706e+07	2.45958e+07	2.62286e+07	2.65481e+07	2.76135e+07
sp|P06801|MAOX_MOUSE NADP-dependent malic enzyme OS=Mus musculus OX=10090 GN=Me1 PE=1 SV=2	Me1	0.228041	0.00369706	0.0327392	2.72654e+07	2.79625e+07	2.73795e+07	3.02872e+07	2.94809e+07	2.95413e+07
sp|Q9ESD7|DYSF_MOUSE Dysferlin OS=Mus musculus OX=10090 GN=Dysf PE=1 SV=3	Dysf	0.227716	0.00221458	0.0234451	3.21358e+07	31709211	3.23668e+07	3.4736e+07	3.46694e+07	3.46411e+07
sp|Q91ZR2|SNX18_MOUSE Sorting nexin-18 OS=Mus musculus OX=10090 GN=Snx18 PE=1 SV=1	Snx18	0.226589	0.0026457	0.0262688	1.48846e+07	1.45936e+07	1.49721e+07	1.65033e+07	1.6052e+07	1.59014e+07
sp|O54774|AP3D1_MOUSE AP-3 complex subunit delta-1 OS=Mus musculus OX=10090 GN=Ap3d1 PE=1 SV=1	Ap3d1	0.226115	0.00516693	0.0412363	6.04154e+07	6.03225e+07	6.12238e+07	6.61445e+07	6.51437e+07	6.41052e+07
sp|O70566|DIAP2_MOUSE Protein diaphanous homolog 2 OS=Mus musculus OX=10090 GN=Diaph2 PE=1 SV=2	Diaph2	0.225866	0.00613583	0.0458271	8.99647e+06	8.73846e+06	8.95268e+06	9.65797e+06	9.65254e+06	9.38736e+06
sp|Q6ZWQ0|SYNE2_MOUSE Nesprin-2 OS=Mus musculus OX=10090 GN=Syne2 PE=1 SV=2	Syne2	0.225487	0.00502596	0.0402932	9.19702e+06	8.98735e+06	8.89245e+06	1.01116e+07	9.6887e+06	9.65379e+06
sp|O54724|CAVN1_MOUSE Caveolae-associated protein 1 OS=Mus musculus OX=10090 GN=Cavin1 PE=1 SV=1	Cavin1	0.225105	0.00292261	0.0281618	8.5662e+07	8.2948e+07	8.44653e+07	9.37151e+07	9.0782e+07	9.10452e+07
sp|Q9ER00|STX12_MOUSE Syntaxin-12 OS=Mus musculus OX=10090 GN=Stx12 PE=1 SV=1	Stx12	0.22429	0.00306618	0.0290285	2.42873e+07	2.38408e+07	2.39813e+07	2.58424e+07	2.57137e+07	2.6315e+07
sp|Q68FF6|GIT1_MOUSE ARF GTPase-activating protein GIT1 OS=Mus musculus OX=10090 GN=Git1 PE=1 SV=1	Git1	0.222153	0.00293831	0.0282078	1.27788e+07	1.29285e+07	1.29561e+07	1.40282e+07	1.37484e+07	1.39219e+07
sp|P28740|KIF2A_MOUSE Kinesin-like protein KIF2A OS=Mus musculus OX=10090 GN=Kif2a PE=1 SV=2	Kif2a	0.220629	0.00190012	0.0209347	1.465e+07	1.4882e+07	1.48677e+07	1.59973e+07	1.65444e+07	1.6002e+07
sp|Q8BML1|MICA2_MOUSE [F-actin]-monooxygenase MICAL2 OS=Mus musculus OX=10090 GN=Mical2 PE=1 SV=1	Mical2	0.219601	0.00353428	0.0318592	2.68224e+06	2.72551e+06	2.68339e+06	2.88617e+06	2.9706e+06	2.88713e+06
sp|O70492|SNX3_MOUSE Sorting nexin-3 OS=Mus musculus OX=10090 GN=Snx3 PE=1 SV=3	Snx3	0.217462	0.00403953	0.0346505	2.94694e+07	2.95988e+07	2.97644e+07	3.193e+07	3.14682e+07	3.18234e+07
sp|Q91XU3|PI42C_MOUSE Phosphatidylinositol 5-phosphate 4-kinase type-2 gamma OS=Mus musculus OX=10090 GN=Pip4k2c PE=1 SV=1	Pip4k2c	0.216792	0.00380851	0.033412	6.63172e+06	6.47384e+06	6.65586e+06	7.42763e+06	7.12855e+06	7.04962e+06
sp|Q3U0V2|TRADD_MOUSE Tumor necrosis factor receptor type 1-associated DEATH domain protein OS=Mus musculus OX=10090 GN=Tradd PE=1 SV=1	Tradd	0.213911	0.00609365	0.0456933	7.15798e+06	7.01564e+06	7.27361e+06	7.68686e+06	7.59543e+06	7.74289e+06
sp|Q9CPV2|APC16_MOUSE Anaphase-promoting complex subunit 16 OS=Mus musculus OX=10090 GN=Anapc16 PE=3 SV=1	Anapc16	0.213819	0.00322666	0.0301315	571461	574397	568917	627545	613666	609832
sp|Q5DTX6|JCAD_MOUSE Junctional protein associated with coronary artery disease OS=Mus musculus OX=10090 GN=Jcad PE=1 SV=2	Jcad	0.211949	0.00401148	0.0345097	3.61307e+06	3.71044e+06	3.69465e+06	3.96504e+06	3.91815e+06	3.97728e+06
sp|P26638|SYSC_MOUSE Serine--tRNA ligase, cytoplasmic OS=Mus musculus OX=10090 GN=Sars PE=1 SV=3	Sars	0.211354	0.00458466	0.037967	1.11161e+08	1.05722e+08	1.10181e+08	1.22886e+08	1.17407e+08	1.18221e+08
sp|Q9R190|MTA2_MOUSE Metastasis-associated protein MTA2 OS=Mus musculus OX=10090 GN=Mta2 PE=1 SV=1	Mta2	0.210889	0.00436399	0.0363795	2.10636e+07	2.07693e+07	2.09415e+07	2.24662e+07	2.21959e+07	2.29912e+07
sp|Q9JL26|FMNL1_MOUSE Formin-like protein 1 OS=Mus musculus OX=10090 GN=Fmnl1 PE=1 SV=1	Fmnl1	0.209091	0.00546956	0.0426113	4.4073e+06	4.60081e+06	4.52622e+06	4.85284e+06	5.0561e+06	4.82934e+06
sp|Q9D8X2|CC124_MOUSE Coiled-coil domain-containing protein 124 OS=Mus musculus OX=10090 GN=Ccdc124 PE=1 SV=1	Ccdc124	0.208498	0.00430915	0.036082	2.78894e+07	2.89209e+07	2.85908e+07	3.06479e+07	3.08806e+07	3.05265e+07
sp|Q76MZ3|2AAA_MOUSE Serine/threonine-protein phosphatase 2A 65 kDa regulatory subunit A alpha isoform OS=Mus musculus OX=10090 GN=Ppp2r1a PE=1 SV=3	Ppp2r1a	0.208323	0.00599464	0.0452977	2.41204e+08	2.36544e+08	2.38603e+08	2.60037e+08	2.55756e+08	2.52169e+08
sp|P37804|TAGL_MOUSE Transgelin OS=Mus musculus OX=10090 GN=Tagln PE=1 SV=3	Tagln	0.205963	0.00531983	0.0421555	1.54799e+08	1.46309e+08	1.53535e+08	169476680	1.63156e+08	1.64443e+08
sp|Q68FL6|SYMC_MOUSE Methionine--tRNA ligase, cytoplasmic OS=Mus musculus OX=10090 GN=Mars PE=1 SV=1	Mars	0.205202	0.00456954	0.0378834	9.88795e+07	9.76749e+07	9.98939e+07	1.05878e+08	1.07083e+08	1.05182e+08
sp|Q924S7|SPRE2_MOUSE Sprouty-related, EVH1 domain-containing protein 2 OS=Mus musculus OX=10090 GN=Spred2 PE=1 SV=1	Spred2	0.200278	0.00702514	0.0499448	91143.2	92009.9	91315.5	97618	102134	96770.5
sp|O08586|PTEN_MOUSE Phosphatidylinositol 3,4,5-trisphosphate 3-phosphatase and dual-specificity protein phosphatase PTEN OS=Mus musculus OX=10090 GN=Pten PE=1 SV=1	Pten	0.197973	0.00409711	0.0348879	2.56189e+06	2.48393e+06	2.55855e+06	2.80816e+06	2.70929e+06	2.73304e+06
sp|Q9WTX5|SKP1_MOUSE S-phase kinase-associated protein 1 OS=Mus musculus OX=10090 GN=Skp1 PE=1 SV=3	Skp1	0.196797	0.00647499	0.0474281	9.58056e+07	9.37344e+07	9.57773e+07	1.03267e+08	102269044	1.0029e+08
sp|Q9CR47|NSA2_MOUSE Ribosome biogenesis protein NSA2 homolog OS=Mus musculus OX=10090 GN=Nsa2 PE=2 SV=1	Nsa2	0.194863	0.00619031	0.046097	694963	676206	703555	740981	743950	741590
sp|Q9DBG9|TX1B3_MOUSE Tax1-binding protein 3 OS=Mus musculus OX=10090 GN=Tax1bp3 PE=1 SV=1	Tax1bp3	0.19205	0.00677266	0.0489281	7.8273e+06	7.68518e+06	7.9214e+06	8.49439e+06	8.27689e+06	8.34462e+06
sp|P26039|TLN1_MOUSE Talin-1 OS=Mus musculus OX=10090 GN=Tln1 PE=1 SV=2	Tln1	0.191108	0.00646419	0.0474281	1114802991	1107134271	1116303853	1233862317	1188109213	1175955182
sp|Q8VDQ9|KRI1_MOUSE Protein KRI1 homolog OS=Mus musculus OX=10090 GN=Kri1 PE=1 SV=3	Kri1	0.19062	0.00683712	0.0491387	4.22243e+06	4.20623e+06	4.19648e+06	4.65962e+06	4.48209e+06	4.4475e+06
sp|Q3UHB1|NT5D3_MOUSE 5'-nucleotidase domain-containing protein 3 OS=Mus musculus OX=10090 GN=Nt5dc3 PE=1 SV=1	Nt5dc3	0.187397	0.00567556	0.0435994	1.29715e+07	1.30959e+07	1.28864e+07	1.37906e+07	1.38073e+07	1.40815e+07
sp|O54825|BYST_MOUSE Bystin OS=Mus musculus OX=10090 GN=Bysl PE=1 SV=3	Bysl	0.186345	0.00706705	0.0500069	5.72869e+06	5.49563e+06	5.73719e+06	6.14663e+06	6.09571e+06	6.02158e+06
sp|Q9DCS9|NDUBA_MOUSE NADH dehydrogenase [ubiquinone] 1 beta subcomplex subunit 10 OS=Mus musculus OX=10090 GN=Ndufb10 PE=1 SV=3	Ndufb10	-0.17095	0.00618587	0.046097	3.0715e+07	30608342	3.14615e+07	2.90367e+07	2.90141e+07	2.8591e+07
sp|Q3UHF7|ZEP2_MOUSE Transcription factor HIVEP2 OS=Mus musculus OX=10090 GN=Hivep2 PE=1 SV=1	Hivep2	-0.179172	0.00562548	0.0433473	1.624e+06	1.62968e+06	1.65482e+06	1.53522e+06	1.54131e+06	1.4996e+06
sp|Q6PE54|DHX40_MOUSE Probable ATP-dependent RNA helicase DHX40 OS=Mus musculus OX=10090 GN=Dhx40 PE=1 SV=1	Dhx40	-0.196861	0.00591033	0.0448995	1.30863e+06	1.33155e+06	1.31871e+06	1.24717e+06	1.20009e+06	1.23497e+06
sp|Q8R3F5|FABD_MOUSE Malonyl-CoA-acyl carrier protein transacylase, mitochondrial OS=Mus musculus OX=10090 GN=Mcat PE=1 SV=3	Mcat	-0.197509	0.00565757	0.0435056	8.20227e+06	8.40769e+06	8.28865e+06	7.60603e+06	7.76066e+06	7.82503e+06
sp|Q80SY4|MIB1_MOUSE E3 ubiquitin-protein ligase MIB1 OS=Mus musculus OX=10090 GN=Mib1 PE=1 SV=1	Mib1	-0.197706	0.00661897	0.0481008	5.28379e+06	5.37684e+06	5.21078e+06	4.94689e+06	4.99136e+06	4.84157e+06
sp|P06537|GCR_MOUSE Glucocorticoid receptor OS=Mus musculus OX=10090 GN=Nr3c1 PE=1 SV=1	Nr3c1	-0.202015	0.00491378	0.0396984	5.01249e+06	5.16523e+06	4.95682e+06	4.64045e+06	4.68615e+06	4.70226e+06
sp|Q9WUU9|GANP_MOUSE Germinal-center associated nuclear protein OS=Mus musculus OX=10090 GN=Mcm3ap PE=1 SV=2	Mcm3ap	-0.204627	0.00432848	0.0362036	1.86939e+06	1.87946e+06	1.89865e+06	1.77132e+06	1.73866e+06	1.75557e+06
sp|Q9D5T0|ATAD1_MOUSE ATPase family AAA domain-containing protein 1 OS=Mus musculus OX=10090 GN=Atad1 PE=1 SV=1	Atad1	-0.20606	0.00382468	0.0335149	1.80724e+07	1.73311e+07	1.74253e+07	1.62689e+07	1.63467e+07	1.60819e+07
sp|O88693|CEGT_MOUSE Ceramide glucosyltransferase OS=Mus musculus OX=10090 GN=Ugcg PE=1 SV=1	Ugcg	-0.206517	0.00653234	0.0477013	382149	387680	385974	344058	360304	363604
sp|Q8CI15|SPHK1_MOUSE Sphingosine kinase 1 OS=Mus musculus OX=10090 GN=Sphk1 PE=1 SV=1	Sphk1	-0.207054	0.00394772	0.034117	2.10911e+06	2.17152e+06	2.12533e+06	1.98363e+06	1.92088e+06	1.99661e+06
sp|Q8K114|INT9_MOUSE Integrator complex subunit 9 OS=Mus musculus OX=10090 GN=Ints9 PE=1 SV=1	Ints9	-0.207578	0.004776	0.0389945	4.81005e+06	4.81692e+06	4.88649e+06	4.57276e+06	4.49498e+06	4.41931e+06
sp|Q99JT9|MTND_MOUSE 1,2-dihydroxy-3-keto-5-methylthiopentene dioxygenase OS=Mus musculus OX=10090 GN=Adi1 PE=1 SV=1	Adi1	-0.208605	0.00630381	0.0467114	5.48063e+06	5.32587e+06	5.24349e+06	4.96821e+06	4.86009e+06	5.02485e+06
sp|Q8BHN1|TXLNG_MOUSE Gamma-taxilin OS=Mus musculus OX=10090 GN=Txlng PE=1 SV=1	Txlng	-0.20995	0.00604095	0.0454338	1.63773e+06	1.61334e+06	1.58986e+06	1.47643e+06	1.50432e+06	1.52344e+06
sp|P51569|AGAL_MOUSE Alpha-galactosidase A OS=Mus musculus OX=10090 GN=Gla PE=1 SV=1	Gla	-0.210327	0.00691649	0.0493871	5.82927e+06	5.91979e+06	5.88831e+06	5.36716e+06	5.58732e+06	5.48973e+06
sp|Q501J6|DDX17_MOUSE Probable ATP-dependent RNA helicase DDX17 OS=Mus musculus OX=10090 GN=Ddx17 PE=1 SV=1	Ddx17	-0.212471	0.00705449	0.0500069	101753451	1.04427e+08	106108605	9.72885e+07	9.45718e+07	9.77613e+07
sp|Q68FE2|ATG9A_MOUSE Autophagy-related protein 9A OS=Mus musculus OX=10090 GN=Atg9a PE=1 SV=1	Atg9a	-0.216399	0.00636161	0.0470011	1.19583e+06	1.15693e+06	1.17036e+06	1.08894e+06	1.08198e+06	1.11002e+06
sp|P48774|GSTM5_MOUSE Glutathione S-transferase Mu 5 OS=Mus musculus OX=10090 GN=Gstm5 PE=1 SV=1	Gstm5	-0.217139	0.00620809	0.0461838	1.20924e+07	1.14619e+07	1.15789e+07	1.09149e+07	1.077e+07	1.07706e+07
sp|Q99LJ7|RCBT2_MOUSE RCC1 and BTB domain-containing protein 2 OS=Mus musculus OX=10090 GN=Rcbtb2 PE=1 SV=1	Rcbtb2	-0.217266	0.00573281	0.0439432	833525	794416	789299	738931	751798	731247
sp|Q7TPS5|C2CD5_MOUSE C2 domain-containing protein 5 OS=Mus musculus OX=10090 GN=C2cd5 PE=1 SV=2	C2cd5	-0.218196	0.00417895	0.0354247	4.09997e+06	4.08634e+06	4.07971e+06	3.73759e+06	3.79976e+06	3.86227e+06
sp|Q8K0T2|DC2L1_MOUSE Cytoplasmic dynein 2 light intermediate chain 1 OS=Mus musculus OX=10090 GN=Dync2li1 PE=1 SV=1	Dync2li1	-0.219558	0.00549605	0.0426113	1.16307e+06	1.18582e+06	1.24024e+06	1.07238e+06	1.10215e+06	1.10631e+06
sp|Q91ZA3|PCCA_MOUSE Propionyl-CoA carboxylase alpha chain, mitochondrial OS=Mus musculus OX=10090 GN=Pcca PE=1 SV=2	Pcca	-0.219741	0.00491522	0.0396984	2.20551e+07	2.22914e+07	2.26008e+07	2.04439e+07	2.10644e+07	2.07174e+07
sp|Q8VHQ9|ACO11_MOUSE Acyl-coenzyme A thioesterase 11 OS=Mus musculus OX=10090 GN=Acot11 PE=1 SV=1	Acot11	-0.220873	0.00345874	0.0314415	920109	928100	910795	846296	854818	861987
sp|Q570Y9|DPTOR_MOUSE DEP domain-containing mTOR-interacting protein OS=Mus musculus OX=10090 GN=Deptor PE=1 SV=2	Deptor	-0.221079	0.00356225	0.0320347	8.85247e+06	8.74409e+06	8.82104e+06	8.19453e+06	8.15465e+06	8.25708e+06
sp|Q9D0M3|CY1_MOUSE Cytochrome c1, heme protein, mitochondrial OS=Mus musculus OX=10090 GN=Cyc1 PE=1 SV=1	Cyc1	-0.221359	0.00418436	0.0354307	5.89621e+07	5.72089e+07	5.78505e+07	5.2463e+07	5.37367e+07	5.44593e+07
sp|Q3UR97|SNX21_MOUSE Sorting nexin-21 OS=Mus musculus OX=10090 GN=Snx21 PE=1 SV=1	Snx21	-0.221818	0.00295534	0.0283352	1.06237e+06	1.10193e+06	1.07007e+06	996728	992836	993822
sp|Q62313|TGON1_MOUSE Trans-Golgi network integral membrane protein 1 OS=Mus musculus OX=10090 GN=Tgoln1 PE=1 SV=1	Tgoln1	-0.22219	0.00284891	0.02781	1.01903e+07	1.03116e+07	1.02884e+07	9.55766e+06	9.55415e+06	9.50224e+06
sp|Q9D2N4|DTNA_MOUSE Dystrobrevin alpha OS=Mus musculus OX=10090 GN=Dtna PE=1 SV=2	Dtna	-0.223334	0.00368884	0.0327048	1.50686e+07	1.56115e+07	1.53407e+07	1.42404e+07	1.42972e+07	1.39978e+07
sp|P11214|TPA_MOUSE Tissue-type plasminogen activator OS=Mus musculus OX=10090 GN=Plat PE=1 SV=3	Plat	-0.226534	0.00305932	0.0290285	488852	495855	496192	449644	459801	461150
sp|Q8BRM2|GORAB_MOUSE RAB6-interacting golgin OS=Mus musculus OX=10090 GN=Gorab PE=1 SV=1	Gorab	-0.229397	0.00706215	0.0500069	2.45369e+06	2.56555e+06	2.49037e+06	2.25823e+06	2.36581e+06	2.30709e+06
sp|O08992|SDCB1_MOUSE Syntenin-1 OS=Mus musculus OX=10090 GN=Sdcbp PE=1 SV=1	Sdcbp	-0.23064	0.00655092	0.0477906	1.69489e+06	1.76982e+06	1.739e+06	1.5273e+06	1.61035e+06	1.62246e+06
sp|P97311|MCM6_MOUSE DNA replication licensing factor MCM6 OS=Mus musculus OX=10090 GN=Mcm6 PE=1 SV=1	Mcm6	-0.23147	0.00216295	0.0230878	1.55051e+07	1.55629e+07	1.57625e+07	1.44991e+07	1.44076e+07	1.44061e+07
sp|Q6Q899|DDX58_MOUSE Probable ATP-dependent RNA helicase DDX58 OS=Mus musculus OX=10090 GN=Ddx58 PE=1 SV=2	Ddx58	-0.232546	0.00581715	0.0444436	2.64886e+06	2.64943e+06	2.65519e+06	2.45187e+06	2.5225e+06	2.39649e+06
sp|P97864|CASP7_MOUSE Caspase-7 OS=Mus musculus OX=10090 GN=Casp7 PE=1 SV=2	Casp7	-0.233583	0.00674877	0.0488556	801868	831129	784385	741818	751639	740646
sp|Q3TSG4|ALKB5_MOUSE RNA demethylase ALKBH5 OS=Mus musculus OX=10090 GN=Alkbh5 PE=1 SV=2	Alkbh5	-0.233728	0.00272821	0.0269813	2.20489e+06	2.2834e+06	2.22217e+06	2.05566e+06	2.07515e+06	1.98406e+06
sp|Q8BGT5|ALAT2_MOUSE Alanine aminotransferase 2 OS=Mus musculus OX=10090 GN=Gpt2 PE=1 SV=1	Gpt2	-0.234841	0.00240074	0.0248517	2.33893e+07	2.34342e+07	2.41884e+07	2.14865e+07	2.16702e+07	2.19796e+07
sp|P60335|PCBP1_MOUSE Poly(rC)-binding protein 1 OS=Mus musculus OX=10090 GN=Pcbp1 PE=1 SV=1	Pcbp1	-0.236671	0.00565754	0.0435056	6.25502e+07	6.22627e+07	6.11981e+07	5.75407e+07	5.67146e+07	5.87437e+07
sp|Q60936|COQ8A_MOUSE Atypical kinase COQ8A, mitochondrial OS=Mus musculus OX=10090 GN=Coq8a PE=1 SV=2	Coq8a	-0.238679	0.00705672	0.0500069	2.02955e+07	1.95959e+07	2.03219e+07	1.82845e+07	1.87438e+07	1.88759e+07
sp|P33434|MMP2_MOUSE 72 kDa type IV collagenase OS=Mus musculus OX=10090 GN=Mmp2 PE=1 SV=1	Mmp2	-0.238751	0.00333692	0.0307045	1.05488e+07	1.03336e+07	1.08015e+07	9.75322e+06	9.74201e+06	9.70593e+06
sp|P70399|TP53B_MOUSE TP53-binding protein 1 OS=Mus musculus OX=10090 GN=Tp53bp1 PE=1 SV=3	Tp53bp1	-0.239399	0.00592648	0.0449768	2.36821e+07	2.49671e+07	2.31629e+07	2.18662e+07	2.20912e+07	2.13166e+07
sp|Q99LC5|ETFA_MOUSE Electron transfer flavoprotein subunit alpha, mitochondrial OS=Mus musculus OX=10090 GN=Etfa PE=1 SV=2	Etfa	-0.240475	0.00708049	0.0500496	100986674	1.05228e+08	9.98908e+07	9.32097e+07	9.24998e+07	9.62065e+07
sp|P56564|EAA1_MOUSE Excitatory amino acid transporter 1 OS=Mus musculus OX=10090 GN=Slc1a3 PE=1 SV=2	Slc1a3	-0.241811	0.00285643	0.0278474	683154	689893	726428	633214	636577	636481
sp|Q9QUM9|PSA6_MOUSE Proteasome subunit alpha type-6 OS=Mus musculus OX=10090 GN=Psma6 PE=1 SV=1	Psma6	-0.245377	0.00611518	0.0457182	7.07491e+07	6.95082e+07	7.51552e+07	6.62398e+07	6.51941e+07	6.26427e+07
sp|Q8QZV7|INT13_MOUSE Integrator complex subunit 13 OS=Mus musculus OX=10090 GN=IntS13 PE=1 SV=2	IntS13	-0.245909	0.00426312	0.035896	3.38907e+06	3.43284e+06	3.47818e+06	3.15584e+06	3.16275e+06	3.23709e+06
sp|Q920M5|CORO6_MOUSE Coronin-6 OS=Mus musculus OX=10090 GN=Coro6 PE=1 SV=1	Coro6	-0.24913	0.00269827	0.026752	1.33268e+07	1.32105e+07	1.36027e+07	1.22651e+07	1.25018e+07	1.20117e+07
sp|Q9R1X5|MRP5_MOUSE Multidrug resistance-associated protein 5 OS=Mus musculus OX=10090 GN=Abcc5 PE=1 SV=2	Abcc5	-0.249221	0.00409202	0.0348879	1.5791e+06	1.64309e+06	1.62224e+06	1.44039e+06	1.50556e+06	1.49295e+06
sp|Q9ET80|JPH1_MOUSE Junctophilin-1 OS=Mus musculus OX=10090 GN=Jph1 PE=1 SV=1	Jph1	-0.2503	0.00541045	0.0425163	1.34024e+07	1.42444e+07	1.38456e+07	1.24915e+07	1.28426e+07	1.27376e+07
sp|Q9CU65|ZMYM2_MOUSE Zinc finger MYM-type protein 2 OS=Mus musculus OX=10090 GN=Zmym2 PE=1 SV=3	Zmym2	-0.252352	0.00230613	0.0241282	2.83284e+06	2.9169e+06	2.77619e+06	2.51773e+06	2.60604e+06	2.60436e+06
sp|Q9D773|RM02_MOUSE 39S ribosomal protein L2, mitochondrial OS=Mus musculus OX=10090 GN=Mrpl2 PE=1 SV=1	Mrpl2	-0.252698	0.00183892	0.0205002	4.17851e+06	4.17156e+06	4.20078e+06	3.81556e+06	3.90482e+06	3.84105e+06
sp|P31428|DPEP1_MOUSE Dipeptidase 1 OS=Mus musculus OX=10090 GN=Dpep1 PE=1 SV=2	Dpep1	-0.25331	0.00126207	0.0153403	1.16594e+06	1.17453e+06	1.19319e+06	1.0852e+06	1.06475e+06	1.07945e+06
sp|D3YYU8|OBSL1_MOUSE Obscurin-like protein 1 OS=Mus musculus OX=10090 GN=Obsl1 PE=1 SV=1	Obsl1	-0.25365	0.00367023	0.0325781	9.22502e+07	9.00562e+07	9.30288e+07	8.47615e+07	8.4773e+07	8.56083e+07
sp|P42703|LIFR_MOUSE Leukemia inhibitory factor receptor OS=Mus musculus OX=10090 GN=Lifr PE=1 SV=1	Lifr	-0.253976	0.00270147	0.026752	881054	874464	893554	796006	809554	827960
sp|Q3TFD2|PCAT1_MOUSE Lysophosphatidylcholine acyltransferase 1 OS=Mus musculus OX=10090 GN=Lpcat1 PE=1 SV=1	Lpcat1	-0.254524	0.0057132	0.0438438	1.44789e+06	1.42221e+06	1.45474e+06	1.33015e+06	1.26527e+06	1.35784e+06
sp|Q9D379|HYEP_MOUSE Epoxide hydrolase 1 OS=Mus musculus OX=10090 GN=Ephx1 PE=1 SV=2	Ephx1	-0.254642	0.00548894	0.0426113	6.74502e+07	6.95615e+07	7.13834e+07	6.48045e+07	6.39022e+07	6.29252e+07
sp|Q9WVD4|CLCN5_MOUSE H(+)/Cl(-) exchange transporter 5 OS=Mus musculus OX=10090 GN=Clcn5 PE=1 SV=1	Clcn5	-0.254869	0.00412783	0.0351099	6.29807e+06	6.28132e+06	6.21196e+06	5.92628e+06	5.72427e+06	5.76985e+06
sp|O55176|PJA1_MOUSE E3 ubiquitin-protein ligase Praja-1 OS=Mus musculus OX=10090 GN=Pja1 PE=1 SV=3	Pja1	-0.254875	0.00593829	0.0450211	1.99946e+06	2.06319e+06	1.98006e+06	1.83665e+06	1.90556e+06	1.81884e+06
sp|Q9WV06|ANKR2_MOUSE Ankyrin repeat domain-containing protein 2 OS=Mus musculus OX=10090 GN=Ankrd2 PE=1 SV=3	Ankrd2	-0.255524	0.00345625	0.0314415	7.66631e+07	7.88543e+07	7.80288e+07	7.16595e+07	6.93146e+07	7.28847e+07
sp|O89026|ROBO1_MOUSE Roundabout homolog 1 OS=Mus musculus OX=10090 GN=Robo1 PE=1 SV=1	Robo1	-0.255711	0.000988479	0.0129777	1.21899e+06	1.24065e+06	1.22415e+06	1.12422e+06	1.1196e+06	1.12416e+06
sp|Q99JY8|PLPP3_MOUSE Phospholipid phosphatase 3 OS=Mus musculus OX=10090 GN=Plpp3 PE=1 SV=1	Plpp3	-0.257397	0.00316963	0.0297464	8.57658e+06	8.32224e+06	8.73819e+06	7.87159e+06	7.62394e+06	7.88843e+06
sp|O09061|PSB1_MOUSE Proteasome subunit beta type-1 OS=Mus musculus OX=10090 GN=Psmb1 PE=1 SV=1	Psmb1	-0.257826	0.00147812	0.0173507	7.53491e+07	7.60525e+07	7.86768e+07	6.9791e+07	6.80586e+07	7.01131e+07
sp|Q61006|MUSK_MOUSE Muscle, skeletal receptor tyrosine-protein kinase OS=Mus musculus OX=10090 GN=Musk PE=1 SV=1	Musk	-0.259049	0.00214022	0.0229101	3.42708e+06	3.37924e+06	3.57855e+06	3.14364e+06	3.15913e+06	3.09894e+06
sp|Q9CZW4|ACSL3_MOUSE Long-chain-fatty-acid--CoA ligase 3 OS=Mus musculus OX=10090 GN=Acsl3 PE=1 SV=2	Acsl3	-0.260385	0.0013799	0.0163505	4.92622e+07	4.89216e+07	4.84953e+07	4.52355e+07	4.48555e+07	4.46098e+07
sp|Q61543|GSLG1_MOUSE Golgi apparatus protein 1 OS=Mus musculus OX=10090 GN=Glg1 PE=1 SV=1	Glg1	-0.261987	0.00327308	0.0303752	9.6578e+07	9.81966e+07	9.70511e+07	8.89373e+07	9.10814e+07	8.52116e+07
sp|Q80TF4|KLH13_MOUSE Kelch-like protein 13 OS=Mus musculus OX=10090 GN=Klhl13 PE=2 SV=3	Klhl13	-0.262083	0.00517671	0.0412386	312482	294110	287460	271553	268457	269513
sp|Q9DCM4|DNAL4_MOUSE Dynein light chain 4, axonemal OS=Mus musculus OX=10090 GN=Dnal4 PE=3 SV=2	Dnal4	-0.262214	0.00481931	0.0391762	1.05821e+06	1.09762e+06	1.04277e+06	969663	998291	969201
sp|Q64516|GLPK_MOUSE Glycerol kinase OS=Mus musculus OX=10090 GN=Gk PE=1 SV=2	Gk	-0.262837	0.00700884	0.049901	765562	788104	798444	714007	741971	722012
sp|Q9CQ75|NDUA2_MOUSE NADH dehydrogenase [ubiquinone] 1 alpha subcomplex subunit 2 OS=Mus musculus OX=10090 GN=Ndufa2 PE=1 SV=3	Ndufa2	-0.265092	0.00167757	0.019213	1.49568e+07	1.4761e+07	1.45134e+07	1.35129e+07	1.36018e+07	1.3463e+07
sp|Q9CYZ8|SSBP2_MOUSE Single-stranded DNA-binding protein 2 OS=Mus musculus OX=10090 GN=Ssbp2 PE=1 SV=1	Ssbp2	-0.26578	0.00529336	0.0419946	1.09745e+06	1.15276e+06	1.14107e+06	1.04435e+06	1.05478e+06	1.01418e+06
sp|Q8K0B2|LMBD1_MOUSE Probable lysosomal cobalamin transporter OS=Mus musculus OX=10090 GN=Lmbrd1 PE=1 SV=1	Lmbrd1	-0.265958	0.00455619	0.0378144	1.20031e+06	1.2294e+06	1.19171e+06	993200	1.09851e+06	1.10213e+06
sp|P16092|FGFR1_MOUSE Fibroblast growth factor receptor 1 OS=Mus musculus OX=10090 GN=Fgfr1 PE=1 SV=2	Fgfr1	-0.26703	0.00676916	0.0489281	1.50647e+06	1.53338e+06	1.5968e+06	1.40251e+06	1.40283e+06	1.45326e+06
sp|Q8BZ47|ZN609_MOUSE Zinc finger protein 609 OS=Mus musculus OX=10090 GN=Znf609 PE=1 SV=2	Znf609	-0.267147	0.00364202	0.0323658	160193	167485	156374	147955	146548	145303
sp|Q3U3R4|LMF1_MOUSE Lipase maturation factor 1 OS=Mus musculus OX=10090 GN=Lmf1 PE=1 SV=1	Lmf1	-0.267375	0.000953388	0.0127163	2.64138e+06	2.58977e+06	2.61323e+06	2.39046e+06	2.39293e+06	2.38149e+06
sp|E9Q1P8|I2BP2_MOUSE Interferon regulatory factor 2-binding protein 2 OS=Mus musculus OX=10090 GN=Irf2bp2 PE=1 SV=1	Irf2bp2	-0.268197	0.00357608	0.0320444	4.71463e+06	4.93804e+06	4.71916e+06	4.31569e+06	4.20856e+06	4.46722e+06
sp|Q80V31|CE104_MOUSE Centrosomal protein of 104 kDa OS=Mus musculus OX=10090 GN=Cep104 PE=1 SV=1	Cep104	-0.269337	0.00687585	0.049302	724543	778057	698931	643260	662344	662645
sp|Q80V91|DTX3_MOUSE Probable E3 ubiquitin-protein ligase DTX3 OS=Mus musculus OX=10090 GN=Dtx3 PE=1 SV=2	Dtx3	-0.269787	0.00640044	0.0471493	143132	144735	140072	120181	130825	132485
sp|P58196|PLS4_MOUSE Phospholipid scramblase 4 OS=Mus musculus OX=10090 GN=Plscr4 PE=2 SV=2	Plscr4	-0.269938	0.00607358	0.0455882	437409	431305	423543	394201	403564	369186
sp|P21460|CYTC_MOUSE Cystatin-C OS=Mus musculus OX=10090 GN=Cst3 PE=1 SV=2	Cst3	-0.271172	0.00275053	0.0270954	8.88217e+06	8.78324e+06	9.0782e+06	8.11472e+06	8.34131e+06	8.07116e+06
sp|P70257|NFIX_MOUSE Nuclear factor 1 X-type OS=Mus musculus OX=10090 GN=Nfix PE=1 SV=2	Nfix	-0.271542	0.00344826	0.0314415	1.11549e+07	1.10826e+07	1.09628e+07	1.04469e+07	1.00437e+07	1.01238e+07
sp|Q8R2K4|TAF6L_MOUSE TAF6-like RNA polymerase II p300/CBP-associated factor-associated factor 65 kDa subunit 6L OS=Mus musculus OX=10090 GN=Taf6l PE=1 SV=1	Taf6l	-0.275026	0.00254684	0.0257168	187705	194627	189026	164972	172472	176393
sp|Q60592|MAST2_MOUSE Microtubule-associated serine/threonine-protein kinase 2 OS=Mus musculus OX=10090 GN=Mast2 PE=1 SV=1	Mast2	-0.275207	0.00168388	0.019215	7.51751e+06	7.78455e+06	7.56077e+06	6.80671e+06	6.89821e+06	7.05492e+06
sp|Q3UDW8|HGNAT_MOUSE Heparan-alpha-glucosaminide N-acetyltransferase OS=Mus musculus OX=10090 GN=Hgsnat PE=1 SV=2	Hgsnat	-0.275875	0.00633068	0.0468184	1.20549e+06	1.2442e+06	1.21594e+06	1.10914e+06	1.04121e+06	1.14826e+06
sp|Q8BHX1|HAUS1_MOUSE HAUS augmin-like complex subunit 1 OS=Mus musculus OX=10090 GN=Haus1 PE=1 SV=2	Haus1	-0.276772	0.00282025	0.0276019	1.45321e+06	1.47996e+06	1.51705e+06	1.37838e+06	1.30687e+06	1.34957e+06
sp|Q8BRK8|AAPK2_MOUSE 5'-AMP-activated protein kinase catalytic subunit alpha-2 OS=Mus musculus OX=10090 GN=Prkaa2 PE=1 SV=3	Prkaa2	-0.277154	0.00638775	0.047148	2.04063e+06	1.97237e+06	2.01893e+06	1.68862e+06	1.86601e+06	1.84082e+06
sp|Q06335|APLP2_MOUSE Amyloid-like protein 2 OS=Mus musculus OX=10090 GN=Aplp2 PE=1 SV=4	Aplp2	-0.278212	0.00506612	0.040572	3.39187e+06	3.57804e+06	3.29583e+06	3.04821e+06	3.14213e+06	3.09154e+06
sp|Q9CR68|UCRI_MOUSE Cytochrome b-c1 complex subunit Rieske, mitochondrial OS=Mus musculus OX=10090 GN=Uqcrfs1 PE=1 SV=1	Uqcrfs1	-0.278944	0.00111624	0.0142937	3.34432e+07	3.2784e+07	3.21905e+07	2.98739e+07	2.9934e+07	2.92416e+07
sp|O35474|EDIL3_MOUSE EGF-like repeat and discoidin I-like domain-containing protein 3 OS=Mus musculus OX=10090 GN=Edil3 PE=1 SV=2	Edil3	-0.279633	0.00394062	0.034117	7.46469e+06	7.15175e+06	7.34136e+06	6.84475e+06	6.47818e+06	6.68816e+06
sp|Q8BTJ4|ENPP4_MOUSE Bis(5'-adenosyl)-triphosphatase enpp4 OS=Mus musculus OX=10090 GN=Enpp4 PE=1 SV=1	Enpp4	-0.279789	0.00484874	0.0392855	6.46093e+06	6.25386e+06	6.44102e+06	5.86762e+06	5.69759e+06	6.01189e+06
sp|Q8VDI7|UBAC1_MOUSE Ubiquitin-associated domain-containing protein 1 OS=Mus musculus OX=10090 GN=Ubac1 PE=1 SV=2	Ubac1	-0.279897	0.00667394	0.0484069	6.02211e+06	6.12026e+06	6.03221e+06	5.495e+06	5.77646e+06	5.34136e+06
sp|P99029|PRDX5_MOUSE Peroxiredoxin-5, mitochondrial OS=Mus musculus OX=10090 GN=Prdx5 PE=1 SV=2	Prdx5	-0.281678	0.00430104	0.0360541	160288399	1.64571e+08	1.62545e+08	1.47982e+08	1.51356e+08	1.38689e+08
sp|Q8R3F9|STPAP_MOUSE Speckle targeted PIP5K1A-regulated poly(A) polymerase OS=Mus musculus OX=10090 GN=Tut1 PE=1 SV=1	Tut1	-0.282999	0.00466453	0.0383336	996451	984752	988486	940773	888691	899525
sp|Q91VS7|MGST1_MOUSE Microsomal glutathione S-transferase 1 OS=Mus musculus OX=10090 GN=Mgst1 PE=1 SV=3	Mgst1	-0.283081	0.00230714	0.0241282	996673	1.02721e+06	1.01661e+06	919167	945382	925095
sp|Q80V53|CHSTE_MOUSE Carbohydrate sulfotransferase 14 OS=Mus musculus OX=10090 GN=Chst14 PE=2 SV=2	Chst14	-0.285322	0.00545832	0.0426113	2.2528e+06	2.19668e+06	2.27417e+06	2.04846e+06	2.01096e+06	2.12122e+06
sp|P05063|ALDOC_MOUSE Fructose-bisphosphate aldolase C OS=Mus musculus OX=10090 GN=Aldoc PE=1 SV=4	Aldoc	-0.285818	0.0062689	0.0465546	1.52311e+06	1.50271e+06	1.57003e+06	1.38073e+06	1.38473e+06	1.45187e+06
sp|P09671|SODM_MOUSE Superoxide dismutase [Mn], mitochondrial OS=Mus musculus OX=10090 GN=Sod2 PE=1 SV=3	Sod2	-0.286511	0.00310222	0.0292229	5.32043e+07	5.29612e+07	5.52923e+07	4.69648e+07	5.01448e+07	4.83595e+07
sp|Q8VCM5|MUL1_MOUSE Mitochondrial ubiquitin ligase activator of NFKB 1 OS=Mus musculus OX=10090 GN=Mul1 PE=1 SV=2	Mul1	-0.28699	0.00331535	0.0305808	603149	622247	620020	563470	537484	572194
sp|Q9JJ00|PLS1_MOUSE Phospholipid scramblase 1 OS=Mus musculus OX=10090 GN=Plscr1 PE=1 SV=1	Plscr1	-0.287091	0.00694517	0.0495164	2.18565e+06	2.14404e+06	2.10885e+06	1.94842e+06	1.76428e+06	1.98629e+06
sp|Q99KQ4|NAMPT_MOUSE Nicotinamide phosphoribosyltransferase OS=Mus musculus OX=10090 GN=Nampt PE=1 SV=1	Nampt	-0.287111	0.00288862	0.0280824	2.21775e+07	2.14812e+07	2.24897e+07	2.04372e+07	2.00253e+07	2.0154e+07
sp|Q9D883|U2AF1_MOUSE Splicing factor U2AF 35 kDa subunit OS=Mus musculus OX=10090 GN=U2af1 PE=1 SV=4	U2af1	-0.287908	0.00469694	0.0385579	1.16239e+07	1.13993e+07	1.16612e+07	1.09559e+07	1.05605e+07	1.05432e+07
sp|Q61735|CD47_MOUSE Leukocyte surface antigen CD47 OS=Mus musculus OX=10090 GN=Cd47 PE=1 SV=2	Cd47	-0.289715	0.00348218	0.0316165	1.82814e+07	1.7181e+07	1.75756e+07	1.59581e+07	1.6351e+07	1.54584e+07
sp|P70677|CASP3_MOUSE Caspase-3 OS=Mus musculus OX=10090 GN=Casp3 PE=1 SV=1	Casp3	-0.29123	0.00166097	0.0190518	2.19166e+07	2.15583e+07	2.26686e+07	1.98895e+07	2.00195e+07	1.88754e+07
sp|Q9CRB8|MTFP1_MOUSE Mitochondrial fission process protein 1 OS=Mus musculus OX=10090 GN=Mtfp1 PE=1 SV=1	Mtfp1	-0.291338	0.00321384	0.030049	432043	442064	461066	409648	386864	401163
sp|P97355|SPSY_MOUSE Spermine synthase OS=Mus musculus OX=10090 GN=Sms PE=1 SV=1	Sms	-0.291939	0.00495957	0.0399222	2.08437e+07	2.17753e+07	2.13047e+07	1.89923e+07	2.00927e+07	1.93297e+07
sp|Q8VHG2|AMOT_MOUSE Angiomotin OS=Mus musculus OX=10090 GN=Amot PE=1 SV=3	Amot	-0.292042	0.000617866	0.00966025	9.40096e+06	9.3532e+06	9.53483e+06	8.6129e+06	8.42528e+06	8.52916e+06
sp|P97742|CPT1A_MOUSE Carnitine O-palmitoyltransferase 1, liver isoform OS=Mus musculus OX=10090 GN=Cpt1a PE=1 SV=4	Cpt1a	-0.294458	0.00092745	0.0124808	1.61469e+07	1.58788e+07	1.63812e+07	1.45466e+07	1.46378e+07	1.47599e+07
sp|Q8BKN5|GCP5_MOUSE Gamma-tubulin complex component 5 OS=Mus musculus OX=10090 GN=Tubgcp5 PE=2 SV=2	Tubgcp5	-0.294837	0.000776751	0.0108601	289040	281461	285754	260305	259013	258018
sp|Q9CXI0|COQ5_MOUSE 2-methoxy-6-polyprenyl-1,4-benzoquinol methylase, mitochondrial OS=Mus musculus OX=10090 GN=Coq5 PE=1 SV=2	Coq5	-0.295177	0.00447985	0.0372629	4.57279e+06	4.66807e+06	4.78285e+06	4.23075e+06	4.39816e+06	4.15805e+06
sp|Q8CFX1|G6PE_MOUSE GDH/6PGL endoplasmic bifunctional protein OS=Mus musculus OX=10090 GN=H6pd PE=1 SV=2	H6pd	-0.295743	0.00547262	0.0426113	1.1152e+07	1.13745e+07	1.12711e+07	1.02133e+07	1.01443e+07	1.07288e+07
sp|Q9JJX6|P2RX4_MOUSE P2X purinoceptor 4 OS=Mus musculus OX=10090 GN=P2rx4 PE=1 SV=1	P2rx4	-0.297317	0.00377137	0.0332022	3.64354e+06	3.5825e+06	3.69541e+06	3.29985e+06	3.2846e+06	3.43382e+06
sp|Q9QXL2|KI21A_MOUSE Kinesin-like protein KIF21A OS=Mus musculus OX=10090 GN=Kif21a PE=1 SV=2	Kif21a	-0.297426	0.00542156	0.0425592	650416	685717	696738	586919	621011	622172
sp|P99028|QCR6_MOUSE Cytochrome b-c1 complex subunit 6, mitochondrial OS=Mus musculus OX=10090 GN=Uqcrh PE=1 SV=2	Uqcrh	-0.29759	0.00133722	0.0159806	2.29628e+07	2.32786e+07	2.28255e+07	2.07925e+07	2.07949e+07	2.13822e+07
sp|Q5NCS9|MID49_MOUSE Mitochondrial dynamics protein MID49 OS=Mus musculus OX=10090 GN=Mief2 PE=1 SV=1	Mief2	-0.298396	0.00262571	0.0261738	1.05868e+06	1.16253e+06	1.0658e+06	962129	968967	964917
sp|Q9EQJ9|MAGI3_MOUSE Membrane-associated guanylate kinase, WW and PDZ domain-containing protein 3 OS=Mus musculus OX=10090 GN=Magi3 PE=1 SV=2	Magi3	-0.299197	0.000636801	0.00975393	5.68371e+06	5.67344e+06	5.70369e+06	5.14435e+06	4.95091e+06	5.17294e+06
sp|Q6RUT7|CSMT1_MOUSE Protein CCSMST1 OS=Mus musculus OX=10090 GN=Ccsmst1 PE=1 SV=1	Ccsmst1	-0.300109	0.00691088	0.0493871	867366	838177	793735	758407	754439	758715
sp|G5E8K5|ANK3_MOUSE Ankyrin-3 OS=Mus musculus OX=10090 GN=Ank3 PE=1 SV=1	Ank3	-0.30038	0.00116933	0.0146994	1.77941e+07	1.71007e+07	1.75293e+07	1.58016e+07	1.58596e+07	1.59435e+07
sp|Q61147|CERU_MOUSE Ceruloplasmin OS=Mus musculus OX=10090 GN=Cp PE=1 SV=2	Cp	-0.300463	0.000454464	0.00782464	2.65386e+07	2.6641e+07	2.66595e+07	2.41027e+07	2.41924e+07	2.3657e+07
sp|Q9D880|TIM50_MOUSE Mitochondrial import inner membrane translocase subunit TIM50 OS=Mus musculus OX=10090 GN=Timm50 PE=1 SV=1	Timm50	-0.300617	0.00201313	0.0218917	2.84362e+07	2.91038e+07	2.90202e+07	2.66262e+07	2.62539e+07	2.49798e+07
sp|Q9D8B7|JAM3_MOUSE Junctional adhesion molecule C OS=Mus musculus OX=10090 GN=Jam3 PE=1 SV=2	Jam3	-0.300705	0.00280763	0.027514	426494	441075	443691	391558	399018	406737
sp|Q4VBD9|GZF1_MOUSE GDNF-inducible zinc finger protein 1 OS=Mus musculus OX=10090 GN=Gzf1 PE=1 SV=2	Gzf1	-0.301184	0.000632431	0.00974642	248486	254862	245701	223383	225770	224757
sp|P46414|CDN1B_MOUSE Cyclin-dependent kinase inhibitor 1B OS=Mus musculus OX=10090 GN=Cdkn1b PE=1 SV=2	Cdkn1b	-0.301723	0.00524558	0.0417431	3.8609e+06	4.13686e+06	3.87576e+06	3.50501e+06	3.68465e+06	3.47397e+06
sp|P29594|CASP2_MOUSE Caspase-2 OS=Mus musculus OX=10090 GN=Casp2 PE=1 SV=5	Casp2	-0.302328	0.00710631	0.0500496	185538	197619	199023	179016	178680	172766
sp|Q9EPK6|SIL1_MOUSE Nucleotide exchange factor SIL1 OS=Mus musculus OX=10090 GN=Sil1 PE=1 SV=2	Sil1	-0.304733	0.00246527	0.025208	5.28622e+06	5.04268e+06	5.24065e+06	4.71686e+06	4.73459e+06	4.77582e+06
sp|O70250|PGAM2_MOUSE Phosphoglycerate mutase 2 OS=Mus musculus OX=10090 GN=Pgam2 PE=1 SV=3	Pgam2	-0.305426	0.00235464	0.0244752	1.13822e+08	1.09508e+08	1.1371e+08	101356559	1.02706e+08	103917345
sp|Q8C3B8|RFT1_MOUSE Protein RFT1 homolog OS=Mus musculus OX=10090 GN=Rft1 PE=2 SV=2	Rft1	-0.307575	0.00126706	0.0153761	1.96435e+06	2.0189e+06	1.92191e+06	1.74154e+06	1.77299e+06	1.79743e+06
sp|O88512|AP1G2_MOUSE AP-1 complex subunit gamma-like 2 OS=Mus musculus OX=10090 GN=Ap1g2 PE=1 SV=2	Ap1g2	-0.308134	0.000489852	0.00814531	3.45473e+06	3.44506e+06	3.54949e+06	3.15097e+06	3.11759e+06	3.10446e+06
sp|Q9EQP2|EHD4_MOUSE EH domain-containing protein 4 OS=Mus musculus OX=10090 GN=Ehd4 PE=1 SV=1	Ehd4	-0.309598	0.000522737	0.00855289	1.0307e+08	1.03594e+08	1.04969e+08	9.34385e+07	9.43706e+07	9.08527e+07
sp|Q9D6K7|TTC33_MOUSE Tetratricopeptide repeat protein 33 OS=Mus musculus OX=10090 GN=Ttc33 PE=1 SV=1	Ttc33	-0.310025	0.00330419	0.0305428	4.8798e+06	4.71868e+06	4.8625e+06	4.38521e+06	4.3021e+06	4.51874e+06
sp|Q9DAX2|PLPP2_MOUSE Phospholipid phosphatase 2 OS=Mus musculus OX=10090 GN=Plpp2 PE=1 SV=1	Plpp2	-0.311177	0.00242255	0.0250087	674527	690170	664375	608085	599132	631089
sp|Q80X71|T106B_MOUSE Transmembrane protein 106B OS=Mus musculus OX=10090 GN=Tmem106b PE=1 SV=1	Tmem106b	-0.311248	0.00153969	0.0178844	1.27938e+07	13721023	1.29786e+07	1.10895e+07	1.16999e+07	1.17708e+07
sp|Q9JL61|RFX5_MOUSE DNA-binding protein Rfx5 OS=Mus musculus OX=10090 GN=Rfx5 PE=1 SV=2	Rfx5	-0.312493	0.000356383	0.00678565	214919	222033	215269	193979	190768	194627
sp|O35969|GAMT_MOUSE Guanidinoacetate N-methyltransferase OS=Mus musculus OX=10090 GN=Gamt PE=1 SV=1	Gamt	-0.313615	0.00534707	0.0421943	7.53006e+07	7.89079e+07	8.15729e+07	7.10775e+07	7.23729e+07	7.05316e+07
sp|Q6P5F7|TTYH3_MOUSE Protein tweety homolog 3 OS=Mus musculus OX=10090 GN=Ttyh3 PE=1 SV=1	Ttyh3	-0.314227	0.00397549	0.0343164	1.8301e+06	2.02308e+06	1.90525e+06	1.72057e+06	1.71583e+06	1.69413e+06
sp|P58801|RIPK2_MOUSE Receptor-interacting serine/threonine-protein kinase 2 OS=Mus musculus OX=10090 GN=Ripk2 PE=1 SV=1	Ripk2	-0.31449	0.0017291	0.0195947	2.96622e+06	3.0016e+06	2.8582e+06	2.68461e+06	2.66186e+06	2.67109e+06
sp|Q8C172|CERS6_MOUSE Ceramide synthase 6 OS=Mus musculus OX=10090 GN=Cers6 PE=1 SV=1	Cers6	-0.315373	0.000353086	0.00677063	7.70048e+06	7.63776e+06	7.79801e+06	6.88777e+06	6.93227e+06	6.95142e+06
sp|P97857|ATS1_MOUSE A disintegrin and metalloproteinase with thrombospondin motifs 1 OS=Mus musculus OX=10090 GN=Adamts1 PE=1 SV=4	Adamts1	-0.315804	0.000734887	0.0105689	2.67242e+06	2.79454e+06	2.64593e+06	2.34807e+06	2.42281e+06	2.40547e+06
sp|Q8CIF4|BTD_MOUSE Biotinidase OS=Mus musculus OX=10090 GN=Btd PE=1 SV=2	Btd	-0.315846	0.00244021	0.0251087	1.6705e+06	1.7105e+06	1.72931e+06	1.52876e+06	1.53962e+06	1.59147e+06
sp|O88667|RAD_MOUSE GTP-binding protein RAD OS=Mus musculus OX=10090 GN=Rrad PE=1 SV=1	Rrad	-0.316127	0.00130406	0.0157725	1.80944e+06	1.79085e+06	1.88206e+06	1.6721e+06	1.62852e+06	1.62219e+06
sp|O35215|DOPD_MOUSE D-dopachrome decarboxylase OS=Mus musculus OX=10090 GN=Ddt PE=1 SV=3	Ddt	-0.317942	0.00692048	0.0493871	5.30293e+07	4.98117e+07	5.13957e+07	4.84667e+07	4.58172e+07	4.62287e+07
sp|Q9CR50|ZN363_MOUSE RING finger and CHY zinc finger domain-containing protein 1 OS=Mus musculus OX=10090 GN=Rchy1 PE=1 SV=1	Rchy1	-0.318498	0.000619265	0.00966207	3.50065e+06	3.5169e+06	3.51977e+06	3.16276e+06	3.21971e+06	3.10022e+06
sp|Q80XD1|CHIO_MOUSE Beta-chimaerin OS=Mus musculus OX=10090 GN=Chn2 PE=1 SV=2	Chn2	-0.319054	0.00710066	0.0500496	618306	686281	635425	571332	588416	528488
sp|Q9D0C4|TRM5_MOUSE tRNA (guanine(37)-N1)-methyltransferase OS=Mus musculus OX=10090 GN=Trmt5 PE=1 SV=1	Trmt5	-0.32173	0.00363139	0.0323095	5.10454e+06	5.28125e+06	5.28401e+06	4.72446e+06	4.74432e+06	4.90342e+06
sp|Q91WD5|NDUS2_MOUSE NADH dehydrogenase [ubiquinone] iron-sulfur protein 2, mitochondrial OS=Mus musculus OX=10090 GN=Ndufs2 PE=1 SV=1	Ndufs2	-0.322705	0.00122896	0.0151224	3.54688e+07	3.46101e+07	3.55752e+07	3.18525e+07	3.16117e+07	3.25195e+07
sp|P98192|GNPAT_MOUSE Dihydroxyacetone phosphate acyltransferase OS=Mus musculus OX=10090 GN=Gnpat PE=1 SV=1	Gnpat	-0.323274	0.00289544	0.0280824	1.03149e+07	1.03919e+07	1.00618e+07	9.26146e+06	9.61959e+06	9.16116e+06
sp|Q5FWI3|CEIP2_MOUSE Cell surface hyaluronidase OS=Mus musculus OX=10090 GN=Cemip2 PE=1 SV=1	Cemip2	-0.323571	0.00056737	0.00911663	1.19178e+07	1.22858e+07	1.21988e+07	1.09518e+07	1.09831e+07	1.07752e+07
sp|P50172|DHI1_MOUSE Corticosteroid 11-beta-dehydrogenase isozyme 1 OS=Mus musculus OX=10090 GN=Hsd11b1 PE=1 SV=3	Hsd11b1	-0.324033	0.00419671	0.0354954	3.83157e+06	3.63786e+06	3.97757e+06	3.39712e+06	3.43938e+06	3.45519e+06
sp|P43023|CX6A2_MOUSE Cytochrome c oxidase subunit 6A2, mitochondrial OS=Mus musculus OX=10090 GN=Cox6a2 PE=1 SV=2	Cox6a2	-0.324552	0.00417064	0.0354247	857548	816163	848022	761090	729669	783185
sp|Q62181|SEM3C_MOUSE Semaphorin-3C OS=Mus musculus OX=10090 GN=Sema3c PE=1 SV=2	Sema3c	-0.324669	0.000710961	0.0103833	127841	124422	124060	111663	114403	109181
sp|Q66JX5|FR1OP_MOUSE FGFR1 oncogene partner OS=Mus musculus OX=10090 GN=Fgfr1op PE=1 SV=1	Fgfr1op	-0.325752	0.00112581	0.0142937	798816	840045	807525	716964	724454	743939
sp|P53762|ARNT_MOUSE Aryl hydrocarbon receptor nuclear translocator OS=Mus musculus OX=10090 GN=Arnt PE=1 SV=3	Arnt	-0.325875	0.000685375	0.0101274	1.48207e+06	1.46287e+06	1.49806e+06	1.32955e+06	1.2707e+06	1.34036e+06
sp|Q9QUJ7|ACSL4_MOUSE Long-chain-fatty-acid--CoA ligase 4 OS=Mus musculus OX=10090 GN=Acsl4 PE=1 SV=2	Acsl4	-0.32843	0.0051052	0.0407983	4.88229e+07	5.08484e+07	5.23574e+07	4.55769e+07	4.719e+07	4.5176e+07
sp|Q80W14|PR40B_MOUSE Pre-mRNA-processing factor 40 homolog B OS=Mus musculus OX=10090 GN=Prpf40b PE=1 SV=2	Prpf40b	-0.331815	0.00112855	0.0142937	3.14561e+06	3.07912e+06	2.97617e+06	2.75679e+06	2.74177e+06	2.76994e+06
sp|Q60716|P4HA2_MOUSE Prolyl 4-hydroxylase subunit alpha-2 OS=Mus musculus OX=10090 GN=P4ha2 PE=1 SV=1	P4ha2	-0.332853	0.000293788	0.00601518	2.88553e+07	2.87985e+07	2.98479e+07	2.58257e+07	2.59873e+07	2.55811e+07
sp|P97443|SMYD1_MOUSE Histone-lysine N-methyltransferase Smyd1 OS=Mus musculus OX=10090 GN=Smyd1 PE=1 SV=3	Smyd1	-0.335986	0.00386106	0.0336414	2.21574e+07	2.30067e+07	2.23483e+07	1.99811e+07	2.12011e+07	1.99073e+07
sp|Q9D0T2|DUS12_MOUSE Dual specificity protein phosphatase 12 OS=Mus musculus OX=10090 GN=Dusp12 PE=2 SV=1	Dusp12	-0.336052	0.000701115	0.0103075	838917	855610	888076	763471	764963	769013
sp|P46412|GPX3_MOUSE Glutathione peroxidase 3 OS=Mus musculus OX=10090 GN=Gpx3 PE=1 SV=2	Gpx3	-0.338354	0.000590375	0.0093812	981438	950992	941711	867277	847084	849587
sp|Q6GQT1|A2MG_MOUSE Alpha-2-macroglobulin-P OS=Mus musculus OX=10090 GN=A2m PE=2 SV=2	A2m	-0.338944	0.00203088	0.0220211	8.54829e+06	8.43299e+06	8.23763e+06	7.63655e+06	6.98737e+06	7.5323e+06
sp|Q8CIV2|MBRL_MOUSE Membralin OS=Mus musculus OX=10090 GN=Tmem259 PE=1 SV=2	Tmem259	-0.340768	0.00598764	0.0452977	2.20029e+06	2.52152e+06	2.23805e+06	1.9978e+06	2.05882e+06	1.92816e+06
sp|P70699|LYAG_MOUSE Lysosomal alpha-glucosidase OS=Mus musculus OX=10090 GN=Gaa PE=1 SV=2	Gaa	-0.341475	0.00174184	0.0196514	3.65946e+07	3.87374e+07	3.84212e+07	3.43581e+07	3.42887e+07	3.39725e+07
sp|P47931|FST_MOUSE Follistatin OS=Mus musculus OX=10090 GN=Fst PE=2 SV=1	Fst	-0.34465	0.000443807	0.00772409	1.00377e+07	1.01701e+07	1.03655e+07	9.06666e+06	9.1913e+06	8.82603e+06
sp|Q02853|MMP11_MOUSE Stromelysin-3 OS=Mus musculus OX=10090 GN=Mmp11 PE=1 SV=2	Mmp11	-0.344938	0.00209922	0.0225996	264894	245108	254040	221153	226454	230936
sp|Q8R323|RFC3_MOUSE Replication factor C subunit 3 OS=Mus musculus OX=10090 GN=Rfc3 PE=1 SV=1	Rfc3	-0.347577	0.00310214	0.0292229	1.63115e+06	1.69641e+06	1.65254e+06	1.46627e+06	1.4718e+06	1.55718e+06
sp|Q91XL3|UXS1_MOUSE UDP-glucuronic acid decarboxylase 1 OS=Mus musculus OX=10090 GN=Uxs1 PE=1 SV=1	Uxs1	-0.348729	0.00292981	0.0281621	3.94329e+06	3.81888e+06	3.95478e+06	3.51066e+06	3.46097e+06	3.65728e+06
sp|Q8CC21|TTC19_MOUSE Tetratricopeptide repeat protein 19, mitochondrial OS=Mus musculus OX=10090 GN=Ttc19 PE=1 SV=1	Ttc19	-0.349098	0.00330719	0.0305428	4.54455e+06	4.2993e+06	4.49203e+06	3.9987e+06	3.96346e+06	4.12998e+06
sp|Q9D1L0|CHCH2_MOUSE Coiled-coil-helix-coiled-coil-helix domain-containing protein 2 OS=Mus musculus OX=10090 GN=Chchd2 PE=2 SV=1	Chchd2	-0.349324	0.00389966	0.0338473	6.12615e+06	6.68402e+06	6.48028e+06	5.76816e+06	5.69244e+06	5.84657e+06
sp|Q6PIJ4|NFRKB_MOUSE Nuclear factor related to kappa-B-binding protein OS=Mus musculus OX=10090 GN=Nfrkb PE=1 SV=1	Nfrkb	-0.349848	0.00684003	0.0491387	700789	743701	674421	607929	653082	623671
sp|Q8BSF4|PISD_MOUSE Phosphatidylserine decarboxylase proenzyme, mitochondrial OS=Mus musculus OX=10090 GN=Pisd PE=2 SV=1	Pisd	-0.350592	0.00212394	0.0228025	7.42477e+06	7.228e+06	7.33835e+06	6.4874e+06	6.52918e+06	6.85666e+06
sp|Q6ZPE2|MTMR5_MOUSE Myotubularin-related protein 5 OS=Mus musculus OX=10090 GN=Sbf1 PE=1 SV=2	Sbf1	-0.351876	0.00295914	0.0283355	2.33389e+07	2.09975e+07	2.15342e+07	1.89756e+07	1.91515e+07	1.95854e+07
sp|Q9D0U6|MAF1_MOUSE Repressor of RNA polymerase III transcription MAF1 homolog OS=Mus musculus OX=10090 GN=Maf1 PE=2 SV=1	Maf1	-0.352094	0.00131953	0.0158344	852750	827360	866580	758341	779511	755850
sp|Q8K007|SULF1_MOUSE Extracellular sulfatase Sulf-1 OS=Mus musculus OX=10090 GN=Sulf1 PE=2 SV=1	Sulf1	-0.353053	0.000348236	0.00672899	6.07816e+06	6.33842e+06	6.08733e+06	5.50192e+06	5.41167e+06	5.32393e+06
sp|Q9CXR1|DHRS7_MOUSE Dehydrogenase/reductase SDR family member 7 OS=Mus musculus OX=10090 GN=Dhrs7 PE=1 SV=2	Dhrs7	-0.353097	0.000545032	0.00884882	4.97011e+06	4.88548e+06	5.12961e+06	4.41839e+06	4.46548e+06	4.26356e+06
sp|Q91X52|DCXR_MOUSE L-xylulose reductase OS=Mus musculus OX=10090 GN=Dcxr PE=1 SV=2	Dcxr	-0.354925	0.00245553	0.0251425	425123	403391	429611	381982	361482	377701
sp|Q61321|SIX4_MOUSE Homeobox protein SIX4 OS=Mus musculus OX=10090 GN=Six4 PE=1 SV=1	Six4	-0.355883	0.00194474	0.0212708	1.08031e+06	1.05528e+06	1.12347e+06	934120	959498	995266
sp|P15116|CADH2_MOUSE Cadherin-2 OS=Mus musculus OX=10090 GN=Cdh2 PE=1 SV=2	Cdh2	-0.356115	0.00119674	0.0149315	2.18182e+07	2.0706e+07	2.17198e+07	1.93111e+07	1.86705e+07	1.92893e+07
sp|Q8K2C6|SIR5_MOUSE NAD-dependent protein deacylase sirtuin-5, mitochondrial OS=Mus musculus OX=10090 GN=Sirt5 PE=1 SV=1	Sirt5	-0.356858	0.00143491	0.0168977	2.2983e+06	2.32608e+06	2.25912e+06	2.03599e+06	2.04061e+06	2.13023e+06
sp|O70622|RTN2_MOUSE Reticulon-2 OS=Mus musculus OX=10090 GN=Rtn2 PE=1 SV=1	Rtn2	-0.357065	0.00228855	0.0240222	5.14284e+06	5.12192e+06	4.93178e+06	4.49203e+06	4.70533e+06	4.54733e+06
sp|P06795|MDR1B_MOUSE Multidrug resistance protein 1B OS=Mus musculus OX=10090 GN=Abcb1b PE=1 SV=1	Abcb1b	-0.357698	0.0035995	0.0321396	558707	518070	535014	474895	451761	492959
sp|O35177|CASL_MOUSE Enhancer of filamentation 1 OS=Mus musculus OX=10090 GN=Nedd9 PE=1 SV=2	Nedd9	-0.358391	0.000230315	0.00522787	88378.4	91560.1	89617.9	79529.1	77473.7	79593.5
sp|Q8CFG0|SULF2_MOUSE Extracellular sulfatase Sulf-2 OS=Mus musculus OX=10090 GN=Sulf2 PE=2 SV=2	Sulf2	-0.361095	0.00187646	0.0207908	587517	559452	537165	500913	491417	496024
sp|Q8K1H7|T11L2_MOUSE T-complex protein 11-like protein 2 OS=Mus musculus OX=10090 GN=Tcp11l2 PE=1 SV=1	Tcp11l2	-0.361181	0.00131275	0.0158034	2.28147e+06	2.40543e+06	2.35044e+06	2.0839e+06	2.14719e+06	2.07952e+06
sp|Q8BFX3|KCTD3_MOUSE BTB/POZ domain-containing protein KCTD3 OS=Mus musculus OX=10090 GN=Kctd3 PE=1 SV=1	Kctd3	-0.36373	0.00243803	0.0251087	1.64994e+06	1.68381e+06	1.85871e+06	1.43546e+06	1.4916e+06	1.51142e+06
sp|Q3U962|CO5A2_MOUSE Collagen alpha-2(V) chain OS=Mus musculus OX=10090 GN=Col5a2 PE=1 SV=1	Col5a2	-0.364749	0.000278456	0.00591112	1.39665e+07	1.46199e+07	1.40984e+07	1.24848e+07	1.21255e+07	1.25575e+07
sp|P42227|STAT3_MOUSE Signal transducer and activator of transcription 3 OS=Mus musculus OX=10090 GN=Stat3 PE=1 SV=2	Stat3	-0.366077	0.000630606	0.00973822	3.88759e+07	4.03732e+07	3.94169e+07	3.489e+07	3.59941e+07	3.45024e+07
sp|Q60930|VDAC2_MOUSE Voltage-dependent anion-selective channel protein 2 OS=Mus musculus OX=10090 GN=Vdac2 PE=1 SV=2	Vdac2	-0.366173	0.00111795	0.0142937	4.53041e+07	4.27005e+07	4.25654e+07	3.86122e+07	3.77954e+07	3.54131e+07
sp|Q8BH86|GLUCM_MOUSE D-glutamate cyclase, mitochondrial OS=Mus musculus OX=10090 GN=Dglucy PE=1 SV=1	Dglucy	-0.366226	0.00177485	0.0199631	1.14414e+07	1.20275e+07	1.21012e+07	1.03842e+07	1.08173e+07	1.06457e+07
sp|P17809|GTR1_MOUSE Solute carrier family 2, facilitated glucose transporter member 1 OS=Mus musculus OX=10090 GN=Slc2a1 PE=1 SV=4	Slc2a1	-0.369082	0.00274825	0.0270954	1.4218e+07	1.29017e+07	1.27394e+07	1.16993e+07	1.14086e+07	1.06809e+07
sp|O89051|ITM2B_MOUSE Integral membrane protein 2B OS=Mus musculus OX=10090 GN=Itm2b PE=1 SV=1	Itm2b	-0.369527	0.00190627	0.0209718	1.21252e+07	1.2829e+07	1.27946e+07	1.1052e+07	1.13122e+07	1.14764e+07
sp|Q9CQV1|TIM16_MOUSE Mitochondrial import inner membrane translocase subunit TIM16 OS=Mus musculus OX=10090 GN=Pam16 PE=1 SV=1	Pam16	-0.372768	0.00660998	0.0480818	5.01061e+06	5.04241e+06	4.63249e+06	4.42528e+06	4.38819e+06	4.46725e+06
sp|Q5I043|UBP28_MOUSE Ubiquitin carboxyl-terminal hydrolase 28 OS=Mus musculus OX=10090 GN=Usp28 PE=1 SV=1	Usp28	-0.375348	0.000642574	0.0098019	1.07349e+07	1.1056e+07	1.11257e+07	9.75605e+06	9.9729e+06	9.5904e+06
sp|Q9WVL2|STAT2_MOUSE Signal transducer and activator of transcription 2 OS=Mus musculus OX=10090 GN=Stat2 PE=1 SV=1	Stat2	-0.375462	0.00075299	0.0106676	7.1953e+06	6.5994e+06	6.71651e+06	5.94757e+06	5.92659e+06	5.72139e+06
sp|Q9D1X0|NOL3_MOUSE Nucleolar protein 3 OS=Mus musculus OX=10090 GN=Nol3 PE=1 SV=1	Nol3	-0.377874	0.00032266	0.00639885	6.45453e+06	6.62019e+06	6.75436e+06	5.8468e+06	5.63855e+06	5.8369e+06
sp|Q3TEI4|CO039_MOUSE Uncharacterized protein C15orf39 homolog OS=Mus musculus OX=10090 PE=1 SV=2	NA	-0.380926	0.000591304	0.0093812	282524	304686	279677	249158	244881	248843
sp|Q07235|GDN_MOUSE Glia-derived nexin OS=Mus musculus OX=10090 GN=Serpine2 PE=1 SV=2	Serpine2	-0.380959	0.00140483	0.0165937	1.10957e+06	1.13222e+06	1.20966e+06	997228	953738	1.02152e+06
sp|Q5SX40|MYH1_MOUSE Myosin-1 OS=Mus musculus OX=10090 GN=Myh1 PE=1 SV=1	Myh1	-0.382015	0.00373957	0.0330576	5.2117e+08	4.84344e+08	5.07797e+08	4.5801e+08	4.47098e+08	4.12708e+08
sp|Q4VBF2|R3HD4_MOUSE R3H domain-containing protein 4 OS=Mus musculus OX=10090 GN=R3hdm4 PE=2 SV=1	R3hdm4	-0.382273	0.00260054	0.026073	358307	392170	369697	310232	325478	336769
sp|P05201|AATC_MOUSE Aspartate aminotransferase, cytoplasmic OS=Mus musculus OX=10090 GN=Got1 PE=1 SV=3	Got1	-0.384141	0.000357281	0.00678565	7.98678e+07	7.93134e+07	8.07594e+07	7.02711e+07	7.21535e+07	6.82954e+07
sp|Q01149|CO1A2_MOUSE Collagen alpha-2(I) chain OS=Mus musculus OX=10090 GN=Col1a2 PE=1 SV=2	Col1a2	-0.389557	0.00161261	0.018582	2.08264e+07	2.11557e+07	2.0101e+07	1.82909e+07	1.70904e+07	1.86764e+07
sp|O08538|ANGP1_MOUSE Angiopoietin-1 OS=Mus musculus OX=10090 GN=Angpt1 PE=1 SV=2	Angpt1	-0.389821	0.000305042	0.00615113	1.57157e+06	1.55736e+06	1.57657e+06	1.41066e+06	1.38012e+06	1.33726e+06
sp|Q8BUZ1|ABRA_MOUSE Actin-binding Rho-activating protein OS=Mus musculus OX=10090 GN=Abra PE=1 SV=1	Abra	-0.391879	0.00470819	0.0386082	2.63868e+06	2.86872e+06	2.85823e+06	2.41483e+06	2.53349e+06	2.50831e+06
sp|Q5SQX6|CYFP2_MOUSE Cytoplasmic FMR1-interacting protein 2 OS=Mus musculus OX=10090 GN=Cyfip2 PE=1 SV=2	Cyfip2	-0.394507	0.000474774	0.00803879	236198	251073	238224	206804	214611	208877
sp|Q8CGB3|UACA_MOUSE Uveal autoantigen with coiled-coil domains and ankyrin repeats OS=Mus musculus OX=10090 GN=Uaca PE=1 SV=2	Uaca	-0.394557	0.000314919	0.00630845	1.21641e+07	1.26135e+07	1.22997e+07	1.0709e+07	1.11011e+07	1.07843e+07
sp|A6X919|D19L1_MOUSE Probable C-mannosyltransferase DPY19L1 OS=Mus musculus OX=10090 GN=Dpy19l1 PE=1 SV=1	Dpy19l1	-0.394763	0.000295019	0.00601518	3.21861e+06	3.23042e+06	3.25833e+06	2.92634e+06	2.79553e+06	2.83222e+06
sp|Q8BFP9|PDK1_MOUSE [Pyruvate dehydrogenase (acetyl-transferring)] kinase isozyme 1, mitochondrial OS=Mus musculus OX=10090 GN=Pdk1 PE=1 SV=2	Pdk1	-0.394789	0.00262231	0.0261738	8.46162e+06	7.77422e+06	8.34169e+06	7.35197e+06	7.15669e+06	7.31337e+06
sp|P97797|SHPS1_MOUSE Tyrosine-protein phosphatase non-receptor type substrate 1 OS=Mus musculus OX=10090 GN=Sirpa PE=1 SV=1	Sirpa	-0.395641	0.000242643	0.00539397	3.81824e+06	4.00041e+06	3.87653e+06	3.39769e+06	3.36545e+06	3.45261e+06
sp|Q7TQJ8|WTIP_MOUSE Wilms tumor protein 1-interacting protein OS=Mus musculus OX=10090 GN=Wtip PE=1 SV=1	Wtip	-0.396282	0.00607331	0.0455882	375372	395947	403028	335227	346964	365691
sp|Q9D7J9|ECHD3_MOUSE Enoyl-CoA hydratase domain-containing protein 3, mitochondrial OS=Mus musculus OX=10090 GN=Echdc3 PE=1 SV=1	Echdc3	-0.396551	0.000339983	0.00663759	1.27453e+06	1.30469e+06	1.361e+06	1.14318e+06	1.13889e+06	1.14546e+06
sp|Q9Z0E6|GBP2_MOUSE Guanylate-binding protein 2 OS=Mus musculus OX=10090 GN=Gbp2 PE=1 SV=1	Gbp2	-0.396694	0.000262517	0.00568485	1.92957e+06	1.88373e+06	1.95608e+06	1.71634e+06	1.69063e+06	1.66802e+06
sp|Q61982|NOTC3_MOUSE Neurogenic locus notch homolog protein 3 OS=Mus musculus OX=10090 GN=Notch3 PE=1 SV=1	Notch3	-0.398138	0.000671686	0.0100633	7.51136e+06	7.60412e+06	7.78793e+06	6.65929e+06	6.45765e+06	6.91783e+06
sp|Q8C6G1|CF410_MOUSE Cilia- and flagella-associated protein 410 OS=Mus musculus OX=10090 GN=Cfap410 PE=1 SV=1	Cfap410	-0.398327	0.00547845	0.0426113	363664	392367	392482	343593	334010	352532
sp|Q9R0Y5|KAD1_MOUSE Adenylate kinase isoenzyme 1 OS=Mus musculus OX=10090 GN=Ak1 PE=1 SV=1	Ak1	-0.40125	0.000676016	0.010088	1.96237e+08	2.02329e+08	2.03931e+08	1.77006e+08	1.82588e+08	1.74004e+08
sp|P28650|PURA1_MOUSE Adenylosuccinate synthetase isozyme 1 OS=Mus musculus OX=10090 GN=Adssl1 PE=1 SV=2	Adssl1	-0.401499	0.000367377	0.00690081	9.21593e+07	9.2668e+07	9.08926e+07	8.0943e+07	8.06179e+07	7.54109e+07
sp|Q9WV84|NDKM_MOUSE Nucleoside diphosphate kinase, mitochondrial OS=Mus musculus OX=10090 GN=Nme4 PE=1 SV=1	Nme4	-0.401691	0.00383272	0.0335463	1.8161e+06	1.81395e+06	1.7749e+06	1.58668e+06	1.54656e+06	1.69678e+06
sp|P21995|EMB_MOUSE Embigin OS=Mus musculus OX=10090 GN=Emb PE=1 SV=2	Emb	-0.40546	0.000405086	0.00723395	4.03856e+06	3.968e+06	4.20128e+06	3.52814e+06	3.60574e+06	3.43122e+06
sp|Q9D0F9|PGM1_MOUSE Phosphoglucomutase-1 OS=Mus musculus OX=10090 GN=Pgm1 PE=1 SV=4	Pgm1	-0.406146	0.00159143	0.018366	1.00319e+08	1.02951e+08	102342700	8.93876e+07	9.35147e+07	8.50911e+07
sp|Q8R1S4|MTSS1_MOUSE Metastasis suppressor protein 1 OS=Mus musculus OX=10090 GN=Mtss1 PE=1 SV=1	Mtss1	-0.407682	0.0009957	0.0130271	852280	907398	899870	785556	763418	794103
sp|Q8R0A7|K0513_MOUSE Uncharacterized protein KIAA0513 OS=Mus musculus OX=10090 GN=Kiaa0513 PE=1 SV=1	Kiaa0513	-0.408779	0.000862123	0.0117791	6.67611e+06	6.87592e+06	7.04305e+06	6.00026e+06	6.23519e+06	5.95213e+06
sp|Q61738|ITA7_MOUSE Integrin alpha-7 OS=Mus musculus OX=10090 GN=Itga7 PE=1 SV=3	Itga7	-0.410415	0.00374179	0.0330576	1.31233e+08	1.32365e+08	1.32737e+08	1.15445e+08	1.24045e+08	1.11098e+08
sp|Q9ES70|NEK6_MOUSE Serine/threonine-protein kinase Nek6 OS=Mus musculus OX=10090 GN=Nek6 PE=1 SV=1	Nek6	-0.410901	0.00177093	0.0199488	1.5318e+06	1.48503e+06	1.67025e+06	1.35114e+06	1.2512e+06	1.33577e+06
sp|P97825|JUPI1_MOUSE Jupiter microtubule associated homolog 1 OS=Mus musculus OX=10090 GN=Jpt1 PE=1 SV=3	Jpt1	-0.414125	0.000683755	0.010124	1.55666e+07	1.63775e+07	1.5013e+07	1.356e+07	1.36508e+07	1.31137e+07
sp|Q9QUH0|GLRX1_MOUSE Glutaredoxin-1 OS=Mus musculus OX=10090 GN=Glrx PE=1 SV=3	Glrx	-0.415032	0.000249507	0.00546595	4.39003e+06	4.51841e+06	4.29333e+06	3.66421e+06	3.84491e+06	3.82298e+06
sp|Q60931|VDAC3_MOUSE Voltage-dependent anion-selective channel protein 3 OS=Mus musculus OX=10090 GN=Vdac3 PE=1 SV=1	Vdac3	-0.415192	0.00228874	0.0240222	3.03491e+07	2.8617e+07	2.7152e+07	2.49193e+07	2.50619e+07	2.3007e+07
sp|Q9DB90|SMG9_MOUSE Protein SMG9 OS=Mus musculus OX=10090 GN=Smg9 PE=1 SV=1	Smg9	-0.417614	0.0029022	0.0281018	245746	241065	233425	209747	205072	223253
sp|Q6PIC6|AT1A3_MOUSE Sodium/potassium-transporting ATPase subunit alpha-3 OS=Mus musculus OX=10090 GN=Atp1a3 PE=1 SV=1	Atp1a3	-0.418926	0.00212412	0.0228025	1.48633e+06	1.46942e+06	1.53216e+06	1.2718e+06	1.29267e+06	1.38645e+06
sp|O35874|SATT_MOUSE Neutral amino acid transporter A OS=Mus musculus OX=10090 GN=Slc1a4 PE=1 SV=1	Slc1a4	-0.419998	0.00020248	0.00476248	3.98285e+06	4.19903e+06	4.08791e+06	3.46715e+06	3.554e+06	3.57556e+06
sp|Q08857|CD36_MOUSE Platelet glycoprotein 4 OS=Mus musculus OX=10090 GN=Cd36 PE=1 SV=2	Cd36	-0.420487	0.00255627	0.025754	1.15064e+06	1.03165e+06	1.10733e+06	969256	938224	962550
sp|Q8C0T5|SI1L1_MOUSE Signal-induced proliferation-associated 1-like protein 1 OS=Mus musculus OX=10090 GN=Sipa1l1 PE=1 SV=2	Sipa1l1	-0.420583	0.00134977	0.0160774	9.86199e+06	1.04943e+07	1.00409e+07	8.68303e+06	9.23385e+06	8.72774e+06
sp|Q6PCP5|MFF_MOUSE Mitochondrial fission factor OS=Mus musculus OX=10090 GN=Mff PE=1 SV=1	Mff	-0.422324	0.00517095	0.0412363	7.16236e+06	6.96334e+06	6.49032e+06	6.15212e+06	6.04918e+06	5.46116e+06
sp|Q61646|HPT_MOUSE Haptoglobin OS=Mus musculus OX=10090 GN=Hp PE=1 SV=1	Hp	-0.423048	0.000190411	0.00455535	3.23983e+06	3.25926e+06	3.20393e+06	2.81382e+06	2.6627e+06	2.83124e+06
sp|Q3USZ8|DIK2A_MOUSE Divergent protein kinase domain 2A OS=Mus musculus OX=10090 GN=Dipk2a PE=1 SV=2	Dipk2a	-0.425781	0.00545749	0.0426113	964398	932578	961633	803982	834426	899004
sp|Q3TBT3|STING_MOUSE Stimulator of interferon genes protein OS=Mus musculus OX=10090 GN=Tmem173 PE=1 SV=2	Tmem173	-0.426243	0.000129828	0.00348178	1.23916e+06	1.29024e+06	1.27512e+06	1.10646e+06	1.08551e+06	1.10627e+06
sp|Q8CIE4|PAR10_MOUSE Protein mono-ADP-ribosyltransferase PARP10 OS=Mus musculus OX=10090 GN=Parp10 PE=2 SV=1	Parp10	-0.42763	0.00535607	0.0422211	881752	924454	881488	764640	762599	843641
sp|Q9D142|NUD14_MOUSE Uridine diphosphate glucose pyrophosphatase OS=Mus musculus OX=10090 GN=Nudt14 PE=1 SV=1	Nudt14	-0.429934	0.00261903	0.0261738	524426	526459	498054	454425	441679	476516
sp|Q91VL8|TE2IP_MOUSE Telomeric repeat-binding factor 2-interacting protein 1 OS=Mus musculus OX=10090 GN=Terf2ip PE=1 SV=1	Terf2ip	-0.430418	0.00224605	0.0237395	664262	715944	653626	558407	610490	575502
sp|Q3UUG6|TBC24_MOUSE TBC1 domain family member 24 OS=Mus musculus OX=10090 GN=Tbc1d24 PE=1 SV=2	Tbc1d24	-0.431687	0.00121975	0.0150937	2.12099e+06	2.22731e+06	2.19229e+06	1.87244e+06	1.99653e+06	1.89855e+06
sp|Q64691|CAN3_MOUSE Calpain-3 OS=Mus musculus OX=10090 GN=Capn3 PE=2 SV=2	Capn3	-0.432224	0.000222137	0.00508822	1.12049e+07	1.10906e+07	1.08722e+07	9.60291e+06	9.79132e+06	9.26066e+06
sp|O89001|CBPD_MOUSE Carboxypeptidase D OS=Mus musculus OX=10090 GN=Cpd PE=1 SV=2	Cpd	-0.435731	0.000274881	0.00587564	1.97999e+07	1.9452e+07	1.97273e+07	1.77319e+07	1.69339e+07	1.70611e+07
sp|Q9JIM1|S29A1_MOUSE Equilibrative nucleoside transporter 1 OS=Mus musculus OX=10090 GN=Slc29a1 PE=1 SV=3	Slc29a1	-0.438015	0.00038502	0.00715207	13083864	1.30593e+07	1.3733e+07	1.10925e+07	1.13069e+07	1.17959e+07
sp|Q71RI9|KAT3_MOUSE Kynurenine--oxoglutarate transaminase 3 OS=Mus musculus OX=10090 GN=Kyat3 PE=1 SV=1	Kyat3	-0.438215	0.000914804	0.0123548	887209	942222	868143	766664	719224	786473
sp|Q9DB52|F122A_MOUSE Protein FAM122A OS=Mus musculus OX=10090 GN=Fam122a PE=1 SV=1	Fam122a	-0.441364	0.000703033	0.0103075	481012	479519	470998	413932	423580	383596
sp|O88829|SIAT9_MOUSE Lactosylceramide alpha-2,3-sialyltransferase OS=Mus musculus OX=10090 GN=St3gal5 PE=2 SV=2	St3gal5	-0.444578	0.000660527	0.00993559	2.48915e+06	2.60786e+06	2.53929e+06	2.13363e+06	2.29557e+06	2.18963e+06
sp|P42225|STAT1_MOUSE Signal transducer and activator of transcription 1 OS=Mus musculus OX=10090 GN=Stat1 PE=1 SV=1	Stat1	-0.445914	0.000379584	0.00709812	6.43055e+06	5.95334e+06	6.0491e+06	5.21381e+06	5.08571e+06	5.33647e+06
sp|Q9WVK8|CP46A_MOUSE Cholesterol 24-hydroxylase OS=Mus musculus OX=10090 GN=Cyp46a1 PE=1 SV=1	Cyp46a1	-0.446016	0.00417444	0.0354247	169526	175085	180003	150574	163624	150903
sp|Q61097|KSR1_MOUSE Kinase suppressor of Ras 1 OS=Mus musculus OX=10090 GN=Ksr1 PE=1 SV=1	Ksr1	-0.447824	0.00249726	0.0254258	687034	678188	629177	584169	553774	595069
sp|P06151|LDHA_MOUSE L-lactate dehydrogenase A chain OS=Mus musculus OX=10090 GN=Ldha PE=1 SV=3	Ldha	-0.448013	0.000287804	0.00599142	8.49832e+08	8.55192e+08	8.73392e+08	7.36587e+08	7.61441e+08	7.05725e+08
sp|Q5EBG6|HSPB6_MOUSE Heat shock protein beta-6 OS=Mus musculus OX=10090 GN=Hspb6 PE=1 SV=1	Hspb6	-0.452794	0.00465225	0.0382744	464677	488932	494590	410851	420453	450857
sp|Q9Z0E2|CHRD_MOUSE Chordin OS=Mus musculus OX=10090 GN=Chrd PE=1 SV=1	Chrd	-0.453007	0.000633733	0.00974656	450488	469647	429527	391633	387365	375699
sp|Q9CZR2|NALD2_MOUSE N-acetylated-alpha-linked acidic dipeptidase 2 OS=Mus musculus OX=10090 GN=Naalad2 PE=1 SV=2	Naalad2	-0.453116	0.00485334	0.0392855	886432	827873	900700	762198	720268	799541
sp|Q8CG70|P3H3_MOUSE Prolyl 3-hydroxylase 3 OS=Mus musculus OX=10090 GN=P3h3 PE=1 SV=1	P3h3	-0.454436	0.00123924	0.0151852	2.78398e+06	2.66383e+06	2.93038e+06	2.39275e+06	2.24343e+06	2.44419e+06
sp|Q3TMP8|TM38A_MOUSE Trimeric intracellular cation channel type A OS=Mus musculus OX=10090 GN=Tmem38a PE=1 SV=2	Tmem38a	-0.456521	0.00204433	0.0221352	1.97451e+07	1.99491e+07	1.95896e+07	1.69586e+07	1.80292e+07	1.58078e+07
sp|Q8BX65|MDFIC_MOUSE MyoD family inhibitor domain-containing protein OS=Mus musculus OX=10090 GN=Mdfic PE=1 SV=1	Mdfic	-0.458292	0.00122734	0.0151224	99983.7	100995	92734.2	85983.7	85822.8	82560.6
sp|Q9D6U8|F162A_MOUSE Protein FAM162A OS=Mus musculus OX=10090 GN=Fam162a PE=1 SV=1	Fam162a	-0.461587	0.00216054	0.0230878	2.1679e+07	2.18562e+07	2.0227e+07	1.92522e+07	1.85652e+07	1.85881e+07
sp|P21956|MFGM_MOUSE Lactadherin OS=Mus musculus OX=10090 GN=Mfge8 PE=1 SV=3	Mfge8	-0.464076	0.00072237	0.0104487	4.98635e+06	4.71473e+06	5.1035e+06	4.21352e+06	4.27188e+06	4.358e+06
sp|Q80TS3|AGRL3_MOUSE Adhesion G protein-coupled receptor L3 OS=Mus musculus OX=10090 GN=Adgrl3 PE=1 SV=3	Adgrl3	-0.466551	0.000103988	0.00301407	6.83611e+06	6.90317e+06	6.91535e+06	6.08385e+06	5.90917e+06	5.81094e+06
sp|Q80UP8|S20A2_MOUSE Sodium-dependent phosphate transporter 2 OS=Mus musculus OX=10090 GN=Slc20a2 PE=1 SV=2	Slc20a2	-0.471625	0.00253022	0.0255942	1.83207e+06	1.67222e+06	1.61212e+06	1.42901e+06	1.29277e+06	1.46939e+06
sp|Q7TNC6|KI26B_MOUSE Kinesin-like protein KIF26B OS=Mus musculus OX=10090 GN=Kif26b PE=1 SV=3	Kif26b	-0.471746	0.000109953	0.00308033	176442	187648	180225	154862	154007	150409
sp|D3YYI7|RN217_MOUSE Probable E3 ubiquitin-protein ligase RNF217 OS=Mus musculus OX=10090 GN=Rnf217 PE=3 SV=2	Rnf217	-0.472746	0.0059999	0.0452977	471514	456225	416195	370492	403067	389727
sp|Q7TNF9|F117A_MOUSE Protein FAM117A OS=Mus musculus OX=10090 GN=Fam117a PE=1 SV=1	Fam117a	-0.472987	0.000453267	0.00782464	189192	200139	200324	167850	173894	170954
sp|Q6A085|ZN629_MOUSE Zinc finger protein 629 OS=Mus musculus OX=10090 GN=Znf629 PE=2 SV=2	Znf629	-0.473337	0.00301819	0.0287913	151482	150766	153439	141124	123960	129377
sp|Q62231|SIX1_MOUSE Homeobox protein SIX1 OS=Mus musculus OX=10090 GN=Six1 PE=1 SV=2	Six1	-0.474269	0.000488971	0.00814531	2.67575e+06	2.70953e+06	2.51768e+06	2.1972e+06	2.28984e+06	2.28458e+06
sp|D3YZV8|CCDC8_MOUSE Coiled-coil domain-containing protein 8 homolog OS=Mus musculus OX=10090 GN=Ccdc8 PE=1 SV=2	Ccdc8	-0.474485	0.00049766	0.00824256	8.26135e+06	8.73671e+06	8.6557e+06	7.20622e+06	7.38978e+06	7.6144e+06
sp|Q3URU2|PEG3_MOUSE Paternally-expressed gene 3 protein OS=Mus musculus OX=10090 GN=Peg3 PE=1 SV=1	Peg3	-0.474669	2.68e-05	0.00113417	1.85705e+07	1.8951e+07	1.85293e+07	1.5951e+07	1.58535e+07	1.57985e+07
sp|Q9JHI5|IVD_MOUSE Isovaleryl-CoA dehydrogenase, mitochondrial OS=Mus musculus OX=10090 GN=Ivd PE=1 SV=1	Ivd	-0.478709	0.000146384	0.00380395	3.01381e+07	2.92842e+07	3.10927e+07	2.54363e+07	2.56941e+07	2.61346e+07
sp|P55012|S12A2_MOUSE Solute carrier family 12 member 2 OS=Mus musculus OX=10090 GN=Slc12a2 PE=1 SV=2	Slc12a2	-0.479292	4.6e-05	0.00164362	1.71193e+07	1.68389e+07	1.70741e+07	1.44887e+07	1.4802e+07	1.45536e+07
sp|Q8R180|ERO1A_MOUSE ERO1-like protein alpha OS=Mus musculus OX=10090 GN=Ero1a PE=1 SV=2	Ero1a	-0.48276	0.00234036	0.0243604	2.49788e+07	2.28946e+07	2.37857e+07	2.17363e+07	2.02511e+07	2.01874e+07
sp|Q8BH34|SEM3D_MOUSE Semaphorin-3D OS=Mus musculus OX=10090 GN=Sema3d PE=1 SV=1	Sema3d	-0.486274	3.5e-05	0.00140106	7.38823e+06	7.51548e+06	7.31332e+06	6.15582e+06	6.28295e+06	6.3381e+06
sp|Q9DAV9|TM38B_MOUSE Trimeric intracellular cation channel type B OS=Mus musculus OX=10090 GN=Tmem38b PE=1 SV=1	Tmem38b	-0.488169	0.00590562	0.0448995	6.90343e+06	7.5347e+06	7.48583e+06	6.36194e+06	6.75327e+06	6.19935e+06
sp|P59598|ASXL1_MOUSE Putative Polycomb group protein ASXL1 OS=Mus musculus OX=10090 GN=Asxl1 PE=1 SV=1	Asxl1	-0.489032	0.00234031	0.0243604	30180.1	30576.7	31039.1	25978.5	24607.5	28105.8
sp|Q9JJJ7|PORCN_MOUSE Protein-serine O-palmitoleoyltransferase porcupine OS=Mus musculus OX=10090 GN=Porcn PE=1 SV=1	Porcn	-0.49023	0.00228152	0.0240222	9.71748e+06	1.04995e+07	1.00403e+07	8.52703e+06	9.07348e+06	7.96967e+06
sp|P61092|SIA1A_MOUSE E3 ubiquitin-protein ligase SIAH1A OS=Mus musculus OX=10090 GN=Siah1a PE=1 SV=1;>sp|Q06985|SIA1B_MOUSE E3 ubiquitin-protein ligase SIAH1B OS=Mus musculus OX=10090 GN=Siah1b PE=2 SV=2	Siah1a	-0.493059	0.00242206	0.0250087	122683	118022	107788	95294.4	100494	100140
sp|Q8BV57|SRCRL_MOUSE Soluble scavenger receptor cysteine-rich domain-containing protein SSC5D OS=Mus musculus OX=10090 GN=Ssc5d PE=1 SV=1	Ssc5d	-0.494543	0.00133808	0.0159806	959099	973591	934319	813374	781767	869880
sp|Q05920|PYC_MOUSE Pyruvate carboxylase, mitochondrial OS=Mus musculus OX=10090 GN=Pc PE=1 SV=1	Pc	-0.496792	0.00013056	0.0034873	5.35456e+07	5.232e+07	5.52036e+07	4.53759e+07	4.35654e+07	4.61113e+07
sp|Q8R1M0|HMCES_MOUSE Embryonic stem cell-specific 5-hydroxymethylcytosine-binding protein OS=Mus musculus OX=10090 GN=Hmces PE=1 SV=1	Hmces	-0.497589	0.00319513	0.0299484	598446	533457	584781	495427	460156	503447
sp|P14094|AT1B1_MOUSE Sodium/potassium-transporting ATPase subunit beta-1 OS=Mus musculus OX=10090 GN=Atp1b1 PE=1 SV=1	Atp1b1	-0.49928	0.000436385	0.00768364	1.65019e+07	1.58429e+07	1.56133e+07	1.39836e+07	1.34145e+07	1.27033e+07
sp|Q6NXH2|MANEA_MOUSE Glycoprotein endo-alpha-1,2-mannosidase OS=Mus musculus OX=10090 GN=Manea PE=2 SV=1	Manea	-0.50034	0.00433549	0.036222	86223.6	93218.2	88367.1	66613.9	80084.7	74796
sp|Q921I0|ORML1_MOUSE ORM1-like protein 1 OS=Mus musculus OX=10090 GN=Ormdl1 PE=2 SV=1	Ormdl1	-0.501206	0.000433939	0.00765847	337142	371057	356017	302629	301254	290075
sp|P56389|CDD_MOUSE Cytidine deaminase OS=Mus musculus OX=10090 GN=Cda PE=1 SV=2	Cda	-0.502149	0.000105228	0.00303674	3.72469e+06	3.58966e+06	3.68141e+06	3.14188e+06	3.11415e+06	2.95841e+06
sp|A6X935|ITIH4_MOUSE Inter alpha-trypsin inhibitor, heavy chain 4 OS=Mus musculus OX=10090 GN=Itih4 PE=1 SV=2	Itih4	-0.504493	0.0020279	0.0220205	2.58947e+06	2.85046e+06	2.82578e+06	2.42288e+06	2.2378e+06	2.3885e+06
sp|Q8K2P1|LUR1L_MOUSE Leucine rich adaptor protein 1-like OS=Mus musculus OX=10090 GN=Lurap1l PE=1 SV=1	Lurap1l	-0.505671	0.000214135	0.00493493	855415	925837	891996	763031	740346	753666
sp|P07724|ALBU_MOUSE Serum albumin OS=Mus musculus OX=10090 GN=Alb PE=1 SV=3	Alb	-0.509521	0.000729539	0.0105322	5.62512e+07	5.15442e+07	5.56093e+07	4.72087e+07	4.51585e+07	4.69252e+07
sp|P34884|MIF_MOUSE Macrophage migration inhibitory factor OS=Mus musculus OX=10090 GN=Mif PE=1 SV=2	Mif	-0.510776	0.00148563	0.0174117	1.80603e+08	1.91149e+08	1.67471e+08	1.44499e+08	152336047	1.53361e+08
sp|P00920|CAH2_MOUSE Carbonic anhydrase 2 OS=Mus musculus OX=10090 GN=Ca2 PE=1 SV=4	Ca2	-0.513583	0.000121976	0.0033426	2191554	2.26912e+06	2.33599e+06	1.84053e+06	1.91218e+06	1.92694e+06
sp|P07141|CSF1_MOUSE Macrophage colony-stimulating factor 1 OS=Mus musculus OX=10090 GN=Csf1 PE=1 SV=2	Csf1	-0.515121	0.00244556	0.0251087	2.84777e+06	3.08523e+06	3.01182e+06	2.49104e+06	2.72113e+06	2.53675e+06
sp|Q9R0B9|PLOD2_MOUSE Procollagen-lysine,2-oxoglutarate 5-dioxygenase 2 OS=Mus musculus OX=10090 GN=Plod2 PE=1 SV=2	Plod2	-0.516269	9.22e-05	0.00280228	2.88821e+07	2.78453e+07	2.91659e+07	2.4317e+07	2.42747e+07	2.47896e+07
sp|O70458|OSMR_MOUSE Oncostatin-M-specific receptor subunit beta OS=Mus musculus OX=10090 GN=Osmr PE=1 SV=1	Osmr	-0.518953	7.11e-05	0.00227955	1.65327e+06	1.71502e+06	1.61329e+06	1.39033e+06	1.39071e+06	1.40641e+06
sp|P41216|ACSL1_MOUSE Long-chain-fatty-acid--CoA ligase 1 OS=Mus musculus OX=10090 GN=Acsl1 PE=1 SV=2	Acsl1	-0.526233	4.2e-05	0.00159024	3.47775e+07	3.39135e+07	3.51449e+07	2.91836e+07	2.95124e+07	2.84698e+07
sp|Q9ES30|C1QT3_MOUSE Complement C1q tumor necrosis factor-related protein 3 OS=Mus musculus OX=10090 GN=C1qtnf3 PE=2 SV=1	C1qtnf3	-0.527861	0.000204327	0.00476248	5.11872e+06	4.98806e+06	5.09096e+06	4.01802e+06	4.26977e+06	4.39179e+06
sp|Q9QY33|TSN3_MOUSE Tetraspanin-3 OS=Mus musculus OX=10090 GN=Tspan3 PE=1 SV=1	Tspan3	-0.528035	0.00335077	0.0307672	3.10087e+06	3.39452e+06	3.05171e+06	2.56287e+06	2.87173e+06	2.60054e+06
sp|Q8BWS5|GRIN3_MOUSE G protein-regulated inducer of neurite outgrowth 3 OS=Mus musculus OX=10090 GN=Gprin3 PE=1 SV=1	Gprin3	-0.530687	0.000101325	0.00295963	5.6783e+06	5.75001e+06	5.76157e+06	4.48537e+06	4.81797e+06	4.85384e+06
sp|Q9CPU7|FBX32_MOUSE F-box only protein 32 OS=Mus musculus OX=10090 GN=Fbxo32 PE=2 SV=1	Fbxo32	-0.53339	0.000472342	0.00803879	476594	496410	523058	404892	415571	431301
sp|O55240|RDH1_MOUSE 11-cis retinol dehydrogenase OS=Mus musculus OX=10090 GN=Rdh5 PE=1 SV=1	Rdh5	-0.534129	0.000249153	0.00546595	922332	864783	920546	770448	781006	758389
sp|Q8VCT9|TESK2_MOUSE Dual specificity testis-specific protein kinase 2 OS=Mus musculus OX=10090 GN=Tesk2 PE=1 SV=1	Tesk2	-0.537308	0.00709114	0.0500496	103793	105217	93760.2	85375.5	86777.5	92153.8
sp|Q8BL86|MBLC2_MOUSE Metallo-beta-lactamase domain-containing protein 2 OS=Mus musculus OX=10090 GN=Mblac2 PE=1 SV=2	Mblac2	-0.537729	0.000441883	0.00770841	664115	667936	722730	497459	558356	560335
sp|Q920Q8|NS1BP_MOUSE Influenza virus NS1A-binding protein homolog OS=Mus musculus OX=10090 GN=Ivns1abp PE=1 SV=2	Ivns1abp	-0.541956	0.000109043	0.00308033	1.25756e+07	1.28334e+07	1.30521e+07	1.07129e+07	1.07031e+07	1.1214e+07
sp|P35385|HSPB7_MOUSE Heat shock protein beta-7 OS=Mus musculus OX=10090 GN=Hspb7 PE=1 SV=3	Hspb7	-0.545093	0.000410376	0.0073111	1.96827e+07	2.00327e+07	1.9994e+07	1.66729e+07	1.77877e+07	1.6211e+07
sp|Q8C7E7|STBD1_MOUSE Starch-binding domain-containing protein 1 OS=Mus musculus OX=10090 GN=Stbd1 PE=1 SV=1	Stbd1	-0.547543	0.000707517	0.0103531	1.60658e+07	1.74395e+07	1.66548e+07	1.34856e+07	1.47254e+07	1.3877e+07
sp|P98064|MASP1_MOUSE Mannan-binding lectin serine protease 1 OS=Mus musculus OX=10090 GN=Masp1 PE=1 SV=2	Masp1	-0.547979	7.26e-05	0.00231947	184149	183192	187396	153413	157042	145404
sp|Q64429|CP1B1_MOUSE Cytochrome P450 1B1 OS=Mus musculus OX=10090 GN=Cyp1b1 PE=1 SV=3	Cyp1b1	-0.54844	0.000139169	0.00366705	4.06322e+06	4.09327e+06	4.09928e+06	3.40955e+06	3.60702e+06	3.38078e+06
sp|Q9JK42|PDK2_MOUSE [Pyruvate dehydrogenase (acetyl-transferring)] kinase isozyme 2, mitochondrial OS=Mus musculus OX=10090 GN=Pdk2 PE=1 SV=2	Pdk2	-0.551402	0.000817657	0.0112687	3.98464e+06	4.08829e+06	4.27358e+06	3.40204e+06	3.62683e+06	3.23127e+06
sp|Q8BW49|TTC12_MOUSE Tetratricopeptide repeat protein 12 OS=Mus musculus OX=10090 GN=Ttc12 PE=1 SV=1	Ttc12	-0.553328	0.00359567	0.0321396	86530.8	100696	95484.9	72245.6	81029.3	79406.1
sp|Q61089|FZD6_MOUSE Frizzled-6 OS=Mus musculus OX=10090 GN=Fzd6 PE=1 SV=1	Fzd6	-0.553369	4.29e-05	0.00160001	266966	277755	275722	223977	229290	232414
sp|Q62147|SSPN_MOUSE Sarcospan OS=Mus musculus OX=10090 GN=Sspn PE=1 SV=1	Sspn	-0.554996	0.000767596	0.0107922	392623	428834	415280	345159	353170	316890
sp|Q60766|IRGM1_MOUSE Immunity-related GTPase family M protein 1 OS=Mus musculus OX=10090 GN=Irgm1 PE=1 SV=1	Irgm1	-0.555421	4.33e-05	0.00160001	3.99466e+06	4.1547e+06	4.09169e+06	3.40032e+06	3.44631e+06	3.27764e+06
sp|Q8BGR6|ARL15_MOUSE ADP-ribosylation factor-like protein 15 OS=Mus musculus OX=10090 GN=Arl15 PE=1 SV=1	Arl15	-0.556061	0.000265296	0.00571221	1.3514e+06	1.41278e+06	1.43436e+06	1.17381e+06	1.22157e+06	1.14051e+06
sp|Q07797|LG3BP_MOUSE Galectin-3-binding protein OS=Mus musculus OX=10090 GN=Lgals3bp PE=1 SV=1	Lgals3bp	-0.556177	0.00031637	0.00630845	4.16119e+06	3.90382e+06	4.1669e+06	3.44388e+06	3.4572e+06	3.55769e+06
sp|Q61644|PACN1_MOUSE Protein kinase C and casein kinase substrate in neurons protein 1 OS=Mus musculus OX=10090 GN=Pacsin1 PE=1 SV=1	Pacsin1	-0.557063	0.0012491	0.0152317	8.20384e+06	8.94801e+06	9.12668e+06	6.83838e+06	7.48659e+06	7.43199e+06
sp|Q8CGY6|UN45B_MOUSE Protein unc-45 homolog B OS=Mus musculus OX=10090 GN=Unc45b PE=1 SV=1	Unc45b	-0.557945	0.000123595	0.00337469	1.20594e+08	1.26121e+08	1.18137e+08	1.00133e+08	1.0202e+08	9.46997e+07
sp|Q61614|EDNRA_MOUSE Endothelin-1 receptor OS=Mus musculus OX=10090 GN=Ednra PE=2 SV=3	Ednra	-0.560506	0.00014486	0.00379961	41493.2	39323.6	38436.6	33761.2	32623.7	32059.6
sp|O08791|COE3_MOUSE Transcription factor COE3 OS=Mus musculus OX=10090 GN=Ebf3 PE=1 SV=1;>sp|O08792|COE2_MOUSE Transcription factor COE2 OS=Mus musculus OX=10090 GN=Ebf2 PE=1 SV=4;>sp|Q07802|COE1_MOUSE Transcription factor COE1 OS=Mus musculus OX=10090 GN=Ebf1 PE=1 SV=1;>sp|Q8K4J2|COE4_MOUSE Transcription factor COE4 OS=Mus musculus OX=10090 GN=Ebf4 PE=2 SV=1	Ebf3	-0.562155	0.000571741	0.00916732	543348	489388	520504	406263	431585	439646
sp|Q8BYJ6|TBCD4_MOUSE TBC1 domain family member 4 OS=Mus musculus OX=10090 GN=Tbc1d4 PE=1 SV=2	Tbc1d4	-0.563148	0.000482474	0.00809629	391640	398213	406818	323710	330076	355782
sp|Q9QZ03|S39A1_MOUSE Zinc transporter ZIP1 OS=Mus musculus OX=10090 GN=Slc39a1 PE=2 SV=3	Slc39a1	-0.565737	0.000210566	0.00486756	1.51251e+06	1.65115e+06	1.47697e+06	1.26467e+06	1.25263e+06	1.23226e+06
sp|P31313|HXC11_MOUSE Homeobox protein Hox-C11 OS=Mus musculus OX=10090 GN=Hoxc11 PE=2 SV=3	Hoxc11	-0.567227	0.000327856	0.00645098	88117.5	93357.9	94733.8	80186.5	75948	77278.5
sp|Q8JZZ7|AGRL2_MOUSE Adhesion G protein-coupled receptor L2 OS=Mus musculus OX=10090 GN=Adgrl2 PE=1 SV=3	Adgrl2	-0.567293	0.0015128	0.0176751	1.42487e+06	1.31446e+06	1.42351e+06	1.1783e+06	1.05326e+06	1.19306e+06
sp|O35646|CAN6_MOUSE Calpain-6 OS=Mus musculus OX=10090 GN=Capn6 PE=1 SV=2	Capn6	-0.56851	5.06e-05	0.0017733	569987	591392	587135	460226	487664	485802
sp|Q99N11|DUS22_MOUSE Dual specificity protein phosphatase 22 OS=Mus musculus OX=10090 GN=Dusp22 PE=1 SV=1	Dusp22	-0.579515	0.000283667	0.00595464	829879	853429	855738	699215	752086	703553
sp|P15306|TRBM_MOUSE Thrombomodulin OS=Mus musculus OX=10090 GN=Thbd PE=1 SV=1	Thbd	-0.581178	0.00460742	0.0380718	995044	965348	847122	769978	795376	801532
sp|Q3UZ09|C1RL_MOUSE Complement C1r subcomponent-like protein OS=Mus musculus OX=10090 GN=C1rl PE=1 SV=1	C1rl	-0.581272	0.00221509	0.0234451	636660	714944	634933	484191	571959	524545
sp|Q9WUZ7|SH3BG_MOUSE SH3 domain-binding glutamic acid-rich protein OS=Mus musculus OX=10090 GN=Sh3bgr PE=1 SV=1	Sh3bgr	-0.586624	0.00277853	0.0273355	8.03104e+06	8.52259e+06	7.84516e+06	6.60499e+06	7.28313e+06	6.13436e+06
sp|P35822|PTPRK_MOUSE Receptor-type tyrosine-protein phosphatase kappa OS=Mus musculus OX=10090 GN=Ptprk PE=1 SV=1	Ptprk	-0.587098	2.36e-05	0.00104573	2.89095e+06	2.7669e+06	2.7961e+06	2.29924e+06	2.21589e+06	2.32478e+06
sp|Q2PZL6|FAT4_MOUSE Protocadherin Fat 4 OS=Mus musculus OX=10090 GN=Fat4 PE=1 SV=2	Fat4	-0.590976	0.0018194	0.020373	284818	296606	276202	231367	233904	259175
sp|O08736|CASPC_MOUSE Caspase-12 OS=Mus musculus OX=10090 GN=Casp12 PE=1 SV=1	Casp12	-0.592971	1.52e-05	0.000804606	1.04076e+07	1.02475e+07	1.06949e+07	8.54147e+06	8.61918e+06	8.36309e+06
sp|Q61838|PZP_MOUSE Pregnancy zone protein OS=Mus musculus OX=10090 GN=Pzp PE=1 SV=3	Pzp	-0.596424	0.000448952	0.00779563	1.71761e+07	1.78228e+07	1.95494e+07	1.50529e+07	1.42024e+07	1.46103e+07
sp|P48193|41_MOUSE Protein 4.1 OS=Mus musculus OX=10090 GN=Epb41 PE=1 SV=2	Epb41	-0.598649	0.0028041	0.027514	425627	443742	392991	348650	375502	344139
sp|Q61144|PSN2_MOUSE Presenilin-2 OS=Mus musculus OX=10090 GN=Psen2 PE=1 SV=3	Psen2	-0.601853	0.000226415	0.00517048	1.27817e+06	1.3559e+06	1.23618e+06	1.03412e+06	1.09386e+06	1.04589e+06
sp|Q8C4V1|RHG24_MOUSE Rho GTPase-activating protein 24 OS=Mus musculus OX=10090 GN=Arhgap24 PE=1 SV=2	Arhgap24	-0.603593	0.000119307	0.00328138	3.77503e+06	3.91431e+06	4.039e+06	3.13741e+06	3.33118e+06	3.20111e+06
sp|Q8BIV3|RNBP6_MOUSE Ran-binding protein 6 OS=Mus musculus OX=10090 GN=Ranbp6 PE=1 SV=3	Ranbp6	-0.605339	0.00283777	0.0277373	150617	168453	139356	123102	120774	128209
sp|Q5ND29|RILP_MOUSE Rab-interacting lysosomal protein OS=Mus musculus OX=10090 GN=Rilp PE=1 SV=1	Rilp	-0.615442	8.79e-06	0.000596988	707347	723410	712760	580594	579303	593629
sp|Q9D5Y1|CCD39_MOUSE Coiled-coil domain-containing protein 39 OS=Mus musculus OX=10090 GN=Ccdc39 PE=1 SV=1	Ccdc39	-0.615585	0.000977864	0.0129057	1.5115e+06	1.53342e+06	1.5376e+06	1.24902e+06	1.35965e+06	1.17382e+06
sp|O54818|TPD53_MOUSE Tumor protein D53 OS=Mus musculus OX=10090 GN=Tpd52l1 PE=1 SV=1	Tpd52l1	-0.618044	1.38e-05	0.00075209	830070	800006	814092	677184	662562	657107
sp|Q8CE08|PPAP_MOUSE Prostatic acid phosphatase OS=Mus musculus OX=10090 GN=Acpp PE=2 SV=1	Acpp	-0.623884	0.00113212	0.0143148	1.67933e+06	1.58424e+06	1.79001e+06	1.36144e+06	1.46271e+06	1.36409e+06
sp|Q99MR9|PPR3A_MOUSE Protein phosphatase 1 regulatory subunit 3A OS=Mus musculus OX=10090 GN=Ppp1r3a PE=1 SV=2	Ppp1r3a	-0.628804	0.000159757	0.00405363	1.92012e+06	2.03659e+06	1.92808e+06	1.56358e+06	1.67831e+06	1.55608e+06
sp|O08739|AMPD3_MOUSE AMP deaminase 3 OS=Mus musculus OX=10090 GN=Ampd3 PE=1 SV=2	Ampd3	-0.629217	1.38e-05	0.00075209	1.70057e+07	1.66052e+07	1.74373e+07	1.3938e+07	1.3789e+07	1.35721e+07
sp|P09542|MYL3_MOUSE Myosin light chain 3 OS=Mus musculus OX=10090 GN=Myl3 PE=1 SV=4	Myl3	-0.638607	0.00263148	0.0261905	8.8753e+06	9.66261e+06	9.20262e+06	7.43855e+06	8.13394e+06	6.67083e+06
sp|Q64435|UD16_MOUSE UDP-glucuronosyltransferase 1-6 OS=Mus musculus OX=10090 GN=Ugt1a6 PE=1 SV=1	Ugt1a6	-0.643738	3.88e-05	0.00151382	1.32885e+06	1.26361e+06	1.34472e+06	1.07229e+06	1.05844e+06	1.08776e+06
sp|Q8R0Y6|AL1L1_MOUSE Cytosolic 10-formyltetrahydrofolate dehydrogenase OS=Mus musculus OX=10090 GN=Aldh1l1 PE=1 SV=1	Aldh1l1	-0.644442	0.00236056	0.024503	1.16469e+06	1.15004e+06	1.12702e+06	902981	927779	1.05013e+06
sp|Q9CQW9|IFM3_MOUSE Interferon-induced transmembrane protein 3 OS=Mus musculus OX=10090 GN=Ifitm3 PE=1 SV=1	Ifitm3	-0.64666	1.14e-05	0.000673767	1.38036e+07	1.30681e+07	1.30315e+07	1.05347e+07	1.05108e+07	1.05826e+07
sp|P0DOV1|IFI5B_MOUSE Interferon-activable protein 205-B OS=Mus musculus OX=10090 GN=Mnda PE=1 SV=1	Mnda	-0.64732	5.55e-05	0.00189409	865864	900597	932690	746779	725850	717170
sp|P16125|LDHB_MOUSE L-lactate dehydrogenase B chain OS=Mus musculus OX=10090 GN=Ldhb PE=1 SV=2	Ldhb	-0.648149	5.2e-06	0.000435665	6.45237e+06	6.6454e+06	6.4271e+06	5.15055e+06	5.25248e+06	5.19895e+06
sp|Q62469|ITA2_MOUSE Integrin alpha-2 OS=Mus musculus OX=10090 GN=Itga2 PE=1 SV=2	Itga2	-0.653223	0.000246152	0.00542398	799743	761819	791984	669221	637057	597145
sp|Q9R233|TPSN_MOUSE Tapasin OS=Mus musculus OX=10090 GN=Tapbp PE=1 SV=2	Tapbp	-0.653846	0.00249883	0.0254258	1.11621e+07	1.03106e+07	1.07203e+07	8.52024e+06	8.62145e+06	9.74134e+06
sp|P01901|HA1B_MOUSE H-2 class I histocompatibility antigen, K-B alpha chain OS=Mus musculus OX=10090 GN=H2-K1 PE=1 SV=1	H2-K1	-0.654208	7.06e-06	0.000532205	5.35847e+06	5.42116e+06	5.2693e+06	4.17613e+06	4.33587e+06	4.30884e+06
sp|P05064|ALDOA_MOUSE Fructose-bisphosphate aldolase A OS=Mus musculus OX=10090 GN=Aldoa PE=1 SV=2	Aldoa	-0.65677	9.64e-06	0.000610218	1357895446	1354058810	1375659594	1101579970	1090974705	1040440203
sp|P47877|IBP2_MOUSE Insulin-like growth factor-binding protein 2 OS=Mus musculus OX=10090 GN=Igfbp2 PE=2 SV=2	Igfbp2	-0.657626	0.00020303	0.00476248	1.79537e+06	1.81965e+06	1.67267e+06	1.44205e+06	1.33578e+06	1.44899e+06
sp|Q3UIR3|DTX3L_MOUSE E3 ubiquitin-protein ligase DTX3L OS=Mus musculus OX=10090 GN=Dtx3l PE=1 SV=1	Dtx3l	-0.65909	0.00254916	0.0257168	1.03769e+06	890504	1.02138e+06	823893	809744	819977
sp|P09690|ACHB_MOUSE Acetylcholine receptor subunit beta OS=Mus musculus OX=10090 GN=Chrnb1 PE=2 SV=1	Chrnb1	-0.66145	5.69e-06	0.000456218	1.3368e+07	1.3763e+07	1.3608e+07	1.07712e+07	1.10544e+07	1.09161e+07
sp|Q8BZ71|STAC3_MOUSE SH3 and cysteine-rich domain-containing protein 3 OS=Mus musculus OX=10090 GN=Stac3 PE=1 SV=1	Stac3	-0.662535	0.000578799	0.00926079	3.14573e+06	3.42937e+06	3.46515e+06	2.74997e+06	2.73505e+06	2.88549e+06
sp|P14426|HA13_MOUSE H-2 class I histocompatibility antigen, D-K alpha chain OS=Mus musculus OX=10090 GN=H2-D1 PE=1 SV=1	H2-D1	-0.674548	4.23e-05	0.00159445	9.19139e+06	8.93482e+06	9.14525e+06	7.30417e+06	7.14113e+06	7.67461e+06
sp|O55186|CD59A_MOUSE CD59A glycoprotein OS=Mus musculus OX=10090 GN=Cd59a PE=2 SV=1	Cd59a	-0.678141	0.000614739	0.00963134	390708	381156	425815	306974	311679	339995
sp|P41731|CD63_MOUSE CD63 antigen OS=Mus musculus OX=10090 GN=Cd63 PE=1 SV=2	Cd63	-0.683522	0.00340579	0.0311103	5.06002e+07	6.34178e+07	5.04875e+07	3.90116e+07	4.42618e+07	4.02929e+07
sp|Q8QZV2|SHSA2_MOUSE Protein shisa-2 homolog OS=Mus musculus OX=10090 GN=Shisa2 PE=2 SV=1	Shisa2	-0.691662	0.000126384	0.00342602	340293	357972	340229	239378	270241	273314
sp|P05977|MYL1_MOUSE Myosin light chain 1/3, skeletal muscle isoform OS=Mus musculus OX=10090 GN=Myl1 PE=1 SV=2	Myl1	-0.696944	0.00482343	0.0391762	3.60418e+08	4.27343e+08	3.81333e+08	3.023e+08	337808988	2.72975e+08
sp|P58283|RN216_MOUSE E3 ubiquitin-protein ligase RNF216 OS=Mus musculus OX=10090 GN=Rnf216 PE=1 SV=3	Rnf216	-0.700304	0.000802081	0.0111112	61751	67237.2	62031.3	48578.7	49120.1	55160.3
sp|P70275|SEM3E_MOUSE Semaphorin-3E OS=Mus musculus OX=10090 GN=Sema3e PE=1 SV=3	Sema3e	-0.701273	3.44e-06	0.000341501	1.30044e+06	1.29766e+06	1.30163e+06	1.01151e+06	1.04966e+06	1.02943e+06
sp|Q9D8C3|ALG13_MOUSE Putative bifunctional UDP-N-acetylglucosamine transferase and deubiquitinase ALG13 OS=Mus musculus OX=10090 GN=Alg13 PE=1 SV=2	Alg13	-0.701389	0.000386284	0.00715207	436948	491273	449362	355702	375830	331421
sp|Q9ER35|FN3K_MOUSE Fructosamine-3-kinase OS=Mus musculus OX=10090 GN=Fn3k PE=1 SV=1	Fn3k	-0.705735	7.29e-06	0.000538305	1.7814e+06	1.79764e+06	1.74751e+06	1.40782e+06	1.45459e+06	1.40807e+06
sp|Q91V08|CLC2D_MOUSE C-type lectin domain family 2 member D OS=Mus musculus OX=10090 GN=Clec2d PE=1 SV=1	Clec2d	-0.709337	0.00363061	0.0323095	337177	307816	325553	257017	234920	289019
sp|Q91ZP3|LPIN1_MOUSE Phosphatidate phosphatase LPIN1 OS=Mus musculus OX=10090 GN=Lpin1 PE=1 SV=1	Lpin1	-0.712153	3.54e-06	0.000341501	550087	566136	562399	449553	443586	442826
sp|Q791V5|MTCH2_MOUSE Mitochondrial carrier homolog 2 OS=Mus musculus OX=10090 GN=Mtch2 PE=1 SV=1	Mtch2	-0.713546	5.98e-05	0.00200363	2.06902e+07	2.16349e+07	1.96932e+07	1.63116e+07	1.67664e+07	1.61096e+07
sp|Q62011|PDPN_MOUSE Podoplanin OS=Mus musculus OX=10090 GN=Pdpn PE=1 SV=2	Pdpn	-0.716626	0.00678193	0.0489281	9.54337e+06	1.10268e+07	1.03567e+07	8.15657e+06	9.3655e+06	8.04744e+06
sp|P06837|NEUM_MOUSE Neuromodulin OS=Mus musculus OX=10090 GN=Gap43 PE=1 SV=1	Gap43	-0.721107	5.43e-06	0.000442737	3.4618e+06	3.49168e+06	3.37755e+06	2.72232e+06	2.77182e+06	2.67125e+06
sp|Q60935|NAR1_MOUSE GPI-linked NAD(P)(+)--arginine ADP-ribosyltransferase 1 OS=Mus musculus OX=10090 GN=Art1 PE=1 SV=1	Art1	-0.721672	0.00225565	0.0238075	352549	393197	378988	297976	333912	292916
sp|P0DOV2|IFI4_MOUSE Interferon-activable protein 204 OS=Mus musculus OX=10090 GN=Ifi204 PE=1 SV=1	Ifi204	-0.721791	6.64e-06	0.000513462	1.49068e+07	1.41837e+07	1.42249e+07	1.11838e+07	1.13087e+07	1.08283e+07
sp|P56695|WFS1_MOUSE Wolframin OS=Mus musculus OX=10090 GN=Wfs1 PE=1 SV=1	Wfs1	-0.722867	3.99e-05	0.00151835	6.46064e+07	6.75816e+07	6.65116e+07	5.22733e+07	5.41011e+07	4.9481e+07
sp|Q924A0|TF7L2_MOUSE Transcription factor 7-like 2 OS=Mus musculus OX=10090 GN=Tcf7l2 PE=1 SV=2	Tcf7l2	-0.733658	0.00173423	0.0196234	333170	377264	334689	260612	300558	262097
sp|Q8CCT4|TCAL5_MOUSE Transcription elongation factor A protein-like 5 OS=Mus musculus OX=10090 GN=Tceal5 PE=1 SV=1	Tceal5	-0.734288	0.000389923	0.00715207	5.5669e+06	5.9178e+06	5.11241e+06	4.35856e+06	4.42965e+06	4.0755e+06
sp|Q6P1Y8|INP4B_MOUSE Type II inositol 3,4-bisphosphate 4-phosphatase OS=Mus musculus OX=10090 GN=Inpp4b PE=2 SV=1	Inpp4b	-0.734563	2.48e-06	0.000287911	8.42805e+06	8.53954e+06	8.28166e+06	6.59807e+06	6.67491e+06	6.57815e+06
sp|Q61263|SOAT1_MOUSE Sterol O-acyltransferase 1 OS=Mus musculus OX=10090 GN=Soat1 PE=1 SV=2	Soat1	-0.73733	4.42e-06	0.000396246	1.6342e+07	1.64036e+07	1.70981e+07	1.31082e+07	1.28048e+07	1.28301e+07
sp|P16283|B3A3_MOUSE Anion exchange protein 3 OS=Mus musculus OX=10090 GN=Slc4a3 PE=1 SV=2	Slc4a3	-0.744196	2.68e-05	0.00113417	353074	380684	367048	286179	286430	297095
sp|P10923|OSTP_MOUSE Osteopontin OS=Mus musculus OX=10090 GN=Spp1 PE=1 SV=1	Spp1	-0.785242	3.58e-06	0.000341501	1.88943e+06	1.98759e+06	1.95585e+06	1.47463e+06	1.50553e+06	1.50928e+06
sp|Q8C180|FRS2_MOUSE Fibroblast growth factor receptor substrate 2 OS=Mus musculus OX=10090 GN=Frs2 PE=1 SV=3	Frs2	-0.798783	0.000205087	0.00476248	1.4896e+06	1.66539e+06	1.45693e+06	1.1295e+06	1.22396e+06	1.14147e+06
sp|Q8R4S0|PP14C_MOUSE Protein phosphatase 1 regulatory subunit 14C OS=Mus musculus OX=10090 GN=Ppp1r14c PE=1 SV=1	Ppp1r14c	-0.808527	9.32e-06	0.00060966	4.20424e+06	4.20904e+06	4.34459e+06	3.21491e+06	3.39409e+06	3.16813e+06
sp|O55003|BNIP3_MOUSE BCL2/adenovirus E1B 19 kDa protein-interacting protein 3 OS=Mus musculus OX=10090 GN=Bnip3 PE=1 SV=1	Bnip3	-0.809342	0.000262266	0.00568485	989537	1.12171e+06	967715	755612	808599	736622
sp|Q8JZR6|S4A8_MOUSE Electroneutral sodium bicarbonate exchanger 1 OS=Mus musculus OX=10090 GN=Slc4a8 PE=2 SV=1	Slc4a8	-0.811012	0.00110655	0.0142529	144138	152489	129299	110003	100929	116055
sp|P04760|ACHG_MOUSE Acetylcholine receptor subunit gamma OS=Mus musculus OX=10090 GN=Chrng PE=2 SV=1	Chrng	-0.813775	1.39e-05	0.00075209	7.03161e+06	7.50865e+06	6.97481e+06	5.36143e+06	5.56478e+06	5.23925e+06
sp|A3KGA4|TCAL7_MOUSE Transcription elongation factor A protein-like 7 OS=Mus musculus OX=10090 GN=Tceal7 PE=3 SV=1	Tceal7	-0.83173	0.000654653	0.00991793	721752	854022	682934	519447	547035	564189
sp|Q07079|IBP5_MOUSE Insulin-like growth factor-binding protein 5 OS=Mus musculus OX=10090 GN=Igfbp5 PE=1 SV=1	Igfbp5	-0.831852	2.99e-05	0.00125022	6.03365e+07	6.31721e+07	6.0202e+07	4.42041e+07	4.8925e+07	4.57288e+07
sp|Q5SX39|MYH4_MOUSE Myosin-4 OS=Mus musculus OX=10090 GN=Myh4 PE=2 SV=1	Myh4	-0.848834	8.42e-05	0.00262496	6.90425e+08	7.00642e+08	6.79821e+08	5.20317e+08	5.43285e+08	4.66673e+08
sp|P50285|FMO1_MOUSE Dimethylaniline monooxygenase [N-oxide-forming] 1 OS=Mus musculus OX=10090 GN=Fmo1 PE=1 SV=1	Fmo1	-0.850655	6.35e-06	0.000503815	3.64455e+06	3.89448e+06	3.67314e+06	2.76647e+06	2.86221e+06	2.72747e+06
sp|Q7TMJ8|P3IP1_MOUSE Phosphoinositide-3-kinase-interacting protein 1 OS=Mus musculus OX=10090 GN=Pik3ip1 PE=2 SV=1	Pik3ip1	-0.880591	0.00122935	0.0151224	608627	643054	559809	433167	510870	453844
sp|Q8BJQ9|CGAT1_MOUSE Chondroitin sulfate N-acetylgalactosaminyltransferase 1 OS=Mus musculus OX=10090 GN=Csgalnact1 PE=2 SV=1	Csgalnact1	-0.893395	6.92e-05	0.00223893	2.28668e+06	2.08854e+06	2.32458e+06	1.69789e+06	1.61396e+06	1.74223e+06
sp|Q61809|LRRN1_MOUSE Leucine-rich repeat neuronal protein 1 OS=Mus musculus OX=10090 GN=Lrrn1 PE=2 SV=1	Lrrn1	-0.895875	0.000128908	0.00346948	3.74896e+06	4.07439e+06	3.93333e+06	2.72303e+06	3.13928e+06	2.91813e+06
sp|Q8R1G2|CMBL_MOUSE Carboxymethylenebutenolidase homolog OS=Mus musculus OX=10090 GN=Cmbl PE=1 SV=1	Cmbl	-0.923364	3.97e-06	0.000364809	1.96419e+07	1.90229e+07	1.84392e+07	1.45082e+07	1.39843e+07	1.38442e+07
sp|Q70IV5|SYNEM_MOUSE Synemin OS=Mus musculus OX=10090 GN=Synm PE=1 SV=2	Synm	-0.931576	1.28e-06	0.000196406	1.15726e+06	1.1497e+06	1.16218e+06	848413	825368	875484
sp|Q8K209|AGRG1_MOUSE Adhesion G-protein coupled receptor G1 OS=Mus musculus OX=10090 GN=Adgrg1 PE=1 SV=1	Adgrg1	-0.933304	0.000161685	0.00407725	86445.4	78435	72640.7	55204	57469.4	59577.9
sp|Q69ZU6|THS7A_MOUSE Thrombospondin type-1 domain-containing protein 7A OS=Mus musculus OX=10090 GN=Thsd7a PE=1 SV=2	Thsd7a	-0.936351	0.00539522	0.0424409	177585	188480	185295	131965	135628	168148
sp|Q8K2A8|ALG3_MOUSE Dol-P-Man:Man(5)GlcNAc(2)-PP-Dol alpha-1,3-mannosyltransferase OS=Mus musculus OX=10090 GN=Alg3 PE=1 SV=2	Alg3	-0.940638	0.00299932	0.0286475	2.85954e+06	3.41944e+06	3.37624e+06	2.43625e+06	2.72198e+06	2.46774e+06
sp|Q9QXV8|SPY2_MOUSE Protein sprouty homolog 2 OS=Mus musculus OX=10090 GN=Spry2 PE=2 SV=1	Spry2	-0.957692	9.18e-06	0.00060966	611719	621144	609088	410114	444579	459510
sp|P02716|ACHD_MOUSE Acetylcholine receptor subunit delta OS=Mus musculus OX=10090 GN=Chrnd PE=2 SV=1	Chrnd	-0.957805	2.83e-06	0.000318061	8.87377e+06	9.18165e+06	8.84109e+06	6.41468e+06	6.81785e+06	6.44895e+06
sp|P08121|CO3A1_MOUSE Collagen alpha-1(III) chain OS=Mus musculus OX=10090 GN=Col3a1 PE=1 SV=4	Col3a1	-0.966706	1.63e-05	0.000834784	8.22703e+07	7.74596e+07	8.03637e+07	5.92146e+07	5.28948e+07	5.82308e+07
sp|P04756|ACHA_MOUSE Acetylcholine receptor subunit alpha OS=Mus musculus OX=10090 GN=Chrna1 PE=1 SV=1	Chrna1	-0.999432	2.39e-06	0.000287911	1.64793e+07	1.68932e+07	1.6782e+07	1.20282e+07	1.23693e+07	1.1393e+07
sp|Q9D3L0|F174A_MOUSE Membrane protein FAM174A OS=Mus musculus OX=10090 GN=Fam174a PE=2 SV=2	Fam174a	-0.999755	0.00409142	0.0348879	141139	142664	115527	101148	100915	110268
sp|Q9D154|ILEUA_MOUSE Leukocyte elastase inhibitor A OS=Mus musculus OX=10090 GN=Serpinb1a PE=1 SV=1	Serpinb1a	-1.01308	3.05e-06	0.000323692	3.50022e+08	3.26925e+08	3.46834e+08	2.47458e+08	2.49317e+08	2.3775e+08
sp|Q5XKE0|MYPC2_MOUSE Myosin-binding protein C, fast-type OS=Mus musculus OX=10090 GN=Mybpc2 PE=1 SV=1	Mybpc2	-1.01431	9.24e-07	0.000155514	1.49411e+07	1.53229e+07	1.46521e+07	1.03758e+07	1.09191e+07	1.06558e+07
sp|Q9DC77|SMPX_MOUSE Small muscular protein OS=Mus musculus OX=10090 GN=Smpx PE=1 SV=2	Smpx	-1.01787	0.000956675	0.0127323	5.55981e+06	7.09698e+06	5.58891e+06	3.98121e+06	4.50412e+06	3.95903e+06
sp|Q01721|GAS1_MOUSE Growth arrest-specific protein 1 OS=Mus musculus OX=10090 GN=Gas1 PE=2 SV=2	Gas1	-1.04879	3.84e-06	0.00035728	5.95634e+06	5.93804e+06	5.76542e+06	4.18655e+06	3.97664e+06	4.36783e+06
sp|Q62283|TSN7_MOUSE Tetraspanin-7 OS=Mus musculus OX=10090 GN=Tspan7 PE=1 SV=2	Tspan7	-1.09634	6.52e-06	0.000511452	1.02367e+07	9.77047e+06	1.02231e+07	7.301e+06	6.5518e+06	7.09437e+06
sp|P97785|GFRA1_MOUSE GDNF family receptor alpha-1 OS=Mus musculus OX=10090 GN=Gfra1 PE=2 SV=2	Gfra1	-1.14283	0.000387074	0.00715207	3.27824e+06	3.36937e+06	3.59286e+06	2.30224e+06	2.30165e+06	2.7678e+06
sp|P12388|PAI2_MOUSE Plasminogen activator inhibitor 2, macrophage OS=Mus musculus OX=10090 GN=Serpinb2 PE=1 SV=1	Serpinb2	-1.18834	5.98e-07	0.000115607	2.28221e+06	2.11322e+06	2.21701e+06	1.50086e+06	1.49206e+06	1.492e+06
sp|P32848|PRVA_MOUSE Parvalbumin alpha OS=Mus musculus OX=10090 GN=Pvalb PE=1 SV=3	Pvalb	-1.2012	4.83e-06	0.000419881	4.9368e+06	4.31124e+06	4.47103e+06	2.98092e+06	3.00525e+06	2.99615e+06
sp|Q9R002|IFI2_MOUSE Interferon-activable protein 202 OS=Mus musculus OX=10090 GN=Ifi202 PE=1 SV=3	Ifi202	-1.24812	1.43e-05	0.000764283	1.01596e+06	944448	984883	725448	646712	649755
sp|P20918|PLMN_MOUSE Plasminogen OS=Mus musculus OX=10090 GN=Plg PE=1 SV=3	Plg	-1.25311	4.33e-06	0.000392869	2.76579e+06	2.76297e+06	2.54464e+06	1.81978e+06	1.92322e+06	1.80986e+06
sp|Q8R2Q8|BST2_MOUSE Bone marrow stromal antigen 2 OS=Mus musculus OX=10090 GN=Bst2 PE=1 SV=1	Bst2	-1.25986	2.91e-06	0.000319641	487290	467854	434118	306537	313465	307451
sp|P29533|VCAM1_MOUSE Vascular cell adhesion protein 1 OS=Mus musculus OX=10090 GN=Vcam1 PE=1 SV=1	Vcam1	-1.26858	4.7e-07	9.76e-05	3.32121e+07	3.27208e+07	3.54538e+07	2.16768e+07	2.17621e+07	2.22366e+07
sp|P02798|MT2_MOUSE Metallothionein-2 OS=Mus musculus OX=10090 GN=Mt2 PE=1 SV=2	Mt2	-1.29835	0.000490707	0.00814531	2.71344e+06	3.92419e+06	2.72089e+06	1.54147e+06	1.76582e+06	1.76525e+06
sp|P18653|KS6A1_MOUSE Ribosomal protein S6 kinase alpha-1 OS=Mus musculus OX=10090 GN=Rps6ka1 PE=1 SV=1	Rps6ka1	-1.29966	2.35e-07	6.05e-05	2.28179e+06	2.37663e+06	2.37772e+06	1.4895e+06	1.54123e+06	1.57062e+06
sp|Q64282|IFIT1_MOUSE Interferon-induced protein with tetratricopeptide repeats 1 OS=Mus musculus OX=10090 GN=Ifit1 PE=1 SV=2	Ifit1	-1.3146	1.67e-07	5.04e-05	1.22594e+06	1.15127e+06	1.15064e+06	742881	747633	729593
sp|Q9D7C9|NRK2_MOUSE Nicotinamide riboside kinase 2 OS=Mus musculus OX=10090 GN=Nmrk2 PE=1 SV=1	Nmrk2	-1.39638	9.27e-06	0.00060966	289769	304296	284174	170626	200593	181953
sp|Q9ES56|TPPC4_MOUSE Trafficking protein particle complex subunit 4 OS=Mus musculus OX=10090 GN=Trappc4 PE=1 SV=1	Trappc4	-1.4071	8.44e-06	0.000578426	2.00047e+06	2.15952e+06	2.25451e+06	1.30273e+06	1.4564e+06	1.35118e+06
sp|Q9WTJ6|MTL5_MOUSE Tesmin OS=Mus musculus OX=10090 GN=Tesmin PE=1 SV=2	Tesmin	-1.41389	0.00679541	0.0489581	963274	990172	881818	492011	601344	805420
sp|Q3KNY0|IGFN1_MOUSE Immunoglobulin-like and fibronectin type III domain-containing protein 1 OS=Mus musculus OX=10090 GN=Igfn1 PE=1 SV=3	Igfn1	-1.46129	1.2e-05	0.000691448	697679	781353	769236	428045	472686	494481
sp|Q8R5F7|IFIH1_MOUSE Interferon-induced helicase C domain-containing protein 1 OS=Mus musculus OX=10090 GN=Ifih1 PE=1 SV=1	Ifih1	-1.48315	1.93e-06	0.000244148	105371	109140	98474.7	58891.3	64991.1	64279.1
sp|Q64339|ISG15_MOUSE Ubiquitin-like protein ISG15 OS=Mus musculus OX=10090 GN=Isg15 PE=1 SV=4	Isg15	-1.50666	1.19e-08	1.28e-05	6.51197e+06	6.57496e+06	6.40916e+06	3.9258e+06	3.94148e+06	3.96376e+06
sp|Q9CPZ6|ORML3_MOUSE ORM1-like protein 3 OS=Mus musculus OX=10090 GN=Ormdl3 PE=2 SV=1	Ormdl3	-1.61247	2.71e-07	6.6e-05	1.53098e+06	1.62475e+06	1.58703e+06	916463	991593	927295
sp|P02802|MT1_MOUSE Metallothionein-1 OS=Mus musculus OX=10090 GN=Mt1 PE=1 SV=1	Mt1	-1.86184	4.85e-05	0.00170938	2.82215e+06	3.81574e+06	3.17356e+06	1.5688e+06	1.81551e+06	1.70644e+06
sp|P00722|BGAL_ECOLI Beta-galactosidase OS=Escherichia coli (strain K12) GN=lacZ PE=1 SV=2	lacZ	-3.46417	1.97e-05	0.000951175	4.89462e+08	5.5494e+08	4.58358e+08	1.57172e+08	1.54299e+08	9.40239e+07
sp|P11862|GAS2_MOUSE Growth arrest-specific protein 2 OS=Mus musculus OX=10090 GN=Gas2 PE=1 SV=1	Gas2	-0.417179	0.0072106	0.0506894	3.15007e+06	3.4759e+06	3.25633e+06	2.83368e+06	3.06242e+06	2.83115e+06
sp|Q8BNY6|NCS1_MOUSE Neuronal calcium sensor 1 OS=Mus musculus OX=10090 GN=Ncs1 PE=1 SV=3	Ncs1	0.333504	0.00723674	0.0508258	4.39046e+06	4.50082e+06	4.51863e+06	5.02989e+06	5.08657e+06	4.67965e+06
sp|Q8CIP4|MARK4_MOUSE MAP/microtubule affinity-regulating kinase 4 OS=Mus musculus OX=10090 GN=Mark4 PE=1 SV=1	Mark4	-0.579306	0.00724572	0.0508415	164146	187636	157284	126439	150036	135328
sp|P54754|EPHB3_MOUSE Ephrin type-B receptor 3 OS=Mus musculus OX=10090 GN=Ephb3 PE=1 SV=2	Ephb3	0.313725	0.00730765	0.0511914	1.04166e+07	1.04702e+07	1.06981e+07	1.10338e+07	1.19128e+07	1.16241e+07
sp|Q69ZH9|RHG23_MOUSE Rho GTPase-activating protein 23 OS=Mus musculus OX=10090 GN=Arhgap23 PE=1 SV=2	Arhgap23	0.237612	0.00732263	0.0511914	6.17345e+06	6.35805e+06	6.34697e+06	6.62371e+06	6.86997e+06	7.11911e+06
sp|Q7TPM9|MTMRA_MOUSE Myotubularin-related protein 10 OS=Mus musculus OX=10090 GN=Mtmr10 PE=1 SV=2	Mtmr10	0.208663	0.00732276	0.0511914	2.10781e+06	2.25545e+06	2.21545e+06	2.36205e+06	2.42499e+06	2.37499e+06
sp|Q80YR4|ZN598_MOUSE E3 ubiquitin-protein ligase ZNF598 OS=Mus musculus OX=10090 GN=Znf598 PE=1 SV=1	Znf598	0.2824	0.00730957	0.0511914	9.5432e+06	9.43997e+06	9.87532e+06	1.05215e+07	1.04849e+07	1.01661e+07
sp|P24457|CP2DB_MOUSE Cytochrome P450 2D11 OS=Mus musculus OX=10090 GN=Cyp2d11 PE=2 SV=2	Cyp2d11	-0.572534	0.00736157	0.051415	159135	171646	169662	124301	140192	152217
sp|Q9Z176|P2R3D_MOUSE Serine/threonine-protein phosphatase 2A regulatory subunit B'' subunit delta OS=Mus musculus OX=10090 GN=Ppp2r3d PE=2 SV=1	Ppp2r3d	0.279335	0.00737413	0.051455	710762	743335	703665	766432	790722	780101
sp|P52927|HMGA2_MOUSE High mobility group protein HMGI-C OS=Mus musculus OX=10090 GN=Hmga2 PE=1 SV=1	Hmga2	0.286453	0.00738411	0.051477	2.12634e+06	2.18256e+06	2.12885e+06	2.34208e+06	2.42954e+06	2.25692e+06
sp|A1IGU4|ARH37_MOUSE Rho guanine nucleotide exchange factor 37 OS=Mus musculus OX=10090 GN=Arhgef37 PE=2 SV=1	Arhgef37	-0.204968	0.0073924	0.0514872	211898	213960	212115	193630	198110	202716
sp|Q8BGE6|ATG4B_MOUSE Cysteine protease ATG4B OS=Mus musculus OX=10090 GN=Atg4b PE=1 SV=2	Atg4b	0.355764	0.00741969	0.0516296	1.87838e+06	1.9788e+06	2.12622e+06	2.21494e+06	2.30244e+06	2.22787e+06
sp|O08848|RO60_MOUSE 60 kDa SS-A/Ro ribonucleoprotein OS=Mus musculus OX=10090 GN=Trove2 PE=1 SV=1	Trove2	0.234665	0.00744468	0.0517557	1.42975e+07	1.44724e+07	1.45116e+07	1.57607e+07	1.50918e+07	1.56495e+07
sp|P35282|RAB21_MOUSE Ras-related protein Rab-21 OS=Mus musculus OX=10090 GN=Rab21 PE=1 SV=4	Rab21	0.278616	0.00746788	0.0518691	2.12277e+07	2.06674e+07	2.23329e+07	2.36588e+07	2.3293e+07	2.31845e+07
sp|O35625|AXIN1_MOUSE Axin-1 OS=Mus musculus OX=10090 GN=Axin1 PE=1 SV=3	Axin1	-0.348461	0.00751544	0.0521514	1.61394e+06	1.71846e+06	1.74064e+06	1.45141e+06	1.53006e+06	1.56937e+06
sp|P97478|COQ7_MOUSE 5-demethoxyubiquinone hydroxylase, mitochondrial OS=Mus musculus OX=10090 GN=Coq7 PE=1 SV=3	Coq7	-0.238336	0.00752723	0.0521851	3.86894e+06	3.71918e+06	3.59568e+06	3.43522e+06	3.30087e+06	3.45585e+06
sp|Q9D0R2|SYTC_MOUSE Threonine--tRNA ligase, cytoplasmic OS=Mus musculus OX=10090 GN=Tars PE=1 SV=2	Tars	0.24545	0.0075466	0.0522713	1.38103e+08	1.4108e+08	1.40377e+08	1.52341e+08	1.5357e+08	1.46312e+08
sp|Q8R3B1|PLCD1_MOUSE 1-phosphatidylinositol 4,5-bisphosphate phosphodiesterase delta-1 OS=Mus musculus OX=10090 GN=Plcd1 PE=1 SV=2	Plcd1	0.25107	0.00755982	0.0523148	1.53826e+07	1.53664e+07	1.58451e+07	1.6725e+07	1.63746e+07	1.69194e+07
sp|P18406|CYR61_MOUSE Protein CYR61 OS=Mus musculus OX=10090 GN=Cyr61 PE=1 SV=1	Cyr61	0.369183	0.00757129	0.0523461	2.1745e+06	2.35008e+06	2.15331e+06	2.45918e+06	2.56301e+06	2.41615e+06
sp|Q8BSP2|CNDH2_MOUSE Condensin-2 complex subunit H2 OS=Mus musculus OX=10090 GN=Ncaph2 PE=1 SV=1	Ncaph2	-0.311397	0.00758169	0.05237	185450	208119	194849	161192	176370	175643
sp|P57787|MOT4_MOUSE Monocarboxylate transporter 4 OS=Mus musculus OX=10090 GN=Slc16a3 PE=1 SV=1	Slc16a3	-0.241553	0.00761422	0.0525465	5.00283e+06	5.25097e+06	4.91572e+06	4.61591e+06	4.7365e+06	4.47715e+06
sp|Q811S7|UBIP1_MOUSE Upstream-binding protein 1 OS=Mus musculus OX=10090 GN=Ubp1 PE=1 SV=1	Ubp1	0.254175	0.00764811	0.052732	3.87985e+06	4.01729e+06	3.96356e+06	4.31391e+06	4.56225e+06	4.18472e+06
sp|P97474|PITX2_MOUSE Pituitary homeobox 2 OS=Mus musculus OX=10090 GN=Pitx2 PE=1 SV=2	Pitx2	-0.624108	0.00765911	0.0527596	2.58719e+06	2.55474e+06	2.21468e+06	2.16103e+06	2.03577e+06	2.07502e+06
sp|P24452|CAPG_MOUSE Macrophage-capping protein OS=Mus musculus OX=10090 GN=Capg PE=1 SV=2	Capg	0.193062	0.00767338	0.0528097	7.5236e+07	7.33521e+07	7.62315e+07	8.02355e+07	8.23354e+07	7.93854e+07
sp|P23506|PIMT_MOUSE Protein-L-isoaspartate(D-aspartate) O-methyltransferase OS=Mus musculus OX=10090 GN=Pcmt1 PE=1 SV=3	Pcmt1	0.36253	0.00774073	0.0531897	3.04294e+07	3.15267e+07	3.02685e+07	3.43369e+07	3.43874e+07	3.22462e+07
sp|Q5Y5T2|ZDH18_MOUSE Palmitoyltransferase ZDHHC18 OS=Mus musculus OX=10090 GN=Zdhhc18 PE=1 SV=4	Zdhhc18	0.178129	0.00774649	0.0531897	276278	270422	276332	300060	289009	293174
sp|Q91Z69|SRGP1_MOUSE SLIT-ROBO Rho GTPase-activating protein 1 OS=Mus musculus OX=10090 GN=Srgap1 PE=1 SV=2	Srgap1	0.288686	0.00774977	0.0531897	3.23512e+06	3.29081e+06	3.43495e+06	3.529e+06	3.67892e+06	3.62313e+06
sp|Q8C156|CND2_MOUSE Condensin complex subunit 2 OS=Mus musculus OX=10090 GN=Ncaph PE=1 SV=1	Ncaph	0.207725	0.00775964	0.0532041	6.12264e+06	6.16055e+06	6.22372e+06	6.60211e+06	7.10046e+06	6.58364e+06
sp|Q9DBX2|PHLP_MOUSE Phosducin-like protein OS=Mus musculus OX=10090 GN=Pdcl PE=1 SV=1	Pdcl	-0.248014	0.007766	0.0532041	7.67098e+06	7.60613e+06	7.30738e+06	7.03472e+06	7.00276e+06	6.64128e+06
sp|O08715|AKAP1_MOUSE A-kinase anchor protein 1, mitochondrial OS=Mus musculus OX=10090 GN=Akap1 PE=1 SV=4	Akap1	-0.494779	0.00780654	0.0534195	8.02563e+06	9.24025e+06	8.22357e+06	6.97354e+06	7.71677e+06	6.82741e+06
sp|P09411|PGK1_MOUSE Phosphoglycerate kinase 1 OS=Mus musculus OX=10090 GN=Pgk1 PE=1 SV=4	Pgk1	-0.299484	0.00782578	0.0534195	7.9407e+08	7.47833e+08	8.01312e+08	7.23122e+08	7.18647e+08	6.81931e+08
sp|P14069|S10A6_MOUSE Protein S100-A6 OS=Mus musculus OX=10090 GN=S100a6 PE=1 SV=3	S100a6	0.198418	0.00782403	0.0534195	8.42881e+08	7.80949e+08	8.4923e+08	9.40128e+08	8.98536e+08	9.00497e+08
sp|P61164|ACTZ_MOUSE Alpha-centractin OS=Mus musculus OX=10090 GN=Actr1a PE=1 SV=1	Actr1a	0.248915	0.00781333	0.0534195	3.86587e+07	3.76684e+07	3.95986e+07	4.23044e+07	4.20022e+07	4.08713e+07
sp|Q8C5H8|NAKD2_MOUSE NAD kinase 2, mitochondrial OS=Mus musculus OX=10090 GN=Nadk2 PE=1 SV=2	Nadk2	-0.432278	0.00786094	0.0535949	2.49027e+06	2.47342e+06	2.34312e+06	2.14159e+06	2.11383e+06	2.30426e+06
sp|Q91YX5|LGAT1_MOUSE Acyl-CoA:lysophosphatidylglycerol acyltransferase 1 OS=Mus musculus OX=10090 GN=Lpgat1 PE=1 SV=1	Lpgat1	0.466732	0.00786571	0.0535949	7.50375e+06	7.98656e+06	7.6614e+06	8.95069e+06	9.71467e+06	8.26721e+06
sp|Q8BMJ2|SYLC_MOUSE Leucine--tRNA ligase, cytoplasmic OS=Mus musculus OX=10090 GN=Lars PE=1 SV=2	Lars	0.214777	0.00788195	0.0536566	1.43356e+08	1.38154e+08	1.46123e+08	1.60076e+08	1.53993e+08	1.51913e+08
sp|Q8K2K6|AGFG1_MOUSE Arf-GAP domain and FG repeat-containing protein 1 OS=Mus musculus OX=10090 GN=Agfg1 PE=1 SV=2	Agfg1	0.181328	0.007889	0.0536566	1.4173e+07	1.42279e+07	1.36225e+07	1.54221e+07	1.50559e+07	1.48696e+07
sp|Q6ZWV3|RL10_MOUSE 60S ribosomal protein L10 OS=Mus musculus OX=10090 GN=Rpl10 PE=1 SV=3	Rpl10	0.195771	0.00790759	0.0537172	5.11565e+07	5.19255e+07	5.14391e+07	5.49069e+07	5.72633e+07	5.43468e+07
sp|Q8JZN5|ACAD9_MOUSE Acyl-CoA dehydrogenase family member 9, mitochondrial OS=Mus musculus OX=10090 GN=Acad9 PE=1 SV=2	Acad9	0.207425	0.00791217	0.0537172	3.29424e+07	3.26255e+07	3.28445e+07	3.51951e+07	3.60531e+07	3.43749e+07
sp|Q9D394|RUFY3_MOUSE Protein RUFY3 OS=Mus musculus OX=10090 GN=Rufy3 PE=1 SV=1	Rufy3	0.187782	0.00793341	0.0538129	3.67042e+06	3.69931e+06	3.59006e+06	3.90744e+06	3.87318e+06	4.1042e+06
sp|P05202|AATM_MOUSE Aspartate aminotransferase, mitochondrial OS=Mus musculus OX=10090 GN=Got2 PE=1 SV=1	Got2	-0.290788	0.0079488	0.0538204	1.54722e+08	1.62207e+08	1.55958e+08	1.41554e+08	1.49919e+08	1.40443e+08
sp|Q9WUK6|ZBT18_MOUSE Zinc finger and BTB domain-containing protein 18 OS=Mus musculus OX=10090 GN=Zbtb18 PE=1 SV=1	Zbtb18	-0.527951	0.00794588	0.0538204	147328	170411	162411	124341	143198	136209
sp|Q9CRA5|GOLP3_MOUSE Golgi phosphoprotein 3 OS=Mus musculus OX=10090 GN=Golph3 PE=1 SV=1	Golph3	0.230324	0.00797727	0.0539647	1.26971e+07	1.22081e+07	1.31418e+07	1.39972e+07	1.37013e+07	1.371e+07
sp|O35245|PKD2_MOUSE Polycystin-2 OS=Mus musculus OX=10090 GN=Pkd2 PE=1 SV=2	Pkd2	-0.215467	0.00800765	0.0541216	1.70894e+06	1.72782e+06	1.84035e+06	1.60811e+06	1.58571e+06	1.63102e+06
sp|Q9JKX6|NUDT5_MOUSE ADP-sugar pyrophosphatase OS=Mus musculus OX=10090 GN=Nudt5 PE=1 SV=1	Nudt5	0.261471	0.0080271	0.0542045	1.16044e+07	1.12366e+07	1.18019e+07	1.27627e+07	1.26609e+07	1.21651e+07
sp|Q9QY80|HACD1_MOUSE Very-long-chain (3R)-3-hydroxyacyl-CoA dehydratase 1 OS=Mus musculus OX=10090 GN=Hacd1 PE=2 SV=1	Hacd1	-0.207756	0.00805318	0.0542127	1.49069e+06	1.50133e+06	1.56099e+06	1.40091e+06	1.4141e+06	1.29875e+06
sp|Q9QYK5|H6ST1_MOUSE Heparan-sulfate 6-O-sulfotransferase 1 OS=Mus musculus OX=10090 GN=Hs6st1 PE=1 SV=4	Hs6st1	0.40788	0.00805962	0.0542127	110982	122981	114433	131094	125481	135651
sp|Q9R0M8|S35A2_MOUSE UDP-galactose translocator OS=Mus musculus OX=10090 GN=Slc35a2 PE=1 SV=1	Slc35a2	0.283179	0.00806428	0.0542127	354149	373218	351996	389197	404670	384791
sp|Q9R0P4|SMAP_MOUSE Small acidic protein OS=Mus musculus OX=10090 GN=Smap PE=1 SV=1	Smap	0.364188	0.00803613	0.0542127	1.13038e+07	1.0829e+07	1.11097e+07	1.27961e+07	1.25432e+07	1.16186e+07
sp|Q9R1J0|NSDHL_MOUSE Sterol-4-alpha-carboxylate 3-dehydrogenase, decarboxylating OS=Mus musculus OX=10090 GN=Nsdhl PE=1 SV=1	Nsdhl	0.163233	0.00805242	0.0542127	3.02668e+07	3.09844e+07	3.10739e+07	3.25663e+07	3.33964e+07	3.27165e+07
sp|P97411|ICA69_MOUSE Islet cell autoantigen 1 OS=Mus musculus OX=10090 GN=Ica1 PE=1 SV=3	Ica1	-0.224116	0.00811202	0.0544019	254881	255115	255511	236755	222779	241515
sp|Q8BTV2|CPSF7_MOUSE Cleavage and polyadenylation specificity factor subunit 7 OS=Mus musculus OX=10090 GN=Cpsf7 PE=1 SV=2	Cpsf7	-0.24469	0.00811409	0.0544019	1.05016e+07	1.08094e+07	1.07667e+07	9.92362e+06	1.01702e+07	9.83634e+06
sp|Q8BXA1|GOLI4_MOUSE Golgi integral membrane protein 4 OS=Mus musculus OX=10090 GN=Golim4 PE=1 SV=1	Golim4	0.312111	0.00810993	0.0544019	8.31596e+06	8.48116e+06	8.35677e+06	9.27276e+06	8.74233e+06	9.33391e+06
sp|P49718|MCM5_MOUSE DNA replication licensing factor MCM5 OS=Mus musculus OX=10090 GN=Mcm5 PE=1 SV=1	Mcm5	-0.231598	0.00813181	0.0544239	9.57672e+06	9.18689e+06	9.48061e+06	8.77644e+06	8.32231e+06	8.83887e+06
sp|Q07113|MPRI_MOUSE Cation-independent mannose-6-phosphate receptor OS=Mus musculus OX=10090 GN=Igf2r PE=1 SV=1	Igf2r	-0.193282	0.00812588	0.0544239	2.8297e+07	2.76935e+07	2.87398e+07	2.65318e+07	2.59728e+07	2.65901e+07
sp|P24527|LKHA4_MOUSE Leukotriene A-4 hydrolase OS=Mus musculus OX=10090 GN=Lta4h PE=1 SV=4	Lta4h	0.227257	0.00814877	0.0544407	8.54146e+07	8.60289e+07	8.71277e+07	9.27971e+07	9.42971e+07	9.02702e+07
sp|P47964|RL36_MOUSE 60S ribosomal protein L36 OS=Mus musculus OX=10090 GN=Rpl36 PE=1 SV=2	Rpl36	0.179289	0.00814217	0.0544407	6.60317e+07	6.78203e+07	6.85095e+07	7.39765e+07	7.14648e+07	7.19958e+07
sp|Q8BR70|YIPF6_MOUSE Protein YIPF6 OS=Mus musculus OX=10090 GN=Yipf6 PE=1 SV=1	Yipf6	-0.427973	0.0081635	0.0544908	807890	690415	746006	646850	641997	660913
sp|P32921|SYWC_MOUSE Tryptophan--tRNA ligase, cytoplasmic OS=Mus musculus OX=10090 GN=Wars PE=1 SV=2	Wars	0.196335	0.00820244	0.0546539	4.25116e+07	4.14734e+07	4.35036e+07	46352134	4.53078e+07	4.53861e+07
sp|Q9CR62|M2OM_MOUSE Mitochondrial 2-oxoglutarate/malate carrier protein OS=Mus musculus OX=10090 GN=Slc25a11 PE=1 SV=3	Slc25a11	-0.195543	0.0081973	0.0546539	4.62853e+07	4.53344e+07	4.59415e+07	4.30432e+07	4.33254e+07	4.30123e+07
sp|P12672|RAPSN_MOUSE 43 kDa receptor-associated protein of the synapse OS=Mus musculus OX=10090 GN=Rapsn PE=2 SV=4	Rapsn	-0.456106	0.00821138	0.0546652	1.23828e+07	1.34238e+07	1.20643e+07	1.06367e+07	1.01859e+07	1.16974e+07
sp|Q8CBW3|ABI1_MOUSE Abl interactor 1 OS=Mus musculus OX=10090 GN=Abi1 PE=1 SV=3	Abi1	0.183692	0.00823229	0.054756	7.76737e+06	7.58577e+06	7.71081e+06	8.10235e+06	8.29901e+06	8.19757e+06
sp|Q62210|BIRC2_MOUSE Baculoviral IAP repeat-containing protein 2 OS=Mus musculus OX=10090 GN=Birc2 PE=1 SV=1	Birc2	-0.366417	0.00826344	0.0549147	3.8548e+06	4.02161e+06	4.10259e+06	3.55479e+06	3.55934e+06	3.78196e+06
sp|P59325|IF5_MOUSE Eukaryotic translation initiation factor 5 OS=Mus musculus OX=10090 GN=Eif5 PE=1 SV=1	Eif5	0.245741	0.00834781	0.0554178	7.19646e+07	7.11195e+07	7.30321e+07	7.98268e+07	7.81059e+07	7.54205e+07
sp|Q9QXY9|PEX3_MOUSE Peroxisomal biogenesis factor 3 OS=Mus musculus OX=10090 GN=Pex3 PE=1 SV=1	Pex3	0.218048	0.00835386	0.0554178	4.62814e+06	4.63469e+06	4.69865e+06	4.984e+06	5.07604e+06	4.87803e+06
sp|P28738|KIF5C_MOUSE Kinesin heavy chain isoform 5C OS=Mus musculus OX=10090 GN=Kif5c PE=1 SV=3	Kif5c	0.29041	0.00838594	0.0555817	1.48204e+06	1.61023e+06	1.56054e+06	1.71912e+06	1.79239e+06	1.66108e+06
sp|O88448|KLC2_MOUSE Kinesin light chain 2 OS=Mus musculus OX=10090 GN=Klc2 PE=1 SV=1	Klc2	0.299779	0.0084082	0.0556314	4.51345e+07	4.43376e+07	4.73141e+07	4.98764e+07	5.05647e+07	4.84871e+07
sp|Q9JMG1|EDF1_MOUSE Endothelial differentiation-related factor 1 OS=Mus musculus OX=10090 GN=Edf1 PE=1 SV=1	Edf1	0.247396	0.00840662	0.0556314	2.65826e+07	2.68008e+07	2.61032e+07	2.8867e+07	2.9319e+07	2.76983e+07
sp|Q8C7D2|CRBN_MOUSE Protein cereblon OS=Mus musculus OX=10090 GN=Crbn PE=1 SV=1	Crbn	-0.26699	0.00842233	0.0556761	4.42969e+06	4.53744e+06	4.47865e+06	4.09738e+06	4.29265e+06	4.08885e+06
sp|Q5SSK3|TEFM_MOUSE Transcription elongation factor, mitochondrial OS=Mus musculus OX=10090 GN=Tefm PE=1 SV=1	Tefm	-0.327608	0.00843106	0.0556789	1.28617e+06	1.35056e+06	1.22291e+06	1.13923e+06	1.15315e+06	1.18822e+06
sp|Q9CWY9|RIP_MOUSE RPA-interacting protein OS=Mus musculus OX=10090 GN=Rpain PE=1 SV=1	Rpain	-0.735457	0.00843754	0.0556789	205165	214516	170584	153829	160570	164296
sp|P10852|4F2_MOUSE 4F2 cell-surface antigen heavy chain OS=Mus musculus OX=10090 GN=Slc3a2 PE=1 SV=1	Slc3a2	0.227417	0.00845904	0.0557443	5.46487e+07	5.30558e+07	5.37368e+07	6.06395e+07	5.67209e+07	5.79675e+07
sp|P11087|CO1A1_MOUSE Collagen alpha-1(I) chain OS=Mus musculus OX=10090 GN=Col1a1 PE=1 SV=4	Col1a1	-0.239404	0.00846964	0.0557443	2.33659e+07	2.33112e+07	2.29451e+07	2.15237e+07	1.99433e+07	2.18055e+07
sp|P49138|MAPK2_MOUSE MAP kinase-activated protein kinase 2 OS=Mus musculus OX=10090 GN=Mapkapk2 PE=1 SV=2	Mapkapk2	0.222801	0.00846705	0.0557443	9.72863e+06	9.55437e+06	9.78945e+06	1.0804e+07	1.04784e+07	1.01584e+07
sp|Q9Z2I2|FKB1B_MOUSE Peptidyl-prolyl cis-trans isomerase FKBP1B OS=Mus musculus OX=10090 GN=Fkbp1b PE=1 SV=3	Fkbp1b	0.235518	0.00847959	0.055761	970934	1.0182e+06	1.0265e+06	1.10134e+06	1.08693e+06	1.2123e+06
sp|O88456|CPNS1_MOUSE Calpain small subunit 1 OS=Mus musculus OX=10090 GN=Capns1 PE=1 SV=1	Capns1	0.31454	0.00852805	0.0560246	9.82145e+07	8.71246e+07	1.01362e+08	1.13987e+08	1.0773e+08	1.09068e+08
sp|Q9D236|HTRA3_MOUSE Serine protease HTRA3 OS=Mus musculus OX=10090 GN=Htra3 PE=1 SV=3	Htra3	0.314805	0.00853453	0.0560246	2.25243e+06	1.9554e+06	2.20532e+06	2.63534e+06	2.44925e+06	2.38962e+06
sp|Q9DCM7|NACC2_MOUSE Nucleus accumbens-associated protein 2 OS=Mus musculus OX=10090 GN=Nacc2 PE=2 SV=1	Nacc2	-0.4825	0.00856643	0.056185	204047	195872	210187	173740	167969	192077
sp|Q61069|USF1_MOUSE Upstream stimulatory factor 1 OS=Mus musculus OX=10090 GN=Usf1 PE=1 SV=1	Usf1	0.188125	0.00860374	0.0563807	1.27275e+06	1.27602e+06	1.28436e+06	1.44845e+06	1.35857e+06	1.35715e+06
sp|Q64253|LY6E_MOUSE Lymphocyte antigen 6E OS=Mus musculus OX=10090 GN=Ly6e PE=1 SV=2	Ly6e	-0.337767	0.00861143	0.056382	1.02902e+06	1.16431e+06	984023	880517	919478	921332
sp|A2AUU0|METL8_MOUSE Methyltransferase-like protein 8 OS=Mus musculus OX=10090 GN=Mettl8 PE=1 SV=2	Mettl8	-0.580527	0.00863682	0.0564992	65121.4	74406.3	74478.5	60403.3	63891.3	61318.6
sp|Q5DTJ9|MYPN_MOUSE Myopalladin OS=Mus musculus OX=10090 GN=Mypn PE=1 SV=2	Mypn	-0.229835	0.00864589	0.0565095	6.73589e+06	7.18874e+06	6.81955e+06	6.17155e+06	6.49575e+06	6.31673e+06
sp|Q922F4|TBB6_MOUSE Tubulin beta-6 chain OS=Mus musculus OX=10090 GN=Tubb6 PE=1 SV=1	Tubb6	0.193922	0.00866287	0.0565224	2.36722e+08	2.3133e+08	2.36217e+08	256921777	251986148	2.4622e+08
sp|Q9CZG9|PDZ11_MOUSE PDZ domain-containing protein 11 OS=Mus musculus OX=10090 GN=Pdzd11 PE=1 SV=1	Pdzd11	0.301057	0.00865803	0.0565224	1.77846e+06	1.6811e+06	1.78228e+06	1.96614e+06	1.84238e+06	1.98048e+06
sp|Q9JHR7|IDE_MOUSE Insulin-degrading enzyme OS=Mus musculus OX=10090 GN=Ide PE=1 SV=1	Ide	0.186554	0.00867063	0.0565241	6.4398e+07	6.52064e+07	6.54307e+07	6.93888e+07	7.04715e+07	6.82073e+07
sp|B2RXS4|PLXB2_MOUSE Plexin-B2 OS=Mus musculus OX=10090 GN=Plxnb2 PE=1 SV=1	Plxnb2	0.293545	0.00869484	0.0565352	5.49765e+07	5.51454e+07	5.81636e+07	6.1066e+07	6.08125e+07	5.99202e+07
sp|P12265|BGLR_MOUSE Beta-glucuronidase OS=Mus musculus OX=10090 GN=Gusb PE=1 SV=2	Gusb	-0.389313	0.00868744	0.0565352	3.58842e+06	3.54703e+06	3.67944e+06	3.1518e+06	3.0942e+06	3.44682e+06
sp|Q7TQC7|GPTC2_MOUSE G patch domain-containing protein 2 OS=Mus musculus OX=10090 GN=Gpatch2 PE=1 SV=2	Gpatch2	0.321291	0.0086944	0.0565352	524160	477771	492467	573002	538927	548121
sp|Q63ZW7|INADL_MOUSE InaD-like protein OS=Mus musculus OX=10090 GN=Patj PE=1 SV=2	Patj	-0.197818	0.00874526	0.056814	1.85083e+06	1.90903e+06	1.87475e+06	1.75515e+06	1.74361e+06	1.78124e+06
sp|Q60996|2A5G_MOUSE Serine/threonine-protein phosphatase 2A 56 kDa regulatory subunit gamma isoform OS=Mus musculus OX=10090 GN=Ppp2r5c PE=1 SV=2	Ppp2r5c	0.366849	0.00877334	0.0569474	1.39537e+07	1.23147e+07	1.40418e+07	1.57848e+07	1.47882e+07	1.57682e+07
sp|Q80WJ7|LYRIC_MOUSE Protein LYRIC OS=Mus musculus OX=10090 GN=Mtdh PE=1 SV=1	Mtdh	0.452977	0.00879695	0.0570515	5.75114e+07	6.15008e+07	5.51383e+07	6.69075e+07	6.68823e+07	6.24477e+07
sp|Q9CQC7|NDUB4_MOUSE NADH dehydrogenase [ubiquinone] 1 beta subcomplex subunit 4 OS=Mus musculus OX=10090 GN=Ndufb4 PE=1 SV=3	Ndufb4	-0.167293	0.0088112	0.0570948	1.34557e+07	1.34846e+07	1.40177e+07	1.25037e+07	1.27534e+07	1.28673e+07
sp|P62267|RS23_MOUSE 40S ribosomal protein S23 OS=Mus musculus OX=10090 GN=Rps23 PE=1 SV=3	Rps23	0.195639	0.00882062	0.0571067	4.96797e+07	4.87719e+07	4.89656e+07	5.1697e+07	5.38184e+07	5.22643e+07
sp|Q9JLJ1|SELK_MOUSE Selenoprotein K OS=Mus musculus OX=10090 GN=Selenok PE=1 SV=3	Selenok	-0.330797	0.00886437	0.0573407	1.15097e+06	1.05486e+06	1.0892e+06	931347	1.02613e+06	975508
sp|P12382|PFKAL_MOUSE ATP-dependent 6-phosphofructokinase, liver type OS=Mus musculus OX=10090 GN=Pfkl PE=1 SV=4	Pfkl	-0.243314	0.00890008	0.0574961	7.4007e+07	7.27969e+07	7.08444e+07	6.71273e+07	6.87166e+07	6.69728e+07
sp|Q810V0|MPP10_MOUSE U3 small nucleolar ribonucleoprotein protein MPP10 OS=Mus musculus OX=10090 GN=Mphosph10 PE=1 SV=2	Mphosph10	0.498341	0.00890366	0.0574961	5.36941e+06	5.11712e+06	5.14474e+06	6.3836e+06	6.07416e+06	5.49791e+06
sp|Q8BZF8|PGM5_MOUSE Phosphoglucomutase-like protein 5 OS=Mus musculus OX=10090 GN=Pgm5 PE=1 SV=2	Pgm5	0.241502	0.00894399	0.0577071	5.77867e+07	5.93149e+07	5.8634e+07	6.35479e+07	6.68187e+07	6.16056e+07
sp|Q3UQS8|RBM20_MOUSE RNA-binding protein 20 OS=Mus musculus OX=10090 GN=Rbm20 PE=1 SV=3	Rbm20	0.253549	0.00896661	0.0578036	5.27052e+06	5.39105e+06	5.5691e+06	5.73381e+06	5.86635e+06	5.89585e+06
sp|O70209|PDLI3_MOUSE PDZ and LIM domain protein 3 OS=Mus musculus OX=10090 GN=Pdlim3 PE=1 SV=1	Pdlim3	-0.210888	0.00899314	0.0579042	5.60098e+07	5.60585e+07	5.47544e+07	5.26267e+07	5.22087e+07	5.19648e+07
sp|Q8VBW1|SC6A8_MOUSE Sodium- and chloride-dependent creatine transporter 1 OS=Mus musculus OX=10090 GN=Slc6a8 PE=1 SV=1	Slc6a8	0.282994	0.00899759	0.0579042	197932	184721	196212	215616	206296	230902
sp|Q8R464|CADM4_MOUSE Cell adhesion molecule 4 OS=Mus musculus OX=10090 GN=Cadm4 PE=1 SV=1	Cadm4	0.280628	0.0090321	0.0580767	677920	714240	708643	735873	778111	789810
sp|Q3TLS3|GDPP1_MOUSE GDP-D-glucose phosphorylase 1 OS=Mus musculus OX=10090 GN=Gdpgp1 PE=1 SV=2	Gdpgp1	0.218532	0.00907261	0.0582875	1.5039e+06	1.48461e+06	1.55513e+06	1.7085e+06	1.61751e+06	1.61629e+06
sp|Q7TMB8|CYFP1_MOUSE Cytoplasmic FMR1-interacting protein 1 OS=Mus musculus OX=10090 GN=Cyfip1 PE=1 SV=1	Cyfip1	0.208587	0.00910798	0.0584648	41069484	4.05683e+07	4.09326e+07	4.38791e+07	4.4676e+07	4.26793e+07
sp|Q3UGC7|EI3JA_MOUSE Eukaryotic translation initiation factor 3 subunit J-A OS=Mus musculus OX=10090 GN=Eif3j1 PE=2 SV=1;>sp|Q66JS6|EI3JB_MOUSE Eukaryotic translation initiation factor 3 subunit J-B OS=Mus musculus OX=10090 GN=Eif3j2 PE=1 SV=1	Eif3j1	0.279059	0.00913852	0.058611	1.99725e+07	1.99571e+07	1.99904e+07	2.19189e+07	2.195e+07	2.07599e+07
sp|Q99JF5|MVD1_MOUSE Diphosphomevalonate decarboxylase OS=Mus musculus OX=10090 GN=Mvd PE=1 SV=2	Mvd	0.161122	0.00919353	0.0589136	6.30588e+06	6.02393e+06	6.33363e+06	6.99562e+06	6.65193e+06	6.65371e+06
sp|Q8K0C9|GMDS_MOUSE GDP-mannose 4,6 dehydratase OS=Mus musculus OX=10090 GN=Gmds PE=1 SV=1	Gmds	-0.187745	0.00922108	0.05904	7.68978e+06	7.52976e+06	7.54496e+06	7.22164e+06	7.08737e+06	7.07912e+06
sp|Q9DBC7|KAP0_MOUSE cAMP-dependent protein kinase type I-alpha regulatory subunit OS=Mus musculus OX=10090 GN=Prkar1a PE=1 SV=3	Prkar1a	0.161916	0.00929607	0.0594696	9.96223e+07	9.56599e+07	9.91028e+07	1.0774e+08	1.04093e+08	1.04597e+08
sp|P06797|CATL1_MOUSE Cathepsin L1 OS=Mus musculus OX=10090 GN=Ctsl PE=1 SV=2	Ctsl	-0.190011	0.00933108	0.0594915	3.4143e+07	3.37213e+07	3.48313e+07	3.25018e+07	3.15558e+07	3.20481e+07
sp|P56392|CX7A1_MOUSE Cytochrome c oxidase subunit 7A1, mitochondrial OS=Mus musculus OX=10090 GN=Cox7a1 PE=1 SV=1	Cox7a1	0.519976	0.00931495	0.0594915	1.11307e+06	1.03941e+06	1.05152e+06	1.25046e+06	1.34321e+06	1.13753e+06
sp|P62484|ABI2_MOUSE Abl interactor 2 OS=Mus musculus OX=10090 GN=Abi2 PE=1 SV=1	Abi2	0.151656	0.00932386	0.0594915	6.58779e+06	6.59159e+06	6.45642e+06	6.92901e+06	7.00531e+06	6.92929e+06
sp|Q61161|M4K2_MOUSE Mitogen-activated protein kinase kinase kinase kinase 2 OS=Mus musculus OX=10090 GN=Map4k2 PE=1 SV=1	Map4k2	-0.214018	0.0093219	0.0594915	86594.7	89051.2	88355.9	81182.6	83751.4	82273.8
sp|Q8BKY8|MTEF2_MOUSE Transcription termination factor 2, mitochondrial OS=Mus musculus OX=10090 GN=Mterf2 PE=1 SV=1	Mterf2	0.260141	0.00938282	0.0597147	296558	306114	302512	329907	356807	320191
sp|Q8BUR9|MZT1_MOUSE Mitotic-spindle organizing protein 1 OS=Mus musculus OX=10090 GN=Mzt1 PE=1 SV=1	Mzt1	-0.260104	0.00938985	0.0597147	441795	453921	454400	393972	426767	416233
sp|Q9CR23|TMEM9_MOUSE Transmembrane protein 9 OS=Mus musculus OX=10090 GN=Tmem9 PE=1 SV=1	Tmem9	-0.268215	0.00937777	0.0597147	1.25878e+06	1.34802e+06	1.28089e+06	1.17137e+06	1.12526e+06	1.22054e+06
sp|O35739|KLF9_MOUSE Krueppel-like factor 9 OS=Mus musculus OX=10090 GN=Klf9 PE=2 SV=1	Klf9	-0.269694	0.00940662	0.0597709	5.24336e+06	5.29963e+06	5.56197e+06	4.84411e+06	5.08737e+06	4.70535e+06
sp|P62821|RAB1A_MOUSE Ras-related protein Rab-1A OS=Mus musculus OX=10090 GN=Rab1A PE=1 SV=3	Rab1A	0.275099	0.00943077	0.0598739	7.90479e+07	8.17605e+07	8.43821e+07	8.96102e+07	9.21837e+07	8.64866e+07
sp|O09165|CASQ1_MOUSE Calsequestrin-1 OS=Mus musculus OX=10090 GN=Casq1 PE=1 SV=3	Casq1	-0.52263	0.00947023	0.0600738	2.29542e+07	2.46182e+07	2.36016e+07	1.98291e+07	2.25053e+07	1.95881e+07
sp|P58771|TPM1_MOUSE Tropomyosin alpha-1 chain OS=Mus musculus OX=10090 GN=Tpm1 PE=1 SV=1	Tpm1	0.300886	0.00949638	0.060189	1.51907e+08	1.47827e+08	147795631	1.70362e+08	1.63418e+08	1.56267e+08
sp|A2AUC9|KLH41_MOUSE Kelch-like protein 41 OS=Mus musculus OX=10090 GN=Klhl41 PE=1 SV=1	Klhl41	-0.394367	0.00952061	0.0602919	1.85757e+08	2.01579e+08	1.9259e+08	1.68873e+08	1.81615e+08	1.60043e+08
sp|Q8C1A3|MTRR_MOUSE Methionine synthase reductase OS=Mus musculus OX=10090 GN=Mtrr PE=1 SV=2	Mtrr	0.759996	0.00958776	0.0606662	2.28377e+06	2.44514e+06	2.66079e+06	3.40753e+06	3.14988e+06	2.69707e+06
sp|Q8K385|FRRS1_MOUSE Ferric-chelate reductase 1 OS=Mus musculus OX=10090 GN=FRRS1 PE=1 SV=1	FRRS1	-0.420297	0.00960572	0.0607288	1.09487e+06	1.02112e+06	1.12126e+06	951774	949823	1.00799e+06
sp|Q8CIL4|CA131_MOUSE Uncharacterized protein C1orf131 homolog OS=Mus musculus OX=10090 PE=1 SV=1	NA	0.407711	0.00964873	0.0609402	3.54981e+06	3.55158e+06	3.7471e+06	4.1913e+06	4.06844e+06	3.80309e+06
sp|Q9CQ71|RFA3_MOUSE Replication protein A 14 kDa subunit OS=Mus musculus OX=10090 GN=Rpa3 PE=1 SV=1	Rpa3	-0.248441	0.00965534	0.0609402	2.36091e+06	2.33666e+06	2.36062e+06	2.22628e+06	2.02107e+06	2.17305e+06
sp|Q99KK1|REEP3_MOUSE Receptor expression-enhancing protein 3 OS=Mus musculus OX=10090 GN=Reep3 PE=1 SV=1	Reep3	0.188377	0.00970152	0.0611783	1.50463e+06	1.48937e+06	1.5215e+06	1.60499e+06	1.60211e+06	1.58613e+06
sp|Q9JMG2|C1GLC_MOUSE C1GALT1-specific chaperone 1 OS=Mus musculus OX=10090 GN=C1galt1c1 PE=2 SV=1	C1galt1c1	0.184441	0.0097093	0.0611783	1.70742e+06	1.67304e+06	1.70494e+06	1.81301e+06	1.81481e+06	1.77997e+06
sp|P18654|KS6A3_MOUSE Ribosomal protein S6 kinase alpha-3 OS=Mus musculus OX=10090 GN=Rps6ka3 PE=1 SV=2	Rps6ka3	-0.164062	0.00971825	0.0611836	2.46802e+07	2.46094e+07	2.52709e+07	2.34858e+07	2.33671e+07	2.32802e+07
sp|Q8K4G1|LTBP4_MOUSE Latent-transforming growth factor beta-binding protein 4 OS=Mus musculus OX=10090 GN=Ltbp4 PE=1 SV=2	Ltbp4	0.220373	0.00977857	0.0615119	1.50444e+06	1.48389e+06	1.43648e+06	1.59696e+06	1.59053e+06	1.76553e+06
sp|Q8JZQ9|EIF3B_MOUSE Eukaryotic translation initiation factor 3 subunit B OS=Mus musculus OX=10090 GN=Eif3b PE=1 SV=1	Eif3b	0.237626	0.00980609	0.0616336	6.78315e+07	6.50703e+07	6.6464e+07	7.39814e+07	7.19411e+07	6.97558e+07
sp|P25799|NFKB1_MOUSE Nuclear factor NF-kappa-B p105 subunit OS=Mus musculus OX=10090 GN=Nfkb1 PE=1 SV=2	Nfkb1	-0.189192	0.00985574	0.0618941	1.52705e+07	1.51397e+07	1.55581e+07	1.45808e+07	1.43375e+07	1.42445e+07
sp|Q8BGH4|REEP1_MOUSE Receptor expression-enhancing protein 1 OS=Mus musculus OX=10090 GN=Reep1 PE=1 SV=1	Reep1	0.239163	0.00988112	0.0620017	3.76301e+06	3.91021e+06	3.86212e+06	4.18253e+06	4.46956e+06	4.06704e+06
sp|O08917|FLOT1_MOUSE Flotillin-1 OS=Mus musculus OX=10090 GN=Flot1 PE=1 SV=1	Flot1	-0.22306	0.00989466	0.0620351	3.62092e+07	3.71499e+07	3.57165e+07	3.46629e+07	3.36152e+07	3.32094e+07
sp|Q60739|BAG1_MOUSE BAG family molecular chaperone regulator 1 OS=Mus musculus OX=10090 GN=Bag1 PE=1 SV=3	Bag1	0.294133	0.00993789	0.0622543	2.1226e+07	2.16172e+07	2.13261e+07	2.35223e+07	2.38859e+07	2.22331e+07
sp|Q62393|TPD52_MOUSE Tumor protein D52 OS=Mus musculus OX=10090 GN=Tpd52 PE=1 SV=2	Tpd52	0.366513	0.0100774	0.0630233	7.3655e+06	7.57716e+06	6.99849e+06	8.32236e+06	8.66359e+06	7.74193e+06
sp|Q9Z0G0|GIPC1_MOUSE PDZ domain-containing protein GIPC1 OS=Mus musculus OX=10090 GN=Gipc1 PE=1 SV=1	Gipc1	-0.214794	0.0100718	0.0630233	6.56284e+06	6.68499e+06	6.58824e+06	6.10766e+06	6.13314e+06	6.33783e+06
sp|O08746|MATN2_MOUSE Matrilin-2 OS=Mus musculus OX=10090 GN=Matn2 PE=2 SV=2	Matn2	0.232491	0.0100858	0.0630237	641252	686228	686586	741508	790760	717466
sp|Q6NVE9|PPTC7_MOUSE Protein phosphatase PTC7 homolog OS=Mus musculus OX=10090 GN=Pptc7 PE=1 SV=1	Pptc7	-0.222279	0.010102	0.0630522	3.46424e+06	3.59957e+06	3.61766e+06	3.34489e+06	3.34257e+06	3.29065e+06
sp|Q99P58|RB27B_MOUSE Ras-related protein Rab-27B OS=Mus musculus OX=10090 GN=Rab27b PE=1 SV=3	Rab27b	0.167251	0.0101071	0.0630522	2.61201e+06	2.52542e+06	2.61255e+06	2.81069e+06	2.76173e+06	2.72145e+06
sp|A2AAJ9|OBSCN_MOUSE Obscurin OS=Mus musculus OX=10090 GN=Obscn PE=1 SV=2	Obscn	-0.374538	0.0101158	0.0630545	1.9453e+08	2.05266e+08	2.03149e+08	1.79304e+08	1.91744e+08	1.79312e+08
sp|P62075|TIM13_MOUSE Mitochondrial import inner membrane translocase subunit Tim13 OS=Mus musculus OX=10090 GN=Timm13 PE=1 SV=1	Timm13	-0.250727	0.0101429	0.0631711	13576351	1.40387e+07	1.4057e+07	1.31948e+07	1.24023e+07	1.29134e+07
sp|Q9ER62|TNR22_MOUSE Tumor necrosis factor receptor superfamily member 22 OS=Mus musculus OX=10090 GN=Tnfrsf22 PE=2 SV=3	Tnfrsf22	0.639243	0.0101534	0.0631843	288894	348248	310066	351096	399540	383680
sp|Q62273|S26A2_MOUSE Sulfate transporter OS=Mus musculus OX=10090 GN=Slc26a2 PE=1 SV=1	Slc26a2	0.223385	0.0101883	0.0633488	523314	535972	553777	571405	577394	585907
sp|O54988|SLK_MOUSE STE20-like serine/threonine-protein kinase OS=Mus musculus OX=10090 GN=Slk PE=1 SV=2	Slk	0.363972	0.0101979	0.0633562	9.14746e+07	9.62806e+07	9.03218e+07	1.03271e+08	1.09381e+08	9.81906e+07
sp|Q60575|KIF1B_MOUSE Kinesin-like protein KIF1B OS=Mus musculus OX=10090 GN=Kif1b PE=1 SV=2	Kif1b	0.232551	0.0102283	0.0634079	1.85445e+07	1.90592e+07	1.89572e+07	2.04847e+07	2.05536e+07	1.96641e+07
sp|Q8BTG7|NDRG4_MOUSE Protein NDRG4 OS=Mus musculus OX=10090 GN=Ndrg4 PE=1 SV=1	Ndrg4	0.205784	0.0102353	0.0634079	5.32376e+06	5.38356e+06	5.21178e+06	5.70165e+06	5.84053e+06	5.55926e+06
sp|Q8VC65|NRM_MOUSE Nurim OS=Mus musculus OX=10090 GN=Nrm PE=1 SV=1	Nrm	0.457328	0.0102358	0.0634079	727802	666920	618659	935366	775690	776713
sp|Q921N7|TMM70_MOUSE Transmembrane protein 70, mitochondrial OS=Mus musculus OX=10090 GN=Tmem70 PE=2 SV=2	Tmem70	-0.329836	0.0102398	0.0634079	434862	430523	436698	389597	383968	418232
sp|O35598|ADA10_MOUSE Disintegrin and metalloproteinase domain-containing protein 10 OS=Mus musculus OX=10090 GN=Adam10 PE=1 SV=2	Adam10	0.244612	0.0102519	0.0634256	9.47035e+06	9.39264e+06	9.86172e+06	1.02747e+07	1.01641e+07	1.03529e+07
sp|Q923T9|KCC2G_MOUSE Calcium/calmodulin-dependent protein kinase type II subunit gamma OS=Mus musculus OX=10090 GN=Camk2g PE=1 SV=1	Camk2g	-0.222578	0.0102595	0.0634256	2.25582e+07	2.20199e+07	2.28814e+07	2.14014e+07	2.09455e+07	2.04851e+07
sp|Q8R3N1|NOP14_MOUSE Nucleolar protein 14 OS=Mus musculus OX=10090 GN=Nop14 PE=1 SV=2	Nop14	0.290672	0.0102809	0.063483	2.73149e+06	2.58522e+06	2.64073e+06	2.93436e+06	2.78637e+06	2.90932e+06
sp|Q922P8|T132A_MOUSE Transmembrane protein 132A OS=Mus musculus OX=10090 GN=Tmem132a PE=1 SV=2	Tmem132a	0.372438	0.0102857	0.063483	7.8909e+06	7.73199e+06	8.02165e+06	8.93363e+06	9.66685e+06	8.32451e+06
sp|Q4KMM3|OXR1_MOUSE Oxidation resistance protein 1 OS=Mus musculus OX=10090 GN=Oxr1 PE=1 SV=3	Oxr1	-0.197826	0.0103273	0.0636357	1.11915e+07	1.17117e+07	1.14632e+07	1.07074e+07	1.0743e+07	1.07319e+07
sp|Q8VEF1|ASTRA_MOUSE Protein Aster-A OS=Mus musculus OX=10090 GN=Gramd1a PE=1 SV=2	Gramd1a	-0.30349	0.0103233	0.0636357	874931	794129	843675	772223	748402	762521
sp|Q6NZA9|TAF9B_MOUSE Transcription initiation factor TFIID subunit 9B OS=Mus musculus OX=10090 GN=Taf9b PE=1 SV=2;>sp|Q8VI33|TAF9_MOUSE Transcription initiation factor TFIID subunit 9 OS=Mus musculus OX=10090 GN=Taf9 PE=1 SV=1	Taf9b	-0.300463	0.0103629	0.0637705	286923	288818	273722	259585	258437	268222
sp|Q9CPU0|LGUL_MOUSE Lactoylglutathione lyase OS=Mus musculus OX=10090 GN=Glo1 PE=1 SV=3	Glo1	0.164076	0.0103661	0.0637705	1.01201e+08	9.78473e+07	1.00671e+08	1.08313e+08	1.06329e+08	1.0537e+08
sp|O70583|TRI18_MOUSE E3 ubiquitin-protein ligase Midline-1 OS=Mus musculus OX=10090 GN=Mid1 PE=1 SV=2	Mid1	-0.220569	0.0105141	0.0646281	2.15494e+07	2.14626e+07	2.11288e+07	1.99416e+07	2.04603e+07	1.93756e+07
sp|P49813|TMOD1_MOUSE Tropomodulin-1 OS=Mus musculus OX=10090 GN=Tmod1 PE=1 SV=2	Tmod1	0.329265	0.0105583	0.0648473	5.63671e+07	5.5689e+07	5.61444e+07	6.26556e+07	6.35085e+07	5.81312e+07
sp|Q8CII2|CD123_MOUSE Cell division cycle protein 123 homolog OS=Mus musculus OX=10090 GN=Cdc123 PE=1 SV=2	Cdc123	0.167806	0.0105774	0.0649112	6.24321e+06	6.7271e+06	6.70269e+06	7.07334e+06	7.3379e+06	7.08819e+06
sp|Q9JID9|SH2B2_MOUSE SH2B adapter protein 2 OS=Mus musculus OX=10090 GN=Sh2b2 PE=1 SV=2	Sh2b2	0.283157	0.0106319	0.0651928	1.63556e+06	1.64346e+06	1.71922e+06	1.86567e+06	1.75608e+06	1.80609e+06
sp|Q8BMJ3|IF1AX_MOUSE Eukaryotic translation initiation factor 1A, X-chromosomal OS=Mus musculus OX=10090 GN=Eif1ax PE=2 SV=3	Eif1ax	0.197115	0.0106427	0.0652062	44569516	4.48347e+07	4.41906e+07	4.80995e+07	4.75955e+07	4.64912e+07
sp|Q8K4I3|ARHG6_MOUSE Rho guanine nucleotide exchange factor 6 OS=Mus musculus OX=10090 GN=Arhgef6 PE=1 SV=1	Arhgef6	0.352598	0.0107032	0.0655235	136803	148462	149696	166973	154248	173554
sp|Q99LD8|DDAH2_MOUSE N(G),N(G)-dimethylarginine dimethylaminohydrolase 2 OS=Mus musculus OX=10090 GN=Ddah2 PE=1 SV=1	Ddah2	0.184826	0.0107127	0.0655281	5.81649e+07	5.85877e+07	5.9787e+07	6.34076e+07	6.23097e+07	6.2063e+07
sp|P97452|BOP1_MOUSE Ribosome biogenesis protein BOP1 OS=Mus musculus OX=10090 GN=Bop1 PE=1 SV=1	Bop1	0.209131	0.010757	0.0657461	8.20435e+06	7.93148e+06	7.9956e+06	8.57271e+06	8.69101e+06	8.46837e+06
sp|P27601|GNA13_MOUSE Guanine nucleotide-binding protein subunit alpha-13 OS=Mus musculus OX=10090 GN=Gna13 PE=1 SV=1	Gna13	0.226409	0.0107719	0.0657835	5.32007e+06	5.34299e+06	5.5104e+06	5.67343e+06	5.76171e+06	5.83611e+06
sp|Q99LJ2|ABTB1_MOUSE Ankyrin repeat and BTB/POZ domain-containing protein 1 OS=Mus musculus OX=10090 GN=Abtb1 PE=2 SV=1	Abtb1	0.239625	0.0108724	0.0663438	286590	294850	297200	305850	319361	328080
sp|Q61292|LAMB2_MOUSE Laminin subunit beta-2 OS=Mus musculus OX=10090 GN=Lamb2 PE=1 SV=2	Lamb2	0.20882	0.0109516	0.0666879	1.33532e+07	1.39571e+07	1.36514e+07	1.46352e+07	1.487e+07	1.43746e+07
sp|Q80UM3|NAA15_MOUSE N-alpha-acetyltransferase 15, NatA auxiliary subunit OS=Mus musculus OX=10090 GN=Naa15 PE=1 SV=1	Naa15	0.199376	0.0109554	0.0666879	7.96685e+07	7.70769e+07	7.90872e+07	8.61503e+07	8.22572e+07	8.45203e+07
sp|Q9CYL5|GAPR1_MOUSE Golgi-associated plant pathogenesis-related protein 1 OS=Mus musculus OX=10090 GN=Glipr2 PE=1 SV=3	Glipr2	0.198398	0.0109464	0.0666879	8.83964e+06	8.59034e+06	8.47579e+06	9.15196e+06	9.17748e+06	9.32368e+06
sp|Q8R1R3|STAR7_MOUSE StAR-related lipid transfer protein 7, mitochondrial OS=Mus musculus OX=10090 GN=Stard7 PE=1 SV=2	Stard7	-0.282001	0.0109974	0.0668356	1.33192e+06	1.44465e+06	1.30622e+06	1.17311e+06	1.26529e+06	1.21245e+06
sp|Q9D8Y1|T126A_MOUSE Transmembrane protein 126A OS=Mus musculus OX=10090 GN=Tmem126a PE=1 SV=1	Tmem126a	-0.248836	0.010997	0.0668356	2.07136e+06	2.16543e+06	2.14734e+06	1.84193e+06	2.00189e+06	1.97646e+06
sp|Q5SYL3|K0100_MOUSE Protein KIAA0100 OS=Mus musculus OX=10090 GN=Kiaa0100 PE=1 SV=1	Kiaa0100	-0.25263	0.0110077	0.0668446	1.1743e+06	1.22656e+06	1.23494e+06	1.08365e+06	1.14479e+06	1.12753e+06
sp|Q9D0K2|SCOT1_MOUSE Succinyl-CoA:3-ketoacid coenzyme A transferase 1, mitochondrial OS=Mus musculus OX=10090 GN=Oxct1 PE=1 SV=1	Oxct1	-0.199047	0.0110411	0.0669936	7.41367e+07	7.31699e+07	7.72784e+07	7.05588e+07	6.93786e+07	6.91871e+07
sp|Q9R210|TFEB_MOUSE Transcription factor EB OS=Mus musculus OX=10090 GN=Tfeb PE=1 SV=2	Tfeb	0.167503	0.011066	0.0670901	972126	1.04288e+06	1.03966e+06	1.09255e+06	1.14033e+06	1.09934e+06
sp|Q8CFY5|COX10_MOUSE Protoheme IX farnesyltransferase, mitochondrial OS=Mus musculus OX=10090 GN=Cox10 PE=2 SV=1	Cox10	-0.862119	0.0110888	0.0671747	254109	244805	192269	183675	172935	185313
sp|Q3UJD6|UBP19_MOUSE Ubiquitin carboxyl-terminal hydrolase 19 OS=Mus musculus OX=10090 GN=Usp19 PE=1 SV=1	Usp19	-0.221885	0.0111048	0.0672172	1.53961e+07	1.48955e+07	1.53758e+07	1.42799e+07	1.41515e+07	1.44328e+07
sp|P10922|H10_MOUSE Histone H1.0 OS=Mus musculus OX=10090 GN=H1f0 PE=2 SV=4	H1f0	0.38899	0.0111152	0.0672262	2.92992e+07	2.87301e+07	3.2098e+07	3.29203e+07	3.36484e+07	3.33544e+07
sp|P51881|ADT2_MOUSE ADP/ATP translocase 2 OS=Mus musculus OX=10090 GN=Slc25a5 PE=1 SV=3	Slc25a5	-0.183901	0.0111279	0.0672495	6.10718e+08	590979924	590508835	5.69852e+08	5.41444e+08	5.5585e+08
sp|P62878|RBX1_MOUSE E3 ubiquitin-protein ligase RBX1 OS=Mus musculus OX=10090 GN=Rbx1 PE=1 SV=1	Rbx1	-0.182086	0.0111449	0.067298	731616	715047	708404	667066	683589	672949
sp|P15626|GSTM2_MOUSE Glutathione S-transferase Mu 2 OS=Mus musculus OX=10090 GN=Gstm2 PE=1 SV=2	Gstm2	-0.23211	0.0112082	0.0676259	2.90651e+07	2.84569e+07	2.92784e+07	2.76797e+07	2.60715e+07	2.69017e+07
sp|Q9ERS4|PKHA3_MOUSE Pleckstrin homology domain-containing family A member 3 OS=Mus musculus OX=10090 GN=Plekha3 PE=2 SV=1	Plekha3	1.03372	0.0112256	0.0676767	151299	161694	159412	224972	247728	170185
sp|P07356|ANXA2_MOUSE Annexin A2 OS=Mus musculus OX=10090 GN=Anxa2 PE=1 SV=2	Anxa2	0.339272	0.0112531	0.067703	1010264424	9.57538e+08	8.7618e+08	1124929063	1072154401	1043046588
sp|Q6P1C6|LRIG3_MOUSE Leucine-rich repeats and immunoglobulin-like domains protein 3 OS=Mus musculus OX=10090 GN=Lrig3 PE=1 SV=1	Lrig3	0.195787	0.0112925	0.067703	217567	228472	221848	236805	245316	236121
sp|Q8CAB8|CAST2_MOUSE Cytosolic arginine sensor for mTORC1 subunit 2 OS=Mus musculus OX=10090 GN=Castor2 PE=1 SV=1	Castor2	-0.307072	0.0112928	0.067703	1.68582e+06	1.74122e+06	1.78728e+06	1.54085e+06	1.65792e+06	1.57185e+06
sp|Q8CFI2|UB2R1_MOUSE Ubiquitin-conjugating enzyme E2 R1 OS=Mus musculus OX=10090 GN=Cdc34 PE=1 SV=1	Cdc34	-0.185356	0.0112814	0.067703	5.31281e+06	5.53214e+06	5.33064e+06	4.95099e+06	5.01134e+06	5.12977e+06
sp|Q9D0C1|RN115_MOUSE E3 ubiquitin-protein ligase RNF115 OS=Mus musculus OX=10090 GN=Rnf115 PE=1 SV=1	Rnf115	0.550428	0.0112614	0.067703	63785.3	71370.1	59652.3	72574.3	76627	77008
sp|Q9QYB1|CLIC4_MOUSE Chloride intracellular channel protein 4 OS=Mus musculus OX=10090 GN=Clic4 PE=1 SV=3	Clic4	0.332924	0.0112636	0.067703	9.52115e+07	1.03834e+08	9.70791e+07	1.0847e+08	1.18658e+08	1.06865e+08
sp|Q9R118|HTRA1_MOUSE Serine protease HTRA1 OS=Mus musculus OX=10090 GN=Htra1 PE=1 SV=2	Htra1	-0.161332	0.0112889	0.067703	1.86243e+07	1.80877e+07	1.82102e+07	1.73818e+07	1.72571e+07	1.65991e+07
sp|Q3TPX4|EXOC5_MOUSE Exocyst complex component 5 OS=Mus musculus OX=10090 GN=Exoc5 PE=1 SV=2	Exoc5	0.2194	0.0113189	0.0678056	2.17777e+07	2.20072e+07	2.2249e+07	2.36766e+07	2.38114e+07	2.29362e+07
sp|Q69ZS0|PZRN3_MOUSE E3 ubiquitin-protein ligase PDZRN3 OS=Mus musculus OX=10090 GN=Pdzrn3 PE=1 SV=3	Pdzrn3	-0.280898	0.0113862	0.0681378	4.99292e+06	5.02132e+06	5.18024e+06	4.57261e+06	4.39093e+06	4.85011e+06
sp|Q99L28|RLP24_MOUSE Probable ribosome biogenesis protein RLP24 OS=Mus musculus OX=10090 GN=Rsl24d1 PE=2 SV=1	Rsl24d1	0.346278	0.0113925	0.0681378	1.35482e+06	1.41111e+06	1.43466e+06	1.58371e+06	1.58617e+06	1.46246e+06
sp|O54785|LIMK2_MOUSE LIM domain kinase 2 OS=Mus musculus OX=10090 GN=Limk2 PE=1 SV=2	Limk2	0.314532	0.0114208	0.0682532	445015	493518	468587	503816	537208	520368
sp|Q9CQY1|ATG12_MOUSE Ubiquitin-like protein ATG12 OS=Mus musculus OX=10090 GN=Atg12 PE=1 SV=1	Atg12	0.142083	0.0114805	0.0685553	5.15138e+06	5.0642e+06	5.15062e+06	5.63738e+06	5.39942e+06	5.40036e+06
sp|Q69ZX8|ABLM3_MOUSE Actin-binding LIM protein 3 OS=Mus musculus OX=10090 GN=Ablim3 PE=1 SV=2	Ablim3	-0.254386	0.0115157	0.0687116	4.9341e+06	5.08547e+06	5.06179e+06	4.65037e+06	4.82043e+06	4.59403e+06
sp|Q8VHN8|TIRR_MOUSE Tudor-interacting repair regulator protein OS=Mus musculus OX=10090 GN=Nudt16l1 PE=1 SV=2	Nudt16l1	-0.182535	0.0115363	0.0687799	1.50523e+06	1.52807e+06	1.54789e+06	1.42797e+06	1.45071e+06	1.43789e+06
sp|Q8VCC2|EST1_MOUSE Liver carboxylesterase 1 OS=Mus musculus OX=10090 GN=Ces1 PE=1 SV=1;>sp|Q91WU0|CES1F_MOUSE Carboxylesterase 1F OS=Mus musculus OX=10090 GN=Ces1f PE=1 SV=1	Ces1	-0.218433	0.0115476	0.0687924	366447	395615	374816	348502	349762	317027
sp|Q6NZQ2|DDX31_MOUSE Probable ATP-dependent RNA helicase DDX31 OS=Mus musculus OX=10090 GN=Ddx31 PE=2 SV=2	Ddx31	0.244247	0.0115656	0.0688452	1.74927e+06	1.77171e+06	1.82874e+06	1.92195e+06	1.87385e+06	1.9311e+06
sp|Q9ER60|SCN4A_MOUSE Sodium channel protein type 4 subunit alpha OS=Mus musculus OX=10090 GN=Scn4a PE=1 SV=1	Scn4a	-0.197841	0.0115821	0.0688894	223838	241883	227062	206767	215508	212575
sp|O35386|PAHX_MOUSE Phytanoyl-CoA dioxygenase, peroxisomal OS=Mus musculus OX=10090 GN=Phyh PE=1 SV=1	Phyh	-0.290719	0.0115931	0.0689004	634770	677058	658752	597926	623189	596715
sp|O88643|PAK1_MOUSE Serine/threonine-protein kinase PAK 1 OS=Mus musculus OX=10090 GN=Pak1 PE=1 SV=1	Pak1	-0.180919	0.0116113	0.068954	3.19805e+07	3.23554e+07	3.20657e+07	3.01896e+07	3.07635e+07	2.99453e+07
sp|Q7TPV4|MBB1A_MOUSE Myb-binding protein 1A OS=Mus musculus OX=10090 GN=Mybbp1a PE=1 SV=2	Mybbp1a	0.227275	0.0116398	0.0690691	5.56518e+07	5.49726e+07	5.78096e+07	6.07682e+07	6.00305e+07	5.95121e+07
sp|Q7TSJ2|MAP6_MOUSE Microtubule-associated protein 6 OS=Mus musculus OX=10090 GN=Map6 PE=1 SV=2	Map6	0.181352	0.0116792	0.0691847	1.56411e+07	1.55628e+07	1.47859e+07	1.65324e+07	1.62548e+07	1.7343e+07
sp|Q91WA4|CXXC5_MOUSE CXXC-type zinc finger protein 5 OS=Mus musculus OX=10090 GN=Cxxc5 PE=2 SV=1	Cxxc5	-0.25579	0.0116758	0.0691847	116274	123511	113398	103186	106774	110381
sp|Q9JHK4|PGTA_MOUSE Geranylgeranyl transferase type-2 subunit alpha OS=Mus musculus OX=10090 GN=Rabggta PE=1 SV=1	Rabggta	-0.196491	0.0116869	0.0691847	1.49357e+07	1.52225e+07	1.53114e+07	1.44292e+07	1.41658e+07	1.42576e+07
sp|Q9D7M8|RPB4_MOUSE DNA-directed RNA polymerase II subunit RPB4 OS=Mus musculus OX=10090 GN=Polr2d PE=1 SV=2	Polr2d	0.274893	0.0117146	0.0692946	1.62733e+06	1.53842e+06	1.7125e+06	1.93275e+06	1.78344e+06	1.77326e+06
sp|P59913|PCMD1_MOUSE Protein-L-isoaspartate O-methyltransferase domain-containing protein 1 OS=Mus musculus OX=10090 GN=Pcmtd1 PE=1 SV=1	Pcmtd1	-0.204572	0.0117553	0.0693325	4.47013e+06	4.38262e+06	4.5333e+06	4.17554e+06	4.06215e+06	4.25779e+06
sp|Q52KR3|PRUN2_MOUSE Protein prune homolog 2 OS=Mus musculus OX=10090 GN=Prune2 PE=1 SV=2	Prune2	-0.164344	0.0117574	0.0693325	1.04785e+08	1.06957e+08	1.04796e+08	9.92114e+07	1.00483e+08	9.47555e+07
sp|Q6P3D0|NUD16_MOUSE U8 snoRNA-decapping enzyme OS=Mus musculus OX=10090 GN=Nudt16 PE=1 SV=1	Nudt16	-0.217015	0.0117565	0.0693325	9.76915e+06	9.20092e+06	9.13407e+06	8.83322e+06	8.55901e+06	8.20922e+06
sp|Q8BU85|MSRB3_MOUSE Methionine-R-sulfoxide reductase B3, mitochondrial OS=Mus musculus OX=10090 GN=Msrb3 PE=1 SV=2	Msrb3	-0.28266	0.0117578	0.0693325	7.21549e+06	7.55141e+06	7.26029e+06	6.55155e+06	6.60763e+06	7.04207e+06
sp|Q9CRW3|CB076_MOUSE UPF0538 protein C2orf76 homolog OS=Mus musculus OX=10090 PE=1 SV=2	NA	0.275681	0.0117801	0.0694098	741613	710977	769468	815302	787480	812972
sp|P48678|LMNA_MOUSE Prelamin-A/C OS=Mus musculus OX=10090 GN=Lmna PE=1 SV=2	Lmna	0.577516	0.0118704	0.0698872	1265452075	1175653125	1158481411	1508489838	1425150498	1271503037
sp|Q6P5B0|RRP12_MOUSE RRP12-like protein OS=Mus musculus OX=10090 GN=Rrp12 PE=1 SV=1	Rrp12	0.187778	0.011887	0.0699304	9.48952e+06	9.59936e+06	9.54559e+06	1.03482e+07	9.95255e+06	1.0162e+07
sp|Q8R3P2|DTX2_MOUSE Probable E3 ubiquitin-protein ligase DTX2 OS=Mus musculus OX=10090 GN=Dtx2 PE=1 SV=2	Dtx2	0.324725	0.0119141	0.0700346	820266	865764	802191	877655	925978	914010
sp|Q80XL6|ACD11_MOUSE Acyl-CoA dehydrogenase family member 11 OS=Mus musculus OX=10090 GN=Acad11 PE=1 SV=2	Acad11	-0.162624	0.011939	0.0700882	3.72273e+06	3.74179e+06	3.82319e+06	3.50175e+06	3.54441e+06	3.58157e+06
sp|Q9R0B7|ZN346_MOUSE Zinc finger protein 346 OS=Mus musculus OX=10090 GN=Znf346 PE=1 SV=1	Znf346	-0.308093	0.0119418	0.0700882	1.35756e+06	1.27598e+06	1.36899e+06	1.2251e+06	1.19166e+06	1.2543e+06
sp|O70480|VAMP4_MOUSE Vesicle-associated membrane protein 4 OS=Mus musculus OX=10090 GN=Vamp4 PE=1 SV=1	Vamp4	0.268831	0.0119927	0.0703033	4.65841e+06	4.8184e+06	5.0703e+06	5.26999e+06	5.75268e+06	5245120
sp|P16546|SPTN1_MOUSE Spectrin alpha chain, non-erythrocytic 1 OS=Mus musculus OX=10090 GN=Sptan1 PE=1 SV=4	Sptan1	0.596052	0.0120064	0.0703033	7.00048e+08	6.35621e+08	6.37159e+08	8.56296e+08	7.77163e+08	7.07075e+08
sp|Q9QZ06|TOLIP_MOUSE Toll-interacting protein OS=Mus musculus OX=10090 GN=Tollip PE=1 SV=1	Tollip	-0.196457	0.011999	0.0703033	9.42873e+06	9.78198e+06	9.57822e+06	9.14052e+06	8.97124e+06	8.90611e+06
sp|Q9JJV3|CCGL_MOUSE Voltage-dependent calcium channel gamma-like subunit OS=Mus musculus OX=10090 GN=Tmem37 PE=2 SV=1	Tmem37	-0.226928	0.0120671	0.0706039	134656	140362	135626	130066	125748	118295
sp|Q80XB4|NRAP_MOUSE Nebulin-related-anchoring protein OS=Mus musculus OX=10090 GN=Nrap PE=1 SV=3	Nrap	0.166216	0.0120844	0.0706152	5.88186e+07	5.90286e+07	5.90523e+07	6.23905e+07	6.43852e+07	6.16675e+07
sp|Q91XC8|DAP1_MOUSE Death-associated protein 1 OS=Mus musculus OX=10090 GN=Dap PE=1 SV=3	Dap	0.295602	0.0120878	0.0706152	3.15963e+07	2.95161e+07	2.889e+07	3.52578e+07	3.25716e+07	3.25496e+07
sp|O09053|WRN_MOUSE Werner syndrome ATP-dependent helicase homolog OS=Mus musculus OX=10090 GN=Wrn PE=1 SV=3	Wrn	-0.215806	0.012132	0.0708183	142287	151156	145339	133294	135254	138414
sp|Q9D0L4|ADCK1_MOUSE Uncharacterized aarF domain-containing protein kinase 1 OS=Mus musculus OX=10090 GN=Adck1 PE=1 SV=1	Adck1	-0.178746	0.0121434	0.07083	6.53338e+06	6.46722e+06	6.53144e+06	6.22005e+06	6.15375e+06	6.06469e+06
sp|P17426|AP2A1_MOUSE AP-2 complex subunit alpha-1 OS=Mus musculus OX=10090 GN=Ap2a1 PE=1 SV=1	Ap2a1	0.179534	0.0121892	0.0709878	1.09466e+08	109009465	1.09062e+08	1.15787e+08	1.1638e+08	1.14205e+08
sp|Q9D114|MESH1_MOUSE Guanosine-3',5'-bis(diphosphate) 3'-pyrophosphohydrolase MESH1 OS=Mus musculus OX=10090 GN=Hddc3 PE=1 SV=1	Hddc3	-0.183136	0.0121816	0.0709878	3.06616e+06	3.1781e+06	3.10185e+06	2.77169e+06	2.9581e+06	2.91821e+06
sp|E9Q634|MYO1E_MOUSE Unconventional myosin-Ie OS=Mus musculus OX=10090 GN=Myo1e PE=1 SV=1	Myo1e	0.198778	0.0122299	0.0711697	5.58535e+07	5.46435e+07	5.75751e+07	6.03667e+07	5.95805e+07	5.96786e+07
sp|Q8R5C5|ACTY_MOUSE Beta-centractin OS=Mus musculus OX=10090 GN=Actr1b PE=1 SV=1	Actr1b	0.169788	0.0122621	0.0713016	9.96332e+06	1.04414e+07	1.05619e+07	1.09663e+07	1.1531e+07	1.10492e+07
sp|Q8CHY6|P66A_MOUSE Transcriptional repressor p66 alpha OS=Mus musculus OX=10090 GN=Gatad2a PE=1 SV=2	Gatad2a	0.226873	0.0123307	0.0715904	5.83433e+06	6.00573e+06	5.56228e+06	6.29254e+06	6.20414e+06	6.32439e+06
sp|Q8K3J9|GPC5C_MOUSE G-protein coupled receptor family C group 5 member C OS=Mus musculus OX=10090 GN=Gprc5c PE=1 SV=2	Gprc5c	0.272489	0.0123265	0.0715904	4.23332e+06	4.40231e+06	4.43992e+06	4.82078e+06	5.03955e+06	4.55954e+06
sp|Q9DB77|QCR2_MOUSE Cytochrome b-c1 complex subunit 2, mitochondrial OS=Mus musculus OX=10090 GN=Uqcrc2 PE=1 SV=1	Uqcrc2	-0.218533	0.0123603	0.0717067	9.26326e+07	9.58444e+07	9.47566e+07	8.60656e+07	9.02987e+07	8.81012e+07
sp|Q60750|EPHA1_MOUSE Ephrin type-A receptor 1 OS=Mus musculus OX=10090 GN=Epha1 PE=1 SV=2	Epha1	-0.176379	0.0123936	0.0718445	1.01831e+06	1.09206e+06	1.02988e+06	971092	978173	951331
sp|O08600|NUCG_MOUSE Endonuclease G, mitochondrial OS=Mus musculus OX=10090 GN=Endog PE=1 SV=1	Endog	-0.447195	0.0124861	0.0723254	1.01236e+06	1.03113e+06	1.00859e+06	872194	861985	982406
sp|P97313|PRKDC_MOUSE DNA-dependent protein kinase catalytic subunit OS=Mus musculus OX=10090 GN=Prkdc PE=1 SV=3	Prkdc	-0.168342	0.0125805	0.0727096	6.99373e+06	6.91164e+06	7.06811e+06	6.61219e+06	6.59093e+06	6.62561e+06
sp|Q6PDX6|RN220_MOUSE E3 ubiquitin-protein ligase Rnf220 OS=Mus musculus OX=10090 GN=Rnf220 PE=1 SV=1	Rnf220	-0.416937	0.0125677	0.0727096	97702.4	100669	92269.6	85028.4	74963.1	89477.4
sp|Q9EQ61|PESC_MOUSE Pescadillo homolog OS=Mus musculus OX=10090 GN=Pes1 PE=1 SV=1	Pes1	0.272751	0.0125814	0.0727096	1.16727e+07	1.1066e+07	1.12023e+07	1.26808e+07	1.18814e+07	1.22682e+07
sp|O54784|DAPK3_MOUSE Death-associated protein kinase 3 OS=Mus musculus OX=10090 GN=Dapk3 PE=1 SV=1	Dapk3	0.253246	0.0126181	0.0728231	1.62161e+07	1.67209e+07	1.61388e+07	1.7644e+07	1.81075e+07	1.70759e+07
sp|P28667|MRP_MOUSE MARCKS-related protein OS=Mus musculus OX=10090 GN=Marcksl1 PE=1 SV=2	Marcksl1	0.43896	0.01263	0.0728231	5.93438e+06	6.17473e+06	5.89648e+06	6.86917e+06	7.33724e+06	6.29173e+06
sp|Q8K3P5|CNOT6_MOUSE CCR4-NOT transcription complex subunit 6 OS=Mus musculus OX=10090 GN=Cnot6 PE=1 SV=2	Cnot6	0.335023	0.0126294	0.0728231	213704	203394	208470	233094	216887	236651
sp|O55222|ILK_MOUSE Integrin-linked protein kinase OS=Mus musculus OX=10090 GN=Ilk PE=1 SV=2	Ilk	0.150085	0.0127547	0.073486	1.10958e+08	1.04724e+08	1.10878e+08	1.24083e+08	1.16263e+08	1.16565e+08
sp|Q7TNG5|EMAL2_MOUSE Echinoderm microtubule-associated protein-like 2 OS=Mus musculus OX=10090 GN=Eml2 PE=1 SV=1	Eml2	-0.204559	0.0127776	0.0735618	1.17653e+07	1.19611e+07	1.1395e+07	1.099e+07	1.06615e+07	1.1083e+07
sp|O88441|MTX2_MOUSE Metaxin-2 OS=Mus musculus OX=10090 GN=Mtx2 PE=1 SV=1	Mtx2	-0.235955	0.0128065	0.0736496	2.70494e+06	2.44317e+06	2.4891e+06	2.34582e+06	2.28477e+06	2.30088e+06
sp|Q8BG48|ST17B_MOUSE Serine/threonine-protein kinase 17B OS=Mus musculus OX=10090 GN=Stk17b PE=1 SV=1	Stk17b	0.160399	0.0128124	0.0736496	2.7068e+06	2.63336e+06	2.68147e+06	2.82869e+06	2.84007e+06	2.82415e+06
sp|Q9DAZ9|ANCHR_MOUSE Abscission/NoCut checkpoint regulator OS=Mus musculus OX=10090 GN=Zfyve19 PE=1 SV=2	Zfyve19	-0.5432	0.0128245	0.0736624	1.1677e+08	1.23057e+08	1.19424e+08	9.96496e+07	1.10152e+08	8.38314e+07
sp|Q8K3X4|I2BPL_MOUSE Interferon regulatory factor 2-binding protein-like OS=Mus musculus OX=10090 GN=Irf2bpl PE=1 SV=1	Irf2bpl	-0.18715	0.0129611	0.0743905	2.70469e+07	2.64977e+07	2.70672e+07	2.54116e+07	2.56315e+07	2.47375e+07
sp|O35464|SEM6A_MOUSE Semaphorin-6A OS=Mus musculus OX=10090 GN=Sema6a PE=1 SV=2	Sema6a	-0.355881	0.013001	0.0743929	1.45166e+06	1.5089e+06	1.50264e+06	1.32101e+06	1.3346e+06	1.43342e+06
sp|P43404|ZAP70_MOUSE Tyrosine-protein kinase ZAP-70 OS=Mus musculus OX=10090 GN=Zap70 PE=1 SV=3	Zap70	0.253518	0.0129955	0.0743929	202120	209819	197349	214466	220464	219938
sp|Q05D44|IF2P_MOUSE Eukaryotic translation initiation factor 5B OS=Mus musculus OX=10090 GN=Eif5b PE=1 SV=2	Eif5b	0.240622	0.0129906	0.0743929	4.80631e+07	4.90141e+07	4.79094e+07	5.20758e+07	5.32602e+07	5.02237e+07
sp|Q33DR3|DLP1_MOUSE Decaprenyl-diphosphate synthase subunit 2 OS=Mus musculus OX=10090 GN=Pdss2 PE=1 SV=2	Pdss2	-0.287105	0.0129938	0.0743929	267282	289768	278863	253419	263050	247751
sp|Q64321|ZBT7B_MOUSE Zinc finger and BTB domain-containing protein 7B OS=Mus musculus OX=10090 GN=Zbtb7b PE=1 SV=2	Zbtb7b	0.15968	0.0130305	0.0745053	250962	259546	256752	270784	274242	269543
sp|Q9ERG2|STRN3_MOUSE Striatin-3 OS=Mus musculus OX=10090 GN=Strn3 PE=1 SV=1	Strn3	0.225215	0.0130596	0.074615	3.27622e+07	3.22102e+07	3.39724e+07	3.53157e+07	3.5439e+07	3.49685e+07
sp|P47962|RL5_MOUSE 60S ribosomal protein L5 OS=Mus musculus OX=10090 GN=Rpl5 PE=1 SV=3	Rpl5	0.202522	0.0131489	0.0750681	208465606	1.95736e+08	2.07621e+08	2.29202e+08	2.22117e+08	215170922
sp|Q9D710|TMX2_MOUSE Thioredoxin-related transmembrane protein 2 OS=Mus musculus OX=10090 GN=Tmx2 PE=1 SV=1	Tmx2	-0.171476	0.0131643	0.0750993	8.29798e+06	8.46557e+06	8.22158e+06	7.8371e+06	7.95042e+06	7.72841e+06
sp|O08789|MNT_MOUSE Max-binding protein MNT OS=Mus musculus OX=10090 GN=Mnt PE=2 SV=2	Mnt	-0.304331	0.0131806	0.0751353	154489	149941	140575	132269	138000	135480
sp|Q80U59|K0232_MOUSE Uncharacterized protein KIAA0232 OS=Mus musculus OX=10090 GN=Kiaa0232 PE=1 SV=2	Kiaa0232	-0.288646	0.0132125	0.0752598	783564	834099	790530	715582	766778	718032
sp|Q8BGZ4|CDC23_MOUSE Cell division cycle protein 23 homolog OS=Mus musculus OX=10090 GN=Cdc23 PE=1 SV=2	Cdc23	-0.189543	0.0132224	0.0752598	9.46302e+06	9.53066e+06	9.2543e+06	8.95002e+06	8.81016e+06	8.88379e+06
sp|O08573|LEG9_MOUSE Galectin-9 OS=Mus musculus OX=10090 GN=Lgals9 PE=1 SV=1	Lgals9	0.331208	0.0132484	0.0752941	1.58413e+06	1.67206e+06	1.6159e+06	1.80447e+06	1.97074e+06	1.71766e+06
sp|Q9CR63|COX16_MOUSE Cytochrome c oxidase assembly protein COX16 homolog, mitochondrial OS=Mus musculus OX=10090 GN=Cox16 PE=3 SV=1	Cox16	-0.2247	0.0132442	0.0752941	1.14018e+06	1.07981e+06	1.12032e+06	1.02601e+06	1.0395e+06	1.05294e+06
sp|Q60695|RGL1_MOUSE Ral guanine nucleotide dissociation stimulator-like 1 OS=Mus musculus OX=10090 GN=Rgl1 PE=1 SV=2	Rgl1	-0.244179	0.0133207	0.0756479	263176	254233	262794	222850	245115	242257
sp|Q3THE2|ML12B_MOUSE Myosin regulatory light chain 12B OS=Mus musculus OX=10090 GN=Myl12b PE=1 SV=2	Myl12b	0.226206	0.0134453	0.0762978	4.68107e+08	4.4562e+08	4.81445e+08	5.36307e+08	4.95371e+08	5.04758e+08
sp|Q3TIR3|RIC8A_MOUSE Synembryn-A OS=Mus musculus OX=10090 GN=Ric8a PE=1 SV=2	Ric8a	-0.162916	0.0134725	0.0763372	1.86888e+07	1.88421e+07	1.86839e+07	1.78942e+07	1.76549e+07	1.77012e+07
sp|Q8BH70|FBXL4_MOUSE F-box/LRR-repeat protein 4 OS=Mus musculus OX=10090 GN=Fbxl4 PE=1 SV=1	Fbxl4	-0.218779	0.0134658	0.0763372	271770	255298	261728	243326	238319	249290
sp|Q3TUF7|YETS2_MOUSE YEATS domain-containing protein 2 OS=Mus musculus OX=10090 GN=Yeats2 PE=1 SV=2	Yeats2	-0.217841	0.0134862	0.0763576	324966	309819	307755	288125	274439	298784
sp|Q8BY89|CTL2_MOUSE Choline transporter-like protein 2 OS=Mus musculus OX=10090 GN=Slc44a2 PE=1 SV=2	Slc44a2	-0.172346	0.0135031	0.076396	2.12206e+07	2.13495e+07	2.10156e+07	2.00361e+07	1.95148e+07	2.02895e+07
sp|Q9EPC1|PARVA_MOUSE Alpha-parvin OS=Mus musculus OX=10090 GN=Parva PE=1 SV=1	Parva	0.16814	0.0135637	0.076681	1.79885e+07	1.82431e+07	1.83754e+07	1.97965e+07	1.90139e+07	1.92945e+07
sp|P70288|HDAC2_MOUSE Histone deacetylase 2 OS=Mus musculus OX=10090 GN=Hdac2 PE=1 SV=1	Hdac2	0.278985	0.0135924	0.0767342	1.26136e+07	1.22429e+07	1.21486e+07	1.3603e+07	1.34357e+07	1.28214e+07
sp|Q5SWU9|ACACA_MOUSE Acetyl-CoA carboxylase 1 OS=Mus musculus OX=10090 GN=Acaca PE=1 SV=1	Acaca	0.157195	0.0135934	0.0767342	4.4728e+07	4.53379e+07	4.49946e+07	4.78314e+07	4.73298e+07	47414438
sp|O35657|NEUR1_MOUSE Sialidase-1 OS=Mus musculus OX=10090 GN=Neu1 PE=1 SV=1	Neu1	0.290638	0.0136347	0.0767374	1.30072e+07	1.19462e+07	1.30629e+07	1.50042e+07	1.433e+07	1.34415e+07
sp|Q80WG5|LRC8A_MOUSE Volume-regulated anion channel subunit LRRC8A OS=Mus musculus OX=10090 GN=Lrrc8a PE=1 SV=1	Lrrc8a	0.245489	0.0136259	0.0767374	1.80443e+06	1.65902e+06	1.74268e+06	1.89124e+06	1.84939e+06	1.9144e+06
sp|Q9JIA7|SPHK2_MOUSE Sphingosine kinase 2 OS=Mus musculus OX=10090 GN=Sphk2 PE=1 SV=2	Sphk2	-0.237671	0.0136347	0.0767374	1.60427e+06	1.60413e+06	1.66365e+06	1.45396e+06	1.48211e+06	1.56253e+06
sp|Q9Z0V7|TI17B_MOUSE Mitochondrial import inner membrane translocase subunit Tim17-B OS=Mus musculus OX=10090 GN=Timm17b PE=1 SV=1	Timm17b	-0.205913	0.013622	0.0767374	3.32364e+06	3.18586e+06	3.12073e+06	2.97458e+06	2.87368e+06	3.03986e+06
sp|Q9CQY6|UQCC2_MOUSE Ubiquinol-cytochrome-c reductase complex assembly factor 2 OS=Mus musculus OX=10090 GN=Uqcc2 PE=1 SV=1	Uqcc2	-0.190201	0.0136698	0.0768771	8.53916e+06	8.72515e+06	8.51044e+06	8.24937e+06	8.01471e+06	7.76306e+06
sp|Q9D3G5|STX11_MOUSE Syntaxin-11 OS=Mus musculus OX=10090 GN=Stx11 PE=1 SV=1	Stx11	0.291323	0.0137291	0.0770956	651051	637792	634136	667939	702815	743377
sp|Q9DBY1|SYVN1_MOUSE E3 ubiquitin-protein ligase synoviolin OS=Mus musculus OX=10090 GN=Syvn1 PE=1 SV=3	Syvn1	-0.40398	0.0137257	0.0770956	2.96978e+06	2.97488e+06	2.78189e+06	2.59572e+06	2.42012e+06	2.75065e+06
sp|P03899|NU3M_MOUSE NADH-ubiquinone oxidoreductase chain 3 OS=Mus musculus OX=10090 GN=Mtnd3 PE=1 SV=3	Mtnd3	-0.328189	0.0138003	0.0774377	1.29219e+06	1.41187e+06	1.33071e+06	1.17251e+06	1.27448e+06	1.19285e+06
sp|E9Q9K5|TRDN_MOUSE Triadin OS=Mus musculus OX=10090 GN=Trdn PE=1 SV=1	Trdn	-0.591076	0.0139477	0.077502	1.54495e+06	1.80929e+06	1.70737e+06	1.40211e+06	1.55361e+06	1.32405e+06
sp|P16382|IL4RA_MOUSE Interleukin-4 receptor subunit alpha OS=Mus musculus OX=10090 GN=Il4r PE=1 SV=1	Il4r	-0.237082	0.0139227	0.077502	85821.4	91028.1	85378.9	70585.5	79301.9	81219.6
sp|P97366|EVI5_MOUSE Ecotropic viral integration site 5 protein OS=Mus musculus OX=10090 GN=Evi5 PE=1 SV=2	Evi5	0.194791	0.013893	0.077502	842101	824565	839000	895268	899758	868473
sp|Q5SV80|MYO19_MOUSE Unconventional myosin-XIX OS=Mus musculus OX=10090 GN=Myo19 PE=1 SV=1	Myo19	0.324011	0.013929	0.077502	514361	553105	515214	573958	590953	560463
sp|Q5SWP3|NACAD_MOUSE NAC-alpha domain-containing protein 1 OS=Mus musculus OX=10090 GN=Nacad PE=1 SV=1	Nacad	0.294215	0.0138853	0.077502	174905	160968	167199	192723	184422	177456
sp|Q6ZWX6|IF2A_MOUSE Eukaryotic translation initiation factor 2 subunit 1 OS=Mus musculus OX=10090 GN=Eif2s1 PE=1 SV=3	Eif2s1	0.194928	0.0138633	0.077502	6.58932e+07	6.6678e+07	6.58207e+07	7.03156e+07	7.14168e+07	6.88282e+07
sp|Q8BHK9|ERC6L_MOUSE DNA excision repair protein ERCC-6-like OS=Mus musculus OX=10090 GN=Ercc6l PE=1 SV=1	Ercc6l	-0.426866	0.013966	0.077502	217390	241548	249888	209520	204005	214391
sp|Q8BHL8|PSMF1_MOUSE Proteasome inhibitor PI31 subunit OS=Mus musculus OX=10090 GN=Psmf1 PE=1 SV=1	Psmf1	-0.315945	0.0138326	0.077502	4.41971e+06	4.44538e+06	4.10853e+06	3.96693e+06	3.97803e+06	4.00771e+06
sp|Q8BKG3|PTK7_MOUSE Inactive tyrosine-protein kinase 7 OS=Mus musculus OX=10090 GN=Ptk7 PE=1 SV=1	Ptk7	0.19293	0.0139562	0.077502	1.47935e+07	1.46137e+07	1.51688e+07	1.57759e+07	1.59004e+07	1.56452e+07
sp|Q8BYC6|TAOK3_MOUSE Serine/threonine-protein kinase TAO3 OS=Mus musculus OX=10090 GN=Taok3 PE=1 SV=2	Taok3	0.379449	0.0138526	0.077502	2.23077e+06	2.09212e+06	2.22226e+06	2.5422e+06	2.27447e+06	2.5218e+06
sp|Q8CGU1|CACO1_MOUSE Calcium-binding and coiled-coil domain-containing protein 1 OS=Mus musculus OX=10090 GN=Calcoco1 PE=1 SV=2	Calcoco1	0.285489	0.0139393	0.077502	1.47249e+07	1.49639e+07	1.46275e+07	1.62715e+07	1.61946e+07	1.52707e+07
sp|Q8VDP6|CDIPT_MOUSE CDP-diacylglycerol--inositol 3-phosphatidyltransferase OS=Mus musculus OX=10090 GN=Cdipt PE=1 SV=1	Cdipt	0.281312	0.0138756	0.077502	3.20294e+06	3.11462e+06	3.08965e+06	3.42072e+06	3.5542e+06	3.26274e+06
sp|Q922R0|PRKX_MOUSE cAMP-dependent protein kinase catalytic subunit PRKX OS=Mus musculus OX=10090 GN=Prkx PE=1 SV=1	Prkx	-0.353648	0.0139658	0.077502	1.21281e+06	1.29316e+06	1.33065e+06	1.09766e+06	1.1494e+06	1.2028e+06
sp|Q9EQ20|MMSA_MOUSE Methylmalonate-semialdehyde dehydrogenase [acylating], mitochondrial OS=Mus musculus OX=10090 GN=Aldh6a1 PE=1 SV=1	Aldh6a1	-0.203616	0.0138816	0.077502	2.38251e+07	2.48868e+07	2.42446e+07	2.26541e+07	2.32379e+07	2.23215e+07
sp|Q9EQW7|KI13A_MOUSE Kinesin-like protein KIF13A OS=Mus musculus OX=10090 GN=Kif13a PE=1 SV=1	Kif13a	0.188473	0.0139265	0.077502	5.10218e+06	5.33548e+06	5.37834e+06	5.68133e+06	6.06066e+06	5.57301e+06
sp|Q9CT10|RANB3_MOUSE Ran-binding protein 3 OS=Mus musculus OX=10090 GN=Ranbp3 PE=1 SV=2	Ranbp3	-0.22037	0.0140047	0.0776598	1.02672e+07	1.09247e+07	1.06106e+07	9.64276e+06	10036975	9.85929e+06
sp|P13542|MYH8_MOUSE Myosin-8 OS=Mus musculus OX=10090 GN=Myh8 PE=2 SV=2	Myh8	-0.27518	0.014035	0.0777706	2370836231	2553908366	2370240801	2163096097	2228742141	1863426084
sp|P03975|IGEB_MOUSE IgE-binding protein OS=Mus musculus OX=10090 GN=Iap PE=2 SV=1	Iap	0.255911	0.0140466	0.0777773	7.05044e+06	7.38664e+06	7.31637e+06	7.96769e+06	7.56007e+06	8.29518e+06
sp|Q6PAC3|DCA13_MOUSE DDB1- and CUL4-associated factor 13 OS=Mus musculus OX=10090 GN=Dcaf13 PE=2 SV=2	Dcaf13	0.966324	0.0140924	0.0779623	1.26648e+06	1.11325e+06	1.11383e+06	1.53699e+06	1.24184e+06	1.56787e+06
sp|Q91XB0|TREX1_MOUSE Three-prime repair exonuclease 1 OS=Mus musculus OX=10090 GN=Trex1 PE=1 SV=2	Trex1	-0.215114	0.0141007	0.0779623	320060	303306	308599	295917	285557	287251
sp|Q9CXV1|DHSD_MOUSE Succinate dehydrogenase [ubiquinone] cytochrome b small subunit, mitochondrial OS=Mus musculus OX=10090 GN=Sdhd PE=1 SV=2	Sdhd	-0.266079	0.0141119	0.0779674	5.13992e+06	4.96223e+06	5.23465e+06	4.70379e+06	4.88074e+06	4.69029e+06
sp|Q8R420|ABCA3_MOUSE ATP-binding cassette sub-family A member 3 OS=Mus musculus OX=10090 GN=Abca3 PE=1 SV=3	Abca3	-0.166969	0.0141631	0.078193	1.26811e+06	1.24321e+06	1.31702e+06	1.13847e+06	1.20047e+06	1.19948e+06
sp|O88895|HDAC3_MOUSE Histone deacetylase 3 OS=Mus musculus OX=10090 GN=Hdac3 PE=1 SV=1	Hdac3	-0.180245	0.0141844	0.0782529	1.14388e+06	1.17901e+06	1.12121e+06	1.06219e+06	1.07719e+06	1.08705e+06
sp|Q8K0U4|HS12A_MOUSE Heat shock 70 kDa protein 12A OS=Mus musculus OX=10090 GN=Hspa12a PE=1 SV=1	Hspa12a	0.209487	0.0142166	0.0783735	1.34949e+07	1.36162e+07	1.41009e+07	1.45515e+07	1.46759e+07	1.46008e+07
sp|Q06138|CAB39_MOUSE Calcium-binding protein 39 OS=Mus musculus OX=10090 GN=Cab39 PE=1 SV=2	Cab39	0.15621	0.0143197	0.0788841	3.21946e+07	3.06307e+07	3.21514e+07	3.44057e+07	3.34157e+07	3.38693e+07
sp|A2AIV2|VIR_MOUSE Protein virilizer homolog OS=Mus musculus OX=10090 GN=Virma PE=1 SV=1	Virma	-0.245143	0.0143639	0.0790696	4.46805e+06	4.67473e+06	4.65357e+06	4.2303e+06	4.28853e+06	4.38012e+06
sp|Q01514|GBP1_MOUSE Guanylate-binding protein 1 OS=Mus musculus OX=10090 GN=Gbp1 PE=1 SV=1	Gbp1	-0.277305	0.014421	0.0793213	457699	491833	480525	426283	438110	451417
sp|Q9CSU0|RPR1B_MOUSE Regulation of nuclear pre-mRNA domain-containing protein 1B OS=Mus musculus OX=10090 GN=Rprd1b PE=1 SV=2	Rprd1b	-0.199802	0.0144307	0.0793213	1.35256e+07	1.37615e+07	1.4062e+07	1.28751e+07	1.25353e+07	1.31968e+07
sp|P53811|PIPNB_MOUSE Phosphatidylinositol transfer protein beta isoform OS=Mus musculus OX=10090 GN=Pitpnb PE=1 SV=2	Pitpnb	0.174477	0.0145158	0.0796175	1.33961e+07	1.38231e+07	1.391e+07	1.46507e+07	1.47789e+07	1.43535e+07
sp|Q8K2H4|ACAP1_MOUSE Arf-GAP with coiled-coil, ANK repeat and PH domain-containing protein 1 OS=Mus musculus OX=10090 GN=Acap1 PE=1 SV=1	Acap1	0.496179	0.0145162	0.0796175	349574	344337	332851	354432	407503	406250
sp|Q9CVI2|F133B_MOUSE Protein FAM133B OS=Mus musculus OX=10090 GN=Fam133b PE=1 SV=3	Fam133b	0.2772	0.014516	0.0796175	1.73797e+06	1.76201e+06	1.83224e+06	1.93253e+06	1.94477e+06	1.85821e+06
sp|P46062|SIPA1_MOUSE Signal-induced proliferation-associated protein 1 OS=Mus musculus OX=10090 GN=Sipa1 PE=1 SV=2	Sipa1	0.181946	0.0145293	0.079631	2.20277e+06	2.21876e+06	2.27332e+06	2.35745e+06	2.38794e+06	2.349e+06
sp|Q9JIZ9|PLS3_MOUSE Phospholipid scramblase 3 OS=Mus musculus OX=10090 GN=Plscr3 PE=1 SV=1	Plscr3	0.225391	0.0145858	0.0798828	5.48388e+06	5.39835e+06	5.35953e+06	5.93171e+06	5.61499e+06	5.81943e+06
sp|Q61595|KTN1_MOUSE Kinectin OS=Mus musculus OX=10090 GN=Ktn1 PE=1 SV=1	Ktn1	0.307922	0.0146422	0.0801001	1.8506e+08	1.87628e+08	1.85358e+08	205388718	2.09044e+08	1.9183e+08
sp|Q91YN0|CL004_MOUSE Protein C12orf4 homolog OS=Mus musculus OX=10090 GN=D6Wsu163e PE=1 SV=1	D6Wsu163e	0.214823	0.0146468	0.0801001	783502	798368	805523	835204	922444	857617
sp|Q9ERI5|JMJD6_MOUSE Bifunctional arginine demethylase and lysyl-hydroxylase JMJD6 OS=Mus musculus OX=10090 GN=Jmjd6 PE=1 SV=2	Jmjd6	0.136876	0.0146636	0.0801339	3.10069e+06	3.17157e+06	3.17763e+06	3.35887e+06	3.31578e+06	3.31959e+06
sp|Q6PAQ4|REXO4_MOUSE RNA exonuclease 4 OS=Mus musculus OX=10090 GN=Rexo4 PE=2 SV=2	Rexo4	0.258919	0.0147387	0.0804863	977117	856667	977491	1.06517e+06	1.02624e+06	1.08507e+06
sp|Q8K3J1|NDUS8_MOUSE NADH dehydrogenase [ubiquinone] iron-sulfur protein 8, mitochondrial OS=Mus musculus OX=10090 GN=Ndufs8 PE=1 SV=1	Ndufs8	-0.181072	0.0148021	0.0807155	2.75272e+07	2.73304e+07	2.94024e+07	2.57249e+07	2.62923e+07	2.59153e+07
sp|Q99J62|RFC4_MOUSE Replication factor C subunit 4 OS=Mus musculus OX=10090 GN=Rfc4 PE=1 SV=1	Rfc4	-0.189845	0.014796	0.0807155	5.46372e+06	5.31372e+06	5.4674e+06	5.12876e+06	5.05692e+06	5.14537e+06
sp|Q60960|IMA5_MOUSE Importin subunit alpha-5 OS=Mus musculus OX=10090 GN=Kpna1 PE=1 SV=2	Kpna1	0.266156	0.014833	0.0807988	3.18143e+07	3.25394e+07	3.18283e+07	3.47803e+07	3.50858e+07	3.3179e+07
sp|Q64520|KGUA_MOUSE Guanylate kinase OS=Mus musculus OX=10090 GN=Guk1 PE=1 SV=2	Guk1	0.187937	0.0148388	0.0807988	1.3325e+07	1.2987e+07	1.28649e+07	1.38264e+07	1.37587e+07	1.39334e+07
sp|P47713|PA24A_MOUSE Cytosolic phospholipase A2 OS=Mus musculus OX=10090 GN=Pla2g4a PE=1 SV=1	Pla2g4a	-0.217402	0.0148532	0.0808186	5.90118e+06	5.73053e+06	5.94901e+06	5.48877e+06	5.59983e+06	5.42962e+06
sp|O54901|OX2G_MOUSE OX-2 membrane glycoprotein OS=Mus musculus OX=10090 GN=Cd200 PE=1 SV=1	Cd200	-0.217321	0.0149091	0.0808308	7.91225e+06	8.06462e+06	7.87773e+06	7.57977e+06	7.35949e+06	6.82055e+06
sp|Q3UMW8|CLN5_MOUSE Ceroid-lipofuscinosis neuronal protein 5 homolog OS=Mus musculus OX=10090 GN=Cln5 PE=1 SV=1	Cln5	0.288486	0.0148986	0.0808308	9.9047e+06	1.02018e+07	1.06805e+07	1.12312e+07	1.14787e+07	1.08028e+07
sp|Q5U430|UBR3_MOUSE E3 ubiquitin-protein ligase UBR3 OS=Mus musculus OX=10090 GN=Ubr3 PE=1 SV=3	Ubr3	-0.195053	0.0149053	0.0808308	1.35848e+07	1.41699e+07	1.38591e+07	1.29869e+07	1.32015e+07	1.29625e+07
sp|Q8BMK4|CKAP4_MOUSE Cytoskeleton-associated protein 4 OS=Mus musculus OX=10090 GN=Ckap4 PE=1 SV=2	Ckap4	0.212817	0.0148849	0.0808308	226146308	2.22194e+08	2.30661e+08	2.43605e+08	2.42767e+08	2.36236e+08
sp|Q9CSV6|SFT2C_MOUSE Vesicle transport protein SFT2C OS=Mus musculus OX=10090 GN=Sft2d3 PE=1 SV=2	Sft2d3	0.174423	0.0148894	0.0808308	2.07599e+06	2.03878e+06	2.09411e+06	2.20023e+06	2.21722e+06	2.16141e+06
sp|Q7TQE6|MACOI_MOUSE Macoilin OS=Mus musculus OX=10090 GN=Maco1 PE=1 SV=1	Maco1	0.156493	0.0149628	0.0810636	4.97779e+06	5.00489e+06	4.90571e+06	5.20573e+06	5.53527e+06	5.24427e+06
sp|Q9D964|GATM_MOUSE Glycine amidinotransferase, mitochondrial OS=Mus musculus OX=10090 GN=Gatm PE=1 SV=1	Gatm	0.237458	0.0149969	0.0811901	2.32442e+07	2.30422e+07	2.29425e+07	2.50154e+07	2.38576e+07	2.49397e+07
sp|P28660|NCKP1_MOUSE Nck-associated protein 1 OS=Mus musculus OX=10090 GN=Nckap1 PE=1 SV=2	Nckap1	0.169095	0.0150705	0.0815298	6.26111e+07	6.4814e+07	6.35477e+07	6.72315e+07	6.90898e+07	6.68302e+07
sp|Q8BL06|UBP54_MOUSE Inactive ubiquitin carboxyl-terminal hydrolase 54 OS=Mus musculus OX=10090 GN=Usp54 PE=1 SV=2	Usp54	0.203163	0.0150814	0.0815307	267430	259115	272420	286163	279297	287952
sp|Q9WV03|FA50A_MOUSE Protein FAM50A OS=Mus musculus OX=10090 GN=Fam50a PE=1 SV=1	Fam50a	0.182436	0.0151074	0.0816124	6.94022e+06	6.91909e+06	6.99923e+06	7.37524e+06	7.49708e+06	7.23007e+06
sp|P62071|RRAS2_MOUSE Ras-related protein R-Ras2 OS=Mus musculus OX=10090 GN=Rras2 PE=1 SV=1	Rras2	0.286879	0.0151597	0.0818362	1.8676e+07	1.77215e+07	1.97703e+07	2.03476e+07	2.05999e+07	2.05495e+07
sp|Q9CQZ5|NDUA6_MOUSE NADH dehydrogenase [ubiquinone] 1 alpha subcomplex subunit 6 OS=Mus musculus OX=10090 GN=Ndufa6 PE=1 SV=1	Ndufa6	-0.504037	0.0152132	0.0820665	1.32934e+07	1.17907e+07	1.33953e+07	1.1238e+07	1.18147e+07	1.07272e+07
sp|Q9CWV1|MCM8_MOUSE DNA helicase MCM8 OS=Mus musculus OX=10090 GN=Mcm8 PE=1 SV=3	Mcm8	0.1846	0.0152402	0.0821532	4.27266e+06	4.47216e+06	4.54245e+06	4.83363e+06	4.75592e+06	4.67543e+06
sp|Q8BIG7|CMTD1_MOUSE Catechol O-methyltransferase domain-containing protein 1 OS=Mus musculus OX=10090 GN=Comtd1 PE=1 SV=1	Comtd1	-0.432677	0.0152876	0.0823496	1.93804e+06	1.8579e+06	2.18243e+06	1.67781e+06	1.59837e+06	1.82984e+06
sp|Q9Z0R6|ITSN2_MOUSE Intersectin-2 OS=Mus musculus OX=10090 GN=Itsn2 PE=1 SV=2	Itsn2	0.141702	0.0153479	0.0826157	1.78569e+07	1.78408e+07	1.78447e+07	1.93796e+07	1.87076e+07	1.86934e+07
sp|O70194|EIF3D_MOUSE Eukaryotic translation initiation factor 3 subunit D OS=Mus musculus OX=10090 GN=Eif3d PE=1 SV=2	Eif3d	0.167939	0.0153622	0.0826336	4.68998e+07	4.5418e+07	4.71942e+07	4.95994e+07	5.07143e+07	4.86178e+07
sp|Q810J8|ZFYV1_MOUSE Zinc finger FYVE domain-containing protein 1 OS=Mus musculus OX=10090 GN=Zfyve1 PE=1 SV=2	Zfyve1	0.173527	0.0153816	0.082679	1.01243e+07	9.91795e+06	1.03012e+07	1.0727e+07	1.082e+07	1.06302e+07
sp|Q61171|PRDX2_MOUSE Peroxiredoxin-2 OS=Mus musculus OX=10090 GN=Prdx2 PE=1 SV=3	Prdx2	-0.191121	0.0154709	0.0830969	3.93376e+08	3.90661e+08	4.17809e+08	3.78078e+08	3.69103e+08	3.67358e+08
sp|Q67FY2|BCL9L_MOUSE B-cell CLL/lymphoma 9-like protein OS=Mus musculus OX=10090 GN=Bcl9l PE=1 SV=1	Bcl9l	-0.138839	0.0154814	0.0830969	3.06359e+06	3.11981e+06	3.06798e+06	2.92926e+06	2.93687e+06	2.90046e+06
sp|O09111|NDUBB_MOUSE NADH dehydrogenase [ubiquinone] 1 beta subcomplex subunit 11, mitochondrial OS=Mus musculus OX=10090 GN=Ndufb11 PE=1 SV=2	Ndufb11	-0.200912	0.015494	0.0831052	1.10197e+07	1.10617e+07	1.17521e+07	1.01362e+07	10716205	1.03453e+07
sp|O35604|NPC1_MOUSE NPC intracellular cholesterol transporter 1 OS=Mus musculus OX=10090 GN=Npc1 PE=1 SV=2	Npc1	-0.16106	0.0155186	0.0831779	8.73749e+06	8.76785e+06	8.75104e+06	8.40175e+06	8.14722e+06	8.29373e+06
sp|Q99J08|S14L2_MOUSE SEC14-like protein 2 OS=Mus musculus OX=10090 GN=Sec14l2 PE=1 SV=1	Sec14l2	-0.193096	0.0155791	0.0834426	5.24538e+06	5.39742e+06	5.36811e+06	5.03356e+06	5.0265e+06	5.08138e+06
sp|O35973|PER1_MOUSE Period circadian protein homolog 1 OS=Mus musculus OX=10090 GN=Per1 PE=1 SV=2	Per1	-0.311991	0.0155937	0.083453	175506	184783	183095	157826	173581	165015
sp|Q8BXG3|IFT57_MOUSE Intraflagellar transport protein 57 homolog OS=Mus musculus OX=10090 GN=Ift57 PE=1 SV=1	Ift57	-0.172088	0.0156031	0.083453	1.1866e+06	1.16146e+06	1.21563e+06	1.11274e+06	1.12047e+06	1.12181e+06
sp|Q61122|NAB1_MOUSE NGFI-A-binding protein 1 OS=Mus musculus OX=10090 GN=Nab1 PE=1 SV=2	Nab1	0.213069	0.0156218	0.0834937	1.08796e+06	1.04479e+06	1.05513e+06	1.14502e+06	1.11315e+06	1.13277e+06
sp|Q7TMQ7|WDR91_MOUSE WD repeat-containing protein 91 OS=Mus musculus OX=10090 GN=Wdr91 PE=1 SV=1	Wdr91	0.165058	0.0156863	0.0836671	7.19179e+06	7.57592e+06	7.6527e+06	7.92881e+06	8.5139e+06	8.0043e+06
sp|Q8K1E6|ALKB3_MOUSE Alpha-ketoglutarate-dependent dioxygenase alkB homolog 3 OS=Mus musculus OX=10090 GN=Alkbh3 PE=1 SV=1	Alkbh3	-0.210994	0.0156876	0.0836671	3.93688e+06	3.94646e+06	3.80088e+06	3.71069e+06	3.53128e+06	3.66957e+06
sp|Q9WV85|NDK3_MOUSE Nucleoside diphosphate kinase 3 OS=Mus musculus OX=10090 GN=Nme3 PE=1 SV=3	Nme3	-0.303669	0.0156835	0.0836671	874867	931031	845629	790666	713076	823366
sp|Q9CQE8|RTRAF_MOUSE RNA transcription, translation and transport factor protein OS=Mus musculus OX=10090 GN=RTRAF PE=1 SV=1	RTRAF	0.230877	0.015735	0.0838605	5.612e+07	5.53248e+07	5.80779e+07	6.06082e+07	6.12758e+07	5.91806e+07
sp|Q04735|CDK16_MOUSE Cyclin-dependent kinase 16 OS=Mus musculus OX=10090 GN=Cdk16 PE=1 SV=1	Cdk16	0.197401	0.0157903	0.0839816	3.69208e+06	3.83917e+06	3.79317e+06	3.95055e+06	4.28733e+06	4.05108e+06
sp|Q8BKS9|PUM3_MOUSE Pumilio homolog 3 OS=Mus musculus OX=10090 GN=Pum3 PE=1 SV=2	Pum3	0.297539	0.0157774	0.0839816	6.85688e+06	6.2586e+06	6.40753e+06	7.47638e+06	6.9557e+06	7.07542e+06
sp|Q8VI56|LRP4_MOUSE Low-density lipoprotein receptor-related protein 4 OS=Mus musculus OX=10090 GN=Lrp4 PE=1 SV=3	Lrp4	0.176574	0.0157911	0.0839816	1.38067e+07	1.46043e+07	1.42269e+07	1.50267e+07	1.55239e+07	1.50892e+07
sp|Q8BGB2|TTC7A_MOUSE Tetratricopeptide repeat protein 7A OS=Mus musculus OX=10090 GN=Ttc7a PE=1 SV=1	Ttc7a	-0.36624	0.0158347	0.0841538	1.02641e+06	974368	1.0038e+06	873047	888467	967167
sp|Q9DC50|OCTC_MOUSE Peroxisomal carnitine O-octanoyltransferase OS=Mus musculus OX=10090 GN=Crot PE=1 SV=1	Crot	-0.150289	0.0158717	0.0842913	1.28912e+07	1.30468e+07	1.28617e+07	1.22615e+07	1.23944e+07	1.20577e+07
sp|P15037|ETS2_MOUSE Protein C-ets-2 OS=Mus musculus OX=10090 GN=Ets2 PE=1 SV=1	Ets2	0.242399	0.0159681	0.0844568	316580	282183	315790	342357	329034	349003
sp|P45376|ALDR_MOUSE Aldose reductase OS=Mus musculus OX=10090 GN=Akr1b1 PE=1 SV=3	Akr1b1	-0.257558	0.0159793	0.0844568	1.75722e+08	1.65926e+08	1.74693e+08	1.63219e+08	1.57109e+08	1.60325e+08
sp|Q61584|FXR1_MOUSE Fragile X mental retardation syndrome-related protein 1 OS=Mus musculus OX=10090 GN=Fxr1 PE=1 SV=2	Fxr1	0.178836	0.0159205	0.0844568	61119482	5.81565e+07	6.14421e+07	6.69303e+07	6.48727e+07	6.32166e+07
sp|Q91WB7|UBTD1_MOUSE Ubiquitin domain-containing protein 1 OS=Mus musculus OX=10090 GN=Ubtd1 PE=2 SV=1	Ubtd1	0.17776	0.0159813	0.0844568	5.01433e+06	4.89857e+06	5.13676e+06	5.40975e+06	5.32034e+06	5.28592e+06
sp|Q921M4|GOGA2_MOUSE Golgin subfamily A member 2 OS=Mus musculus OX=10090 GN=Golga2 PE=1 SV=3	Golga2	0.156887	0.0159693	0.0844568	4.30501e+07	4.45026e+07	4.44526e+07	4.68384e+07	4.92914e+07	4.60919e+07
sp|Q9R0D8|WDR54_MOUSE WD repeat-containing protein 54 OS=Mus musculus OX=10090 GN=Wdr54 PE=1 SV=1	Wdr54	-0.220571	0.0159265	0.0844568	2.13421e+06	2.10401e+06	2.20711e+06	1.9741e+06	1.98296e+06	2.0601e+06
sp|Q9R0X0|MED20_MOUSE Mediator of RNA polymerase II transcription subunit 20 OS=Mus musculus OX=10090 GN=Med20 PE=1 SV=1	Med20	-0.193905	0.0159479	0.0844568	1.57834e+06	1.60674e+06	1.60525e+06	1.52337e+06	1.50481e+06	1.41231e+06
sp|Q99KN2|CIAO1_MOUSE Probable cytosolic iron-sulfur protein assembly protein CIAO1 OS=Mus musculus OX=10090 GN=Ciao1 PE=1 SV=1	Ciao1	-0.214602	0.0160719	0.0848758	7.81108e+06	8.01421e+06	8.20164e+06	7.36128e+06	7.46109e+06	7.65774e+06
sp|P70335|ROCK1_MOUSE Rho-associated protein kinase 1 OS=Mus musculus OX=10090 GN=Rock1 PE=1 SV=1	Rock1	0.184804	0.0161281	0.085113	3.72753e+07	3.83854e+07	3.79314e+07	4.03408e+07	4.10414e+07	3.93949e+07
sp|Q99PL5|RRBP1_MOUSE Ribosome-binding protein 1 OS=Mus musculus OX=10090 GN=Rrbp1 PE=1 SV=2	Rrbp1	0.284596	0.0161626	0.0852352	2.49567e+08	2.56773e+08	2.47907e+08	2.74557e+08	2.74394e+08	2.60321e+08
sp|P09450|JUNB_MOUSE Transcription factor jun-B OS=Mus musculus OX=10090 GN=Junb PE=1 SV=1	Junb	0.181405	0.0161956	0.0852983	5.64108e+06	5.65142e+06	5.73014e+06	6.16256e+06	6.00359e+06	5.90486e+06
sp|Q3V009|TMED1_MOUSE Transmembrane emp24 domain-containing protein 1 OS=Mus musculus OX=10090 GN=Tmed1 PE=1 SV=1	Tmed1	-0.16609	0.0162017	0.0852983	1.11308e+07	1.07149e+07	1.08417e+07	1.04135e+07	9.92023e+06	1.0258e+07
sp|Q80U28|MADD_MOUSE MAP kinase-activating death domain protein OS=Mus musculus OX=10090 GN=Madd PE=1 SV=2	Madd	0.242823	0.0162085	0.0852983	2.67814e+06	2.78131e+06	2.63607e+06	2.82332e+06	2.98644e+06	2.90386e+06
sp|Q8C570|RAE1L_MOUSE mRNA export factor OS=Mus musculus OX=10090 GN=Rae1 PE=1 SV=1	Rae1	0.290499	0.0162862	0.0856476	8.01078e+06	7.62539e+06	7.72868e+06	9.01555e+06	8.51428e+06	8.13101e+06
sp|P08207|S10AA_MOUSE Protein S100-A10 OS=Mus musculus OX=10090 GN=S100a10 PE=1 SV=2	S100a10	0.346375	0.0163917	0.0860867	2.34914e+08	2.15257e+08	2.17916e+08	2.54201e+08	2.44579e+08	2.36109e+08
sp|Q4VAC9|PKHG3_MOUSE Pleckstrin homology domain-containing family G member 3 OS=Mus musculus OX=10090 GN=Plekhg3 PE=1 SV=2	Plekhg3	0.16456	0.016404	0.0860867	594647	602965	617541	655997	636837	636954
sp|Q6PD21|SHB_MOUSE SH2 domain-containing adapter protein B OS=Mus musculus OX=10090 GN=Shb PE=1 SV=2	Shb	0.192576	0.0163942	0.0860867	764780	786804	741798	815469	806631	857416
sp|D3YZG8|MTD2L_MOUSE Probable bifunctional methylenetetrahydrofolate dehydrogenase/cyclohydrolase 2 OS=Mus musculus OX=10090 GN=Mthfd2l PE=3 SV=1	Mthfd2l	-0.189808	0.0164559	0.0862989	2.29106e+06	2.23896e+06	2.39001e+06	2.05035e+06	2.15063e+06	2.18281e+06
sp|P56375|ACYP2_MOUSE Acylphosphatase-2 OS=Mus musculus OX=10090 GN=Acyp2 PE=1 SV=2	Acyp2	0.213537	0.0165163	0.0863888	1.07541e+07	1.11642e+07	1.09669e+07	1.17758e+07	1.20389e+07	1.13873e+07
sp|Q3UGP9|LRC58_MOUSE Leucine-rich repeat-containing protein 58 OS=Mus musculus OX=10090 GN=Lrrc58 PE=2 SV=1	Lrrc58	0.269886	0.0165164	0.0863888	3.53311e+06	3.63029e+06	3.72706e+06	3.97192e+06	3.7723e+06	4.01467e+06
sp|Q61810|LTBP3_MOUSE Latent-transforming growth factor beta-binding protein 3 OS=Mus musculus OX=10090 GN=Ltbp3 PE=1 SV=4	Ltbp3	-0.175015	0.0165189	0.0863888	5.96483e+06	6.29011e+06	5.87865e+06	5.62689e+06	5.67754e+06	5.58769e+06
sp|Q8VDD5|MYH9_MOUSE Myosin-9 OS=Mus musculus OX=10090 GN=Myh9 PE=1 SV=4	Myh9	0.240699	0.0165157	0.0863888	3203590095	3126192451	3235234804	3567851234	3471141879	3299467946
sp|A2AMM0|CAVN4_MOUSE Caveolae-associated protein 4 OS=Mus musculus OX=10090 GN=Cavin4 PE=1 SV=1	Cavin4	0.400392	0.0165844	0.0866115	3.75839e+07	4.01129e+07	3.69579e+07	4.29486e+07	4.53809e+07	4.01431e+07
sp|Q8BPB0|MOB1B_MOUSE MOB kinase activator 1B OS=Mus musculus OX=10090 GN=Mob1b PE=1 SV=3;>sp|Q921Y0|MOB1A_MOUSE MOB kinase activator 1A OS=Mus musculus OX=10090 GN=Mob1a PE=2 SV=3	Mob1b	0.237138	0.0165842	0.0866115	2.27657e+07	2.30232e+07	2.38336e+07	2.49358e+07	2.42947e+07	2.49164e+07
sp|Q8BWR2|PITH1_MOUSE PITH domain-containing protein 1 OS=Mus musculus OX=10090 GN=Pithd1 PE=1 SV=1	Pithd1	-0.217656	0.0166509	0.0868982	995448	1.0201e+06	974115	925802	916845	955828
sp|Q3U1T3|BRM1L_MOUSE Breast cancer metastasis-suppressor 1-like protein OS=Mus musculus OX=10090 GN=Brms1l PE=2 SV=1	Brms1l	-0.210133	0.0166895	0.086973	292047	284069	294699	272296	271007	277529
sp|Q61127|NAB2_MOUSE NGFI-A-binding protein 2 OS=Mus musculus OX=10090 GN=Nab2 PE=1 SV=2	Nab2	-0.206565	0.0166998	0.086973	1.42772e+07	1.40285e+07	1.4752e+07	1.33275e+07	1.31527e+07	1.37426e+07
sp|Q9D0M5|DYL2_MOUSE Dynein light chain 2, cytoplasmic OS=Mus musculus OX=10090 GN=Dynll2 PE=1 SV=1	Dynll2	0.20006	0.0166924	0.086973	3.32538e+06	3.26509e+06	3.43945e+06	3.57445e+06	3.53967e+06	3.55463e+06
sp|P57759|ERP29_MOUSE Endoplasmic reticulum resident protein 29 OS=Mus musculus OX=10090 GN=Erp29 PE=1 SV=2	Erp29	0.191386	0.0167251	0.0869844	4.78677e+07	4.80135e+07	4.82813e+07	5.19332e+07	5.11755e+07	4.976e+07
sp|Q9JMC3|DNJA4_MOUSE DnaJ homolog subfamily A member 4 OS=Mus musculus OX=10090 GN=Dnaja4 PE=1 SV=1	Dnaja4	-0.172639	0.0167233	0.0869844	5.88702e+06	5.76232e+06	5.65277e+06	5.44017e+06	5.50068e+06	5.21439e+06
sp|Q8CI59|STEA3_MOUSE Metalloreductase STEAP3 OS=Mus musculus OX=10090 GN=Steap3 PE=1 SV=1	Steap3	0.206201	0.0167385	0.0869942	1.05785e+07	1.04572e+07	1.0946e+07	1.12526e+07	1.13309e+07	1.1371e+07
sp|P63168|DYL1_MOUSE Dynein light chain 1, cytoplasmic OS=Mus musculus OX=10090 GN=Dynll1 PE=1 SV=1	Dynll1	0.199756	0.0167921	0.0872126	3.7805e+07	3.36321e+07	3.71017e+07	4.38274e+07	3.96556e+07	3.9579e+07
sp|O70348|DXO_MOUSE Decapping and exoribonuclease protein OS=Mus musculus OX=10090 GN=Dxo PE=1 SV=2	Dxo	-0.159146	0.0168492	0.0874489	607736	619870	615896	573363	587735	584084
sp|Q99MB3|TM2D1_MOUSE TM2 domain-containing protein 1 OS=Mus musculus OX=10090 GN=Tm2d1 PE=2 SV=1	Tm2d1	-0.365758	0.0168613	0.0874515	254964	267991	238639	225707	237987	219558
sp|B0F2B4|NLGN4_MOUSE Neuroligin 4-like OS=Mus musculus OX=10090 GN=Nlgn4l PE=1 SV=1	Nlgn4l	-0.222118	0.0168817	0.0874968	576521	601899	554699	487992	537996	535388
sp|P25118|TNR1A_MOUSE Tumor necrosis factor receptor superfamily member 1A OS=Mus musculus OX=10090 GN=Tnfrsf1a PE=1 SV=1	Tnfrsf1a	0.132147	0.0169029	0.0875308	407584	420947	419873	446774	437111	438777
sp|Q99KJ8|DCTN2_MOUSE Dynactin subunit 2 OS=Mus musculus OX=10090 GN=Dctn2 PE=1 SV=3	Dctn2	0.286707	0.0169231	0.0875308	8.0091e+07	8.03943e+07	8.18794e+07	8.84544e+07	8.97229e+07	8.32234e+07
sp|Q9CZP7|CD37L_MOUSE Hsp90 co-chaperone Cdc37-like 1 OS=Mus musculus OX=10090 GN=Cdc37l1 PE=1 SV=1	Cdc37l1	-0.277986	0.0169195	0.0875308	2.23198e+06	2.15274e+06	2.02002e+06	1.97234e+06	1.94362e+06	1.96228e+06
sp|Q3UST5|CP089_MOUSE UPF0764 protein C16orf89 homolog OS=Mus musculus OX=10090 PE=2 SV=2	NA	-1.27712	0.016944	0.0875789	6.64764e+06	6.68575e+06	4.52995e+06	4.54098e+06	3.48438e+06	4.34346e+06
sp|Q8BFQ6|DIRC2_MOUSE Solute carrier family 49 member 4 OS=Mus musculus OX=10090 GN=Slc49a4 PE=2 SV=1	Slc49a4	-0.265085	0.0170283	0.0877268	469214	514661	494043	446380	452273	461073
sp|Q8BGC4|PTGR3_MOUSE Prostaglandin reductase-3 OS=Mus musculus OX=10090 GN=Zadh2 PE=1 SV=1	Zadh2	0.299178	0.0170425	0.0877268	1.18147e+07	1.18574e+07	1.2777e+07	1.30482e+07	1.31005e+07	1.32424e+07
sp|Q91XL9|OSBL1_MOUSE Oxysterol-binding protein-related protein 1 OS=Mus musculus OX=10090 GN=Osbpl1a PE=1 SV=2	Osbpl1a	-0.166725	0.0170265	0.0877268	3.62466e+06	3.54139e+06	3.60925e+06	3.37508e+06	3.42217e+06	3.41419e+06
sp|Q9CXK9|RBM33_MOUSE RNA-binding protein 33 OS=Mus musculus OX=10090 GN=Rbm33 PE=1 SV=2	Rbm33	-0.274858	0.0170169	0.0877268	1.33514e+06	1.39262e+06	1.28271e+06	1.21828e+06	1.26677e+06	1.2101e+06
sp|Q9ERP3|TRI54_MOUSE Tripartite motif-containing protein 54 OS=Mus musculus OX=10090 GN=Trim54 PE=1 SV=1	Trim54	-0.155011	0.0170002	0.0877268	2.82377e+07	2.8313e+07	2.87202e+07	2.68876e+07	2.71985e+07	2.54778e+07
sp|Q9WVA2|TIM8A_MOUSE Mitochondrial import inner membrane translocase subunit Tim8 A OS=Mus musculus OX=10090 GN=Timm8a1 PE=1 SV=1	Timm8a1	-0.196613	0.0170329	0.0877268	1.12846e+07	1.12777e+07	1.09632e+07	1.05625e+07	1.05015e+07	1.06473e+07
sp|P0DN34|NDUB1_MOUSE NADH dehydrogenase [ubiquinone] 1 beta subcomplex subunit 1 OS=Mus musculus OX=10090 GN=Ndufb1 PE=1 SV=1	Ndufb1	-0.193942	0.0171094	0.0878068	1.0855e+07	1.11652e+07	1.12169e+07	1.05946e+07	1.02352e+07	1.04664e+07
sp|P41230|KDM5C_MOUSE Lysine-specific demethylase 5C OS=Mus musculus OX=10090 GN=Kdm5c PE=1 SV=4	Kdm5c	-0.300624	0.0170934	0.0878068	2.79088e+06	2.8485e+06	2.82785e+06	2.53913e+06	2.74403e+06	2.55828e+06
sp|P48722|HS74L_MOUSE Heat shock 70 kDa protein 4L OS=Mus musculus OX=10090 GN=Hspa4l PE=1 SV=2	Hspa4l	0.283644	0.0171363	0.0878068	1.23434e+08	1.27937e+08	1.26728e+08	1.39291e+08	1.43368e+08	1.30106e+08
sp|Q62261|SPTB2_MOUSE Spectrin beta chain, non-erythrocytic 1 OS=Mus musculus OX=10090 GN=Sptbn1 PE=1 SV=2	Sptbn1	0.44744	0.0171168	0.0878068	4.96277e+08	4.44578e+08	4.51391e+08	5.79504e+08	5.23973e+08	4.98377e+08
sp|Q76LS9|MINY1_MOUSE Ubiquitin carboxyl-terminal hydrolase MINDY-1 OS=Mus musculus OX=10090 GN=Mindy1 PE=1 SV=1	Mindy1	0.161513	0.0171259	0.0878068	6.29217e+06	6.02917e+06	6.16939e+06	6.47442e+06	6.51054e+06	6.71346e+06
sp|Q8R3W5|SEN15_MOUSE tRNA-splicing endonuclease subunit Sen15 OS=Mus musculus OX=10090 GN=Tsen15 PE=1 SV=1	Tsen15	-0.269229	0.0171128	0.0878068	741715	774877	780056	670654	708383	730941
sp|Q9JLM4|ZMYM3_MOUSE Zinc finger MYM-type protein 3 OS=Mus musculus OX=10090 GN=Zmym3 PE=1 SV=1	Zmym3	-0.276338	0.0171396	0.0878068	1.2115e+06	1.29466e+06	1.28549e+06	1.15858e+06	1.1724e+06	1.19353e+06
sp|Q7TN31|AGGF1_MOUSE Angiogenic factor with G patch and FHA domains 1 OS=Mus musculus OX=10090 GN=Aggf1 PE=2 SV=1	Aggf1	-0.162625	0.0171769	0.0879383	209839	221113	208995	179117	198770	199202
sp|Q8BST6|PELI2_MOUSE E3 ubiquitin-protein ligase pellino homolog 2 OS=Mus musculus OX=10090 GN=Peli2 PE=1 SV=2	Peli2	0.470319	0.0172004	0.0879986	259006	262331	300957	340066	304700	306844
sp|Q6QD59|SEC20_MOUSE Vesicle transport protein SEC20 OS=Mus musculus OX=10090 GN=Bnip1 PE=1 SV=1	Bnip1	-0.181336	0.0172281	0.0880809	5.40863e+06	5.3971e+06	5.45496e+06	5.09147e+06	5.06505e+06	5.22853e+06
sp|Q9CQS4|S2546_MOUSE Solute carrier family 25 member 46 OS=Mus musculus OX=10090 GN=Slc25a46 PE=1 SV=1	Slc25a46	-0.175733	0.0172437	0.0880886	3.66939e+06	3.75326e+06	3.745e+06	3.53932e+06	3.53198e+06	3.52171e+06
sp|Q9JIY5|HTRA2_MOUSE Serine protease HTRA2, mitochondrial OS=Mus musculus OX=10090 GN=Htra2 PE=1 SV=2	Htra2	-0.175092	0.017253	0.0880886	1.46166e+07	1.44401e+07	1.4172e+07	1.33266e+07	1.36217e+07	1.38021e+07
sp|Q7TQK0|CCNT2_MOUSE Cyclin-T2 OS=Mus musculus OX=10090 GN=Ccnt2 PE=1 SV=1	Ccnt2	-0.268399	0.0172689	0.0881098	837253	906974	877562	780908	828332	802479
sp|Q7TQI7|ABTB2_MOUSE Ankyrin repeat and BTB/POZ domain-containing protein 2 OS=Mus musculus OX=10090 GN=Abtb2 PE=1 SV=1	Abtb2	0.326785	0.01734	0.0883478	395433	434722	415522	463739	463328	437824
sp|Q8BK67|RCC2_MOUSE Protein RCC2 OS=Mus musculus OX=10090 GN=Rcc2 PE=1 SV=1	Rcc2	0.164355	0.0173444	0.0883478	2.73728e+07	2.74575e+07	2.60963e+07	2.92107e+07	2.89138e+07	2.83223e+07
sp|Q99JN2|KLH22_MOUSE Kelch-like protein 22 OS=Mus musculus OX=10090 GN=Klhl22 PE=1 SV=1	Klhl22	-0.185013	0.0173507	0.0883478	1.84061e+06	1.78289e+06	1.85086e+06	1.73186e+06	1.70171e+06	1.73056e+06
sp|O55143|AT2A2_MOUSE Sarcoplasmic/endoplasmic reticulum calcium ATPase 2 OS=Mus musculus OX=10090 GN=Atp2a2 PE=1 SV=2	Atp2a2	-0.279557	0.0174335	0.0886564	2.30706e+08	2.38458e+08	2.29268e+08	2.10184e+08	224459525	1.99264e+08
sp|Q8C4S8|DEN2A_MOUSE DENN domain-containing protein 2A OS=Mus musculus OX=10090 GN=Dennd2a PE=1 SV=1	Dennd2a	0.150659	0.0174348	0.0886564	217158	214272	219409	226583	228339	234909
sp|O70131|NINJ1_MOUSE Ninjurin-1 OS=Mus musculus OX=10090 GN=Ninj1 PE=1 SV=1	Ninj1	0.271391	0.0174821	0.0887867	1.09708e+06	1.09179e+06	1.09155e+06	1.19514e+06	1.2756e+06	1.13395e+06
sp|Q3TH73|TTYH2_MOUSE Protein tweety homolog 2 OS=Mus musculus OX=10090 GN=Ttyh2 PE=1 SV=1	Ttyh2	0.199619	0.017484	0.0887867	954625	985038	969480	1.01187e+06	1.09787e+06	1.03616e+06
sp|Q5HZI1|MTUS1_MOUSE Microtubule-associated tumor suppressor 1 homolog OS=Mus musculus OX=10090 GN=Mtus1 PE=1 SV=2	Mtus1	-0.478443	0.0175832	0.0891531	403879	472528	448071	346577	382036	404064
sp|Q61035|SYHC_MOUSE Histidine--tRNA ligase, cytoplasmic OS=Mus musculus OX=10090 GN=Hars PE=1 SV=2	Hars	0.166698	0.0175796	0.0891531	4.04057e+07	4.02532e+07	4.10865e+07	4.31784e+07	4.24769e+07	4.27138e+07
sp|Q9CR80|FA32A_MOUSE Protein FAM32A OS=Mus musculus OX=10090 GN=Fam32a PE=2 SV=1	Fam32a	0.30487	0.0175916	0.0891531	902710	838179	823032	927811	939457	917606
sp|Q6PGB6|NAA50_MOUSE N-alpha-acetyltransferase 50 OS=Mus musculus OX=10090 GN=Naa50 PE=1 SV=1	Naa50	0.137178	0.0176146	0.0892097	1.6442e+07	1.59507e+07	1.65343e+07	1.72111e+07	1.7553e+07	1.71167e+07
sp|Q8BM75|ARI5B_MOUSE AT-rich interactive domain-containing protein 5B OS=Mus musculus OX=10090 GN=Arid5b PE=1 SV=3	Arid5b	0.56944	0.0176455	0.0893059	358973	381852	411688	487279	461645	406800
sp|Q9D786|HAUS5_MOUSE HAUS augmin-like complex subunit 5 OS=Mus musculus OX=10090 GN=Haus5 PE=1 SV=1	Haus5	-0.20311	0.0176721	0.0893805	750035	778230	782834	683573	727299	730547
sp|A2AHC3|CAMP1_MOUSE Calmodulin-regulated spectrin-associated protein 1 OS=Mus musculus OX=10090 GN=Camsap1 PE=1 SV=1	Camsap1	0.205692	0.0177119	0.0893856	1.58585e+07	1.60456e+07	1.61175e+07	1.71841e+07	1.75381e+07	1.65272e+07
sp|P49717|MCM4_MOUSE DNA replication licensing factor MCM4 OS=Mus musculus OX=10090 GN=Mcm4 PE=1 SV=1	Mcm4	-0.188184	0.0177042	0.0893856	8.82356e+06	8.72963e+06	9.07134e+06	8.28722e+06	7.96011e+06	8.52357e+06
sp|Q69ZR2|HECD1_MOUSE E3 ubiquitin-protein ligase HECTD1 OS=Mus musculus OX=10090 GN=Hectd1 PE=1 SV=2	Hectd1	-0.158386	0.0177206	0.0893856	6.01509e+07	6.10771e+07	6.08919e+07	5.73021e+07	5.77613e+07	5.79361e+07
sp|Q91VA1|CTL4_MOUSE Choline transporter-like protein 4 OS=Mus musculus OX=10090 GN=Slc44a4 PE=1 SV=1	Slc44a4	-0.274877	0.0177177	0.0893856	2.25393e+06	2.41244e+06	2.26692e+06	2.0655e+06	2.21462e+06	2.0685e+06
sp|Q9ERR1|NDEL1_MOUSE Nuclear distribution protein nudE-like 1 OS=Mus musculus OX=10090 GN=Ndel1 PE=1 SV=2	Ndel1	0.151944	0.0177918	0.0896851	3.22448e+06	3.29348e+06	3.27315e+06	3.40313e+06	3.58521e+06	3.44315e+06
sp|P41778|PBX1_MOUSE Pre-B-cell leukemia transcription factor 1 OS=Mus musculus OX=10090 GN=Pbx1 PE=1 SV=2	Pbx1	-0.276268	0.0178183	0.0897586	2.24286e+06	2.20512e+06	2.47828e+06	1.96115e+06	2.04559e+06	2.157e+06
sp|Q99PP7|TRI33_MOUSE E3 ubiquitin-protein ligase TRIM33 OS=Mus musculus OX=10090 GN=Trim33 PE=1 SV=2	Trim33	0.256599	0.0179286	0.0902537	5.92704e+06	5.68779e+06	6.04778e+06	6.49642e+06	6.12868e+06	6.45616e+06
sp|P62897|CYC_MOUSE Cytochrome c, somatic OS=Mus musculus OX=10090 GN=Cycs PE=1 SV=2	Cycs	-0.176716	0.0179668	0.0903857	7.34202e+07	7.25165e+07	7.38965e+07	6.92214e+07	7.05024e+07	6.68131e+07
sp|P98063|BMP1_MOUSE Bone morphogenetic protein 1 OS=Mus musculus OX=10090 GN=Bmp1 PE=1 SV=2	Bmp1	0.18161	0.018004	0.0905126	4.11499e+06	4.02051e+06	4.2042e+06	4.31955e+06	4.37172e+06	4.39384e+06
sp|Q8K2J7|RELL1_MOUSE RELT-like protein 1 OS=Mus musculus OX=10090 GN=Rell1 PE=2 SV=2	Rell1	-0.343213	0.0180385	0.0906035	1.77812e+06	1.98328e+06	1.94271e+06	1.70511e+06	1.75347e+06	1.73275e+06
sp|Q8R1F9|RPP40_MOUSE Ribonuclease P protein subunit p40 OS=Mus musculus OX=10090 GN=Rpp40 PE=2 SV=2	Rpp40	0.159843	0.0180462	0.0906035	1.68033e+06	1.64084e+06	1.65801e+06	1.76003e+06	1.74872e+06	1.73876e+06
sp|Q8R2E9|ERO1B_MOUSE ERO1-like protein beta OS=Mus musculus OX=10090 GN=Ero1b PE=1 SV=1	Ero1b	-0.207152	0.0180924	0.0907753	397331	411041	436212	383623	387914	365667
sp|Q8BIW1|PRUN1_MOUSE Exopolyphosphatase PRUNE1 OS=Mus musculus OX=10090 GN=Prune1 PE=1 SV=1	Prune1	0.239841	0.0181244	0.0908752	3.41806e+07	3.32317e+07	3.57268e+07	3.70246e+07	3.76179e+07	3.62796e+07
sp|Q8VC57|KCTD5_MOUSE BTB/POZ domain-containing protein KCTD5 OS=Mus musculus OX=10090 GN=Kctd5 PE=1 SV=1	Kctd5	0.262056	0.0181967	0.0911769	840344	794397	813813	917818	848889	888077
sp|Q8C8U0|LIPB1_MOUSE Liprin-beta-1 OS=Mus musculus OX=10090 GN=Ppfibp1 PE=1 SV=3	Ppfibp1	0.213879	0.0182249	0.0912576	7.16367e+07	7.12159e+07	7.36259e+07	7.69809e+07	7.52838e+07	7.69289e+07
sp|Q9D517|PLCC_MOUSE 1-acyl-sn-glycerol-3-phosphate acyltransferase gamma OS=Mus musculus OX=10090 GN=Agpat3 PE=1 SV=2	Agpat3	-0.370313	0.0182502	0.0913236	1.91348e+07	2.07897e+07	1.95999e+07	1.73244e+07	1.90388e+07	1.68522e+07
sp|Q3UDE2|TTL12_MOUSE Tubulin--tyrosine ligase-like protein 12 OS=Mus musculus OX=10090 GN=Ttll12 PE=1 SV=1	Ttll12	-0.185654	0.0182644	0.0913343	5.02298e+07	4.92263e+07	50110469	4.71042e+07	4.64415e+07	4.79444e+07
sp|O54910|IKBE_MOUSE NF-kappa-B inhibitor epsilon OS=Mus musculus OX=10090 GN=Nfkbie PE=1 SV=2	Nfkbie	-0.188936	0.018278	0.0913414	454433	446925	431045	419653	408110	420834
sp|Q9Z277|BAZ1B_MOUSE Tyrosine-protein kinase BAZ1B OS=Mus musculus OX=10090 GN=Baz1b PE=1 SV=2	Baz1b	0.151722	0.0183284	0.0915329	1.64951e+07	1.68131e+07	1.6092e+07	1.77673e+07	1.73506e+07	1.73348e+07
sp|Q08091|CNN1_MOUSE Calponin-1 OS=Mus musculus OX=10090 GN=Cnn1 PE=1 SV=1	Cnn1	0.138362	0.0183665	0.0915408	2.56167e+06	2.3815e+06	2.55013e+06	2.73836e+06	2.67047e+06	2.66825e+06
sp|Q9D0P0|EBPL_MOUSE Emopamil-binding protein-like OS=Mus musculus OX=10090 GN=Ebpl PE=2 SV=1	Ebpl	-0.211994	0.0183608	0.0915408	370466	394804	386573	363558	360206	347305
sp|Q9WTP6|KAD2_MOUSE Adenylate kinase 2, mitochondrial OS=Mus musculus OX=10090 GN=Ak2 PE=1 SV=5	Ak2	-0.177789	0.0183497	0.0915408	7.58974e+07	7.44068e+07	7.8106e+07	7.22602e+07	7.15313e+07	7.14001e+07
sp|Q8CCM6|TIM21_MOUSE Mitochondrial import inner membrane translocase subunit Tim21 OS=Mus musculus OX=10090 GN=Timm21 PE=1 SV=1	Timm21	-0.195775	0.01845	0.0918964	1.97358e+06	2.06744e+06	2.02243e+06	1.8947e+06	1.925e+06	1.89447e+06
sp|P54116|STOM_MOUSE Erythrocyte band 7 integral membrane protein OS=Mus musculus OX=10090 GN=Stom PE=1 SV=3	Stom	0.134639	0.0184954	0.0920617	5.11528e+07	5.07103e+07	4.96819e+07	5.5582e+07	5.30374e+07	5.29787e+07
sp|E9QA62|LMOD3_MOUSE Leiomodin-3 OS=Mus musculus OX=10090 GN=Lmod3 PE=1 SV=1	Lmod3	0.246301	0.0185093	0.0920698	2.99089e+07	3.154e+07	30223089	3.28084e+07	3.54955e+07	3.22161e+07
sp|Q8CD15|RIOX2_MOUSE Ribosomal oxygenase 2 OS=Mus musculus OX=10090 GN=Riox2 PE=1 SV=2	Riox2	0.23257	0.0185467	0.0921954	1.03319e+06	1.02256e+06	964786	1.13387e+06	1.10496e+06	1.05146e+06
sp|Q8BVQ5|PPME1_MOUSE Protein phosphatase methylesterase 1 OS=Mus musculus OX=10090 GN=Ppme1 PE=1 SV=5	Ppme1	-0.282102	0.0186413	0.0926042	1.55587e+07	1.57591e+07	1.45686e+07	1.43965e+07	1.41627e+07	1.38637e+07
sp|Q9DC69|NDUA9_MOUSE NADH dehydrogenase [ubiquinone] 1 alpha subcomplex subunit 9, mitochondrial OS=Mus musculus OX=10090 GN=Ndufa9 PE=1 SV=2	Ndufa9	-0.313804	0.0186897	0.0927836	4.20024e+07	4.36558e+07	4.31589e+07	3.88736e+07	4.16528e+07	3.79208e+07
sp|P62915|TF2B_MOUSE Transcription initiation factor IIB OS=Mus musculus OX=10090 GN=Gtf2b PE=1 SV=1	Gtf2b	-0.253223	0.018733	0.0928891	6.79864e+06	7.08559e+06	7.11325e+06	6.46488e+06	6.5122e+06	6.70914e+06
sp|Q9DBR0|AKAP8_MOUSE A-kinase anchor protein 8 OS=Mus musculus OX=10090 GN=Akap8 PE=1 SV=1	Akap8	-0.163873	0.0187356	0.0928891	9.70568e+06	1.01158e+07	9.84761e+06	9.32426e+06	9.44935e+06	9.19026e+06
sp|P97328|KHK_MOUSE Ketohexokinase OS=Mus musculus OX=10090 GN=Khk PE=1 SV=1	Khk	0.336362	0.0188701	0.0934333	1.47948e+06	1.47315e+06	1.44765e+06	1.65444e+06	1.64788e+06	1.5038e+06
sp|Q8BJS4|SUN2_MOUSE SUN domain-containing protein 2 OS=Mus musculus OX=10090 GN=Sun2 PE=1 SV=3	Sun2	0.21064	0.0188578	0.0934333	2.91034e+07	2.88512e+07	2.89639e+07	3.22205e+07	3.107e+07	2.99088e+07
sp|Q8C2K1|DEFI6_MOUSE Differentially expressed in FDCP 6 OS=Mus musculus OX=10090 GN=Def6 PE=1 SV=1	Def6	-0.28917	0.0188874	0.0934575	501628	536092	539695	467385	497225	486843
sp|P17095|HMGA1_MOUSE High mobility group protein HMG-I/HMG-Y OS=Mus musculus OX=10090 GN=Hmga1 PE=1 SV=4	Hmga1	0.450559	0.0189816	0.0938297	2.02372e+07	2.13639e+07	2.15296e+07	2.48249e+07	2.54085e+07	2.17183e+07
sp|Q6GQX2|NCK5L_MOUSE Nck-associated protein 5-like OS=Mus musculus OX=10090 GN=Nckap5l PE=1 SV=1	Nckap5l	0.175239	0.0189876	0.0938297	2.61632e+06	2.68602e+06	2.62041e+06	2.76345e+06	2.82796e+06	2.77799e+06
sp|Q812F8|MGT4B_MOUSE Alpha-1,3-mannosyl-glycoprotein 4-beta-N-acetylglucosaminyltransferase B OS=Mus musculus OX=10090 GN=Mgat4b PE=2 SV=1	Mgat4b	-0.62845	0.0190276	0.0939661	179970	166846	205056	145964	143980	168549
sp|Q9D281|NXP20_MOUSE Protein Noxp20 OS=Mus musculus OX=10090 GN=Fam114a1 PE=1 SV=1	Fam114a1	0.189521	0.0190466	0.0939981	1.16807e+07	1.19647e+07	1.15049e+07	1.24422e+07	1.29537e+07	1.22198e+07
sp|Q3U821|WDR75_MOUSE WD repeat-containing protein 75 OS=Mus musculus OX=10090 GN=Wdr75 PE=1 SV=1	Wdr75	0.218852	0.0190758	0.0940807	1.91222e+06	1.93919e+06	1.81558e+06	2.05689e+06	2.08287e+06	1.97402e+06
sp|Q9CQ45|NENF_MOUSE Neudesin OS=Mus musculus OX=10090 GN=Nenf PE=1 SV=1	Nenf	-0.149321	0.0191023	0.0941496	1.3006e+07	1.31164e+07	1.33242e+07	1.24797e+07	1.2611e+07	1.19899e+07
sp|O08665|SEM3A_MOUSE Semaphorin-3A OS=Mus musculus OX=10090 GN=Sema3a PE=1 SV=2	Sema3a	0.175168	0.0191418	0.0942024	764866	785697	738423	810843	804621	835639
sp|P22366|MYD88_MOUSE Myeloid differentiation primary response protein MyD88 OS=Mus musculus OX=10090 GN=Myd88 PE=1 SV=3	Myd88	-0.180479	0.0191505	0.0942024	2.27893e+06	2.09959e+06	2.13716e+06	2.01241e+06	1.94024e+06	2.04543e+06
sp|Q9D1E6|TBCB_MOUSE Tubulin-folding cofactor B OS=Mus musculus OX=10090 GN=Tbcb PE=1 SV=2	Tbcb	0.152706	0.0191365	0.0942024	2.12176e+07	2.10569e+07	2.09382e+07	2.26688e+07	2.21562e+07	2.19232e+07
sp|Q3UCQ1|FOXK2_MOUSE Forkhead box protein K2 OS=Mus musculus OX=10090 GN=Foxk2 PE=1 SV=3	Foxk2	-0.17025	0.0192369	0.0945657	527177	533933	534173	510170	504484	479242
sp|Q6NZJ6|IF4G1_MOUSE Eukaryotic translation initiation factor 4 gamma 1 OS=Mus musculus OX=10090 GN=Eif4g1 PE=1 SV=1	Eif4g1	0.20805	0.0192501	0.094569	142931013	1.39677e+08	1.35309e+08	151671669	1.49705e+08	1.45367e+08
sp|Q8R1B4|EIF3C_MOUSE Eukaryotic translation initiation factor 3 subunit C OS=Mus musculus OX=10090 GN=Eif3c PE=1 SV=1	Eif3c	0.196146	0.0192785	0.0946466	7.84534e+07	7.85976e+07	7.90821e+07	8.39067e+07	8.12916e+07	8.46421e+07
sp|Q8BVU5|NUDT9_MOUSE ADP-ribose pyrophosphatase, mitochondrial OS=Mus musculus OX=10090 GN=Nudt9 PE=1 SV=1	Nudt9	0.28259	0.0192925	0.0946538	2.22524e+07	2.38318e+07	2.2316e+07	2.43139e+07	2.69011e+07	2.45196e+07
sp|Q9JKB1|UCHL3_MOUSE Ubiquitin carboxyl-terminal hydrolase isozyme L3 OS=Mus musculus OX=10090 GN=Uchl3 PE=1 SV=2	Uchl3	0.189716	0.0193326	0.0947886	1.53314e+07	14856852	1.56565e+07	1.68531e+07	1.59572e+07	1.63319e+07
sp|P56135|ATPK_MOUSE ATP synthase subunit f, mitochondrial OS=Mus musculus OX=10090 GN=Atp5mf PE=1 SV=3	Atp5mf	-0.164469	0.0193716	0.0948565	2.74259e+07	2.65328e+07	2.61585e+07	2.51177e+07	2.54546e+07	2.48725e+07
sp|Q9QVP9|FAK2_MOUSE Protein-tyrosine kinase 2-beta OS=Mus musculus OX=10090 GN=Ptk2b PE=1 SV=2	Ptk2b	-0.388919	0.0193609	0.0948565	1.87223e+06	1.45944e+06	1.44903e+06	1.3397e+06	1.28203e+06	1.26592e+06
sp|Q64310|SURF4_MOUSE Surfeit locus protein 4 OS=Mus musculus OX=10090 GN=Surf4 PE=1 SV=1	Surf4	-0.197988	0.0194122	0.0948707	4.49997e+07	4.37147e+07	4.37544e+07	4.09607e+07	4.0346e+07	4.27437e+07
sp|Q99JX1|TAF11_MOUSE Transcription initiation factor TFIID subunit 11 OS=Mus musculus OX=10090 GN=Taf11 PE=2 SV=1	Taf11	-0.200235	0.019395	0.0948707	491213	490354	480912	458702	470317	443818
sp|Q9D1C3|PREY_MOUSE Protein preY, mitochondrial OS=Mus musculus OX=10090 GN=Pyurf PE=1 SV=1	Pyurf	-0.238619	0.0194074	0.0948707	1.70658e+06	1.5376e+06	1.60954e+06	1.4865e+06	1.43355e+06	1.51049e+06
sp|Q6ZPT1|KLHL9_MOUSE Kelch-like protein 9 OS=Mus musculus OX=10090 GN=Klhl9 PE=2 SV=2	Klhl9	-0.230097	0.0194618	0.0950168	3.3724e+06	3.45123e+06	3.38253e+06	3.08318e+06	3.30553e+06	3.13285e+06
sp|Q8R205|ZC3HA_MOUSE Zinc finger CCCH domain-containing protein 10 OS=Mus musculus OX=10090 GN=Zc3h10 PE=1 SV=1	Zc3h10	-0.227597	0.0194673	0.0950168	419944	407623	414868	384566	349303	394041
sp|P46061|RAGP1_MOUSE Ran GTPase-activating protein 1 OS=Mus musculus OX=10090 GN=Rangap1 PE=1 SV=2	Rangap1	0.214144	0.0195118	0.0950731	3.02064e+07	3.03233e+07	3.12678e+07	3.31482e+07	3.25663e+07	3.18199e+07
sp|Q922H4|GMPPA_MOUSE Mannose-1-phosphate guanyltransferase alpha OS=Mus musculus OX=10090 GN=Gmppa PE=1 SV=1	Gmppa	0.159844	0.0194929	0.0950731	3.2044e+06	3.15981e+06	3.12682e+06	3.33269e+06	3.29436e+06	3.43401e+06
sp|Q9D842|APLF_MOUSE Aprataxin and PNK-like factor OS=Mus musculus OX=10090 GN=Aplf PE=1 SV=2	Aplf	-0.700507	0.0195167	0.0950731	564613	544503	451840	431140	369118	456222
sp|Q6P8M1|TATD1_MOUSE Putative deoxyribonuclease TATDN1 OS=Mus musculus OX=10090 GN=Tatdn1 PE=1 SV=1	Tatdn1	0.139643	0.0195441	0.0951088	6.79389e+06	6.80533e+06	6.70589e+06	7.07464e+06	7.15929e+06	7.11752e+06
sp|Q9CR58|KMCP1_MOUSE Kidney mitochondrial carrier protein 1 OS=Mus musculus OX=10090 GN=Slc25a30 PE=1 SV=1	Slc25a30	-0.213639	0.0195493	0.0951088	238448	227823	231440	215536	212037	224214
sp|A2ABU4|MYOM3_MOUSE Myomesin-3 OS=Mus musculus OX=10090 GN=Myom3 PE=1 SV=1	Myom3	-0.235543	0.0195901	0.0952457	3.6877e+07	3.81364e+07	3.82174e+07	3.52574e+07	3.63561e+07	3.41445e+07
sp|P97360|ETV6_MOUSE Transcription factor ETV6 OS=Mus musculus OX=10090 GN=Etv6 PE=1 SV=1	Etv6	-0.164621	0.0196351	0.095341	4.60762e+06	4.52515e+06	4.71483e+06	4.40554e+06	4.13094e+06	4.36166e+06
sp|Q60610|TIAM1_MOUSE T-lymphoma invasion and metastasis-inducing protein 1 OS=Mus musculus OX=10090 GN=Tiam1 PE=1 SV=1	Tiam1	0.257585	0.0196603	0.095341	909256	841799	921016	990753	1.06803e+06	940439
sp|Q8BVH9|METL6_MOUSE Methyltransferase-like protein 6 OS=Mus musculus OX=10090 GN=Mettl6 PE=2 SV=2	Mettl6	-0.169746	0.0196525	0.095341	1.5047e+06	1.46979e+06	1.54066e+06	1.43023e+06	1.40632e+06	1.42195e+06
sp|Q99LB0|TDIF1_MOUSE Deoxynucleotidyltransferase terminal-interacting protein 1 OS=Mus musculus OX=10090 GN=Dnttip1 PE=1 SV=1	Dnttip1	-0.159412	0.0196388	0.095341	2.59262e+06	2.60024e+06	2.60405e+06	2.38927e+06	2.50543e+06	2.46571e+06
sp|A0A088MLT8|IQIP1_MOUSE IQCJ-SCHIP1 readthrough transcript protein OS=Mus musculus OX=10090 GN=Iqcj-Schip1 PE=1 SV=2;>sp|P0DPB4|SCHI1_MOUSE Schwannomin-interacting protein 1 OS=Mus musculus OX=10090 GN=Schip1 PE=1 SV=1	Iqcj-Schip1	0.20958	0.019713	0.0955071	1.40104e+06	1.45818e+06	1.40302e+06	1.50451e+06	1.53778e+06	1.48692e+06
sp|P50171|DHB8_MOUSE Estradiol 17-beta-dehydrogenase 8 OS=Mus musculus OX=10090 GN=Hsd17b8 PE=1 SV=2	Hsd17b8	-0.236069	0.0197199	0.0955071	3.69978e+06	3.59151e+06	3.61243e+06	3.33914e+06	3.26285e+06	3.52851e+06
sp|Q9Z1M0|P2RX7_MOUSE P2X purinoceptor 7 OS=Mus musculus OX=10090 GN=P2rx7 PE=1 SV=2	P2rx7	-0.197714	0.019736	0.0955239	721126	716530	714990	655406	670841	696162
sp|Q9D7X8|GGCT_MOUSE Gamma-glutamylcyclotransferase OS=Mus musculus OX=10090 GN=Ggct PE=1 SV=1	Ggct	0.219851	0.0197526	0.0955426	3.95281e+06	3.98904e+06	4.19788e+06	4.29226e+06	4.27674e+06	4.4503e+06
sp|Q9QXV9|SPY1_MOUSE Protein sprouty homolog 1 OS=Mus musculus OX=10090 GN=Spry1 PE=2 SV=1	Spry1	-0.222872	0.0198285	0.0958484	378621	395125	397529	366842	372520	359541
sp|Q8BX10|PGAM5_MOUSE Serine/threonine-protein phosphatase PGAM5, mitochondrial OS=Mus musculus OX=10090 GN=Pgam5 PE=1 SV=1	Pgam5	0.20729	0.0198572	0.0959257	1.47935e+07	1.51473e+07	1.48911e+07	1.54529e+07	1.61235e+07	1.59561e+07
sp|Q91Z31|PTBP2_MOUSE Polypyrimidine tract-binding protein 2 OS=Mus musculus OX=10090 GN=Ptbp2 PE=1 SV=2	Ptbp2	-0.14311	0.0199228	0.0961806	4.29671e+06	4.34706e+06	4.38245e+06	4.14461e+06	4.15587e+06	4.05229e+06
sp|P32067|LA_MOUSE Lupus La protein homolog OS=Mus musculus OX=10090 GN=Ssb PE=1 SV=1	Ssb	0.194698	0.0200769	0.0967978	7.56732e+07	71211720	7.40059e+07	8.24137e+07	7.70531e+07	7.89667e+07
sp|Q61009|SCRB1_MOUSE Scavenger receptor class B member 1 OS=Mus musculus OX=10090 GN=Scarb1 PE=1 SV=1	Scarb1	0.489895	0.0200974	0.0967978	546933	540974	623192	643925	665223	619604
sp|Q61205|PA1B3_MOUSE Platelet-activating factor acetylhydrolase IB subunit gamma OS=Mus musculus OX=10090 GN=Pafah1b3 PE=1 SV=1	Pafah1b3	-0.145229	0.020102	0.0967978	1.1606e+07	1.12773e+07	1.13354e+07	1.09209e+07	1.02314e+07	1.07999e+07
sp|Q80UW8|RPAB1_MOUSE DNA-directed RNA polymerases I, II, and III subunit RPABC1 OS=Mus musculus OX=10090 GN=Polr2e PE=1 SV=1	Polr2e	0.206272	0.0200776	0.0967978	6.14844e+06	5.96689e+06	6.34411e+06	6.58594e+06	6.44731e+06	6.71629e+06
sp|Q64362|AKTIP_MOUSE AKT-interacting protein OS=Mus musculus OX=10090 GN=Aktip PE=1 SV=1	Aktip	0.226111	0.0201237	0.0968403	4.03831e+06	4.23073e+06	4.12524e+06	4.44809e+06	4.69493e+06	4.29906e+06
sp|O08553|DPYL2_MOUSE Dihydropyrimidinase-related protein 2 OS=Mus musculus OX=10090 GN=Dpysl2 PE=1 SV=2	Dpysl2	0.177379	0.020145	0.0968811	1.39442e+08	1.35093e+08	1.38385e+08	1.48926e+08	1.42657e+08	1.46812e+08
sp|Q9CZ91|SRFB1_MOUSE Serum response factor-binding protein 1 OS=Mus musculus OX=10090 GN=Srfbp1 PE=1 SV=1	Srfbp1	0.140818	0.0201699	0.096939	2.53181e+06	2.40028e+06	2.5109e+06	2.63153e+06	2.79635e+06	2.61469e+06
sp|O70274|TP4A2_MOUSE Protein tyrosine phosphatase type IVA 2 OS=Mus musculus OX=10090 GN=Ptp4a2 PE=1 SV=1	Ptp4a2	0.208526	0.0204308	0.0980663	1.87883e+07	1.77072e+07	1.90985e+07	2.08111e+07	2.01403e+07	1.94343e+07
sp|Q0VGB7|PP4R2_MOUSE Serine/threonine-protein phosphatase 4 regulatory subunit 2 OS=Mus musculus OX=10090 GN=Ppp4r2 PE=1 SV=1	Ppp4r2	-0.17954	0.0204284	0.0980663	3.74886e+06	3.79463e+06	3.89739e+06	3.57426e+06	3.50594e+06	3.67233e+06
sp|Q9Z1D1|EIF3G_MOUSE Eukaryotic translation initiation factor 3 subunit G OS=Mus musculus OX=10090 GN=Eif3g PE=1 SV=2	Eif3g	0.204579	0.0204435	0.0980663	4.46424e+07	4.4837e+07	4.46079e+07	4.92079e+07	4.7792e+07	4.60523e+07
sp|Q8VEJ9|VPS4A_MOUSE Vacuolar protein sorting-associated protein 4A OS=Mus musculus OX=10090 GN=Vps4a PE=1 SV=1	Vps4a	0.212279	0.0205055	0.098301	9.94248e+06	9.64184e+06	1.00113e+07	1.06713e+07	1.08385e+07	1.01874e+07
sp|Q9QZD5|RAE2_MOUSE Rab proteins geranylgeranyltransferase component A 2 OS=Mus musculus OX=10090 GN=Chml PE=2 SV=2	Chml	0.186122	0.0205382	0.0983953	413906	408362	420528	459420	440391	429861
sp|Q62440|TLE1_MOUSE Transducin-like enhancer protein 1 OS=Mus musculus OX=10090 GN=Tle1 PE=1 SV=2	Tle1	0.131133	0.0205725	0.0984973	365979	369442	360061	394854	381851	382327
sp|Q8R2N2|UTP4_MOUSE U3 small nucleolar RNA-associated protein 4 homolog OS=Mus musculus OX=10090 GN=Utp4 PE=2 SV=3	Utp4	0.225874	0.0206475	0.0987935	554294	554212	560719	597627	641673	577940
sp|Q9JM76|ARPC3_MOUSE Actin-related protein 2/3 complex subunit 3 OS=Mus musculus OX=10090 GN=Arpc3 PE=1 SV=3	Arpc3	0.191394	0.020686	0.0989149	2.36473e+07	2.31022e+07	2.31031e+07	2.59282e+07	2.42417e+07	2.46246e+07
sp|Q8R366|IGSF8_MOUSE Immunoglobulin superfamily member 8 OS=Mus musculus OX=10090 GN=Igsf8 PE=1 SV=2	Igsf8	0.312304	0.0207284	0.0990139	6.39504e+06	5.82234e+06	6.14442e+06	6.82112e+06	6.42222e+06	6.81835e+06
sp|Q8R3L5|SO3A1_MOUSE Solute carrier organic anion transporter family member 3A1 OS=Mus musculus OX=10090 GN=Slco3a1 PE=1 SV=1	Slco3a1	0.300622	0.020733	0.0990139	1.84411e+06	1.93802e+06	1.82974e+06	1.94372e+06	2.05986e+06	2.03843e+06
sp|Q62312|TGFR2_MOUSE TGF-beta receptor type-2 OS=Mus musculus OX=10090 GN=Tgfbr2 PE=1 SV=1	Tgfbr2	0.139197	0.0207525	0.0990442	2.96861e+06	3.13854e+06	3.12245e+06	3.23552e+06	3.2707e+06	3.35583e+06
sp|P10649|GSTM1_MOUSE Glutathione S-transferase Mu 1 OS=Mus musculus OX=10090 GN=Gstm1 PE=1 SV=2	Gstm1	-0.275295	0.0207837	0.099088	5.10859e+07	5.1219e+07	4.79496e+07	4.75405e+07	4.52466e+07	4.66078e+07
sp|P40694|SMBP2_MOUSE DNA-binding protein SMUBP-2 OS=Mus musculus OX=10090 GN=Ighmbp2 PE=1 SV=1	Ighmbp2	0.134693	0.0208011	0.099088	908060	928052	921042	963325	991358	958628
sp|Q62446|FKBP3_MOUSE Peptidyl-prolyl cis-trans isomerase FKBP3 OS=Mus musculus OX=10090 GN=Fkbp3 PE=1 SV=2	Fkbp3	0.381498	0.0207935	0.099088	9.68339e+07	9.52358e+07	9.62371e+07	1.09284e+08	1.09386e+08	9.82067e+07
sp|Q60994|ADIPO_MOUSE Adiponectin OS=Mus musculus OX=10090 GN=Adipoq PE=1 SV=2	Adipoq	0.140393	0.0209512	0.0997349	1.00178e+07	9.97825e+06	9.92083e+06	1.03835e+07	1.09279e+07	1.04562e+07
sp|Q8BVA5|LDAH_MOUSE Lipid droplet-associated hydrolase OS=Mus musculus OX=10090 GN=Ldah PE=1 SV=1	Ldah	0.393042	0.0209634	0.0997349	4.21913e+06	4.08466e+06	3.9207e+06	4.96469e+06	4.65628e+06	4.22813e+06
sp|Q99K90|TAB2_MOUSE TGF-beta-activated kinase 1 and MAP3K7-binding protein 2 OS=Mus musculus OX=10090 GN=Tab2 PE=1 SV=1	Tab2	-0.700086	0.0209958	0.099826	180491	175341	152405	137753	138856	157363
sp|Q6P6I6|GRL1A_MOUSE DNA-directed RNA polymerase II subunit GRINL1A OS=Mus musculus OX=10090 GN=Polr2m PE=2 SV=2	Polr2m	-0.175115	0.0210286	0.0998559	956099	1.01008e+06	986279	930371	935328	886035
sp|Q8K2Y0|RN219_MOUSE RING finger protein 219 OS=Mus musculus OX=10090 GN=Rnf219 PE=1 SV=2	Rnf219	0.256824	0.0210187	0.0998559	639436	722027	700977	734180	797585	763612
sp|Q9CQ88|TSN31_MOUSE Tetraspanin-31 OS=Mus musculus OX=10090 GN=Tspan31 PE=1 SV=1	Tspan31	-0.140811	0.0210491	0.0998905	2.16483e+06	2.18294e+06	2.15351e+06	2.0656e+06	2.04651e+06	2.07598e+06
sp|Q6P3E7|HDA10_MOUSE Polyamine deacetylase HDAC10 OS=Mus musculus OX=10090 GN=Hdac10 PE=2 SV=2	Hdac10	0.213435	0.0210636	0.0998962	904840	926192	915414	998688	982895	943056
sp|G3UVW3|S38A6_MOUSE Probable sodium-coupled neutral amino acid transporter 6 OS=Mus musculus OX=10090 GN=Slc38a6 PE=1 SV=1	Slc38a6	-0.208927	0.0211089	0.099968	232282	237628	257642	221646	213592	227197
sp|Q5MJS3|FA20C_MOUSE Extracellular serine/threonine protein kinase FAM20C OS=Mus musculus OX=10090 GN=Fam20c PE=1 SV=1	Fam20c	0.5424	0.0211305	0.099968	1.01822e+06	1.04893e+06	1.03256e+06	1.23713e+06	1.253e+06	1.05622e+06
sp|Q69Z36|MEX3B_MOUSE RNA-binding protein MEX3B OS=Mus musculus OX=10090 GN=Mex3b PE=2 SV=2	Mex3b	-0.2196	0.0211318	0.099968	106831	112917	102667	93815.8	100987	99292
sp|Q8R127|SCPDL_MOUSE Saccharopine dehydrogenase-like oxidoreductase OS=Mus musculus OX=10090 GN=Sccpdh PE=1 SV=1	Sccpdh	-0.193443	0.0211187	0.099968	1.66701e+07	1.62412e+07	1.65095e+07	1.54788e+07	1.58947e+07	1.47995e+07
sp|P61358|RL27_MOUSE 60S ribosomal protein L27 OS=Mus musculus OX=10090 GN=Rpl27 PE=1 SV=2	Rpl27	0.377167	0.0211992	0.100224	5.37539e+07	5.44717e+07	5.3348e+07	6.12952e+07	6.09531e+07	5.50427e+07
sp|Q91VU6|DCA11_MOUSE DDB1- and CUL4-associated factor 11 OS=Mus musculus OX=10090 GN=Dcaf11 PE=1 SV=1	Dcaf11	-0.398536	0.0212238	0.100277	1.47784e+06	1.40858e+06	1.482e+06	1.28687e+06	1.29405e+06	1.41389e+06
sp|Q91YE5|BAZ2A_MOUSE Bromodomain adjacent to zinc finger domain protein 2A OS=Mus musculus OX=10090 GN=Baz2a PE=1 SV=2	Baz2a	0.202323	0.0212652	0.10041	4.55116e+06	4.39139e+06	4.22202e+06	4.69768e+06	4.89304e+06	4.62451e+06
sp|Q8BTW9|PAK4_MOUSE Serine/threonine-protein kinase PAK 4 OS=Mus musculus OX=10090 GN=Pak4 PE=1 SV=1	Pak4	0.217902	0.0212977	0.100437	2.74495e+06	2.60457e+06	2.6608e+06	2.8612e+06	2.78618e+06	2.87466e+06
sp|Q922H1|ANM3_MOUSE Protein arginine N-methyltransferase 3 OS=Mus musculus OX=10090 GN=Prmt3 PE=1 SV=2	Prmt3	0.207736	0.0212893	0.100437	9.72775e+06	9.11179e+06	9.49698e+06	1.05869e+07	9.8667e+06	1.01777e+07
sp|Q8VCH5|RABEK_MOUSE Rab9 effector protein with kelch motifs OS=Mus musculus OX=10090 GN=Rabepk PE=1 SV=2	Rabepk	0.137705	0.0213342	0.100547	2.97177e+06	2.93265e+06	3.01497e+06	3.10944e+06	3.11133e+06	3.22609e+06
sp|Q7TN37|TRPM4_MOUSE Transient receptor potential cation channel subfamily M member 4 OS=Mus musculus OX=10090 GN=Trpm4 PE=1 SV=1	Trpm4	0.14689	0.0213764	0.100636	430827	446734	453594	465633	483534	469145
sp|Q9CZV5|ST65G_MOUSE STAGA complex 65 subunit gamma OS=Mus musculus OX=10090 GN=Supt7l PE=1 SV=1	Supt7l	-0.422737	0.0214066	0.100636	198469	194925	186679	164306	169311	187658
sp|Q9DCT2|NDUS3_MOUSE NADH dehydrogenase [ubiquinone] iron-sulfur protein 3, mitochondrial OS=Mus musculus OX=10090 GN=Ndufs3 PE=1 SV=2	Ndufs3	-0.154282	0.0213988	0.100636	6.39753e+07	6.32097e+07	6.5093e+07	6.07692e+07	6.12156e+07	5.67929e+07
sp|Q9WUR9|KAD4_MOUSE Adenylate kinase 4, mitochondrial OS=Mus musculus OX=10090 GN=Ak4 PE=1 SV=1	Ak4	-0.256732	0.0213972	0.100636	2.17722e+06	2.27246e+06	2.34164e+06	2.01856e+06	2.16455e+06	2.08613e+06
sp|Q8BNU0|ARMC6_MOUSE Armadillo repeat-containing protein 6 OS=Mus musculus OX=10090 GN=Armc6 PE=1 SV=1	Armc6	0.141632	0.0214452	0.100692	2.13229e+07	2.19956e+07	2.20632e+07	2.28493e+07	2.30586e+07	2.30701e+07
sp|Q91YE8|SYNP2_MOUSE Synaptopodin-2 OS=Mus musculus OX=10090 GN=Synpo2 PE=1 SV=2	Synpo2	0.30265	0.0214337	0.100692	8.69877e+07	9.02924e+07	8.68324e+07	9.62186e+07	9.98751e+07	9.08104e+07
sp|Q9JLI6|SCLY_MOUSE Selenocysteine lyase OS=Mus musculus OX=10090 GN=Scly PE=1 SV=1	Scly	-0.159476	0.0214687	0.10074	7.23134e+06	7.23787e+06	7.29306e+06	6.8407e+06	6.86326e+06	6.99372e+06
sp|Q9QYI5|DNJB2_MOUSE DnaJ homolog subfamily B member 2 OS=Mus musculus OX=10090 GN=Dnajb2 PE=1 SV=3	Dnajb2	-0.17399	0.0215077	0.10086	6.66755e+06	6.85542e+06	6.56662e+06	6.29196e+06	6.43832e+06	6.13213e+06
sp|Q8BHE8|MAIP1_MOUSE m-AAA protease-interacting protein 1, mitochondrial OS=Mus musculus OX=10090 GN=Maip1 PE=1 SV=1	Maip1	-1.03692	0.0215788	0.101131	4.48063e+06	4.42032e+06	3.34119e+06	3.12885e+06	3.45231e+06	3.07965e+06
sp|Q9DB00|GON4L_MOUSE GON-4-like protein OS=Mus musculus OX=10090 GN=Gon4l PE=1 SV=3	Gon4l	0.335424	0.0216053	0.101192	2.03406e+07	2.13425e+07	2.1818e+07	2.38665e+07	2.57511e+07	2.2022e+07
sp|O88569|ROA2_MOUSE Heterogeneous nuclear ribonucleoproteins A2/B1 OS=Mus musculus OX=10090 GN=Hnrnpa2b1 PE=1 SV=2	Hnrnpa2b1	-0.141898	0.0216493	0.101335	4.57617e+08	4.46861e+08	4.41762e+08	4.27873e+08	399738381	4.26222e+08
sp|Q8R3Q0|SARAF_MOUSE Store-operated calcium entry-associated regulatory factor OS=Mus musculus OX=10090 GN=Saraf PE=1 SV=2	Saraf	-0.177179	0.0217084	0.101548	2.00624e+06	2.06881e+06	2.06562e+06	1.94813e+06	1.94719e+06	1.93015e+06
sp|Q9DC63|FBX3_MOUSE F-box only protein 3 OS=Mus musculus OX=10090 GN=Fbxo3 PE=1 SV=1	Fbxo3	-0.159702	0.0217439	0.101651	721548	709319	731346	664459	692386	684151
sp|Q9Z0U0|XPR1_MOUSE Xenotropic and polytropic retrovirus receptor 1 OS=Mus musculus OX=10090 GN=Xpr1 PE=1 SV=1	Xpr1	-0.228126	0.0217967	0.101835	143667	139780	132729	129548	130938	125584
sp|P21107|TPM3_MOUSE Tropomyosin alpha-3 chain OS=Mus musculus OX=10090 GN=Tpm3 PE=1 SV=3	Tpm3	0.266232	0.0218904	0.102192	1226302917	1224320320	1205956047	1337906550	1385533873	1249897257
sp|P25911|LYN_MOUSE Tyrosine-protein kinase Lyn OS=Mus musculus OX=10090 GN=Lyn PE=1 SV=4	Lyn	0.169315	0.0219137	0.102192	3.87045e+06	3.90895e+06	3.93209e+06	4.13585e+06	4.19666e+06	4.03534e+06
sp|Q7TSH8|TMM94_MOUSE Transmembrane protein 94 OS=Mus musculus OX=10090 GN=Tmem94 PE=1 SV=1	Tmem94	-0.273174	0.0219044	0.102192	164919	157693	160021	146097	140489	156100
sp|Q06180|PTN2_MOUSE Tyrosine-protein phosphatase non-receptor type 2 OS=Mus musculus OX=10090 GN=Ptpn2 PE=1 SV=2	Ptpn2	-0.20685	0.0219767	0.102422	4.23241e+06	4.25326e+06	4.31571e+06	3.9545e+06	4.14538e+06	3.96995e+06
sp|P84091|AP2M1_MOUSE AP-2 complex subunit mu OS=Mus musculus OX=10090 GN=Ap2m1 PE=1 SV=1	Ap2m1	0.142806	0.0219973	0.102455	4.48237e+07	4.51714e+07	4.48697e+07	4.70566e+07	4.81863e+07	4.67644e+07
sp|Q11136|PEPD_MOUSE Xaa-Pro dipeptidase OS=Mus musculus OX=10090 GN=Pepd PE=1 SV=3	Pepd	-0.138516	0.0220517	0.102645	2.08013e+07	2.10081e+07	2.14678e+07	1.99585e+07	2.00604e+07	2.00745e+07
sp|O08734|BAK_MOUSE Bcl-2 homologous antagonist/killer OS=Mus musculus OX=10090 GN=Bak1 PE=1 SV=3	Bak1	-0.150726	0.0220704	0.102668	1.27574e+07	1.33989e+07	1.28971e+07	1.2184e+07	1.23872e+07	1.22653e+07
sp|P70202|LXN_MOUSE Latexin OS=Mus musculus OX=10090 GN=Lxn PE=1 SV=2	Lxn	-0.166305	0.0220885	0.102668	4.76988e+06	4.85004e+06	4.90366e+06	4.58489e+06	4.63005e+06	4.58857e+06
sp|Q6KAU4|MB12B_MOUSE Multivesicular body subunit 12B OS=Mus musculus OX=10090 GN=Mvb12b PE=1 SV=2	Mvb12b	-0.472095	0.0220975	0.102668	34522	37554.9	32088.3	29496.6	29351.9	32441.2
sp|O54967|ACK1_MOUSE Activated CDC42 kinase 1 OS=Mus musculus OX=10090 GN=Tnk2 PE=1 SV=2	Tnk2	0.148403	0.0221251	0.102693	174354	175637	170389	181830	183193	197641
sp|Q9CZN7|GLYM_MOUSE Serine hydroxymethyltransferase, mitochondrial OS=Mus musculus OX=10090 GN=Shmt2 PE=1 SV=1	Shmt2	0.168436	0.0221439	0.102693	1.16766e+08	1.15832e+08	1.18975e+08	1.23508e+08	1.22085e+08	1.24748e+08
sp|Q9JI99|SGPP1_MOUSE Sphingosine-1-phosphate phosphatase 1 OS=Mus musculus OX=10090 GN=Sgpp1 PE=1 SV=1	Sgpp1	-0.310633	0.0221438	0.102693	1.10482e+06	1.14323e+06	1.14292e+06	1.03052e+06	1.00453e+06	1.09946e+06
sp|Q8K2B3|SDHA_MOUSE Succinate dehydrogenase [ubiquinone] flavoprotein subunit, mitochondrial OS=Mus musculus OX=10090 GN=Sdha PE=1 SV=1	Sdha	-0.189463	0.0222422	0.103085	7.56687e+07	7.73963e+07	7.61114e+07	7.09571e+07	7.40568e+07	7.14545e+07
sp|P28741|KIF3A_MOUSE Kinesin-like protein KIF3A OS=Mus musculus OX=10090 GN=Kif3a PE=1 SV=2	Kif3a	0.209714	0.0222695	0.103149	1.69927e+07	1.7225e+07	1.68725e+07	1.82379e+07	1.82227e+07	1.7568e+07
sp|Q6PIE5|AT1A2_MOUSE Sodium/potassium-transporting ATPase subunit alpha-2 OS=Mus musculus OX=10090 GN=Atp1a2 PE=1 SV=1	Atp1a2	-0.145381	0.0223503	0.103271	7.19694e+07	7.15354e+07	7.38162e+07	6.95213e+07	6.7865e+07	6.85658e+07
sp|Q8C050|KS6A5_MOUSE Ribosomal protein S6 kinase alpha-5 OS=Mus musculus OX=10090 GN=Rps6ka5 PE=1 SV=2	Rps6ka5	-0.532634	0.0223508	0.103271	113339	122001	123375	95339.3	114941	102159
sp|Q9D2D7|ZN687_MOUSE Zinc finger protein 687 OS=Mus musculus OX=10090 GN=Znf687 PE=1 SV=1	Znf687	-0.17999	0.0223447	0.103271	298024	283715	280258	251727	267198	274322
sp|Q9ESG8|ZDH16_MOUSE Palmitoyltransferase ZDHHC16 OS=Mus musculus OX=10090 GN=Zdhhc16 PE=1 SV=2	Zdhhc16	-0.218765	0.0223422	0.103271	202842	199041	199994	193594	173020	185933
sp|P97468|CML1_MOUSE Chemokine-like receptor 1 OS=Mus musculus OX=10090 GN=Cmklr1 PE=1 SV=1	Cmklr1	0.471195	0.0224011	0.103441	1.93808e+06	1.98284e+06	1.87024e+06	2.2676e+06	2.33382e+06	1.97977e+06
sp|Q9QZB7|ARP10_MOUSE Actin-related protein 10 OS=Mus musculus OX=10090 GN=Actr10 PE=1 SV=2	Actr10	0.185976	0.0224657	0.103675	1.33326e+07	1.31893e+07	1.2836e+07	1.44183e+07	1.40325e+07	1.35705e+07
sp|Q9DBE9|SPB1_MOUSE pre-rRNA processing protein FTSJ3 OS=Mus musculus OX=10090 GN=Ftsj3 PE=1 SV=1	Ftsj3	0.1975	0.0224802	0.103679	4.52567e+06	4.47707e+06	4.47954e+06	4.85238e+06	4.78428e+06	4.63004e+06
sp|P11499|HS90B_MOUSE Heat shock protein HSP 90-beta OS=Mus musculus OX=10090 GN=Hsp90ab1 PE=1 SV=3	Hsp90ab1	0.294681	0.0226756	0.104516	1536039823	1530182531	1580845435	1694534892	1702809591	1590727086
sp|Q8BU33|ILVBL_MOUSE Acetolactate synthase-like protein OS=Mus musculus OX=10090 GN=Ilvbl PE=1 SV=1	Ilvbl	-0.240873	0.0227206	0.104639	6.85521e+06	7.09588e+06	7.06369e+06	6.51885e+06	6.00981e+06	6.71487e+06
sp|Q9DCN2|NB5R3_MOUSE NADH-cytochrome b5 reductase 3 OS=Mus musculus OX=10090 GN=Cyb5r3 PE=1 SV=3	Cyb5r3	0.216972	0.0227302	0.104639	2.71484e+08	2.71266e+08	2.74976e+08	2.91841e+08	2.95135e+08	2.80317e+08
sp|P14733|LMNB1_MOUSE Lamin-B1 OS=Mus musculus OX=10090 GN=Lmnb1 PE=1 SV=3	Lmnb1	0.371798	0.0228505	0.105129	6.23165e+07	5.84746e+07	5.81185e+07	7.09635e+07	6.61875e+07	6.21398e+07
sp|Q6IQX7|CHSS2_MOUSE Chondroitin sulfate synthase 2 OS=Mus musculus OX=10090 GN=Chpf PE=1 SV=1	Chpf	-0.202017	0.0229118	0.105347	488957	480733	500474	457124	451976	473692
sp|Q6DID5|PWP3A_MOUSE PWWP domain-containing DNA repair factor 3A OS=Mus musculus OX=10090 GN=Pwwp3a PE=1 SV=1	Pwwp3a	-0.288461	0.0229717	0.105558	1.35928e+06	1.41498e+06	1.42265e+06	1.22896e+06	1.35319e+06	1.28529e+06
sp|Q3U410|KLH21_MOUSE Kelch-like protein 21 OS=Mus musculus OX=10090 GN=Klhl21 PE=2 SV=1	Klhl21	-0.180226	0.0230075	0.105658	710308	735507	725777	638272	683470	693066
sp|Q9CX66|CL045_MOUSE Uncharacterized protein C12orf45 homolog OS=Mus musculus OX=10090 GN=D10Wsu102e PE=1 SV=1	D10Wsu102e	0.234721	0.023092	0.105981	929536	977005	910521	986917	1.00516e+06	1.0271e+06
sp|Q9EPL8|IPO7_MOUSE Importin-7 OS=Mus musculus OX=10090 GN=Ipo7 PE=1 SV=2	Ipo7	0.148909	0.0231206	0.106048	5.18561e+07	5.08911e+07	5.11619e+07	5.39962e+07	5.37585e+07	5.37648e+07
sp|P52293|IMA1_MOUSE Importin subunit alpha-1 OS=Mus musculus OX=10090 GN=Kpna2 PE=1 SV=2	Kpna2	0.200748	0.0231459	0.1061	7.80999e+06	7.8337e+06	7.73665e+06	8.41356e+06	8.01044e+06	8.35033e+06
sp|P18760|COF1_MOUSE Cofilin-1 OS=Mus musculus OX=10090 GN=Cfl1 PE=1 SV=3	Cfl1	0.201375	0.0231674	0.106133	4.51717e+08	4.45237e+08	4.43417e+08	483061495	460334220	4.76141e+08
sp|Q9CQA3|SDHB_MOUSE Succinate dehydrogenase [ubiquinone] iron-sulfur subunit, mitochondrial OS=Mus musculus OX=10090 GN=Sdhb PE=1 SV=1	Sdhb	-0.22949	0.0232052	0.106242	5.87851e+07	5.47882e+07	5.6924e+07	5.43318e+07	5.15998e+07	5.27329e+07
sp|Q9D7M1|GID8_MOUSE Glucose-induced degradation protein 8 homolog OS=Mus musculus OX=10090 GN=Gid8 PE=1 SV=1	Gid8	-0.176637	0.0232235	0.106261	1.37998e+07	1.44472e+07	1.41795e+07	1.33689e+07	1.35159e+07	1.31956e+07
sp|P63276|RS17_MOUSE 40S ribosomal protein S17 OS=Mus musculus OX=10090 GN=Rps17 PE=1 SV=2	Rps17	0.121376	0.0233142	0.106452	1.28017e+08	1.23005e+08	1.2753e+08	137298135	1.31953e+08	1.32794e+08
sp|P70175|DLG3_MOUSE Disks large homolog 3 OS=Mus musculus OX=10090 GN=Dlg3 PE=1 SV=1	Dlg3	-0.256421	0.0233084	0.106452	187358	189525	181921	159147	179101	172013
sp|Q8BX90|FND3A_MOUSE Fibronectin type-III domain-containing protein 3A OS=Mus musculus OX=10090 GN=Fndc3a PE=1 SV=3	Fndc3a	-0.202582	0.0233441	0.106452	4.78119e+06	5.03336e+06	4.85103e+06	4.53435e+06	4.71782e+06	4.39836e+06
sp|Q91W52|TMM19_MOUSE Transmembrane protein 19 OS=Mus musculus OX=10090 GN=Tmem19 PE=1 SV=1	Tmem19	0.461556	0.0233345	0.106452	5.65294e+06	5.78971e+06	5.90277e+06	6.81507e+06	6.75237e+06	5.9033e+06
sp|Q91X78|ERLN1_MOUSE Erlin-1 OS=Mus musculus OX=10090 GN=Erlin1 PE=1 SV=1	Erlin1	-0.288508	0.0233007	0.106452	836762	870608	836662	760059	826754	757248
sp|Q9D659|VISTA_MOUSE V-type immunoglobulin domain-containing suppressor of T-cell activation OS=Mus musculus OX=10090 GN=Vsir PE=1 SV=2	Vsir	-0.123722	0.0233499	0.106452	260619	254632	256801	246464	246429	238468
sp|B2RS91|RRN3_MOUSE RNA polymerase I-specific transcription initiation factor RRN3 OS=Mus musculus OX=10090 GN=Rrn3 PE=1 SV=1	Rrn3	0.167111	0.0234125	0.106673	1.81301e+06	1.82788e+06	1.82978e+06	1.93256e+06	2.02371e+06	1.88439e+06
sp|Q9CR02|TMA16_MOUSE Translation machinery-associated protein 16 OS=Mus musculus OX=10090 GN=Tma16 PE=1 SV=1	Tma16	0.151102	0.0234671	0.106857	1.66094e+06	1.65134e+06	1.66203e+06	1.74672e+06	1.76403e+06	1.71717e+06
sp|Q9D8S9|BOLA1_MOUSE BolA-like protein 1 OS=Mus musculus OX=10090 GN=Bola1 PE=1 SV=1	Bola1	-0.266376	0.0235024	0.106953	1.25949e+07	1.36128e+07	1.3078e+07	1.19671e+07	1.16375e+07	1.25661e+07
sp|P97351|RS3A_MOUSE 40S ribosomal protein S3a OS=Mus musculus OX=10090 GN=Rps3a PE=1 SV=3	Rps3a	0.345398	0.0235589	0.107145	2.76386e+08	2.74597e+08	2.8701e+08	3.10102e+08	3.11684e+08	2.86665e+08
sp|P70279|SURF6_MOUSE Surfeit locus protein 6 OS=Mus musculus OX=10090 GN=Surf6 PE=1 SV=1	Surf6	-0.149138	0.0236111	0.107253	344066	349300	348647	333252	327232	331743
sp|Q9QXP6|MKRN1_MOUSE E3 ubiquitin-protein ligase makorin-1 OS=Mus musculus OX=10090 GN=Mkrn1 PE=1 SV=1	Mkrn1	-0.335348	0.0235989	0.107253	372538	411805	354720	332890	350939	333148
sp|Q8BW56|GTDC1_MOUSE Glycosyltransferase-like domain-containing protein 1 OS=Mus musculus OX=10090 GN=Gtdc1 PE=2 SV=2	Gtdc1	-0.26973	0.0236342	0.107293	174401	188019	193372	156568	171963	171856
sp|P70290|EM55_MOUSE 55 kDa erythrocyte membrane protein OS=Mus musculus OX=10090 GN=Mpp1 PE=1 SV=1	Mpp1	0.141474	0.0236685	0.10732	1.30069e+07	1.20878e+07	1.30456e+07	1.36348e+07	1.34464e+07	1.40882e+07
sp|Q8C078|KKCC2_MOUSE Calcium/calmodulin-dependent protein kinase kinase 2 OS=Mus musculus OX=10090 GN=Camkk2 PE=1 SV=2	Camkk2	-0.265127	0.0236595	0.10732	2.85092e+06	2.53434e+06	2.66069e+06	2.4357e+06	2.35626e+06	2.5139e+06
sp|Q9EQK5|MVP_MOUSE Major vault protein OS=Mus musculus OX=10090 GN=Mvp PE=1 SV=4	Mvp	0.123793	0.0236854	0.107332	197643678	1.92956e+08	1.98694e+08	2.10465e+08	2.05968e+08	2.05031e+08
sp|P26350|PTMA_MOUSE Prothymosin alpha OS=Mus musculus OX=10090 GN=Ptma PE=1 SV=2	Ptma	-0.337642	0.0237053	0.107358	4.94391e+07	5.06361e+07	4.59646e+07	4.41779e+07	4.62266e+07	4.30074e+07
sp|Q61189|ICLN_MOUSE Methylosome subunit pICln OS=Mus musculus OX=10090 GN=Clns1a PE=1 SV=1	Clns1a	0.221516	0.0237367	0.107435	9.16746e+06	9.25988e+06	9.74767e+06	1.00584e+07	9.9693e+06	9.94506e+06
sp|Q9WV02|RBMX_MOUSE RNA-binding motif protein, X chromosome OS=Mus musculus OX=10090 GN=Rbmx PE=1 SV=1	Rbmx	-0.159696	0.0238382	0.10783	8.56426e+07	8.73982e+07	9.04303e+07	8.31761e+07	8.28686e+07	8.26092e+07
sp|O35188|X3CL1_MOUSE Fractalkine OS=Mus musculus OX=10090 GN=Cx3cl1 PE=1 SV=3	Cx3cl1	-0.367249	0.0240128	0.108336	313368	290576	318845	277271	247246	289585
sp|P54763|EPHB2_MOUSE Ephrin type-B receptor 2 OS=Mus musculus OX=10090 GN=Ephb2 PE=1 SV=3	Ephb2	0.424577	0.0240369	0.108336	799111	901831	801956	896182	955053	923842
sp|P61750|ARF4_MOUSE ADP-ribosylation factor 4 OS=Mus musculus OX=10090 GN=Arf4 PE=1 SV=2	Arf4	0.164975	0.0240261	0.108336	1.28187e+07	1.32088e+07	1.33278e+07	1.39553e+07	1.46596e+07	1.3617e+07
sp|Q6NSQ9|G6PC3_MOUSE Glucose-6-phosphatase 3 OS=Mus musculus OX=10090 GN=G6pc3 PE=1 SV=1	G6pc3	0.163798	0.0240176	0.108336	1.26785e+06	1.2649e+06	1.28675e+06	1.33898e+06	1.32378e+06	1.34866e+06
sp|Q9D7S9|CHMP5_MOUSE Charged multivesicular body protein 5 OS=Mus musculus OX=10090 GN=Chmp5 PE=1 SV=1	Chmp5	0.325284	0.0240431	0.108336	4.05221e+07	4.0517e+07	4.10576e+07	4.51616e+07	4.56316e+07	4.15206e+07
sp|Q9DBS2|TPRGL_MOUSE Tumor protein p63-regulated gene 1-like protein OS=Mus musculus OX=10090 GN=Tprg1l PE=1 SV=1	Tprg1l	0.161995	0.0240507	0.108336	4.73863e+06	4.64234e+06	4.37939e+06	4.93488e+06	4.89984e+06	4.89609e+06
sp|Q9R0G7|ZEB2_MOUSE Zinc finger E-box-binding homeobox 2 OS=Mus musculus OX=10090 GN=Zeb2 PE=1 SV=2	Zeb2	0.23375	0.0240047	0.108336	4.61241e+06	4.35241e+06	4.37977e+06	4.65895e+06	4.8692e+06	4.73457e+06
sp|Q9D7K5|DMAC2_MOUSE Distal membrane-arm assembly complex protein 2 OS=Mus musculus OX=10090 GN=Dmac2 PE=1 SV=1	Dmac2	0.267609	0.0240922	0.108458	844975	763338	785351	855640	882435	858605
sp|O70475|UGDH_MOUSE UDP-glucose 6-dehydrogenase OS=Mus musculus OX=10090 GN=Ugdh PE=1 SV=1	Ugdh	-0.35647	0.0241295	0.108561	9.53817e+07	8.71976e+07	9.60819e+07	8.74048e+07	8.3195e+07	8.46983e+07
sp|P59281|RHG39_MOUSE Rho GTPase-activating protein 39 OS=Mus musculus OX=10090 GN=Arhgap39 PE=1 SV=2	Arhgap39	-0.300983	0.0242144	0.108745	464894	468745	451053	398025	420527	448152
sp|Q6ZQ73|CAND2_MOUSE Cullin-associated NEDD8-dissociated protein 2 OS=Mus musculus OX=10090 GN=Cand2 PE=1 SV=2	Cand2	-0.145515	0.0242055	0.108745	6.86426e+07	6.7957e+07	6.7735e+07	6.56484e+07	6.47403e+07	6.41838e+07
sp|Q8BUR3|FOXJ3_MOUSE Forkhead box protein J3 OS=Mus musculus OX=10090 GN=Foxj3 PE=1 SV=1	Foxj3	0.198812	0.0242023	0.108745	2.56976e+06	2.53945e+06	2.63783e+06	2.82909e+06	2.67381e+06	2.74578e+06
sp|Q9JLR1|S61A2_MOUSE Protein transport protein Sec61 subunit alpha isoform 2 OS=Mus musculus OX=10090 GN=Sec61a2 PE=2 SV=3	Sec61a2	-0.154512	0.0242281	0.108745	1.71199e+07	1.67189e+07	1.64375e+07	1.59756e+07	1.58798e+07	1.58242e+07
sp|Q9CXJ1|SYEM_MOUSE Probable glutamate--tRNA ligase, mitochondrial OS=Mus musculus OX=10090 GN=Ears2 PE=1 SV=1	Ears2	-0.203526	0.0242525	0.10879	3.35867e+06	3.44035e+06	3.35114e+06	2.78129e+06	3.21287e+06	3.13843e+06
sp|Q80VL1|TDRKH_MOUSE Tudor and KH domain-containing protein OS=Mus musculus OX=10090 GN=Tdrkh PE=1 SV=1	Tdrkh	-0.383105	0.0243239	0.109045	381037	388725	400899	342134	338143	381372
sp|Q8VEB4|PAG15_MOUSE Group XV phospholipase A2 OS=Mus musculus OX=10090 GN=Pla2g15 PE=1 SV=1	Pla2g15	-0.212309	0.0243393	0.109049	1.13202e+07	1.12316e+07	1.06554e+07	1.01177e+07	1.04644e+07	1.04899e+07
sp|Q9Z2Z6|MCAT_MOUSE Mitochondrial carnitine/acylcarnitine carrier protein OS=Mus musculus OX=10090 GN=Slc25a20 PE=1 SV=1	Slc25a20	-0.142	0.0243542	0.109051	1.45739e+07	1.46428e+07	1.47005e+07	1.3966e+07	1.41117e+07	13392207
sp|Q60847|COCA1_MOUSE Collagen alpha-1(XII) chain OS=Mus musculus OX=10090 GN=Col12a1 PE=2 SV=3	Col12a1	-0.338287	0.024466	0.109487	1.09284e+08	1.01923e+08	1.03755e+08	1.01874e+08	9.24784e+07	9.26935e+07
sp|Q8BRN9|C2D1B_MOUSE Coiled-coil and C2 domain-containing protein 1B OS=Mus musculus OX=10090 GN=Cc2d1b PE=1 SV=1	Cc2d1b	0.136727	0.0244942	0.109548	1.55646e+07	1.59887e+07	1.57559e+07	1.64904e+07	1.69676e+07	1.6445e+07
sp|P14152|MDHC_MOUSE Malate dehydrogenase, cytoplasmic OS=Mus musculus OX=10090 GN=Mdh1 PE=1 SV=3	Mdh1	-0.23796	0.0245472	0.10972	2.10868e+08	1.99632e+08	2.16635e+08	196377208	1.94793e+08	193597868
sp|O89016|ABCD4_MOUSE ATP-binding cassette sub-family D member 4 OS=Mus musculus OX=10090 GN=Abcd4 PE=1 SV=2	Abcd4	-0.240021	0.0245986	0.109866	5.31327e+06	5.25638e+06	5.12621e+06	5.07811e+06	4.85232e+06	4.83432e+06
sp|Q9QZI9|SERC3_MOUSE Serine incorporator 3 OS=Mus musculus OX=10090 GN=Serinc3 PE=1 SV=2	Serinc3	-0.246519	0.024609	0.109866	5.87852e+06	5.99067e+06	5.62037e+06	5.4149e+06	5.59765e+06	5.25776e+06
sp|Q148W8|DUS27_MOUSE Inactive dual specificity phosphatase 27 OS=Mus musculus OX=10090 GN=Dusp27 PE=1 SV=1	Dusp27	0.174495	0.0247242	0.110254	3.83314e+07	3.87292e+07	3.62768e+07	4.13779e+07	4.06265e+07	3.94637e+07
sp|Q8CFE4|SCYL2_MOUSE SCY1-like protein 2 OS=Mus musculus OX=10090 GN=Scyl2 PE=1 SV=1	Scyl2	0.164994	0.0247253	0.110254	1.10601e+07	1.14998e+07	1.14035e+07	1.20481e+07	1.21378e+07	1.17474e+07
sp|P30558|PAR1_MOUSE Proteinase-activated receptor 1 OS=Mus musculus OX=10090 GN=F2r PE=1 SV=2	F2r	-0.479286	0.0247859	0.110394	740422	853128	758668	643277	744775	646676
sp|Q9JLT4|TRXR2_MOUSE Thioredoxin reductase 2, mitochondrial OS=Mus musculus OX=10090 GN=Txnrd2 PE=1 SV=4	Txnrd2	-0.150207	0.024784	0.110394	1.51343e+07	1.47607e+07	1.48507e+07	1.38844e+07	1.44043e+07	1.41256e+07
sp|O89104|SYPL2_MOUSE Synaptophysin-like protein 2 OS=Mus musculus OX=10090 GN=Sypl2 PE=1 SV=1	Sypl2	-0.329006	0.0248263	0.110444	66355.4	78572.9	68411.1	59067.8	65524.5	61307.1
sp|Q3TQI7|TLS1_MOUSE Telomere length and silencing protein 1 homolog OS=Mus musculus OX=10090 PE=1 SV=2	NA	0.117643	0.0248172	0.110444	6.51203e+06	6.68557e+06	6.68953e+06	7.05992e+06	6.95287e+06	6.91882e+06
sp|P70404|IDHG1_MOUSE Isocitrate dehydrogenase [NAD] subunit gamma 1, mitochondrial OS=Mus musculus OX=10090 GN=Idh3g PE=1 SV=1	Idh3g	-0.131647	0.0248556	0.110509	3.34942e+07	3.36156e+07	3.42224e+07	3.12907e+07	3.21727e+07	3.25492e+07
sp|P39876|TIMP3_MOUSE Metalloproteinase inhibitor 3 OS=Mus musculus OX=10090 GN=Timp3 PE=1 SV=1	Timp3	0.329103	0.0248749	0.110529	1.87324e+06	1.81418e+06	1.73304e+06	2.02446e+06	2.05041e+06	1.86583e+06
sp|Q60932|VDAC1_MOUSE Voltage-dependent anion-selective channel protein 1 OS=Mus musculus OX=10090 GN=Vdac1 PE=1 SV=3	Vdac1	-0.195222	0.0249986	0.110948	8.04808e+07	7.34835e+07	7.49647e+07	7.2319e+07	7.0243e+07	6.67648e+07
sp|Q8VE96|S35F6_MOUSE Solute carrier family 35 member F6 OS=Mus musculus OX=10090 GN=Slc35f6 PE=1 SV=1	Slc35f6	-0.213972	0.0249843	0.110948	6.86504e+06	7.23736e+06	7.30915e+06	6.44676e+06	6.77389e+06	6.73927e+06
sp|Q8R570|SNP47_MOUSE Synaptosomal-associated protein 47 OS=Mus musculus OX=10090 GN=Snap47 PE=1 SV=1	Snap47	0.130922	0.0251729	0.111656	5.67297e+06	5.77333e+06	5.86075e+06	6.20487e+06	6.03079e+06	6.02813e+06
sp|Q8C079|STRP1_MOUSE Striatin-interacting protein 1 OS=Mus musculus OX=10090 GN=Strip1 PE=1 SV=2	Strip1	0.150008	0.0252773	0.112053	1.14399e+07	1.1524e+07	1.13567e+07	1.18348e+07	1.24252e+07	1.20263e+07
sp|Q8C0I1|ADAS_MOUSE Alkyldihydroxyacetonephosphate synthase, peroxisomal OS=Mus musculus OX=10090 GN=Agps PE=1 SV=1	Agps	0.156588	0.0253461	0.112226	2.20997e+07	2.24016e+07	2.29116e+07	2.36016e+07	2.40089e+07	2.34562e+07
sp|Q9ESL4|M3K20_MOUSE Mitogen-activated protein kinase kinase kinase 20 OS=Mus musculus OX=10090 GN=Map3k20 PE=1 SV=1	Map3k20	0.207902	0.025343	0.112226	1.12368e+07	1.11718e+07	1.14313e+07	1.21463e+07	1.16098e+07	1.20429e+07
sp|Q7TN73|CASD1_MOUSE N-acetylneuraminate 9-O-acetyltransferase OS=Mus musculus OX=10090 GN=Casd1 PE=2 SV=1	Casd1	-0.328817	0.025364	0.112239	267712	318665	293306	253584	262865	263080
sp|Q8BHG1|NRDC_MOUSE Nardilysin OS=Mus musculus OX=10090 GN=Nrdc PE=1 SV=1	Nrdc	0.234752	0.0253925	0.112299	6.10203e+07	6.33512e+07	6.35987e+07	6.85062e+07	6.97477e+07	6.43277e+07
sp|O88876|DHRS3_MOUSE Short-chain dehydrogenase/reductase 3 OS=Mus musculus OX=10090 GN=Dhrs3 PE=1 SV=2	Dhrs3	0.350781	0.025439	0.112436	737981	586860	681079	915796	759675	765534
sp|Q8K2P7|S38A1_MOUSE Sodium-coupled neutral amino acid transporter 1 OS=Mus musculus OX=10090 GN=Slc38a1 PE=1 SV=1	Slc38a1	0.198053	0.0254532	0.112436	2.89686e+06	2.90375e+06	2.58883e+06	3.11985e+06	3.0945e+06	3.00212e+06
sp|Q99MN9|PCCB_MOUSE Propionyl-CoA carboxylase beta chain, mitochondrial OS=Mus musculus OX=10090 GN=Pccb PE=1 SV=2	Pccb	-0.193521	0.0254869	0.112474	2.31015e+07	2.24219e+07	2.34168e+07	2.16587e+07	2.15963e+07	2.20197e+07
sp|Q9WV32|ARC1B_MOUSE Actin-related protein 2/3 complex subunit 1B OS=Mus musculus OX=10090 GN=Arpc1b PE=1 SV=4	Arpc1b	0.165609	0.0254918	0.112474	5.64526e+07	5.45489e+07	5.59784e+07	5.93344e+07	5.91546e+07	5.77127e+07
sp|Q8C1M2|ZN428_MOUSE Zinc finger protein 428 OS=Mus musculus OX=10090 GN=Znf428 PE=1 SV=1	Znf428	-0.433226	0.0255471	0.112586	851173	801515	762898	644427	693765	771943
sp|Q8CJ19|MICA3_MOUSE [F-actin]-monooxygenase MICAL3 OS=Mus musculus OX=10090 GN=Mical3 PE=1 SV=2	Mical3	0.227153	0.025533	0.112586	1.70418e+07	1.85231e+07	1.76587e+07	1.90473e+07	1.99398e+07	1.86549e+07
sp|Q9JJT9|PHAX_MOUSE Phosphorylated adapter RNA export protein OS=Mus musculus OX=10090 GN=Phax PE=1 SV=1	Phax	-0.199031	0.0255804	0.112668	891057	937550	890599	833874	822843	876706
sp|P33173|KIF1A_MOUSE Kinesin-like protein KIF1A OS=Mus musculus OX=10090 GN=Kif1a PE=1 SV=2	Kif1a	0.166822	0.0255963	0.112672	1.00732e+06	1.08392e+06	1.08385e+06	1.14582e+06	1.19247e+06	1.10786e+06
sp|Q6KAR6|EXOC3_MOUSE Exocyst complex component 3 OS=Mus musculus OX=10090 GN=Exoc3 PE=1 SV=2	Exoc3	0.147632	0.0256464	0.11276	1.39171e+07	1.44535e+07	1.45739e+07	1.51824e+07	1.56404e+07	1.4884e+07
sp|Q8VBY2|KKCC1_MOUSE Calcium/calmodulin-dependent protein kinase kinase 1 OS=Mus musculus OX=10090 GN=Camkk1 PE=1 SV=1	Camkk1	-0.341779	0.0256435	0.11276	180222	186375	167569	159888	168399	160821
sp|Q62074|KPCI_MOUSE Protein kinase C iota type OS=Mus musculus OX=10090 GN=Prkci PE=1 SV=3	Prkci	0.185408	0.0258083	0.113274	665997	638477	658608	700584	678599	746084
sp|Q8C0Z1|F234A_MOUSE Protein FAM234A OS=Mus musculus OX=10090 GN=Fam234a PE=1 SV=1	Fam234a	0.143565	0.0257833	0.113274	7.44687e+06	7.5233e+06	7.5942e+06	7.79389e+06	8.12722e+06	7.89198e+06
sp|Q8VEK2|RHBD2_MOUSE Rhomboid domain-containing protein 2 OS=Mus musculus OX=10090 GN=Rhbdd2 PE=1 SV=1	Rhbdd2	-0.213667	0.0257977	0.113274	1.30738e+06	1.39817e+06	1.3631e+06	1.26115e+06	1.26942e+06	1.28906e+06
sp|Q69ZN6|GNPTA_MOUSE N-acetylglucosamine-1-phosphotransferase subunits alpha/beta OS=Mus musculus OX=10090 GN=Gnptab PE=2 SV=2	Gnptab	-0.473121	0.0258313	0.113309	153964	165557	164143	140200	137178	156752
sp|P63011|RAB3A_MOUSE Ras-related protein Rab-3A OS=Mus musculus OX=10090 GN=Rab3a PE=1 SV=1	Rab3a	0.337921	0.026022	0.114048	2.32602e+06	2.37316e+06	2.36804e+06	2.67253e+06	2.6503e+06	2.39738e+06
sp|Q02384|SOS2_MOUSE Son of sevenless homolog 2 OS=Mus musculus OX=10090 GN=Sos2 PE=1 SV=2	Sos2	0.149095	0.02603	0.114048	1.35916e+06	1.32705e+06	1.35911e+06	1.3918e+06	1.46513e+06	1.42834e+06
sp|Q80TM6|R3HD2_MOUSE R3H domain-containing protein 2 OS=Mus musculus OX=10090 GN=R3hdm2 PE=1 SV=2	R3hdm2	0.229419	0.0261699	0.114594	1.74282e+06	1.6869e+06	1.75329e+06	1.88129e+06	1.77251e+06	1.92877e+06
sp|Q64669|NQO1_MOUSE NAD(P)H dehydrogenase [quinone] 1 OS=Mus musculus OX=10090 GN=Nqo1 PE=1 SV=3	Nqo1	0.222867	0.0262399	0.114834	9.28217e+06	9.68266e+06	9.5385e+06	1.02739e+07	1.03394e+07	9.77711e+06
sp|P43276|H15_MOUSE Histone H1.5 OS=Mus musculus OX=10090 GN=Hist1h1b PE=1 SV=2	Hist1h1b	0.321482	0.0263902	0.115161	7.96887e+07	9.03146e+07	9.38451e+07	1.00528e+08	1.01813e+08	9.49643e+07
sp|Q6P5D8|SMHD1_MOUSE Structural maintenance of chromosomes flexible hinge domain-containing protein 1 OS=Mus musculus OX=10090 GN=Smchd1 PE=1 SV=2	Smchd1	-0.126394	0.0263599	0.115161	3.20032e+07	3.19824e+07	3.25781e+07	3.09479e+07	3.06832e+07	3.03872e+07
sp|Q6P8J2|SAT2_MOUSE Diamine acetyltransferase 2 OS=Mus musculus OX=10090 GN=Sat2 PE=1 SV=1	Sat2	-0.142476	0.0264046	0.115161	1.96058e+06	2.02739e+06	1.99371e+06	1.90127e+06	1.90873e+06	1.87538e+06
sp|Q8BVA4|LMOD1_MOUSE Leiomodin-1 OS=Mus musculus OX=10090 GN=Lmod1 PE=1 SV=1	Lmod1	-0.326425	0.0263627	0.115161	4.42091e+06	3.98853e+06	4.18904e+06	4.02059e+06	3.75727e+06	3.63238e+06
sp|Q8CIH5|PLCG2_MOUSE 1-phosphatidylinositol 4,5-bisphosphate phosphodiesterase gamma-2 OS=Mus musculus OX=10090 GN=Plcg2 PE=1 SV=1	Plcg2	0.184769	0.0264064	0.115161	1.04929e+07	1.07742e+07	1.03507e+07	1.11593e+07	1.15389e+07	1.09232e+07
sp|Q921H8|THIKA_MOUSE 3-ketoacyl-CoA thiolase A, peroxisomal OS=Mus musculus OX=10090 GN=Acaa1a PE=1 SV=1	Acaa1a	-0.260563	0.0263402	0.115161	3.06487e+07	2.9152e+07	2.81689e+07	2.80456e+07	2.67275e+07	2.67082e+07
sp|Q5SWD9|TSR1_MOUSE Pre-rRNA-processing protein TSR1 homolog OS=Mus musculus OX=10090 GN=Tsr1 PE=1 SV=1	Tsr1	0.18853	0.0264395	0.115239	5.33759e+06	4.82108e+06	5.13868e+06	5.61779e+06	5.47188e+06	5.45563e+06
sp|Q8BIQ5|CSTF2_MOUSE Cleavage stimulation factor subunit 2 OS=Mus musculus OX=10090 GN=Cstf2 PE=1 SV=2	Cstf2	-0.249791	0.0264757	0.11533	7.16496e+06	7.24423e+06	7.28918e+06	6.66562e+06	6.44384e+06	7.07077e+06
sp|P18572|BASI_MOUSE Basigin OS=Mus musculus OX=10090 GN=Bsg PE=1 SV=2	Bsg	-0.136176	0.0265254	0.115413	3.29756e+07	3.3872e+07	3.27946e+07	3.1222e+07	3.1908e+07	3.15126e+07
sp|P39429|TRAF2_MOUSE TNF receptor-associated factor 2 OS=Mus musculus OX=10090 GN=Traf2 PE=1 SV=1	Traf2	-0.163082	0.0265245	0.115413	3.24269e+06	3.21736e+06	3.2555e+06	3.07117e+06	3.01264e+06	3.13993e+06
sp|P57724|PCBP4_MOUSE Poly(rC)-binding protein 4 OS=Mus musculus OX=10090 GN=Pcbp4 PE=1 SV=1	Pcbp4	0.377739	0.0265864	0.115612	3.85546e+06	4.11547e+06	3.81313e+06	4.06231e+06	4.43232e+06	4.37265e+06
sp|Q9CY97|SSU72_MOUSE RNA polymerase II subunit A C-terminal domain phosphatase SSU72 OS=Mus musculus OX=10090 GN=Ssu72 PE=1 SV=1	Ssu72	-0.170463	0.0266062	0.115631	2.28244e+06	2.33749e+06	2.21888e+06	2.14551e+06	2.16757e+06	2.15639e+06
sp|Q9CYR0|SSBP_MOUSE Single-stranded DNA-binding protein, mitochondrial OS=Mus musculus OX=10090 GN=Ssbp1 PE=1 SV=1	Ssbp1	-0.146799	0.0266296	0.115666	2.55212e+07	2.54576e+07	2.6129e+07	2.48585e+07	2.43028e+07	2.33026e+07
sp|Q6XUX1|DUSTY_MOUSE Dual serine/threonine and tyrosine protein kinase OS=Mus musculus OX=10090 GN=Dstyk PE=1 SV=1	Dstyk	0.21201	0.0267381	0.11607	3.31579e+06	3.15207e+06	3.16519e+06	3.40113e+06	3.39085e+06	3.39691e+06
sp|Q9Z0H7|BCL10_MOUSE B-cell lymphoma/leukemia 10 OS=Mus musculus OX=10090 GN=Bcl10 PE=1 SV=1	Bcl10	-0.151683	0.0267732	0.116156	578830	619398	588700	535828	559683	567633
sp|P09528|FRIH_MOUSE Ferritin heavy chain OS=Mus musculus OX=10090 GN=Fth1 PE=1 SV=2	Fth1	0.217321	0.0268256	0.116242	1.57448e+07	1.59267e+07	1.64448e+07	1.75341e+07	1.65729e+07	1.7123e+07
sp|P63017|HSP7C_MOUSE Heat shock cognate 71 kDa protein OS=Mus musculus OX=10090 GN=Hspa8 PE=1 SV=1	Hspa8	0.206462	0.0268442	0.116242	1217960358	1186304162	1234449427	1348896533	1304708809	1248039333
sp|Q8CFH6|SIK2_MOUSE Serine/threonine-protein kinase SIK2 OS=Mus musculus OX=10090 GN=Sik2 PE=1 SV=1	Sik2	-0.329852	0.0268548	0.116242	70466.8	75981.2	74241.2	66513.1	66396.5	70977
sp|Q9D0B0|SRSF9_MOUSE Serine/arginine-rich splicing factor 9 OS=Mus musculus OX=10090 GN=Srsf9 PE=1 SV=1	Srsf9	-0.191262	0.0268343	0.116242	5.23175e+06	5.37361e+06	5.03313e+06	4.9087e+06	4.80519e+06	4.96384e+06
sp|Q9D958|SPCS1_MOUSE Signal peptidase complex subunit 1 OS=Mus musculus OX=10090 GN=Spcs1 PE=2 SV=3	Spcs1	0.300498	0.0269608	0.116634	1.17494e+07	1.13282e+07	1.18137e+07	1.29869e+07	1.29918e+07	1.18851e+07
sp|P08249|MDHM_MOUSE Malate dehydrogenase, mitochondrial OS=Mus musculus OX=10090 GN=Mdh2 PE=1 SV=3	Mdh2	-0.107845	0.0270238	0.11684	5.14519e+08	5.12102e+08	5.36365e+08	4.96482e+08	4.96356e+08	4.81255e+08
sp|Q91WK0|LRRF2_MOUSE Leucine-rich repeat flightless-interacting protein 2 OS=Mus musculus OX=10090 GN=Lrrfip2 PE=1 SV=1	Lrrfip2	0.163445	0.0271089	0.11714	1.07748e+07	1.07006e+07	1.09115e+07	1.1378e+07	1.14302e+07	1.11852e+07
sp|Q3U3E2|F117B_MOUSE Protein FAM117B OS=Mus musculus OX=10090 GN=Fam117b PE=1 SV=1	Fam117b	0.164351	0.0271748	0.117358	709959	688830	692625	731617	743128	725795
sp|B2RPV6|MMRN1_MOUSE Multimerin-1 OS=Mus musculus OX=10090 GN=Mmrn1 PE=1 SV=2	Mmrn1	0.170092	0.0272273	0.117383	3.33588e+06	3.15397e+06	3.334e+06	3.52844e+06	3.73302e+06	3.40152e+06
sp|P57780|ACTN4_MOUSE Alpha-actinin-4 OS=Mus musculus OX=10090 GN=Actn4 PE=1 SV=1	Actn4	0.530896	0.0272152	0.117383	8.66654e+07	7.50995e+07	7.81983e+07	1.06249e+08	9.33323e+07	8.48781e+07
sp|Q9CYI4|LUC7L_MOUSE Putative RNA-binding protein Luc7-like 1 OS=Mus musculus OX=10090 GN=Luc7l PE=1 SV=2	Luc7l	0.180432	0.0272029	0.117383	5.60347e+06	5.25972e+06	5.40834e+06	6.00557e+06	5.67853e+06	5.74351e+06
sp|P10605|CATB_MOUSE Cathepsin B OS=Mus musculus OX=10090 GN=Ctsb PE=1 SV=2	Ctsb	-0.292392	0.0272799	0.117475	1.61637e+08	1.48143e+08	1.60036e+08	1.45178e+08	1.32713e+08	1.47493e+08
sp|Q8CHT3|INT5_MOUSE Integrator complex subunit 5 OS=Mus musculus OX=10090 GN=Ints5 PE=2 SV=1	Ints5	-0.128253	0.0272674	0.117475	3.70862e+06	3.78439e+06	3.74436e+06	3.52134e+06	3.5877e+06	3.59694e+06
sp|Q8CCK0|H2AW_MOUSE Core histone macro-H2A.2 OS=Mus musculus OX=10090 GN=H2afy2 PE=1 SV=3	H2afy2	0.366293	0.0273422	0.117676	8.76959e+06	7.60671e+06	7.89517e+06	9.89987e+06	8.92018e+06	8.73939e+06
sp|Q8VDD8|WASH1_MOUSE WASH complex subunit 1 OS=Mus musculus OX=10090 GN=Washc1 PE=1 SV=1	Washc1	-0.156877	0.0273609	0.117689	2.15558e+07	2.21517e+07	2.24008e+07	2.10234e+07	2.11254e+07	2.01552e+07
sp|Q7TN02|MED26_MOUSE Mediator of RNA polymerase II transcription subunit 26 OS=Mus musculus OX=10090 GN=Med26 PE=1 SV=1	Med26	-0.250353	0.0273839	0.117721	714877	746164	728932	670586	654638	711710
sp|A3KGF9|CCD9B_MOUSE Coiled-coil domain-containing protein 9B OS=Mus musculus OX=10090 GN=Ccdc9b PE=1 SV=1	Ccdc9b	-0.176037	0.0275143	0.118147	3.67909e+06	3.82417e+06	3.65861e+06	3.46947e+06	3.44679e+06	3.59692e+06
sp|Q5BLK4|TUT7_MOUSE Terminal uridylyltransferase 7 OS=Mus musculus OX=10090 GN=Tut7 PE=1 SV=3	Tut7	0.2654	0.0274987	0.118147	1.28313e+07	1.35212e+07	1.27569e+07	1.35614e+07	1.40178e+07	1.41161e+07
sp|P53690|MMP14_MOUSE Matrix metalloproteinase-14 OS=Mus musculus OX=10090 GN=Mmp14 PE=2 SV=3	Mmp14	0.287452	0.027569	0.118314	2.32193e+07	2.29597e+07	2.46539e+07	2.55535e+07	2.46019e+07	2.59115e+07
sp|P63213|GBG2_MOUSE Guanine nucleotide-binding protein G(I)/G(S)/G(O) subunit gamma-2 OS=Mus musculus OX=10090 GN=Gng2 PE=1 SV=2	Gng2	0.198437	0.0277106	0.118855	4.98913e+06	4.94887e+06	5.13562e+06	5.33021e+06	5.19269e+06	5.49651e+06
sp|Q14AI0|DCC1_MOUSE Sister chromatid cohesion protein DCC1 OS=Mus musculus OX=10090 GN=DSCC1 PE=2 SV=1	DSCC1	-0.143448	0.0279522	0.119482	256714	269243	262346	250100	250773	245377
sp|Q80Y98|DDHD2_MOUSE Phospholipase DDHD2 OS=Mus musculus OX=10090 GN=Ddhd2 PE=1 SV=3	Ddhd2	-0.194382	0.0278756	0.119482	5.02362e+06	4.93108e+06	5.0935e+06	4.70852e+06	4.70268e+06	4.8569e+06
sp|Q8R4N0|CLYBL_MOUSE Citramalyl-CoA lyase, mitochondrial OS=Mus musculus OX=10090 GN=Clybl PE=1 SV=2	Clybl	-0.42361	0.0279166	0.119482	9.15722e+06	9.95843e+06	9.64206e+06	8.37264e+06	9.3125e+06	8.35819e+06
sp|Q9D3D0|TTPAL_MOUSE Alpha-tocopherol transfer protein-like OS=Mus musculus OX=10090 GN=Ttpal PE=1 SV=3	Ttpal	0.196419	0.0279503	0.119482	2.94917e+06	2.98486e+06	3.02837e+06	3.21718e+06	3.18677e+06	3.07149e+06
sp|Q9D3X9|MFA3L_MOUSE Microfibrillar-associated protein 3-like OS=Mus musculus OX=10090 GN=Mfap3l PE=1 SV=1	Mfap3l	-0.292249	0.027904	0.119482	676946	676337	718411	614127	574957	670086
sp|Q9R1B9|SLIT2_MOUSE Slit homolog 2 protein OS=Mus musculus OX=10090 GN=Slit2 PE=2 SV=2	Slit2	0.122065	0.0279461	0.119482	9.15881e+06	9.47288e+06	9.49862e+06	9.93432e+06	9.80581e+06	9.86616e+06
sp|Q61490|CD166_MOUSE CD166 antigen OS=Mus musculus OX=10090 GN=Alcam PE=1 SV=3	Alcam	-0.202759	0.0279795	0.119524	1.39674e+07	1.36452e+07	1.39568e+07	1.34625e+07	1.30449e+07	1.27865e+07
sp|Q6PDI6|MINY2_MOUSE Ubiquitin carboxyl-terminal hydrolase MINDY-2 OS=Mus musculus OX=10090 GN=Mindy2 PE=1 SV=1	Mindy2	-0.433939	0.0279935	0.119524	927854	979047	956704	827896	826898	936620
sp|P45377|ALD2_MOUSE Aldose reductase-related protein 2 OS=Mus musculus OX=10090 GN=Akr1b8 PE=1 SV=2	Akr1b8	-0.306298	0.0280132	0.11954	3.94298e+07	4.19355e+07	3.99862e+07	3.61061e+07	3.94432e+07	3.5601e+07
sp|Q9WVL6|EXTL3_MOUSE Exostosin-like 3 OS=Mus musculus OX=10090 GN=Extl3 PE=1 SV=2	Extl3	-0.174384	0.0280824	0.119767	4.58752e+06	4.64918e+06	4.60237e+06	4.34254e+06	4.48206e+06	4.33467e+06
sp|O08580|ERR1_MOUSE Steroid hormone receptor ERR1 OS=Mus musculus OX=10090 GN=Esrra PE=1 SV=4	Esrra	-0.144908	0.0281108	0.119814	248455	261432	246679	234797	236742	240655
sp|Q8BFZ3|ACTBL_MOUSE Beta-actin-like protein 2 OS=Mus musculus OX=10090 GN=Actbl2 PE=1 SV=1	Actbl2	-0.1372	0.0281252	0.119814	7.15678e+06	7.2389e+06	7.13698e+06	6.83693e+06	6.94799e+06	6.62192e+06
sp|Q91XU0|WRIP1_MOUSE ATPase WRNIP1 OS=Mus musculus OX=10090 GN=Wrnip1 PE=1 SV=2	Wrnip1	-0.133101	0.0281908	0.119954	2.87999e+06	2.82891e+06	2.97552e+06	2.60737e+06	2.76433e+06	2.75504e+06
sp|Q99020|ROAA_MOUSE Heterogeneous nuclear ribonucleoprotein A/B OS=Mus musculus OX=10090 GN=Hnrnpab PE=1 SV=1	Hnrnpab	0.172294	0.0281835	0.119954	1.96403e+08	1.87032e+08	2.00758e+08	2.20079e+08	2.03645e+08	2.0801e+08
sp|Q9WUN2|TBK1_MOUSE Serine/threonine-protein kinase TBK1 OS=Mus musculus OX=10090 GN=Tbk1 PE=1 SV=1	Tbk1	0.190296	0.0282057	0.119954	7.31228e+06	7.60302e+06	7.41736e+06	7.90297e+06	8.07437e+06	7.69064e+06
sp|Q00609|CD80_MOUSE T-lymphocyte activation antigen CD80 OS=Mus musculus OX=10090 GN=Cd80 PE=1 SV=1	Cd80	-0.19577	0.0283623	0.120434	2.91788e+06	3.17635e+06	2.87775e+06	2.73359e+06	2.79892e+06	2.40812e+06
sp|Q6PGF3|MED16_MOUSE Mediator of RNA polymerase II transcription subunit 16 OS=Mus musculus OX=10090 GN=Med16 PE=2 SV=2	Med16	-0.233949	0.0283825	0.120434	2.19093e+06	2.01084e+06	2.06893e+06	2.00151e+06	1.79905e+06	1.91376e+06
sp|Q8CGF1|RHG29_MOUSE Rho GTPase-activating protein 29 OS=Mus musculus OX=10090 GN=Arhgap29 PE=1 SV=1	Arhgap29	-0.152504	0.0283644	0.120434	3.33565e+06	3.23448e+06	3.28154e+06	3.07725e+06	3.11894e+06	3.16648e+06
sp|Q99M07|COA5_MOUSE Cytochrome c oxidase assembly factor 5 OS=Mus musculus OX=10090 GN=Coa5 PE=1 SV=1	Coa5	-0.314102	0.0283716	0.120434	2.09247e+06	1.99693e+06	2.09816e+06	2.00711e+06	1.85797e+06	1.88452e+06
sp|P70255|NFIC_MOUSE Nuclear factor 1 C-type OS=Mus musculus OX=10090 GN=Nfic PE=1 SV=1	Nfic	-0.217715	0.0284025	0.120451	5.23205e+06	5.23556e+06	5.23492e+06	4.75774e+06	4.86857e+06	5.12293e+06
sp|Q8K1Z0|COQ9_MOUSE Ubiquinone biosynthesis protein COQ9, mitochondrial OS=Mus musculus OX=10090 GN=Coq9 PE=1 SV=1	Coq9	-0.148028	0.0285229	0.120826	1.21352e+07	1.2487e+07	1.18365e+07	1.12417e+07	1.16021e+07	1.15511e+07
sp|Q9D8N0|EF1G_MOUSE Elongation factor 1-gamma OS=Mus musculus OX=10090 GN=Eef1g PE=1 SV=3	Eef1g	0.178633	0.0285104	0.120826	1.35325e+08	1.36362e+08	1.30204e+08	143624942	1.45866e+08	1.38275e+08
sp|E9Q9R9|DLG5_MOUSE Disks large homolog 5 OS=Mus musculus OX=10090 GN=Dlg5 PE=1 SV=1	Dlg5	0.139052	0.02859	0.120904	3.98909e+06	3.94665e+06	3.89694e+06	4.15081e+06	4.13384e+06	4.11335e+06
sp|P61793|LPAR1_MOUSE Lysophosphatidic acid receptor 1 OS=Mus musculus OX=10090 GN=Lpar1 PE=1 SV=1	Lpar1	0.390788	0.0285607	0.120904	1.87228e+06	1.75108e+06	1.8164e+06	2.17102e+06	1.8561e+06	2.06904e+06
sp|Q9CYK2|QPCT_MOUSE Glutaminyl-peptide cyclotransferase OS=Mus musculus OX=10090 GN=Qpct PE=1 SV=2	Qpct	-0.407563	0.0285981	0.120904	225833	221167	204023	193079	192792	207596
sp|Q9QZN4|FBX6_MOUSE F-box only protein 6 OS=Mus musculus OX=10090 GN=Fbxo6 PE=1 SV=1	Fbxo6	0.188745	0.0286057	0.120904	2.12428e+07	2.03511e+07	2.1476e+07	2.26219e+07	2.26523e+07	2.17874e+07
sp|Q8C3Y4|KNTC1_MOUSE Kinetochore-associated protein 1 OS=Mus musculus OX=10090 GN=Kntc1 PE=1 SV=2	Kntc1	-0.35894	0.0286528	0.121036	442729	472647	502326	396011	419362	449037
sp|Q61191|HCFC1_MOUSE Host cell factor 1 OS=Mus musculus OX=10090 GN=Hcfc1 PE=1 SV=2	Hcfc1	-0.137229	0.0287062	0.121193	2.33337e+07	2.35667e+07	2.30304e+07	2.22907e+07	2.21473e+07	2.23104e+07
sp|A6H5Z3|EXC6B_MOUSE Exocyst complex component 6B OS=Mus musculus OX=10090 GN=Exoc6b PE=1 SV=1	Exoc6b	0.157807	0.0287451	0.12129	7.69448e+06	7.72933e+06	7.83872e+06	8.14668e+06	8.37075e+06	8.0085e+06
sp|Q3TMH2|SCRN3_MOUSE Secernin-3 OS=Mus musculus OX=10090 GN=Scrn3 PE=1 SV=1	Scrn3	0.215026	0.0287725	0.121337	1.8316e+07	1.79916e+07	1.91619e+07	1.96766e+07	1.98288e+07	1.93836e+07
sp|Q9QUG2|POLK_MOUSE DNA polymerase kappa OS=Mus musculus OX=10090 GN=Polk PE=1 SV=1	Polk	-0.183368	0.0287889	0.121338	224388	231927	253764	197057	218179	219142
sp|Q99J56|DERL1_MOUSE Derlin-1 OS=Mus musculus OX=10090 GN=Derl1 PE=1 SV=1	Derl1	-0.338412	0.0288224	0.121344	6.0547e+06	5.77741e+06	6.01214e+06	5.79228e+06	5.04724e+06	5.37096e+06
sp|Q9D1M4|MCA3_MOUSE Eukaryotic translation elongation factor 1 epsilon-1 OS=Mus musculus OX=10090 GN=Eef1e1 PE=1 SV=1	Eef1e1	0.234738	0.0288069	0.121344	6.15961e+07	5.95159e+07	6.53486e+07	6.66079e+07	6.96367e+07	6.56527e+07
sp|Q7TT23|CT194_MOUSE Uncharacterized protein C20orf194 homolog OS=Mus musculus OX=10090 PE=1 SV=2	NA	-0.246147	0.0289086	0.121639	110905	123417	107994	89108	102171	105789
sp|P35428|HES1_MOUSE Transcription factor HES-1 OS=Mus musculus OX=10090 GN=Hes1 PE=1 SV=1	Hes1	0.249843	0.0290189	0.121861	281631	307415	289021	310272	314115	316893
sp|Q61187|TS101_MOUSE Tumor susceptibility gene 101 protein OS=Mus musculus OX=10090 GN=Tsg101 PE=1 SV=2	Tsg101	0.220498	0.0289793	0.121861	1.80735e+07	1.62945e+07	1.85721e+07	1.99081e+07	1.94516e+07	1.89192e+07
sp|Q8BR27|F214B_MOUSE Protein FAM214B OS=Mus musculus OX=10090 GN=Fam214b PE=1 SV=1	Fam214b	-0.194304	0.029026	0.121861	79767.1	82226.5	84898.6	77071	75264.6	79105.4
sp|Q8CIG8|ANM5_MOUSE Protein arginine N-methyltransferase 5 OS=Mus musculus OX=10090 GN=Prmt5 PE=1 SV=3	Prmt5	0.185329	0.0290186	0.121861	2.5565e+07	2.53365e+07	2.57887e+07	2.6266e+07	2.71936e+07	2.73455e+07
sp|P39447|ZO1_MOUSE Tight junction protein ZO-1 OS=Mus musculus OX=10090 GN=Tjp1 PE=1 SV=2	Tjp1	0.159449	0.0292231	0.122552	5.26267e+07	5.15723e+07	5.10431e+07	5.64121e+07	5.35766e+07	5.43868e+07
sp|Q3UIU2|NDUB6_MOUSE NADH dehydrogenase [ubiquinone] 1 beta subcomplex subunit 6 OS=Mus musculus OX=10090 GN=Ndufb6 PE=1 SV=3	Ndufb6	-0.204647	0.0292129	0.122552	1.1057e+07	1.07382e+07	1.1241e+07	1.03281e+07	1.01442e+07	1.06555e+07
sp|Q8BKE6|CP20A_MOUSE Cytochrome P450 20A1 OS=Mus musculus OX=10090 GN=Cyp20a1 PE=1 SV=1	Cyp20a1	0.127876	0.0292993	0.122752	1.17117e+07	1.12492e+07	1.17964e+07	1.2623e+07	1.22216e+07	1.20617e+07
sp|Q8CIM3|D2HDH_MOUSE D-2-hydroxyglutarate dehydrogenase, mitochondrial OS=Mus musculus OX=10090 GN=D2hgdh PE=1 SV=3	D2hgdh	-0.192163	0.0293197	0.122752	5.51485e+06	5.42526e+06	5.52366e+06	5.17277e+06	5.16382e+06	5.32638e+06
sp|Q9CYX7|RRP15_MOUSE RRP15-like protein OS=Mus musculus OX=10090 GN=Rrp15 PE=1 SV=2	Rrp15	0.1745	0.0293119	0.122752	2.55472e+06	2.55241e+06	2.4543e+06	2.70524e+06	2.74359e+06	2.59535e+06
sp|P20801|TNNC2_MOUSE Troponin C, skeletal muscle OS=Mus musculus OX=10090 GN=Tnnc2 PE=1 SV=2	Tnnc2	0.264451	0.0293927	0.122941	1.65009e+08	163941470	1.63017e+08	1.79045e+08	1.66952e+08	1.80911e+08
sp|Q8CHP8|PGP_MOUSE Glycerol-3-phosphate phosphatase OS=Mus musculus OX=10090 GN=Pgp PE=1 SV=1	Pgp	-0.153993	0.0293976	0.122941	1.86396e+07	1.86899e+07	1.83168e+07	1.77072e+07	1.7901e+07	1.68839e+07
sp|O09131|GSTO1_MOUSE Glutathione S-transferase omega-1 OS=Mus musculus OX=10090 GN=Gsto1 PE=1 SV=2	Gsto1	0.148827	0.0294259	0.122992	8.19001e+07	7.83532e+07	8.16263e+07	8.88304e+07	8.57767e+07	8.34039e+07
sp|E9Q4F7|ANR11_MOUSE Ankyrin repeat domain-containing protein 11 OS=Mus musculus OX=10090 GN=Ankrd11 PE=1 SV=1	Ankrd11	0.275182	0.0294806	0.123015	2.13318e+06	2.12898e+06	2.08624e+06	2.16097e+06	2.466e+06	2.33345e+06
sp|Q62234|MYOM1_MOUSE Myomesin-1 OS=Mus musculus OX=10090 GN=Myom1 PE=1 SV=2	Myom1	-0.309034	0.02946	0.123015	6.09192e+07	6.5531e+07	6.41155e+07	5.78413e+07	6.14883e+07	5.58572e+07
sp|Q91XE8|TM205_MOUSE Transmembrane protein 205 OS=Mus musculus OX=10090 GN=Tmem205 PE=1 SV=1	Tmem205	-0.141384	0.0294756	0.123015	2.129e+06	2.16943e+06	2.14052e+06	1.99758e+06	2.04201e+06	2.07905e+06
sp|Q3SXD3|HDDC2_MOUSE HD domain-containing protein 2 OS=Mus musculus OX=10090 GN=Hddc2 PE=1 SV=1	Hddc2	-0.446411	0.0296237	0.123544	5.71723e+06	5.6258e+06	5.43735e+06	4.84816e+06	4.5956e+06	5.48755e+06
sp|P30285|CDK4_MOUSE Cyclin-dependent kinase 4 OS=Mus musculus OX=10090 GN=Cdk4 PE=1 SV=1	Cdk4	0.228961	0.0296896	0.12375	8.44138e+06	7.95687e+06	8.80273e+06	9.11066e+06	8.85568e+06	9.29664e+06
sp|Q9JIF3|GTR8_MOUSE Solute carrier family 2, facilitated glucose transporter member 8 OS=Mus musculus OX=10090 GN=Slc2a8 PE=1 SV=2	Slc2a8	0.390988	0.0297193	0.123806	1.43378e+06	1.77769e+06	1.59113e+06	1.81255e+06	2.0466e+06	1.77359e+06
sp|P54818|GALC_MOUSE Galactocerebrosidase OS=Mus musculus OX=10090 GN=Galc PE=1 SV=2	Galc	-0.197092	0.0297389	0.123819	4.08419e+06	4.3032e+06	4.22556e+06	3.91852e+06	4.03971e+06	3.95694e+06
sp|Q99KF0|CAR14_MOUSE Caspase recruitment domain-containing protein 14 OS=Mus musculus OX=10090 GN=Card14 PE=2 SV=2	Card14	0.307094	0.0298037	0.12402	433304	437702	470237	466795	484868	512172
sp|P27090|TGFB2_MOUSE Transforming growth factor beta-2 proprotein OS=Mus musculus OX=10090 GN=Tgfb2 PE=1 SV=2	Tgfb2	0.186026	0.0298432	0.124116	1.36865e+06	1.29048e+06	1.32134e+06	1.43994e+06	1.40585e+06	1.38311e+06
sp|P83741|WNK1_MOUSE Serine/threonine-protein kinase WNK1 OS=Mus musculus OX=10090 GN=Wnk1 PE=1 SV=2	Wnk1	0.202202	0.029891	0.124246	7.54912e+07	7.59349e+07	7.51414e+07	8.07533e+07	8.16664e+07	7.72601e+07
sp|Q8R2U4|NTM1A_MOUSE N-terminal Xaa-Pro-Lys N-methyltransferase 1 OS=Mus musculus OX=10090 GN=Ntmt1 PE=1 SV=3	Ntmt1	0.163452	0.029937	0.124369	6.63005e+06	6.86396e+06	6.72236e+06	6.98321e+06	7.09868e+06	7.20716e+06
sp|P54731|FAF1_MOUSE FAS-associated factor 1 OS=Mus musculus OX=10090 GN=Faf1 PE=1 SV=2	Faf1	0.117045	0.0299907	0.124523	9.47943e+06	9.72167e+06	9.67966e+06	9.98686e+06	1.04235e+07	1.00647e+07
sp|Q9QUS6|TRIM1_MOUSE Probable E3 ubiquitin-protein ligase MID2 OS=Mus musculus OX=10090 GN=Mid2 PE=2 SV=2	Mid2	0.242232	0.0300343	0.124636	190340	201182	212225	214087	243039	218095
sp|Q920N2|BPL1_MOUSE Biotin--protein ligase OS=Mus musculus OX=10090 GN=Hlcs PE=1 SV=1	Hlcs	0.185348	0.030057	0.124661	368754	384154	401156	406224	408630	423618
sp|Q99LS3|SERB_MOUSE Phosphoserine phosphatase OS=Mus musculus OX=10090 GN=Psph PE=1 SV=1	Psph	0.278266	0.0300741	0.124663	9.18653e+06	9.18018e+06	9.12417e+06	1.00912e+07	9.31544e+06	1.00722e+07
sp|P17710|HXK1_MOUSE Hexokinase-1 OS=Mus musculus OX=10090 GN=Hk1 PE=1 SV=3	Hk1	-0.193229	0.0300916	0.124667	6.19994e+07	5.87437e+07	5.66804e+07	5.61848e+07	5.50802e+07	5.27865e+07
sp|O35495|CDK14_MOUSE Cyclin-dependent kinase 14 OS=Mus musculus OX=10090 GN=Cdk14 PE=1 SV=2	Cdk14	0.178377	0.0301636	0.124876	2.61575e+06	2.71816e+06	2.61786e+06	2.77819e+06	2.81871e+06	2.7753e+06
sp|P28028|BRAF_MOUSE Serine/threonine-protein kinase B-raf OS=Mus musculus OX=10090 GN=Braf PE=1 SV=3	Braf	0.151766	0.0301788	0.124876	1.13548e+07	1.10599e+07	1.12243e+07	1.18256e+07	1.18065e+07	1.16395e+07
sp|Q91VS8|FARP2_MOUSE FERM, ARHGEF and pleckstrin domain-containing protein 2 OS=Mus musculus OX=10090 GN=Farp2 PE=1 SV=2	Farp2	0.156875	0.0301916	0.124876	3.30738e+06	3.30298e+06	3.27144e+06	3.38411e+06	3.58264e+06	3.48025e+06
sp|P23188|FURIN_MOUSE Furin OS=Mus musculus OX=10090 GN=Furin PE=1 SV=2	Furin	-0.142352	0.0302152	0.124905	1.52038e+06	1.52714e+06	1.5368e+06	1.45638e+06	1.44363e+06	1.47752e+06
sp|Q8CAS9|PARP9_MOUSE Protein mono-ADP-ribosyltransferase PARP9 OS=Mus musculus OX=10090 GN=Parp9 PE=1 SV=2	Parp9	-0.332527	0.0302409	0.124943	2.12047e+06	2.29936e+06	2.14179e+06	1.75317e+06	1.91713e+06	2.11365e+06
sp|Q99KI0|ACON_MOUSE Aconitate hydratase, mitochondrial OS=Mus musculus OX=10090 GN=Aco2 PE=1 SV=1	Aco2	-0.180851	0.0305372	0.126098	4.5285e+08	4.66936e+08	459873477	4.32977e+08	4.47004e+08	4.16809e+08
sp|Q8CJ67|STAU2_MOUSE Double-stranded RNA-binding protein Staufen homolog 2 OS=Mus musculus OX=10090 GN=Stau2 PE=1 SV=1	Stau2	0.212452	0.0305961	0.126272	2.72931e+06	2.97363e+06	2.85869e+06	3.00397e+06	3.09113e+06	3.06842e+06
sp|P28700|RXRA_MOUSE Retinoic acid receptor RXR-alpha OS=Mus musculus OX=10090 GN=Rxra PE=1 SV=1	Rxra	-0.396695	0.0306317	0.12635	63386.5	60267.4	55722.5	48683	52804.4	56837.6
sp|O35516|NOTC2_MOUSE Neurogenic locus notch homolog protein 2 OS=Mus musculus OX=10090 GN=Notch2 PE=1 SV=1	Notch2	-0.15951	0.0307857	0.126575	2.82814e+06	2.88896e+06	2.90367e+06	2.7394e+06	2.68756e+06	2.77389e+06
sp|Q62130|PTN14_MOUSE Tyrosine-protein phosphatase non-receptor type 14 OS=Mus musculus OX=10090 GN=Ptpn14 PE=1 SV=2	Ptpn14	0.288782	0.0307397	0.126575	1.61582e+06	1.81138e+06	1.70342e+06	1.80719e+06	1.89648e+06	1.8755e+06
sp|Q64213|SF01_MOUSE Splicing factor 1 OS=Mus musculus OX=10090 GN=Sf1 PE=1 SV=6	Sf1	-0.267461	0.0307294	0.126575	1.62805e+07	1.5652e+07	1.46474e+07	1.45291e+07	1.43173e+07	1.42543e+07
sp|Q8K1E0|STX5_MOUSE Syntaxin-5 OS=Mus musculus OX=10090 GN=Stx5 PE=1 SV=3	Stx5	-0.22514	0.030787	0.126575	3.32215e+06	3.49978e+06	3.499e+06	3.18916e+06	3.29404e+06	3.24609e+06
sp|Q8K358|PIGU_MOUSE Phosphatidylinositol glycan anchor biosynthesis class U protein OS=Mus musculus OX=10090 GN=Pigu PE=1 SV=4	Pigu	-0.178852	0.0307848	0.126575	826192	818748	834826	772104	804753	778389
sp|Q9JJN6|CNBP1_MOUSE Beta-catenin-interacting protein 1 OS=Mus musculus OX=10090 GN=Ctnnbip1 PE=1 SV=1	Ctnnbip1	0.188585	0.0307711	0.126575	1.35752e+06	1.36689e+06	1.41871e+06	1.44037e+06	1.45555e+06	1.56342e+06
sp|Q8R3H9|TTC4_MOUSE Tetratricopeptide repeat protein 4 OS=Mus musculus OX=10090 GN=Ttc4 PE=1 SV=1	Ttc4	0.133402	0.0308257	0.126664	4.97109e+06	5.19795e+06	5.13257e+06	5.36589e+06	5.65153e+06	5.30452e+06
sp|Q9CZW6|RN146_MOUSE E3 ubiquitin-protein ligase RNF146 OS=Mus musculus OX=10090 GN=Rnf146 PE=1 SV=2	Rnf146	-0.120534	0.0308951	0.12688	910537	969765	901029	800725	875260	874688
sp|Q8BX70|VP13C_MOUSE Vacuolar protein sorting-associated protein 13C OS=Mus musculus OX=10090 GN=Vps13c PE=1 SV=2	Vps13c	-0.14444	0.0309143	0.12689	4.40545e+07	4.29494e+07	4.48706e+07	4.20063e+07	4.11829e+07	4.19842e+07
sp|Q8CH62|LTO1_MOUSE Protein LTO1 homolog OS=Mus musculus OX=10090 GN=Lto1 PE=1 SV=1	Lto1	0.326845	0.0310714	0.127327	238933	248641	272306	277252	295423	269855
sp|Q9D787|PPIL2_MOUSE RING-type E3 ubiquitin-protein ligase PPIL2 OS=Mus musculus OX=10090 GN=Ppil2 PE=1 SV=2	Ppil2	-0.168475	0.0310671	0.127327	3.59248e+06	3.65504e+06	3.74495e+06	3.45549e+06	3.54361e+06	3.40804e+06
sp|Q9QZ05|E2AK4_MOUSE eIF-2-alpha kinase GCN2 OS=Mus musculus OX=10090 GN=Eif2ak4 PE=1 SV=2	Eif2ak4	-0.12461	0.0310604	0.127327	183192	191473	181539	159214	175740	175875
sp|Q8BHZ4|ZN592_MOUSE Zinc finger protein 592 OS=Mus musculus OX=10090 GN=Znf592 PE=1 SV=3	Znf592	0.149366	0.0311153	0.127437	1.13548e+06	1.17009e+06	1.15998e+06	1.21918e+06	1.27216e+06	1.19181e+06
sp|P25206|MCM3_MOUSE DNA replication licensing factor MCM3 OS=Mus musculus OX=10090 GN=Mcm3 PE=1 SV=2	Mcm3	-0.25251	0.0312584	0.127954	8.9586e+06	8.65613e+06	9.03129e+06	8.2356e+06	7.94823e+06	8.65386e+06
sp|O08738|CASP6_MOUSE Caspase-6 OS=Mus musculus OX=10090 GN=Casp6 PE=1 SV=1	Casp6	-0.152669	0.031285	0.127993	3.74885e+06	3.54959e+06	3.46176e+06	3.4037e+06	3.1518e+06	3.37352e+06
sp|O09044|SNP23_MOUSE Synaptosomal-associated protein 23 OS=Mus musculus OX=10090 GN=Snap23 PE=1 SV=1	Snap23	0.10995	0.0313607	0.128094	1.9782e+07	1.91506e+07	1.96619e+07	2.07456e+07	2.03957e+07	2.0391e+07
sp|Q8BPM2|M4K5_MOUSE Mitogen-activated protein kinase kinase kinase kinase 5 OS=Mus musculus OX=10090 GN=Map4k5 PE=1 SV=2	Map4k5	0.171842	0.0313492	0.128094	8.71823e+06	8.53668e+06	8.4949e+06	9.0398e+06	9.0636e+06	8.89864e+06
sp|Q9D0A0|DET1_MOUSE DET1 homolog OS=Mus musculus OX=10090 GN=Det1 PE=2 SV=2	Det1	-0.187997	0.0313395	0.128094	145263	160702	148460	129464	143473	139444
sp|O88346|TNNT1_MOUSE Troponin T, slow skeletal muscle OS=Mus musculus OX=10090 GN=Tnnt1 PE=2 SV=3	Tnnt1	-0.279112	0.0314971	0.128421	4.60361e+07	4.82144e+07	4.35204e+07	4.19473e+07	4.38633e+07	4.01159e+07
sp|P02469|LAMB1_MOUSE Laminin subunit beta-1 OS=Mus musculus OX=10090 GN=Lamb1 PE=1 SV=3	Lamb1	-0.186079	0.0314971	0.128421	2.61657e+07	2.54007e+07	2.59524e+07	2.504e+07	2.4392e+07	2.42625e+07
sp|Q62406|IRAK1_MOUSE Interleukin-1 receptor-associated kinase 1 OS=Mus musculus OX=10090 GN=Irak1 PE=1 SV=3	Irak1	0.483348	0.0315088	0.128421	767750	789497	780324	916701	978845	790135
sp|Q8CCI5|RYBP_MOUSE RING1 and YY1-binding protein OS=Mus musculus OX=10090 GN=Rybp PE=1 SV=1	Rybp	0.253155	0.0314915	0.128421	1.26675e+06	1.26663e+06	1.19796e+06	1.40591e+06	1.27328e+06	1.37812e+06
sp|Q9QZC8|ABHD1_MOUSE Protein ABHD1 OS=Mus musculus OX=10090 GN=Abhd1 PE=1 SV=2	Abhd1	-0.207225	0.0315569	0.128548	4.10674e+06	4.09783e+06	4.25797e+06	3.83271e+06	3.75735e+06	4.05821e+06
sp|P08228|SODC_MOUSE Superoxide dismutase [Cu-Zn] OS=Mus musculus OX=10090 GN=Sod1 PE=1 SV=2	Sod1	0.115494	0.0316304	0.128777	1.54139e+08	1.46181e+08	154076749	1.61633e+08	1.60122e+08	1.58934e+08
sp|Q9CQA5|MED4_MOUSE Mediator of RNA polymerase II transcription subunit 4 OS=Mus musculus OX=10090 GN=Med4 PE=2 SV=1	Med4	-0.210563	0.0318419	0.129568	1.58909e+06	1.60032e+06	1.55485e+06	1.5395e+06	1.47593e+06	1.48141e+06
sp|Q6PEE2|CTIF_MOUSE CBP80/20-dependent translation initiation factor OS=Mus musculus OX=10090 GN=Ctif PE=1 SV=2	Ctif	0.152946	0.0318897	0.129623	9.34237e+06	9.52436e+06	9.41265e+06	9.91596e+06	9.90484e+06	9.7735e+06
sp|Q8BG81|PDIP3_MOUSE Polymerase delta-interacting protein 3 OS=Mus musculus OX=10090 GN=Poldip3 PE=1 SV=1	Poldip3	0.128465	0.031877	0.129623	4.73661e+06	5.0934e+06	5.17013e+06	5.68226e+06	5.29393e+06	5.31619e+06
sp|Q3UZ01|RNPC3_MOUSE RNA-binding region-containing protein 3 OS=Mus musculus OX=10090 GN=Rnpc3 PE=2 SV=2	Rnpc3	-0.449816	0.0319471	0.129786	378576	426970	463899	365096	367533	380694
sp|Q60715|P4HA1_MOUSE Prolyl 4-hydroxylase subunit alpha-1 OS=Mus musculus OX=10090 GN=P4ha1 PE=1 SV=2	P4ha1	-0.229053	0.0319817	0.129857	188525290	1.95976e+08	1.95574e+08	181201645	1.87862e+08	1.76589e+08
sp|Q9D2X5|SCC4_MOUSE MAU2 chromatid cohesion factor homolog OS=Mus musculus OX=10090 GN=Mau2 PE=1 SV=3	Mau2	-0.210912	0.0320526	0.130075	319213	295573	306378	281702	294118	285584
sp|Q9D666|SUN1_MOUSE SUN domain-containing protein 1 OS=Mus musculus OX=10090 GN=Sun1 PE=1 SV=2	Sun1	0.4676	0.0320942	0.130173	8.75016e+06	8.51385e+06	7.64883e+06	1.04863e+07	9.94947e+06	8.58606e+06
sp|Q9ER99|RSCA1_MOUSE Regulatory solute carrier protein family 1 member 1 OS=Mus musculus OX=10090 GN=Rsc1a1 PE=1 SV=2	Rsc1a1	-0.126138	0.0321289	0.130244	2.76108e+06	2.93619e+06	2.75918e+06	2.52866e+06	2.64743e+06	2.70059e+06
sp|Q8K2Z2|PRP39_MOUSE Pre-mRNA-processing factor 39 OS=Mus musculus OX=10090 GN=Prpf39 PE=1 SV=3	Prpf39	-0.109905	0.0323171	0.130936	2.31822e+06	2.33162e+06	2.44817e+06	2.18372e+06	2.24777e+06	2.25927e+06
sp|Q3U4G3|XXLT1_MOUSE Xyloside xylosyltransferase 1 OS=Mus musculus OX=10090 GN=Xxylt1 PE=1 SV=2	Xxylt1	-0.130988	0.0323998	0.131201	3.03285e+06	3.06297e+06	3.08258e+06	2.79164e+06	2.93215e+06	2.95436e+06
sp|Q9DCQ7|A1AT6_MOUSE Alpha-1-antitrypsin 1-6 OS=Mus musculus OX=10090 GN=Serpina1f PE=2 SV=1	Serpina1f	-0.173676	0.0324979	0.131527	3.23453e+06	3.19427e+06	3.38952e+06	3.16366e+06	3.05264e+06	2.95921e+06
sp|Q8R2X8|GO45_MOUSE Golgin-45 OS=Mus musculus OX=10090 GN=Blzf1 PE=1 SV=2	Blzf1	0.115627	0.0326008	0.131873	885334	875925	853895	910335	907592	962748
sp|Q9CQH3|NDUB5_MOUSE NADH dehydrogenase [ubiquinone] 1 beta subcomplex subunit 5, mitochondrial OS=Mus musculus OX=10090 GN=Ndufb5 PE=1 SV=1	Ndufb5	-0.18994	0.0327139	0.132259	2.00826e+07	2.0328e+07	2.05488e+07	1.90812e+07	1.98277e+07	1.83265e+07
sp|Q3UVD5|LGR6_MOUSE Leucine-rich repeat-containing G-protein coupled receptor 6 OS=Mus musculus OX=10090 GN=Lgr6 PE=2 SV=1	Lgr6	0.214195	0.0327381	0.132287	179557	169100	189464	192842	192604	219838
sp|P15920|VPP2_MOUSE V-type proton ATPase 116 kDa subunit a isoform 2 OS=Mus musculus OX=10090 GN=Atp6v0a2 PE=1 SV=2	Atp6v0a2	-0.174212	0.0329215	0.132885	5.61833e+06	5.79357e+06	5.87498e+06	5.33598e+06	5.4668e+06	5.55554e+06
sp|Q9R0X4|ACOT9_MOUSE Acyl-coenzyme A thioesterase 9, mitochondrial OS=Mus musculus OX=10090 GN=Acot9 PE=1 SV=1	Acot9	-0.200203	0.0329108	0.132885	1.56373e+08	1.62507e+08	1.61649e+08	1.51216e+08	1.55219e+08	1.47694e+08
sp|Q08509|EPS8_MOUSE Epidermal growth factor receptor kinase substrate 8 OS=Mus musculus OX=10090 GN=Eps8 PE=1 SV=2	Eps8	-0.174375	0.0329807	0.132991	1.04967e+07	1.06172e+07	1.03788e+07	9.90416e+06	9.55306e+06	1.02308e+07
sp|Q9DBR7|MYPT1_MOUSE Protein phosphatase 1 regulatory subunit 12A OS=Mus musculus OX=10090 GN=Ppp1r12a PE=1 SV=2	Ppp1r12a	0.219453	0.0329831	0.132991	7.87745e+07	7.69382e+07	7.42006e+07	8.57443e+07	8.27756e+07	7.88524e+07
sp|Q9D8L5|CCD91_MOUSE Coiled-coil domain-containing protein 91 OS=Mus musculus OX=10090 GN=Ccdc91 PE=1 SV=2	Ccdc91	-0.138064	0.0330057	0.133011	7.28387e+06	7.73484e+06	7.43716e+06	6.97845e+06	7.13215e+06	7.10274e+06
sp|Q9DBV4|MXRA8_MOUSE Matrix remodeling-associated protein 8 OS=Mus musculus OX=10090 GN=Mxra8 PE=1 SV=1	Mxra8	0.168439	0.0330771	0.133157	1.17515e+07	1.20444e+07	1.23419e+07	1.27398e+07	1.24946e+07	1.29288e+07
sp|Q9EPB5|SERHL_MOUSE Serine hydrolase-like protein OS=Mus musculus OX=10090 GN=Serhl PE=1 SV=1	Serhl	-0.168011	0.0330744	0.133157	2.8295e+06	2.77517e+06	2.7323e+06	2.69825e+06	2.62407e+06	2.57628e+06
sp|Q8CI71|VPS50_MOUSE Syndetin OS=Mus musculus OX=10090 GN=Vps50 PE=1 SV=2	Vps50	0.187167	0.033102	0.133186	1.33989e+07	1.30316e+07	1.2997e+07	1.39278e+07	1.38703e+07	1.36049e+07
sp|P42125|ECI1_MOUSE Enoyl-CoA delta isomerase 1, mitochondrial OS=Mus musculus OX=10090 GN=Eci1 PE=1 SV=2	Eci1	-0.158577	0.033315	0.133915	5.98487e+07	6.1289e+07	6.18527e+07	5.81343e+07	5.88005e+07	5.7276e+07
sp|Q9CWL2|CASZ1_MOUSE Zinc finger protein castor homolog 1 OS=Mus musculus OX=10090 GN=Casz1 PE=1 SV=3	Casz1	0.174309	0.0333188	0.133915	2.10249e+06	2.10796e+06	2.14265e+06	2.18343e+06	2.24235e+06	2.23404e+06
sp|Q8BGV8|MID51_MOUSE Mitochondrial dynamics protein MID51 OS=Mus musculus OX=10090 GN=Mief1 PE=1 SV=1	Mief1	-0.194114	0.0333912	0.134134	3.87863e+06	3.97342e+06	3.71068e+06	3.63748e+06	3.63293e+06	3.63567e+06
sp|Q9QYH6|MAGD1_MOUSE Melanoma-associated antigen D1 OS=Mus musculus OX=10090 GN=Maged1 PE=1 SV=1	Maged1	-0.250143	0.033415	0.134159	8.15619e+06	8.449e+06	7.93001e+06	7.50387e+06	7.78687e+06	6.52286e+06
sp|Q2YDW2|MSTO1_MOUSE Protein misato homolog 1 OS=Mus musculus OX=10090 GN=Msto1 PE=1 SV=1	Msto1	-0.118201	0.0334336	0.134162	7.59263e+06	7.41605e+06	7.38676e+06	7.06435e+06	7.12961e+06	7.17868e+06
sp|Q8BX35|TNR27_MOUSE Tumor necrosis factor receptor superfamily member 27 OS=Mus musculus OX=10090 GN=Eda2r PE=2 SV=1	Eda2r	0.255466	0.0334568	0.134183	901392	938675	897380	981490	1.00823e+06	936484
sp|O88736|DHB7_MOUSE 3-keto-steroid reductase OS=Mus musculus OX=10090 GN=Hsd17b7 PE=1 SV=1	Hsd17b7	0.144548	0.0335555	0.134508	3.64179e+06	3.81313e+06	3.84599e+06	4.0013e+06	4.01852e+06	3.92683e+06
sp|Q8VDW0|DX39A_MOUSE ATP-dependent RNA helicase DDX39A OS=Mus musculus OX=10090 GN=Ddx39a PE=1 SV=1	Ddx39a	0.205335	0.0335997	0.134613	1.87768e+07	1.86548e+07	1.88241e+07	2.13325e+07	2.01066e+07	1.91903e+07
sp|O88822|SC5D_MOUSE Lathosterol oxidase OS=Mus musculus OX=10090 GN=Sc5d PE=2 SV=2	Sc5d	0.304902	0.0336856	0.134673	126972	133886	117613	140552	142822	132766
sp|Q6PNC0|DMXL1_MOUSE DmX-like protein 1 OS=Mus musculus OX=10090 GN=Dmxl1 PE=1 SV=1	Dmxl1	-0.175785	0.0336681	0.134673	5.45124e+06	5.4368e+06	5.33324e+06	5.08833e+06	5.24504e+06	5.12747e+06
sp|Q8BL99|DOP1_MOUSE Protein dopey-1 OS=Mus musculus OX=10090 GN=Dop1a PE=1 SV=2	Dop1a	-0.328829	0.0336619	0.134673	2.54338e+06	2.62265e+06	2.34113e+06	2.2794e+06	2.36937e+06	2.23257e+06
sp|Q9CQ92|FIS1_MOUSE Mitochondrial fission 1 protein OS=Mus musculus OX=10090 GN=Fis1 PE=1 SV=1	Fis1	-0.266306	0.0336861	0.134673	3.61442e+07	3.35539e+07	3.71964e+07	3.22791e+07	3.30748e+07	3.35349e+07
sp|Q61818|RAI1_MOUSE Retinoic acid-induced protein 1 OS=Mus musculus OX=10090 GN=Rai1 PE=1 SV=3	Rai1	-0.287523	0.0338115	0.135102	205371	209758	187612	186606	186892	181275
sp|Q8K363|DDX18_MOUSE ATP-dependent RNA helicase DDX18 OS=Mus musculus OX=10090 GN=Ddx18 PE=1 SV=1	Ddx18	0.263457	0.0338572	0.135213	6.72869e+06	6.91519e+06	6.8069e+06	7.43154e+06	7.51014e+06	6.93391e+06
sp|O70405|ULK1_MOUSE Serine/threonine-protein kinase ULK1 OS=Mus musculus OX=10090 GN=Ulk1 PE=1 SV=1	Ulk1	0.121414	0.0339513	0.135518	1.99303e+06	2.00691e+06	1.94486e+06	2.07533e+06	2.1113e+06	2.05539e+06
sp|Q9EP71|RAI14_MOUSE Ankycorbin OS=Mus musculus OX=10090 GN=Rai14 PE=1 SV=1	Rai14	0.1609	0.0340508	0.135843	8.01398e+07	8.19009e+07	8.12368e+07	8.72368e+07	8.57116e+07	8.32509e+07
sp|O08579|EMD_MOUSE Emerin OS=Mus musculus OX=10090 GN=Emd PE=1 SV=1	Emd	0.232035	0.034136	0.135845	1.94965e+07	1.9657e+07	1.9223e+07	2.10638e+07	2.11617e+07	1.98197e+07
sp|P62077|TIM8B_MOUSE Mitochondrial import inner membrane translocase subunit Tim8 B OS=Mus musculus OX=10090 GN=Timm8b PE=1 SV=1	Timm8b	-0.134951	0.0341345	0.135845	4.44978e+06	4.35294e+06	4.39131e+06	4.1982e+06	4.26113e+06	4.10415e+06
sp|Q60751|IGF1R_MOUSE Insulin-like growth factor 1 receptor OS=Mus musculus OX=10090 GN=Igf1r PE=1 SV=3	Igf1r	0.151263	0.0341811	0.135845	5.18551e+06	5.15989e+06	5.23134e+06	5.4536e+06	5.34068e+06	5.67633e+06
sp|Q62077|PLCG1_MOUSE 1-phosphatidylinositol 4,5-bisphosphate phosphodiesterase gamma-1 OS=Mus musculus OX=10090 GN=Plcg1 PE=1 SV=2	Plcg1	0.117279	0.0341955	0.135845	2.29531e+07	2.20544e+07	2.30885e+07	2.3868e+07	2.37002e+07	2.41455e+07
sp|Q8VE92|RBM4B_MOUSE RNA-binding protein 4B OS=Mus musculus OX=10090 GN=Rbm4b PE=1 SV=1	Rbm4b	-0.129721	0.0341857	0.135845	5.48253e+06	5.41956e+06	5.74508e+06	5.24009e+06	5.25058e+06	5.26189e+06
sp|Q9D273|MMAB_MOUSE Corrinoid adenosyltransferase OS=Mus musculus OX=10090 GN=Mmab PE=1 SV=1	Mmab	-0.133481	0.0341918	0.135845	4.93251e+06	5.1101e+06	4.99925e+06	4.70248e+06	4.83226e+06	4.78175e+06
sp|Q9EQC5|SCYL1_MOUSE N-terminal kinase-like protein OS=Mus musculus OX=10090 GN=Scyl1 PE=1 SV=1	Scyl1	0.161382	0.0340769	0.135845	1.49933e+07	1.54406e+07	1.58803e+07	1.62937e+07	1.68681e+07	1.60488e+07
sp|Q9WV54|ASAH1_MOUSE Acid ceramidase OS=Mus musculus OX=10090 GN=Asah1 PE=1 SV=1	Asah1	0.273453	0.0341478	0.135845	4.37386e+07	4.01644e+07	4.53574e+07	5.00698e+07	4.50715e+07	4.79116e+07
sp|P57716|NICA_MOUSE Nicastrin OS=Mus musculus OX=10090 GN=Ncstn PE=1 SV=3	Ncstn	-0.189085	0.0343218	0.136275	1.08453e+07	1.05886e+07	1.14648e+07	1.0183e+07	1.0102e+07	1.04874e+07
sp|Q8R3Q6|CCD58_MOUSE Coiled-coil domain-containing protein 58 OS=Mus musculus OX=10090 GN=Ccdc58 PE=1 SV=1	Ccdc58	-0.121486	0.0345845	0.137245	1.05755e+07	1.05653e+07	1.07124e+07	10144678	1.01559e+07	1.0205e+07
sp|Q9QYF9|NDRG3_MOUSE Protein NDRG3 OS=Mus musculus OX=10090 GN=Ndrg3 PE=1 SV=1	Ndrg3	-0.241494	0.0346117	0.137281	5.69576e+06	5.1865e+06	4.93576e+06	4.92499e+06	4.38287e+06	4.78546e+06
sp|Q78JE5|FBX22_MOUSE F-box only protein 22 OS=Mus musculus OX=10090 GN=Fbxo22 PE=1 SV=2	Fbxo22	-0.211629	0.0346847	0.137498	6.13811e+06	6.3417e+06	6.68597e+06	5.86411e+06	6.10858e+06	5.90986e+06
sp|Q9CRB9|MIC19_MOUSE MICOS complex subunit Mic19 OS=Mus musculus OX=10090 GN=Chchd3 PE=1 SV=1	Chchd3	-0.182214	0.0349293	0.138395	1.21123e+07	1.20714e+07	1.18659e+07	1.13602e+07	1.16621e+07	1.0618e+07
sp|Q91WM2|HDHD5_MOUSE Haloacid dehalogenase-like hydrolase domain-containing 5 OS=Mus musculus OX=10090 GN=Hdhd5 PE=1 SV=1	Hdhd5	-0.245099	0.0349811	0.138527	5.4985e+06	5.24212e+06	5.42881e+06	4.95554e+06	5.00302e+06	5.25096e+06
sp|O55229|CHKB_MOUSE Choline/ethanolamine kinase OS=Mus musculus OX=10090 GN=Chkb PE=1 SV=3	Chkb	0.200849	0.0350557	0.138665	6.88162e+06	6.83829e+06	7.00204e+06	7.35798e+06	7.49081e+06	7.06431e+06
sp|Q64449|MRC2_MOUSE C-type mannose receptor 2 OS=Mus musculus OX=10090 GN=Mrc2 PE=1 SV=3	Mrc2	-0.117465	0.035071	0.138665	3.03631e+07	3.1484e+07	3.02835e+07	2.91976e+07	2.90244e+07	2.94619e+07
sp|Q91YP0|L2HDH_MOUSE L-2-hydroxyglutarate dehydrogenase, mitochondrial OS=Mus musculus OX=10090 GN=L2hgdh PE=1 SV=1	L2hgdh	-0.159529	0.0350587	0.138665	3.13555e+06	3.12385e+06	3.16469e+06	2.94211e+06	2.97321e+06	3.06236e+06
sp|Q8BL97|SRSF7_MOUSE Serine/arginine-rich splicing factor 7 OS=Mus musculus OX=10090 GN=Srsf7 PE=1 SV=1	Srsf7	-0.217309	0.0351197	0.138728	4.1992e+07	4.35297e+07	4.45195e+07	4.03578e+07	4.04888e+07	4.18444e+07
sp|Q9DD24|TCAL9_MOUSE Transcription elongation factor A protein-like 9 OS=Mus musculus OX=10090 GN=Tceal9 PE=3 SV=1	Tceal9	0.257157	0.0351238	0.138728	2.24564e+06	2.37536e+06	2.52192e+06	2.52638e+06	2.6167e+06	2.58789e+06
sp|E9PYL2|PRR12_MOUSE Proline-rich protein 12 OS=Mus musculus OX=10090 GN=Prr12 PE=1 SV=1	Prr12	-0.176203	0.0351969	0.138871	658945	609759	585821	577881	546782	574985
sp|Q9D6K9|CERS5_MOUSE Ceramide synthase 5 OS=Mus musculus OX=10090 GN=Cers5 PE=1 SV=1	Cers5	0.193379	0.0351909	0.138871	2.67891e+06	2.83791e+06	2.71996e+06	2.90101e+06	2.93607e+06	2.86667e+06
sp|Q9JMA1|UBP14_MOUSE Ubiquitin carboxyl-terminal hydrolase 14 OS=Mus musculus OX=10090 GN=Usp14 PE=1 SV=3	Usp14	0.185569	0.0352749	0.139106	4.85967e+07	4.79732e+07	4.78122e+07	5.16722e+07	5.10335e+07	4.92785e+07
sp|E9Q3C1|C2CD2_MOUSE C2 domain-containing protein 2 OS=Mus musculus OX=10090 GN=C2cd2 PE=1 SV=1	C2cd2	0.287371	0.0352978	0.139123	682699	682664	718763	715265	751310	751817
sp|Q9ERE7|MESD_MOUSE LRP chaperone MESD OS=Mus musculus OX=10090 GN=Mesd PE=1 SV=1	Mesd	-0.111284	0.0353329	0.139189	1.23671e+07	1.19558e+07	1.18907e+07	1.15206e+07	1.14458e+07	1.15291e+07
sp|O35988|SDC4_MOUSE Syndecan-4 OS=Mus musculus OX=10090 GN=Sdc4 PE=1 SV=1	Sdc4	0.180742	0.035481	0.13933	412582	402744	361251	427302	429905	427747
sp|O88665|BRD7_MOUSE Bromodomain-containing protein 7 OS=Mus musculus OX=10090 GN=Brd7 PE=1 SV=1	Brd7	0.227388	0.0354429	0.13933	1.68747e+06	1.78437e+06	1.66972e+06	1.82031e+06	1.93354e+06	1.78536e+06
sp|P17047|LAMP2_MOUSE Lysosome-associated membrane glycoprotein 2 OS=Mus musculus OX=10090 GN=Lamp2 PE=1 SV=2	Lamp2	-0.34223	0.0354968	0.13933	7.42704e+07	6.75626e+07	7.59877e+07	6.86685e+07	6.34588e+07	6.62653e+07
sp|Q3UGS4|MCRI1_MOUSE Mapk-regulated corepressor-interacting protein 1 OS=Mus musculus OX=10090 GN=Mcrip1 PE=1 SV=1	Mcrip1	-0.175239	0.035456	0.13933	5.61721e+06	5.53715e+06	5.69073e+06	5.46007e+06	5.27825e+06	5.29858e+06
sp|Q62159|RHOC_MOUSE Rho-related GTP-binding protein RhoC OS=Mus musculus OX=10090 GN=Rhoc PE=1 SV=2	Rhoc	0.192468	0.0353928	0.13933	1.12625e+08	1.11094e+08	117631921	1.21943e+08	1.20085e+08	1.18773e+08
sp|Q8N7N5|DCAF8_MOUSE DDB1- and CUL4-associated factor 8 OS=Mus musculus OX=10090 GN=Dcaf8 PE=1 SV=1	Dcaf8	-0.141554	0.0354703	0.13933	2.02296e+07	2.0723e+07	2.01273e+07	1.92975e+07	1.96819e+07	1.92807e+07
sp|Q9CQ13|COPRS_MOUSE Coordinator of PRMT5 and differentiation stimulator OS=Mus musculus OX=10090 GN=Coprs PE=1 SV=1	Coprs	-0.195632	0.0354982	0.13933	416770	445066	428101	401082	396164	414930
sp|P47811|MK14_MOUSE Mitogen-activated protein kinase 14 OS=Mus musculus OX=10090 GN=Mapk14 PE=1 SV=3	Mapk14	0.210881	0.0355623	0.139364	1.02329e+07	1.04446e+07	1.07117e+07	1.12897e+07	1.1205e+07	1.07488e+07
sp|Q6IR34|GPSM1_MOUSE G-protein-signaling modulator 1 OS=Mus musculus OX=10090 GN=Gpsm1 PE=1 SV=3	Gpsm1	-0.131152	0.0355466	0.139364	4.00722e+06	4.01815e+06	4.08455e+06	3.81359e+06	3.90946e+06	3.84632e+06
sp|Q9QZK2|BCAR3_MOUSE Breast cancer anti-estrogen resistance protein 3 OS=Mus musculus OX=10090 GN=Bcar3 PE=1 SV=1	Bcar3	-0.244011	0.0355277	0.139364	1.95975e+06	2.1228e+06	2.07566e+06	1.90448e+06	1.91356e+06	1.95433e+06
sp|P58021|TM9S2_MOUSE Transmembrane 9 superfamily member 2 OS=Mus musculus OX=10090 GN=Tm9sf2 PE=1 SV=1	Tm9sf2	-0.143726	0.0355868	0.139388	1.63925e+07	1.67336e+07	1.65784e+07	1.57711e+07	1.59823e+07	1.5803e+07
sp|P22315|HEMH_MOUSE Ferrochelatase, mitochondrial OS=Mus musculus OX=10090 GN=Fech PE=1 SV=2	Fech	-0.148217	0.0356857	0.139631	3.50028e+07	3.56102e+07	3.52042e+07	3.35076e+07	3.43539e+07	3.2297e+07
sp|Q99J93|IFM2_MOUSE Interferon-induced transmembrane protein 2 OS=Mus musculus OX=10090 GN=Ifitm2 PE=1 SV=1	Ifitm2	-0.682562	0.035693	0.139631	49213.9	62800.5	55350.8	38258.7	51956	44090
sp|Q9CWM4|PFD1_MOUSE Prefoldin subunit 1 OS=Mus musculus OX=10090 GN=Pfdn1 PE=1 SV=1	Pfdn1	0.381207	0.0357046	0.139631	1.82033e+07	1.79622e+07	1.88457e+07	2.11803e+07	2.06691e+07	1.85827e+07
sp|Q9CWQ0|DPH5_MOUSE Diphthine methyl ester synthase OS=Mus musculus OX=10090 GN=Dph5 PE=1 SV=2	Dph5	0.119957	0.0357439	0.139713	3.20031e+06	3.38017e+06	3.31971e+06	3.45511e+06	3.62316e+06	3.44482e+06
sp|Q6Y5D8|RHG10_MOUSE Rho GTPase-activating protein 10 OS=Mus musculus OX=10090 GN=Arhgap10 PE=1 SV=2	Arhgap10	0.119982	0.0357685	0.139736	1.62545e+07	1.70365e+07	1.70072e+07	1.77009e+07	1.85521e+07	1.73686e+07
sp|P61255|RL26_MOUSE 60S ribosomal protein L26 OS=Mus musculus OX=10090 GN=Rpl26 PE=1 SV=1	Rpl26	0.348302	0.0358165	0.139851	1.62767e+08	1.6915e+08	158975662	1.82799e+08	1.89884e+08	1.66608e+08
sp|P17156|HSP72_MOUSE Heat shock-related 70 kDa protein 2 OS=Mus musculus OX=10090 GN=Hspa2 PE=1 SV=2	Hspa2	0.300893	0.0358582	0.13987	1159520695	1144339847	1171271360	1281815452	1281916775	1173422088
sp|Q91VR8|BRK1_MOUSE Protein BRICK1 OS=Mus musculus OX=10090 GN=Brk1 PE=1 SV=1	Brk1	0.20577	0.0358583	0.13987	1.55327e+07	1.58731e+07	1.63954e+07	1.7627e+07	1.69997e+07	1.64101e+07
sp|Q9WVK0|ATRAP_MOUSE Type-1 angiotensin II receptor-associated protein OS=Mus musculus OX=10090 GN=Agtrap PE=1 SV=2	Agtrap	-0.110267	0.0359578	0.140185	1.41591e+06	1.47387e+06	1.43285e+06	1.38116e+06	1.34729e+06	1.38174e+06
sp|Q91Z67|SRGP2_MOUSE SLIT-ROBO Rho GTPase-activating protein 2 OS=Mus musculus OX=10090 GN=Srgap2 PE=1 SV=2	Srgap2	0.159577	0.0360256	0.140377	1.40988e+07	1.41819e+07	1.43335e+07	1.50541e+07	1.49564e+07	1.46171e+07
sp|Q80XI4|PI42B_MOUSE Phosphatidylinositol 5-phosphate 4-kinase type-2 beta OS=Mus musculus OX=10090 GN=Pip4k2b PE=1 SV=1	Pip4k2b	0.309908	0.0360465	0.140386	2.8417e+07	3.03142e+07	3.18085e+07	3.13015e+07	3.49854e+07	3.36122e+07
sp|Q9CXU1|MED31_MOUSE Mediator of RNA polymerase II transcription subunit 31 OS=Mus musculus OX=10090 GN=Med31 PE=1 SV=2	Med31	-0.215826	0.0361054	0.140542	1.31752e+06	1.25684e+06	1.37406e+06	1.22608e+06	1.25071e+06	1.21284e+06
sp|P17427|AP2A2_MOUSE AP-2 complex subunit alpha-2 OS=Mus musculus OX=10090 GN=Ap2a2 PE=1 SV=2	Ap2a2	0.122565	0.0361729	0.140566	4.59201e+07	4.48678e+07	4.57164e+07	4.76223e+07	4.80636e+07	4.71302e+07
sp|Q6NS46|RRP5_MOUSE Protein RRP5 homolog OS=Mus musculus OX=10090 GN=Pdcd11 PE=1 SV=2	Pdcd11	0.226353	0.0361732	0.140566	8.29621e+06	8.129e+06	7.99268e+06	8795775	8.7659e+06	8.32118e+06
sp|Q6P9S0|MTSSL_MOUSE MTSS1-like protein OS=Mus musculus OX=10090 GN=Mtss1l PE=1 SV=1	Mtss1l	0.227472	0.0361859	0.140566	1.08742e+07	1.01316e+07	1.13454e+07	1.18966e+07	1.13889e+07	1.17306e+07
sp|Q9DBC0|SELO_MOUSE Protein adenylyltransferase SelO, mitochondrial OS=Mus musculus OX=10090 GN=Selenoo PE=1 SV=4	Selenoo	-0.231697	0.0361495	0.140566	2.76592e+06	2.78841e+06	2.82322e+06	2.58122e+06	2.54399e+06	2.74695e+06
sp|Q8VCM3|ZFY21_MOUSE Zinc finger FYVE domain-containing protein 21 OS=Mus musculus OX=10090 GN=Zfyve21 PE=1 SV=2	Zfyve21	-0.162319	0.0362513	0.140747	2.80225e+06	3.0093e+06	2.85918e+06	2.70245e+06	2.75484e+06	2.70863e+06
sp|Q99JR6|NMNA3_MOUSE Nicotinamide/nicotinic acid mononucleotide adenylyltransferase 3 OS=Mus musculus OX=10090 GN=Nmnat3 PE=1 SV=1	Nmnat3	-0.261645	0.0363908	0.141194	147015	130619	135732	123308	124398	130944
sp|Q99LH1|NOG2_MOUSE Nucleolar GTP-binding protein 2 OS=Mus musculus OX=10090 GN=Gnl2 PE=1 SV=2	Gnl2	0.162787	0.036404	0.141194	1.44725e+06	1.47338e+06	1.48688e+06	1.50611e+06	1.58998e+06	1.55551e+06
sp|P33609|DPOLA_MOUSE DNA polymerase alpha catalytic subunit OS=Mus musculus OX=10090 GN=Pola1 PE=1 SV=2	Pola1	-0.32007	0.0364887	0.141304	1.64896e+06	1.5015e+06	1.63994e+06	1.51796e+06	1.43472e+06	1.47403e+06
sp|Q9CWR0|ARHGP_MOUSE Rho guanine nucleotide exchange factor 25 OS=Mus musculus OX=10090 GN=Arhgef25 PE=1 SV=1	Arhgef25	-0.370523	0.036471	0.141304	1.47991e+06	1.41416e+06	1.35787e+06	1.24989e+06	1.20645e+06	1.3863e+06
sp|Q9DCI3|STR3N_MOUSE STARD3 N-terminal-like protein OS=Mus musculus OX=10090 GN=Stard3nl PE=1 SV=2	Stard3nl	-0.168488	0.0364723	0.141304	169323	174572	163716	149204	162199	160078
sp|Q99MN1|SYK_MOUSE Lysine--tRNA ligase OS=Mus musculus OX=10090 GN=Kars PE=1 SV=1	Kars	0.267771	0.0365176	0.141344	1.32198e+08	1.26923e+08	1.27618e+08	1.41666e+08	1.39529e+08	131596679
sp|Q8K0Q5|RHG18_MOUSE Rho GTPase-activating protein 18 OS=Mus musculus OX=10090 GN=Arhgap18 PE=1 SV=1	Arhgap18	0.12566	0.0365953	0.141572	3.02354e+06	3.111e+06	3.12814e+06	3.24404e+06	3.19266e+06	3.29574e+06
sp|Q9QZA0|CAH5B_MOUSE Carbonic anhydrase 5B, mitochondrial OS=Mus musculus OX=10090 GN=Ca5b PE=1 SV=2	Ca5b	-0.109518	0.0366259	0.141618	5.46287e+06	5.33504e+06	5.31482e+06	5.14385e+06	4.96922e+06	5.19171e+06
sp|Q5SUF2|LC7L3_MOUSE Luc7-like protein 3 OS=Mus musculus OX=10090 GN=Luc7l3 PE=1 SV=1	Luc7l3	0.197636	0.0367159	0.14182	2.32388e+07	2.2982e+07	2.292e+07	2.45465e+07	2.47007e+07	2.35446e+07
sp|Q64373|B2CL1_MOUSE Bcl-2-like protein 1 OS=Mus musculus OX=10090 GN=Bcl2l1 PE=1 SV=1	Bcl2l1	0.110988	0.0367083	0.14182	2.67721e+06	2.68298e+06	2.63902e+06	2.79364e+06	2.77808e+06	2.77754e+06
sp|O35345|IMA7_MOUSE Importin subunit alpha-7 OS=Mus musculus OX=10090 GN=Kpna6 PE=1 SV=2	Kpna6	0.250079	0.0367664	0.14187	1.05336e+07	1.0421e+07	9.3704e+06	1.13267e+07	1.23192e+07	1.0551e+07
sp|P29452|CASP1_MOUSE Caspase-1 OS=Mus musculus OX=10090 GN=Casp1 PE=1 SV=1	Casp1	-0.722032	0.0367614	0.14187	1.23548e+06	1.15876e+06	1.2458e+06	971269	849614	1.19151e+06
sp|P49769|PSN1_MOUSE Presenilin-1 OS=Mus musculus OX=10090 GN=Psen1 PE=1 SV=1	Psen1	-0.300212	0.0368114	0.141902	3.16833e+06	2.95452e+06	3.33058e+06	2.82149e+06	2.8667e+06	2.98635e+06
sp|Q91XD7|CREL1_MOUSE Cysteine-rich with EGF-like domain protein 1 OS=Mus musculus OX=10090 GN=Creld1 PE=1 SV=1	Creld1	-0.142299	0.0368124	0.141902	1.64571e+07	1.61932e+07	1.62877e+07	1.58783e+07	1.55334e+07	1.51855e+07
sp|Q9DAI2|IFT22_MOUSE Intraflagellar transport protein 22 homolog OS=Mus musculus OX=10090 GN=Ift22 PE=1 SV=1	Ift22	-0.144837	0.0368479	0.141966	3.89031e+06	3.79817e+06	3.96792e+06	3.72881e+06	3.707e+06	3.65904e+06
sp|P62900|RL31_MOUSE 60S ribosomal protein L31 OS=Mus musculus OX=10090 GN=Rpl31 PE=1 SV=1	Rpl31	0.161003	0.0370089	0.142368	1.17322e+08	1.13823e+08	1.20989e+08	1.23788e+08	1.25874e+08	1.22507e+08
sp|Q3UXL4|KIZ_MOUSE Centrosomal protein kizuna OS=Mus musculus OX=10090 GN=Kiz PE=1 SV=1	Kiz	-0.403632	0.036977	0.142368	86544.9	91557.6	77913.8	74430.7	75652.9	79552.5
[truncated: 5,578 more rows]

## Sheet: VWR_SCR_CTRLvsVWR
proteinName	geneName	log2ratio_Condition2	pValue_Condition2	CTRL SCR 1	CTRL SCR 2	CTRL SCR 3	CTRL SCR 4	VWR SCR 1	VWR SCR 2	VWR SCR 3	VWR SCR 4
[truncated: 3,773 more rows]

## Sheet: VWR_KLF5KD_CTRLvsVWR
proteinName	geneName	log2ratio_Condition2	pValue_Condition2	CTRL KLF5KD 1	CTRL KLF5KD 2	CTRL KLF5KD 3	CTRL KLF5KD 4	VWR KLF5KD 1	VWR KLF5KD 2	VWR KLF5KD 3	VWR KLF5KD 4
[truncated: 3,772 more rows]
