# Supplementary material for: Krüppel-like factor 5 remodels lipid metabolism in exercised skeletal muscle
Source: Mol Metab. 2025 Apr 16;96:102154. doi: 10.1016/j.molmet.2025.102154 (PMC12060515; doi:10.1016/j.molmet.2025.102154)
Supplement: Multimedia component 4 [file mmc4.xlsx]

## Sheet: SCR_CTRLvsEX
SYMBOL	Gene ID	baseMean	log2FoldChange	Foldchange	lfcSE	pvalue	padj
Nr4a3	ENSMUSG00000028341	1850.63	3.35612	10.2398	0.130184	4.65045e-148	5.17874e-144
Mt2	ENSMUSG00000031762	451.895	2.50346	5.67043	0.438449	6.23383e-11	4.65906e-09
Srxn1	ENSMUSG00000032802	2056.11	2.45168	5.47055	0.0965726	1.86758e-143	1.03987e-139
Hspa1a	ENSMUSG00000091971	217.961	2.24461	4.73909	0.227067	4.43597e-25	1.64663e-22
Mt1	ENSMUSG00000031765	643.862	2.11923	4.34462	0.300042	3.20273e-15	5.02332e-13
Cbarp	ENSMUSG00000035640	95.09	1.99042	3.97353	0.340681	3.51466e-12	3.23465e-10
Cntfr	ENSMUSG00000028444	916.22	1.8362	3.57068	0.118089	6.55874e-58	2.43461e-54
Adamts9	ENSMUSG00000030022	483.101	1.66647	3.17437	0.149811	1.58619e-32	9.29676e-30
Trp63	ENSMUSG00000022510	937.554	1.62376	3.08178	0.113966	6.63122e-50	1.23075e-46
Hspa1b	ENSMUSG00000090877	154.16	1.56743	2.96376	0.318246	2.21231e-10	1.53021e-08
Angptl4	ENSMUSG00000002289	456.875	1.39327	2.62673	0.148188	1.96758e-24	7.06805e-22
Depp1	ENSMUSG00000048489	251.652	1.3853	2.61227	0.221232	1.71313e-13	1.98723e-11
Arhgap26	ENSMUSG00000036452	730.113	1.35128	2.55138	0.125561	2.54168e-30	1.23062e-27
Xirp1	ENSMUSG00000079243	6728.28	1.33717	2.52655	0.338584	3.03849e-08	1.39821e-06
Gck	ENSMUSG00000041798	276.144	1.30724	2.47468	0.204466	1.22309e-13	1.46455e-11
Ppargc1a	ENSMUSG00000029167	4533.87	1.23923	2.36073	0.168818	2.85828e-16	5.05235e-14
Hmox1	ENSMUSG00000005413	372.225	1.20274	2.30176	0.170972	3.62985e-15	5.61417e-13
Prima1	ENSMUSG00000041669	93.7372	1.1929	2.28612	0.377946	5.86218e-07	2.01707e-05
Odf3l2	ENSMUSG00000035963	987.387	1.14361	2.20933	0.210393	1.10141e-10	8.01652e-09
Trim63	ENSMUSG00000028834	12934	1.13466	2.19567	0.0800173	5.02093e-48	7.98758e-45
Tnfrsf12a	ENSMUSG00000023905	604.886	1.12123	2.17533	0.306211	1.75872e-07	6.96978e-06
Impact	ENSMUSG00000024423	1249.77	1.11863	2.17141	0.105317	1.10808e-28	4.746e-26
Rcan1	ENSMUSG00000022951	4054.41	1.09816	2.14082	0.14545	2.03613e-16	3.84312e-14
Syt12	ENSMUSG00000049303	85.5387	1.09609	2.13774	0.448435	4.41567e-06	0.000116523
Gadd45a	ENSMUSG00000036390	599.127	1.07316	2.10403	0.146755	1.43153e-15	2.31037e-13
Tlr5	ENSMUSG00000079164	215.531	1.06599	2.0936	0.222055	3.32866e-09	1.88162e-07
Sipa1l2	ENSMUSG00000001995	517.945	1.05122	2.07228	0.153377	4.11529e-14	5.20771e-12
Nos1	ENSMUSG00000029361	6330.15	1.04508	2.06347	0.0833256	4.34033e-38	3.45242e-35
Ubc	ENSMUSG00000008348	4529.78	1.04225	2.05944	0.0762152	1.48204e-44	1.65039e-41
Ddit4	ENSMUSG00000020108	310.845	1.04107	2.05775	0.185577	7.6691e-11	5.65583e-09
6430548M08Rik	ENSMUSG00000031824	1310.4	1.00878	2.01221	0.114194	1.0669e-20	3.49442e-18
Sh3bp2	ENSMUSG00000054520	149.45	0.99794	1.99715	0.315489	1.11332e-06	3.60404e-05
Maff	ENSMUSG00000042622	144.509	0.983172	1.97681	0.274591	3.5649e-07	1.29734e-05
Hbegf	ENSMUSG00000024486	339.963	0.980327	1.97291	0.223629	2.33287e-08	1.11978e-06
Csrp3	ENSMUSG00000030470	2036.01	0.947161	1.92807	0.428716	1.21721e-05	0.00027439
Pdk4	ENSMUSG00000019577	51678.2	0.947004	1.92786	0.0636746	1.05407e-51	2.93452e-48
Npc1	ENSMUSG00000024413	4844.01	0.942897	1.92238	0.067328	3.08033e-46	4.28782e-43
Tiam2	ENSMUSG00000023800	130.989	0.939779	1.91823	0.333527	3.26615e-06	9.06095e-05
Fkbp5	ENSMUSG00000024222	1868.16	0.934742	1.91155	0.0852667	1.06584e-29	4.94548e-27
Sik1	ENSMUSG00000024042	618.724	0.932038	1.90797	0.144336	7.91509e-13	8.39452e-11
Glul	ENSMUSG00000026473	10044.2	0.915752	1.88655	0.0715022	3.25216e-39	2.78585e-36
Txnrd1	ENSMUSG00000020250	3642.53	0.912938	1.88288	0.0690427	1.4507e-41	1.34625e-38
Crem	ENSMUSG00000063889	341.563	0.906006	1.87385	0.170826	4.5858e-10	2.91814e-08
Flnc	ENSMUSG00000068699	30034.8	0.871969	1.83016	0.181485	4.43444e-09	2.44465e-07
Pfkfb4	ENSMUSG00000025648	2879.61	0.867375	1.82434	0.0799406	3.60881e-29	1.60751e-26
Foxo1	ENSMUSG00000044167	1124.07	0.865469	1.82193	0.106741	5.84335e-18	1.3845e-15
Alpk2	ENSMUSG00000032845	3080.62	0.865198	1.82159	0.0776875	1.53998e-30	7.79509e-28
Nfil3	ENSMUSG00000056749	856.179	0.8484	1.8005	0.111456	2.47568e-16	4.51954e-14
Hk2	ENSMUSG00000000628	19861.8	0.834751	1.78355	0.0598497	6.45403e-46	7.98579e-43
Hspb1	ENSMUSG00000004951	2921.53	0.827637	1.77478	0.108023	1.50209e-16	2.98701e-14
Efr3b	ENSMUSG00000020658	608.1	0.821278	1.76697	0.12917	1.04622e-12	1.08885e-10
Slc39a14	ENSMUSG00000022094	649.257	0.816343	1.76094	0.135571	7.53465e-12	6.60676e-10
Tmem37	ENSMUSG00000050777	633.05	0.812516	1.75627	0.141166	3.30209e-11	2.536e-09
Ciapin1	ENSMUSG00000031781	901.967	0.810987	1.75441	0.114228	7.68623e-15	1.08347e-12
Sorbs1	ENSMUSG00000025006	3954.67	0.80761	1.75031	0.0928754	3.06254e-20	9.21741e-18
Acot2	ENSMUSG00000021226	632.836	0.806252	1.74866	0.154432	5.26101e-10	3.30998e-08
Emd	ENSMUSG00000001964	1036.52	0.798682	1.73951	0.0983926	3.44745e-18	8.34582e-16
Midn	ENSMUSG00000035621	1305.49	0.798287	1.73903	0.128296	2.05546e-12	1.9904e-10
Nudt18	ENSMUSG00000045211	457.568	0.797039	1.73753	0.150043	3.18641e-10	2.12478e-08
Zbtb16	ENSMUSG00000066687	5399.17	0.796574	1.73697	0.0679611	1.19552e-33	7.83138e-31
Tpra1	ENSMUSG00000002871	852.012	0.796318	1.73666	0.111825	5.88687e-15	8.40464e-13
Ankrd2	ENSMUSG00000025172	3213.43	0.795372	1.73553	0.295784	7.31196e-06	0.000178566
Klhl38	ENSMUSG00000022357	1694.55	0.794181	1.73409	0.0972798	2.27027e-18	5.61816e-16
Ucp3	ENSMUSG00000032942	12355.2	0.792545	1.73213	0.0668658	2.42047e-34	1.79696e-31
Bag3	ENSMUSG00000030847	4366.24	0.784569	1.72258	0.0949873	9.45754e-19	2.5076e-16
NA	ENSMUSG00000089703	134.119	0.78443	1.72241	0.279569	5.51191e-06	0.000140459
Sgk1	ENSMUSG00000019970	4612.96	0.780421	1.71763	0.0682391	2.65421e-32	1.47786e-29
Tmem132b	ENSMUSG00000070498	121.861	0.780267	1.71745	0.315933	1.34713e-05	0.000300635
Ip6k3	ENSMUSG00000024210	1112.81	0.772522	1.70825	0.111602	1.87202e-14	2.57367e-12
Dhrs3	ENSMUSG00000066026	1092.38	0.771971	1.7076	0.104425	6.76759e-16	1.14188e-13
Ppp1r15a	ENSMUSG00000040435	802.323	0.766655	1.70132	0.121242	8.7028e-13	9.14286e-11
Map3k6	ENSMUSG00000028862	453.11	0.7631	1.69713	0.157955	2.8628e-09	1.62654e-07
Map3k14	ENSMUSG00000020941	324.1	0.760968	1.69463	0.200398	2.23127e-07	8.65765e-06
Lpin1	ENSMUSG00000020593	19631.5	0.756237	1.68908	0.0672858	1.78498e-31	9.46548e-29
Aldh9a1	ENSMUSG00000026687	661.214	0.75037	1.68222	0.157002	3.46474e-09	1.93886e-07
Ell2	ENSMUSG00000001542	1067.04	0.740843	1.67115	0.11727	7.24221e-13	7.75473e-11
Slc38a2	ENSMUSG00000022462	5518.65	0.73209	1.66104	0.0927615	9.79415e-18	2.22587e-15
Klhl30	ENSMUSG00000026308	2591.75	0.729684	1.65828	0.09273	1.14191e-17	2.54326e-15
Nab2	ENSMUSG00000025402	157.586	0.727153	1.65537	0.265912	7.96529e-06	0.000192238
Galnt15	ENSMUSG00000021903	1781.79	0.724918	1.65281	0.089168	1.34022e-18	3.47086e-16
Slc6a17	ENSMUSG00000027894	103.384	0.718527	1.6455	0.333079	3.64529e-05	0.000682594
Ifi30	ENSMUSG00000031838	258.105	0.717115	1.64389	0.208149	8.10741e-07	2.72762e-05
Plin4	ENSMUSG00000002831	13686.4	0.71434	1.64073	0.0612574	7.24801e-34	5.04461e-31
Hsp90aa1	ENSMUSG00000021270	1558.68	0.710704	1.6366	0.0920238	2.83113e-17	6.18185e-15
Tubb6	ENSMUSG00000001473	563.407	0.693486	1.61719	0.185614	2.73158e-07	1.03466e-05
Capn15	ENSMUSG00000037326	473.995	0.688448	1.61155	0.149995	6.75006e-09	3.61388e-07
Cd82	ENSMUSG00000027215	470.211	0.682186	1.60457	0.15611	1.84214e-08	9.03704e-07
Npnt	ENSMUSG00000040998	769.79	0.682066	1.60444	0.147337	5.49277e-09	2.9984e-07
Slc15a4	ENSMUSG00000029416	593.441	0.669631	1.59067	0.148151	8.95677e-09	4.72714e-07
Dapk1	ENSMUSG00000021559	358.008	0.665417	1.58603	0.208383	2.12322e-06	6.32797e-05
Tacc2	ENSMUSG00000030852	26243.3	0.6635	1.58392	0.0654599	5.96644e-27	2.37294e-24
Irs2	ENSMUSG00000038894	1381.27	0.661714	1.58196	0.117229	2.34598e-11	1.86606e-09
Gramd4	ENSMUSG00000035900	641.748	0.661258	1.58146	0.136595	1.83e-09	1.0614e-07
Tnfrsf21	ENSMUSG00000023915	1352.01	0.658861	1.57884	0.111753	5.21881e-12	4.64934e-10
Pdp2	ENSMUSG00000048371	416.291	0.654781	1.57438	0.202529	1.88396e-06	5.73218e-05
Tmem140	ENSMUSG00000057137	1955.18	0.653629	1.57312	0.0993666	6.47546e-14	8.10233e-12
Ankrd33b	ENSMUSG00000022237	1614.64	0.649105	1.56819	0.0929786	3.84975e-15	5.79335e-13
Tsc22d3	ENSMUSG00000031431	6795.6	0.648873	1.56794	0.0627597	6.14661e-28	2.53513e-25
Mknk2	ENSMUSG00000020190	9508.15	0.645145	1.5639	0.0751982	1.20689e-20	3.83999e-18
Noct	ENSMUSG00000023087	909.187	0.641994	1.56048	0.110626	8.43564e-12	7.339e-10
Mypn	ENSMUSG00000020067	16950.3	0.639111	1.55737	0.0782101	3.67315e-19	1.02261e-16
Tmem120b	ENSMUSG00000054434	531.086	0.638828	1.55706	0.159215	8.7311e-08	3.68294e-06
NA	ENSMUSG00000085088	104.561	0.638687	1.55691	0.353118	0.000113733	0.00167888
Agap1	ENSMUSG00000055013	807.136	0.638413	1.55662	0.123901	3.4013e-10	2.25457e-08
Atf3	ENSMUSG00000026628	252.025	0.637062	1.55516	0.597036	0.000225025	0.00293428
Chd7	ENSMUSG00000041235	1816.5	0.63286	1.55064	0.0907591	3.70974e-15	5.65913e-13
Eprs	ENSMUSG00000026615	9302.22	0.63076	1.54838	0.064663	1.94726e-25	7.47748e-23
Slc16a9	ENSMUSG00000037762	286.774	0.62737	1.54475	0.210043	4.82199e-06	0.000126051
Slc16a1	ENSMUSG00000032902	1615.98	0.618748	1.53554	0.113258	5.8595e-11	4.40888e-09
Kdm4a	ENSMUSG00000033326	1221.55	0.616537	1.53319	0.111638	4.15232e-11	3.16714e-09
Xdh	ENSMUSG00000024066	2294.47	0.616298	1.53294	0.0813756	3.94243e-17	8.28357e-15
Mafk	ENSMUSG00000018143	811.661	0.612969	1.5294	0.135761	8.80958e-09	4.6716e-07
Plekhm2	ENSMUSG00000028917	1312.32	0.612719	1.52914	0.118165	2.76778e-10	1.89092e-08
Atp6v1b2	ENSMUSG00000006273	2436.85	0.60799	1.52413	0.0854954	1.25108e-15	2.04882e-13
Ppp1r3c	ENSMUSG00000067279	14817.8	0.607397	1.52351	0.0749755	5.59704e-19	1.52021e-16
Sdc4	ENSMUSG00000017009	826.624	0.606956	1.52304	0.130535	4.57181e-09	2.50796e-07
Cry2	ENSMUSG00000068742	2189.58	0.603663	1.51957	0.090726	3.1959e-14	4.28789e-12
Ptpn1	ENSMUSG00000027540	808.163	0.601747	1.51755	0.121233	9.1891e-10	5.53134e-08
Pkp4	ENSMUSG00000026991	1069.17	0.600987	1.51675	0.110628	6.97075e-11	5.17508e-09
Slc22a4	ENSMUSG00000020334	126.124	0.596999	1.51257	0.306047	0.000110335	0.00164044
Wbp1l	ENSMUSG00000047731	3865.01	0.595128	1.51061	0.0813415	2.70404e-16	4.8568e-14
Lrrc52	ENSMUSG00000040485	199.488	0.594855	1.51032	0.278583	7.24355e-05	0.0011793
Nr4a2	ENSMUSG00000026826	65.5357	0.592561	1.50792	0.398002	0.000245021	0.00314712
Tgif1	ENSMUSG00000047407	232.783	0.589141	1.50435	0.250349	4.18556e-05	0.000760365
Egln3	ENSMUSG00000035105	1754.23	0.587825	1.50298	0.132365	1.32903e-08	6.72729e-07
Prag1	ENSMUSG00000050271	205.882	0.584252	1.49926	0.23761	3.17067e-05	0.000612997
Klf5	ENSMUSG00000005148	132.663	0.583814	1.49881	0.303058	0.000126328	0.00182226
Hr	ENSMUSG00000022096	3618.88	0.580242	1.4951	0.0957093	1.62633e-12	1.64644e-10
Sik3	ENSMUSG00000034135	2190.8	0.570026	1.48455	0.089781	2.64906e-13	2.97979e-11
Jun	ENSMUSG00000052684	1927.82	0.567906	1.48237	0.114987	1.16198e-09	6.91971e-08
Tns1	ENSMUSG00000055322	16917.9	0.567136	1.48158	0.0667137	1.9733e-20	6.10407e-18
Spen	ENSMUSG00000040761	1318.24	0.564901	1.47929	0.118063	2.63544e-09	1.50504e-07
Tcim	ENSMUSG00000056313	476.31	0.564386	1.47876	0.150256	3.25081e-07	1.20269e-05
B4galt1	ENSMUSG00000028413	1453.17	0.560659	1.47494	0.0941085	3.42798e-12	3.18117e-10
Aacs	ENSMUSG00000029482	225.809	0.559427	1.47368	0.272126	0.000109781	0.00163658
Notch4	ENSMUSG00000015468	626.598	0.556296	1.47049	0.150365	4.31733e-07	1.54095e-05
Pank1	ENSMUSG00000033610	973.046	0.555513	1.46969	0.130703	3.82138e-08	1.72287e-06
Gabarapl1	ENSMUSG00000030161	2283.02	0.554735	1.4689	0.0834541	3.86764e-14	5.00814e-12
Myo18b	ENSMUSG00000072720	17511.8	0.5522	1.46632	0.0761105	5.02187e-16	8.73805e-14
Rab15	ENSMUSG00000021062	103.743	0.551771	1.46588	0.337348	0.000271785	0.00343932
Gpat3	ENSMUSG00000029314	188.061	0.551654	1.46577	0.249159	7.70542e-05	0.00123642
NA	ENSMUSG00000113302	535.62	0.551199	1.4653	0.167195	2.22072e-06	6.54231e-05
Bcl2l1	ENSMUSG00000007659	388.02	0.551101	1.4652	0.173458	3.47964e-06	9.52071e-05
Mapk1ip1	ENSMUSG00000041775	1265.59	0.549369	1.46345	0.0973763	2.52243e-11	1.97815e-09
Slc43a3	ENSMUSG00000027074	1748.51	0.548803	1.46287	0.0900411	1.56231e-12	1.59614e-10
Tbc1d1	ENSMUSG00000029174	2408.96	0.543282	1.45728	0.0947614	1.53156e-11	1.28237e-09
Septin9	ENSMUSG00000059248	678.958	0.535789	1.44973	0.136013	1.78978e-07	7.06774e-06
Pcnt	ENSMUSG00000001151	3580.44	0.535598	1.44954	0.0824001	1.23698e-13	1.46543e-11
Zfp142	ENSMUSG00000026135	396.289	0.533818	1.44776	0.17921	8.0102e-06	0.00019266
Timp4	ENSMUSG00000030317	1355.67	0.532458	1.44639	0.106395	1.05041e-09	6.28892e-08
Tmem52	ENSMUSG00000023153	1113.83	0.531719	1.44565	0.123691	3.62991e-08	1.6432e-06
Eif4ebp1	ENSMUSG00000031490	1207.39	0.529431	1.44336	0.121248	2.68998e-08	1.25864e-06
Acacb	ENSMUSG00000042010	15139.9	0.527129	1.44106	0.0827974	3.28997e-13	3.62744e-11
Asb2	ENSMUSG00000021200	21883.9	0.524018	1.43795	0.080125	1.06866e-13	1.30775e-11
Tgm2	ENSMUSG00000037820	3719.38	0.51865	1.43261	0.0864585	3.846e-12	3.51058e-10
Fgl2	ENSMUSG00000039899	439.353	0.515808	1.42979	0.192705	2.53793e-05	0.000511075
1700001O22Rik	ENSMUSG00000044320	745.2	0.513821	1.42783	0.179202	1.3772e-05	0.000305509
Flcn	ENSMUSG00000032633	3296.88	0.512848	1.42686	0.0811481	5.30304e-13	5.73346e-11
Atoh8	ENSMUSG00000037621	110.476	0.512561	1.42658	0.296969	0.000314549	0.00388769
Tdrp	ENSMUSG00000050052	523.282	0.511388	1.42542	0.172684	1.01863e-05	0.000237808
Arntl	ENSMUSG00000055116	460.498	0.510442	1.42449	0.171435	9.7132e-06	0.000228681
Col4a1	ENSMUSG00000031502	5313.38	0.508993	1.42306	0.0794876	3.22081e-13	3.5867e-11
Eng	ENSMUSG00000026814	1691.05	0.507538	1.42162	0.102064	1.61921e-09	9.4903e-08
Tcp11l2	ENSMUSG00000020034	2263.72	0.506568	1.42067	0.083137	2.47838e-12	2.35891e-10
Fgfr3	ENSMUSG00000054252	208.422	0.505409	1.41953	0.231523	0.000117473	0.00172355
Pnpla2	ENSMUSG00000025509	6983.8	0.505353	1.41947	0.0875026	1.79185e-11	1.48812e-09
Mast4	ENSMUSG00000034751	2800.96	0.502168	1.41634	0.0961694	4.53024e-10	2.89935e-08
Cdkn1a	ENSMUSG00000023067	397.585	0.500281	1.41449	0.225368	0.00011108	0.00164932
Rhob	ENSMUSG00000054364	783.321	0.499842	1.41406	0.129773	3.67245e-07	1.3278e-05
Tinagl1	ENSMUSG00000028776	954.725	0.499822	1.41404	0.125134	1.98637e-07	7.76149e-06
Il1r1	ENSMUSG00000026072	482.798	0.498995	1.41323	0.179568	2.10667e-05	0.000437683
Adcy2	ENSMUSG00000021536	1874.03	0.498875	1.41311	0.0947128	3.6804e-10	2.42514e-08
Vcl	ENSMUSG00000021823	4085.11	0.498506	1.41275	0.0695203	1.76901e-15	2.81423e-13
Ccn1	ENSMUSG00000028195	588.578	0.498423	1.41267	0.148428	2.72057e-06	7.78825e-05
Ppfibp2	ENSMUSG00000036528	907.373	0.493976	1.40832	0.119	1.0607e-07	4.37479e-06
Jag1	ENSMUSG00000027276	518.579	0.493349	1.40771	0.148633	3.32144e-06	9.1762e-05
Stat3	ENSMUSG00000004040	2017.82	0.492948	1.40732	0.0864146	3.25701e-11	2.51876e-09
Gpt2	ENSMUSG00000031700	13523	0.487481	1.402	0.0650493	1.87535e-16	3.60067e-14
Aqp1	ENSMUSG00000004655	12581.3	0.48254	1.3972	0.0658825	7.38322e-16	1.22716e-13
Nt5dc3	ENSMUSG00000054027	5767.89	0.480574	1.3953	0.073796	2.4139e-13	2.74298e-11
Zfp703	ENSMUSG00000085795	723.049	0.480526	1.39525	0.149621	5.69214e-06	0.000143736
Ttc28	ENSMUSG00000033209	1064.55	0.48041	1.39514	0.120328	2.53749e-07	9.77768e-06
Spns2	ENSMUSG00000040447	4380.91	0.479892	1.39464	0.0822188	1.80402e-11	1.48812e-09
Ank3	ENSMUSG00000069601	4046.09	0.478014	1.39283	0.0703219	3.59262e-14	4.70675e-12
Neat1	ENSMUSG00000092274	45428.3	0.476753	1.39161	0.0559442	5.23905e-20	1.53532e-17
Thbd	ENSMUSG00000074743	835.413	0.475554	1.39045	0.123433	4.91113e-07	1.73332e-05
Diaph1	ENSMUSG00000024456	5055.62	0.474206	1.38915	0.0762041	1.79229e-12	1.78205e-10
Clic4	ENSMUSG00000037242	1998.52	0.473545	1.38852	0.092811	1.30937e-09	7.7559e-08
Ppp1r12b	ENSMUSG00000073557	15341.3	0.472169	1.38719	0.0594131	6.99759e-18	1.62344e-15
Klf4	ENSMUSG00000003032	376.454	0.471212	1.38627	0.173302	3.36979e-05	0.000638198
Cerk	ENSMUSG00000035891	314.034	0.47086	1.38594	0.194429	8.28993e-05	0.00131505
Gpr157	ENSMUSG00000047875	3498.02	0.470413	1.38551	0.0787502	9.17822e-12	7.92315e-10
Adgrg1	ENSMUSG00000031785	905.727	0.469828	1.38494	0.118878	3.48259e-07	1.27792e-05
Zbtb40	ENSMUSG00000060862	538.373	0.467695	1.3829	0.143856	5.74071e-06	0.000144635
Col4a2	ENSMUSG00000031503	4089.5	0.467155	1.38238	0.0854733	1.96439e-10	1.36721e-08
Ubr4	ENSMUSG00000066036	8808.72	0.465272	1.38058	0.0656074	5.59869e-15	8.20356e-13
Pdgfb	ENSMUSG00000000489	648.294	0.464924	1.38024	0.142963	5.92268e-06	0.000148882
Sema7a	ENSMUSG00000038264	566.514	0.462556	1.37798	0.140347	5.20384e-06	0.000133525
Ncor2	ENSMUSG00000029478	4378.91	0.462094	1.37754	0.222653	0.000227168	0.00295118
Ppard	ENSMUSG00000002250	1074.67	0.461659	1.37712	0.118452	4.9341e-07	1.73332e-05
Tns3	ENSMUSG00000020422	663.848	0.456822	1.37251	0.140028	6.33515e-06	0.00015818
Fbxl22	ENSMUSG00000050503	140.145	0.456203	1.37193	0.255433	0.000456598	0.00520438
Abra	ENSMUSG00000042895	6127.35	0.455871	1.37161	0.0825318	1.71731e-10	1.22589e-08
Mical2	ENSMUSG00000038244	4679.11	0.455028	1.37081	0.0845022	3.81862e-10	2.47233e-08
Phlda1	ENSMUSG00000020205	127.114	0.454872	1.37066	0.27101	0.000564466	0.00620522
Wfs1	ENSMUSG00000039474	3028.5	0.453336	1.3692	0.10424	7.6708e-08	3.31093e-06
Itpkb	ENSMUSG00000038855	1131.98	0.452909	1.3688	0.103724	7.1249e-08	3.12374e-06
Best3	ENSMUSG00000020169	514.624	0.452501	1.36841	0.149632	1.54542e-05	0.000336128
Alpk3	ENSMUSG00000038763	9286.85	0.450842	1.36684	0.07195	2.07801e-12	1.99489e-10
Lrig1	ENSMUSG00000030029	3333.11	0.450317	1.36634	0.0734283	4.90123e-12	4.40162e-10
Plin3	ENSMUSG00000024197	1025.61	0.450178	1.36621	0.128033	2.69794e-06	7.74337e-05
Mast2	ENSMUSG00000003810	5478.39	0.449652	1.36571	0.0605631	6.46488e-16	1.10758e-13
Ppp1r13b	ENSMUSG00000021285	437.433	0.449511	1.36558	0.150548	1.82728e-05	0.00038539
Tbx3	ENSMUSG00000018604	164.105	0.447558	1.36373	0.256933	0.000539959	0.00598903
Rbm20	ENSMUSG00000043639	3869.11	0.445634	1.36191	0.0803377	1.81025e-10	1.27588e-08
Nfatc1	ENSMUSG00000033016	1730.45	0.445386	1.36168	0.102242	8.45552e-08	3.59392e-06
Agpat3	ENSMUSG00000001211	4836.18	0.444148	1.36051	0.0706048	2.0178e-12	1.97107e-10
Lpin2	ENSMUSG00000024052	190.845	0.443679	1.36007	0.237607	0.000437469	0.00504835
Pim1	ENSMUSG00000024014	763.148	0.443354	1.35976	0.128239	3.72657e-06	0.00010122
Myom3	ENSMUSG00000037139	2012.41	0.442993	1.35942	0.215389	0.000288326	0.00359954
Ccl6	ENSMUSG00000018927	348.956	0.44212	1.3586	0.177442	9.29523e-05	0.00143567
Myo18a	ENSMUSG00000000631	10535.1	0.441662	1.35817	0.0864156	2.15752e-09	1.24488e-07
Epas1	ENSMUSG00000024140	6324.3	0.440915	1.35746	0.0741742	1.88706e-11	1.54517e-09
Dnajb2	ENSMUSG00000026203	2715.62	0.438646	1.35533	0.0806388	3.79252e-10	2.47233e-08
Klf15	ENSMUSG00000030087	1321.24	0.438589	1.35528	0.0991613	6.97333e-08	3.06937e-06
Sbk2	ENSMUSG00000030433	5395.5	0.438401	1.3551	0.151129	2.79868e-05	0.000554556
Myo10	ENSMUSG00000022272	3238.41	0.437694	1.35444	0.0804281	3.80918e-10	2.47233e-08
Adgrd1	ENSMUSG00000044017	525.355	0.436882	1.35368	0.148625	2.51962e-05	0.000508305
Irgq	ENSMUSG00000041037	1016.18	0.435135	1.35204	0.112883	8.87518e-07	2.92408e-05
S1pr1	ENSMUSG00000045092	1002.96	0.434048	1.35102	0.107582	4.25571e-07	1.52385e-05
Ampd3	ENSMUSG00000005686	597.767	0.433034	1.35007	0.152521	3.66497e-05	0.000683637
Gm16062	ENSMUSG00000087249	339.395	0.432738	1.34979	0.161861	6.13045e-05	0.00103959
Slc9a2	ENSMUSG00000026062	1485.54	0.430518	1.34772	0.0886733	9.94309e-09	5.17412e-07
Adarb1	ENSMUSG00000020262	828.391	0.430446	1.34765	0.120791	3.03589e-06	8.47309e-05
Rab11fip5	ENSMUSG00000051343	1502.31	0.429748	1.347	0.103257	2.64032e-07	1.00694e-05
Cnksr3	ENSMUSG00000015202	197.05	0.429092	1.34639	0.227624	0.000490505	0.00550631
Ptpru	ENSMUSG00000028909	86.842	0.428847	1.34616	0.333881	0.00114076	0.0109325
Lrp5	ENSMUSG00000024913	1020.32	0.428779	1.34609	0.110001	8.25469e-07	2.76049e-05
Hsp90ab1	ENSMUSG00000023944	37088.3	0.427762	1.34515	0.0594393	5.4913e-15	8.15349e-13
Osgin1	ENSMUSG00000074063	646.824	0.426002	1.34351	0.135762	1.51785e-05	0.000332079
Irx3	ENSMUSG00000031734	93.6433	0.425214	1.34277	0.296573	0.00106465	0.0104182
Sqstm1	ENSMUSG00000015837	18844.2	0.424592	1.34219	0.0620729	7.4794e-14	9.25451e-12
Pvr	ENSMUSG00000040511	377.046	0.424333	1.34195	0.161076	7.69705e-05	0.00123642
Gaa	ENSMUSG00000025579	10002.2	0.422141	1.33991	0.0803064	1.42676e-09	8.40659e-08
Vps18	ENSMUSG00000034216	665.687	0.421334	1.33917	0.129588	1.10081e-05	0.000253802
Alas1	ENSMUSG00000032786	3430.7	0.420912	1.33877	0.0932652	6.28191e-08	2.77601e-06
Zhx2	ENSMUSG00000071757	1314.27	0.42019	1.3381	0.104654	5.86862e-07	2.01707e-05
Dusp13	ENSMUSG00000021768	4735.84	0.419687	1.33764	0.075069	2.32013e-10	1.59487e-08
Akap1	ENSMUSG00000018428	3114.93	0.419185	1.33717	0.0828091	4.25513e-09	2.35747e-07
Ogdh	ENSMUSG00000020456	31312.5	0.418779	1.3368	0.0662862	2.80611e-12	2.62595e-10
Ftl1	ENSMUSG00000050708	4734.58	0.417035	1.33518	0.085948	1.29986e-08	6.60971e-07
Smad3	ENSMUSG00000032402	5536.62	0.416059	1.33428	0.0700458	3.16623e-11	2.46567e-09
Nploc4	ENSMUSG00000039703	3539.92	0.415194	1.33348	0.0725555	1.18046e-10	8.53613e-09
Miga2	ENSMUSG00000026858	709.814	0.414673	1.333	0.13032	1.55439e-05	0.000337375
Optn	ENSMUSG00000026672	3837.74	0.41363	1.33203	0.0679243	1.32288e-11	1.12455e-09
Slc7a8	ENSMUSG00000022180	830.624	0.413372	1.33179	0.120472	6.57174e-06	0.000162991
Perm1	ENSMUSG00000078486	8722.64	0.412	1.33053	0.0914328	7.66297e-08	3.31093e-06
NA	ENSMUSG00000108607	138.43	0.410752	1.32938	0.286394	0.00123839	0.0116476
Slc36a1	ENSMUSG00000020261	386.45	0.407764	1.32663	0.152373	8.59027e-05	0.00134979
Slc7a1	ENSMUSG00000041313	159.145	0.407634	1.32651	0.241215	0.000898726	0.00904538
Mical3	ENSMUSG00000051586	2226.98	0.406225	1.32521	0.0850152	2.3107e-08	1.11394e-06
Ppara	ENSMUSG00000022383	531.431	0.405455	1.32451	0.172946	0.000220913	0.00290447
Tsc2	ENSMUSG00000002496	3393.39	0.404344	1.32349	0.0817487	1.03193e-08	5.32017e-07
Hsph1	ENSMUSG00000029657	3366.81	0.401807	1.32116	0.0769517	2.56725e-09	1.47365e-07
Atxn7l1	ENSMUSG00000020564	572.995	0.401582	1.32096	0.130631	2.75149e-05	0.000547154
Kirrel	ENSMUSG00000041734	523.344	0.401004	1.32043	0.144638	7.14923e-05	0.00116907
Slc25a5	ENSMUSG00000016319	1083.21	0.400884	1.32032	0.104376	1.69859e-06	5.22527e-05
Cryab	ENSMUSG00000032060	14004.1	0.400312	1.31979	0.0839031	2.68354e-08	1.25864e-06
Mtor	ENSMUSG00000028991	2087.6	0.399903	1.31942	0.0836785	2.60158e-08	1.23282e-06
Trim16	ENSMUSG00000047821	1885.79	0.39872	1.31834	0.0812458	1.40114e-08	7.06023e-07
Gclc	ENSMUSG00000032350	584.961	0.398118	1.31779	0.132418	3.62434e-05	0.000680618
Slc11a2	ENSMUSG00000023030	1594.35	0.396613	1.31641	0.0893364	1.39655e-07	5.65527e-06
Ece1	ENSMUSG00000057530	3925.28	0.396011	1.31586	0.0745141	1.74093e-09	1.01502e-07
Mavs	ENSMUSG00000037523	1783.12	0.395813	1.31568	0.095532	5.29882e-07	1.83825e-05
Shc2	ENSMUSG00000020312	467.996	0.395527	1.31542	0.157589	0.000164012	0.00225357
Fam110b	ENSMUSG00000049119	111.473	0.394821	1.31478	0.26678	0.00140374	0.0128447
Pi4k2a	ENSMUSG00000025178	685.087	0.394788	1.31475	0.127701	2.90633e-05	0.000571287
Ldlr	ENSMUSG00000032193	328.184	0.394566	1.31455	0.168715	0.000260435	0.00331831
Rab11fip3	ENSMUSG00000037098	3745.7	0.394032	1.31406	0.087135	1.00106e-07	4.14416e-06
Clip1	ENSMUSG00000049550	18501	0.393061	1.31318	0.0684277	1.61956e-10	1.16358e-08
Tollip	ENSMUSG00000025139	1632.98	0.391038	1.31134	0.0856073	8.55678e-08	3.62313e-06
Gnao1	ENSMUSG00000031748	300.938	0.390913	1.31122	0.181053	0.000423411	0.00491583
Zfhx2	ENSMUSG00000040721	434.398	0.390862	1.31118	0.145581	0.000108042	0.00161715
Pdzrn3	ENSMUSG00000035357	4725.9	0.390651	1.31098	0.0763239	5.53918e-09	3.00899e-07
Zdhhc23	ENSMUSG00000036304	623.636	0.390455	1.31081	0.146869	0.000117203	0.00172187
Myh10	ENSMUSG00000020900	890.75	0.390401	1.31076	0.150912	0.000143373	0.00201591
Adcy4	ENSMUSG00000022220	527.729	0.390283	1.31065	0.146483	0.000115582	0.0017003
Ankrd52	ENSMUSG00000014498	3109.56	0.389054	1.30953	0.0972869	1.10673e-06	3.59316e-05
Lgals3	ENSMUSG00000050335	196.243	0.388777	1.30928	0.239746	0.00124471	0.0116946
Pdxk	ENSMUSG00000032788	620.89	0.38864	1.30916	0.121854	2.33067e-05	0.000476227
Alpl	ENSMUSG00000028766	503.18	0.387873	1.30846	0.154992	0.000187426	0.00251467
Enho	ENSMUSG00000028445	401.303	0.387259	1.30791	0.161407	0.0002479	0.00318044
Nek6	ENSMUSG00000026749	951.071	0.387001	1.30767	0.124989	3.26145e-05	0.00062512
Zfp691	ENSMUSG00000045268	443.64	0.38698	1.30765	0.143985	0.000113893	0.00167888
Uck2	ENSMUSG00000026558	525.785	0.384827	1.3057	0.139354	9.52053e-05	0.00146392
NA	ENSMUSG00000064337	22331.3	0.384118	1.30506	0.0619819	1.22346e-11	1.04804e-09
Mtch1	ENSMUSG00000024012	1938.94	0.382278	1.3034	0.07973	3.39796e-08	1.54448e-06
Fhod3	ENSMUSG00000034295	2379.96	0.382103	1.30324	0.0787076	2.53115e-08	1.20457e-06
Ntmt1	ENSMUSG00000026857	455.186	0.381802	1.30297	0.143848	0.000135893	0.00192288
Bcl2	ENSMUSG00000057329	284.369	0.381623	1.30281	0.195329	0.000750169	0.00785878
Hspa8	ENSMUSG00000015656	24271.2	0.380542	1.30183	0.048753	1.40605e-16	2.84686e-14
Mtss1	ENSMUSG00000022353	751.696	0.379401	1.3008	0.118658	2.66331e-05	0.000532471
Urgcp	ENSMUSG00000049680	1678.85	0.378649	1.30012	0.0928979	9.76172e-07	3.20668e-05
Mfge8	ENSMUSG00000030605	1630.27	0.377524	1.29911	0.0887705	4.65939e-07	1.65773e-05
Lmtk2	ENSMUSG00000038970	1621.78	0.376929	1.29857	0.0906972	7.17858e-07	2.42245e-05
Mafg	ENSMUSG00000051510	3299.87	0.376808	1.29847	0.0779204	3.0852e-08	1.41386e-06
Otub2	ENSMUSG00000021203	666.03	0.376601	1.29828	0.13433	9.63023e-05	0.00147513
Myh14	ENSMUSG00000030739	1862.89	0.376589	1.29827	0.109249	1.17957e-05	0.000268624
Adap2	ENSMUSG00000020709	165.539	0.376057	1.29779	0.22383	0.0013268	0.012282
Dysf	ENSMUSG00000033788	3078.85	0.375557	1.29734	0.087016	3.66011e-07	1.32765e-05
Stab2	ENSMUSG00000035459	1024.52	0.37543	1.29723	0.122426	4.38031e-05	0.000791869
Nrap	ENSMUSG00000049134	58961.4	0.375076	1.29691	0.0730134	6.82709e-09	3.63763e-07
Apbb3	ENSMUSG00000117679	923.903	0.374168	1.29609	0.101895	5.36747e-06	0.000137092
Zbtb46	ENSMUSG00000027583	285.19	0.373832	1.29579	0.168449	0.00046885	0.00531141
Mgll	ENSMUSG00000033174	2135.03	0.373188	1.29521	0.0821411	1.3577e-07	5.518e-06
Ccdc6	ENSMUSG00000048701	2825.07	0.373041	1.29508	0.0710457	3.88056e-09	2.1607e-07
Slco3a1	ENSMUSG00000025790	1718.89	0.372688	1.29476	0.0987555	3.72668e-06	0.00010122
Sphk2	ENSMUSG00000057342	454.595	0.371987	1.29413	0.147468	0.000227381	0.00295118
Flt1	ENSMUSG00000029648	2528.45	0.371593	1.29378	0.0749974	1.87915e-08	9.17815e-07
Tubb4b	ENSMUSG00000036752	5420.29	0.370717	1.29299	0.0728914	9.72875e-09	5.08636e-07
Naca	ENSMUSG00000061315	14765.1	0.369571	1.29197	0.0656285	4.99175e-10	3.15842e-08
Rnf185	ENSMUSG00000020448	865.503	0.369009	1.29147	0.103453	8.76178e-06	0.000208937
P4ha2	ENSMUSG00000018906	975.573	0.368305	1.29084	0.105674	1.19595e-05	0.000270144
Zmiz1	ENSMUSG00000007817	2211.19	0.364365	1.28731	0.0927096	2.33959e-06	6.80253e-05
Rab7	ENSMUSG00000079477	8043.85	0.364323	1.28728	0.0590371	2.1411e-11	1.71535e-09
Cluh	ENSMUSG00000020741	6142.43	0.363164	1.28624	0.0833732	3.88715e-07	1.40088e-05
Btg2	ENSMUSG00000020423	381.458	0.362975	1.28608	0.157592	0.000453881	0.00518934
Trp53inp2	ENSMUSG00000038375	17884	0.361782	1.28501	0.0630761	3.17275e-10	2.12478e-08
Stip1	ENSMUSG00000024966	2878.51	0.361222	1.28451	0.0720603	1.71006e-08	8.52004e-07
Nmrk2	ENSMUSG00000004939	7203.45	0.359659	1.28312	0.132998	0.000170222	0.00232095
Ggta1	ENSMUSG00000035778	378.583	0.359345	1.28284	0.156733	0.000492499	0.00552313
Eef1a2	ENSMUSG00000016349	39849.1	0.359152	1.28267	0.0744109	4.55553e-08	2.03736e-06
Ube2g2	ENSMUSG00000009293	2668.68	0.357116	1.28086	0.0754145	7.41431e-08	3.22522e-06
Josd1	ENSMUSG00000022426	671.835	0.35659	1.2804	0.11834	7.22266e-05	0.00117762
Hsd17b7	ENSMUSG00000026675	565.747	0.3564	1.28023	0.134593	0.000210095	0.00277902
Myc	ENSMUSG00000022346	128.337	0.355012	1.279	0.254109	0.00245724	0.0198721
Zxdc	ENSMUSG00000034430	738.454	0.354946	1.27894	0.11592	6.38671e-05	0.00107456
Dpep1	ENSMUSG00000019278	1005.91	0.354629	1.27866	0.102604	1.70835e-05	0.000364347
Slc15a5	ENSMUSG00000044378	527.235	0.353965	1.27807	0.125419	0.000134268	0.00190473
Cherp	ENSMUSG00000052488	774.494	0.353221	1.27741	0.113687	5.71092e-05	0.000987527
Polr2a	ENSMUSG00000005198	2509.32	0.353014	1.27723	0.0827029	6.95872e-07	2.35539e-05
Arrdc2	ENSMUSG00000002910	1509.87	0.352788	1.27703	0.111705	4.87962e-05	0.000868043
Upf1	ENSMUSG00000058301	1512.57	0.35275	1.27699	0.104347	2.30975e-05	0.000472819
Sympk	ENSMUSG00000023118	4326.6	0.351835	1.27618	0.0755073	1.18265e-07	4.8598e-06
Sbno2	ENSMUSG00000035673	497.133	0.351719	1.27608	0.15856	0.000658702	0.00706226
Ank	ENSMUSG00000022265	8659.81	0.351038	1.27548	0.056016	1.512e-11	1.27557e-09
Rusc2	ENSMUSG00000035969	900.915	0.349037	1.27371	0.115274	7.90237e-05	0.00125715
Musk	ENSMUSG00000057280	1359.96	0.348659	1.27338	0.109939	5.03924e-05	0.000893582
Il6ra	ENSMUSG00000027947	294.418	0.347101	1.272	0.167332	0.000963389	0.0095874
Abhd4	ENSMUSG00000040997	778.749	0.345811	1.27086	0.10908	5.32752e-05	0.000931354
Dock8	ENSMUSG00000052085	206.077	0.345207	1.27033	0.202772	0.00193156	0.0164826
Rftn1	ENSMUSG00000039316	459.095	0.344714	1.2699	0.14226	0.000457391	0.00520809
Zbtb43	ENSMUSG00000026788	653.086	0.344575	1.26978	0.114706	9.22189e-05	0.00142817
Rrp12	ENSMUSG00000035049	1852.85	0.343094	1.26847	0.0929279	8.89449e-06	0.000211643
Ednrb	ENSMUSG00000022122	511.376	0.342776	1.26819	0.126454	0.000223963	0.00292682
Plcd3	ENSMUSG00000020937	240.703	0.342587	1.26803	0.179739	0.00142836	0.0130059
Kalrn	ENSMUSG00000061751	603.727	0.342538	1.26799	0.121376	0.000164323	0.00225357
Arhgap44	ENSMUSG00000033389	285.468	0.342235	1.26772	0.166225	0.00107233	0.0104749
Aars	ENSMUSG00000031960	3995.65	0.342106	1.26761	0.0679941	2.24189e-08	1.08546e-06
Znfx1	ENSMUSG00000039501	1313.15	0.341449	1.26703	0.0968602	1.70353e-05	0.000364347
Gpihbp1	ENSMUSG00000022579	774.785	0.341341	1.26693	0.112131	8.63451e-05	0.00135048
Dab2ip	ENSMUSG00000026883	2831.83	0.340031	1.26578	0.0858501	3.27092e-06	9.06095e-05
Sox18	ENSMUSG00000046470	317.907	0.33972	1.26551	0.171281	0.00129249	0.0120143
Grk5	ENSMUSG00000003228	301.407	0.339338	1.26518	0.167929	0.00121004	0.0114486
Fbxo32	ENSMUSG00000022358	16454	0.33889	1.26478	0.12818	0.000287426	0.00359234
Med13l	ENSMUSG00000018076	1690.54	0.338509	1.26445	0.0887553	6.05216e-06	0.000151795
Prickle3	ENSMUSG00000031145	788.677	0.338056	1.26405	0.126779	0.000274457	0.00346525
Map1a	ENSMUSG00000027254	962.238	0.337161	1.26327	0.117175	0.000154084	0.0021395
Slc9a3r2	ENSMUSG00000002504	1171.51	0.337149	1.26326	0.104988	5.4571e-05	0.000949535
Klf13	ENSMUSG00000052040	1564.41	0.336862	1.26301	0.0889752	6.96055e-06	0.00017111
Kif3c	ENSMUSG00000020668	3019.11	0.336635	1.26281	0.0948961	1.71803e-05	0.000365115
Slc41a3	ENSMUSG00000030089	3957.9	0.336353	1.26256	0.0707222	9.95255e-08	4.13551e-06
Inpp5j	ENSMUSG00000034570	107.152	0.336143	1.26238	0.259546	0.00335582	0.0253058
Nid1	ENSMUSG00000005397	3945.01	0.33614	1.26237	0.0651552	1.28782e-08	6.57854e-07
Cnksr1	ENSMUSG00000028841	3010.15	0.336105	1.26234	0.0802795	1.36622e-06	4.29781e-05
Sf3a2	ENSMUSG00000020211	638.803	0.335417	1.26174	0.124433	0.000265761	0.00337844
Pgap4	ENSMUSG00000039611	979.169	0.33515	1.26151	0.100432	3.71242e-05	0.000690175
Hipk2	ENSMUSG00000061436	4298.17	0.334266	1.26074	0.129521	0.000367965	0.00435921
Htra1	ENSMUSG00000006205	1314.87	0.333847	1.26037	0.0916652	1.27554e-05	0.000286379
Ryr1	ENSMUSG00000030592	161467	0.333612	1.26016	0.0773207	8.1824e-07	2.74455e-05
Tmem131l	ENSMUSG00000033767	335.006	0.333531	1.26009	0.159229	0.00114609	0.0109575
Chst11	ENSMUSG00000034612	148.484	0.333345	1.25993	0.211686	0.00272513	0.021538
Ncoa6	ENSMUSG00000038369	890.507	0.332732	1.2594	0.107142	8.32578e-05	0.00131703
Egr1	ENSMUSG00000038418	180.989	0.33184	1.25862	0.233092	0.00326712	0.0247643
Dym	ENSMUSG00000035765	3036.41	0.331398	1.25823	0.0790492	1.45557e-06	4.55316e-05
Zbtb21	ENSMUSG00000046962	231.219	0.330884	1.25778	0.179351	0.00189908	0.016278
Wdr62	ENSMUSG00000037020	122.055	0.330449	1.25741	0.249906	0.00357769	0.0266318
Bmp6	ENSMUSG00000039004	491.277	0.330271	1.25725	0.136875	0.000599393	0.00654258
Picalm	ENSMUSG00000039361	4677.19	0.329453	1.25654	0.0702871	1.5784e-07	6.34551e-06
Rai14	ENSMUSG00000022246	308.144	0.329352	1.25645	0.152379	0.00107004	0.0104618
NA	ENSMUSG00000095041	921.826	0.327954	1.25523	0.0991652	4.69098e-05	0.000842561
Supt6	ENSMUSG00000002052	2669.62	0.327663	1.25498	0.0838414	5.09183e-06	0.000131256
Pkn1	ENSMUSG00000057672	1410.81	0.327362	1.25472	0.091566	1.84197e-05	0.000387753
Atp1a1	ENSMUSG00000033161	4429.25	0.327104	1.25449	0.0693202	1.41569e-07	5.71199e-06
Heg1	ENSMUSG00000075254	1688.58	0.32696	1.25437	0.0811401	3.14264e-06	8.74912e-05
Nup214	ENSMUSG00000001855	675.869	0.325223	1.25286	0.118209	0.000273421	0.00345609
Slc30a2	ENSMUSG00000028836	899.088	0.325012	1.25267	0.098745	5.22001e-05	0.000913995
Adam15	ENSMUSG00000028041	1130.63	0.324929	1.2526	0.104447	9.43374e-05	0.00145384
Ubqln4	ENSMUSG00000008604	4222.65	0.324217	1.25198	0.0732767	5.93978e-07	2.03524e-05
Brpf3	ENSMUSG00000063952	635.113	0.323262	1.25116	0.126919	0.000486905	0.00548711
Ints3	ENSMUSG00000027933	938.1	0.322462	1.25046	0.0967742	4.7643e-05	0.000850748
Mfn2	ENSMUSG00000029020	22529.3	0.321912	1.24999	0.0654743	5.85137e-08	2.59605e-06
Medag	ENSMUSG00000029659	194.249	0.321734	1.24983	0.196079	0.00296813	0.0230168
Nbeal2	ENSMUSG00000056724	495.53	0.321297	1.24945	0.136558	0.000805999	0.00831844
Pttg1ip	ENSMUSG00000009291	1155.29	0.321046	1.24924	0.0922602	2.91983e-05	0.000572451
St3gal5	ENSMUSG00000056091	2955.67	0.320977	1.24918	0.0726092	6.41437e-07	2.17776e-05
Hba-a1	ENSMUSG00000069919	744.172	0.320069	1.24839	0.15032	0.00133492	0.0123265
Atp6v0d1	ENSMUSG00000013160	1189.33	0.319956	1.24829	0.0928727	3.36867e-05	0.000638198
Por	ENSMUSG00000005514	746.717	0.319366	1.24778	0.125472	0.0005238	0.00581559
Spock2	ENSMUSG00000058297	421.546	0.318233	1.2468	0.153074	0.00152145	0.0136747
Prob1	ENSMUSG00000073600	2849.68	0.317123	1.24584	0.0883908	2.11977e-05	0.000439585
C3	ENSMUSG00000024164	4097.53	0.316655	1.24544	0.0967864	6.49297e-05	0.00108315
Dlc1	ENSMUSG00000031523	901.683	0.316644	1.24543	0.103397	0.000127702	0.00183733
Fbxo31	ENSMUSG00000052934	5010.23	0.316404	1.24522	0.0827588	8.76199e-06	0.000208937
Acta1	ENSMUSG00000031972	963069	0.315811	1.24471	0.0757259	2.12523e-06	6.32797e-05
Bdh1	ENSMUSG00000046598	1622.95	0.31469	1.24374	0.200615	0.00361053	0.0268224
Zdhhc18	ENSMUSG00000037553	1321.6	0.313796	1.24297	0.102138	0.000130351	0.00186702
Pde4d	ENSMUSG00000021699	6583.19	0.313691	1.24288	0.0598892	1.27371e-08	6.53643e-07
Mroh1	ENSMUSG00000022558	920.364	0.313182	1.24245	0.108501	0.000231104	0.00299601
Dync1h1	ENSMUSG00000018707	7496.66	0.313019	1.2423	0.0603762	1.7138e-08	8.52004e-07
Dctn1	ENSMUSG00000031865	4761.92	0.312852	1.24216	0.0822586	1.0099e-05	0.000236265
Tuba4a	ENSMUSG00000026202	27345.2	0.311592	1.24108	0.0613025	3.00002e-08	1.38623e-06
Trim54	ENSMUSG00000062077	11799.7	0.311039	1.2406	0.0716079	1.08424e-06	3.53042e-05
Arhgap10	ENSMUSG00000037148	1783.6	0.310924	1.2405	0.0780858	5.11458e-06	0.000131538
Mapre2	ENSMUSG00000024277	1458.63	0.310835	1.24043	0.0882762	3.02662e-05	0.000588211
Mad2l1bp	ENSMUSG00000034509	517.9	0.310696	1.24031	0.124351	0.00068636	0.00729323
Atf4	ENSMUSG00000042406	4664.6	0.310461	1.2401	0.0632084	7.35757e-08	3.2131e-06
Myh9	ENSMUSG00000022443	2887.32	0.310115	1.23981	0.081714	1.09483e-05	0.000252946
Lrrc30	ENSMUSG00000073375	2345.22	0.309934	1.23965	0.0789627	6.55676e-06	0.000162982
Cpt1a	ENSMUSG00000024900	864.452	0.309849	1.23958	0.107116	0.000240961	0.00310572
Slc3a2	ENSMUSG00000010095	848.339	0.309487	1.23927	0.102103	0.000160035	0.00221111
Kif13a	ENSMUSG00000021375	5256.23	0.309458	1.23924	0.0655979	1.95541e-07	7.66739e-06
Slc7a5	ENSMUSG00000040010	95.1132	0.309323	1.23913	0.253185	0.00497925	0.03427
Jup	ENSMUSG00000001552	2222.74	0.307745	1.23777	0.0971935	0.000107781	0.0016162
Smim1	ENSMUSG00000078350	144.808	0.306878	1.23703	0.20494	0.00438873	0.0310502
Mpp3	ENSMUSG00000052373	828.498	0.306823	1.23698	0.111544	0.000380772	0.00448232
Ap1b1	ENSMUSG00000009090	2104.86	0.30663	1.23682	0.0757126	4.16504e-06	0.000111495
B4galt5	ENSMUSG00000017929	409.598	0.306537	1.23674	0.141159	0.0015438	0.0138221
Prdm2	ENSMUSG00000057637	1858.65	0.306306	1.23654	0.081872	1.44324e-05	0.000317627
Ube2o	ENSMUSG00000020802	1186	0.30625	1.23649	0.0979812	0.000126145	0.00182198
Obscn	ENSMUSG00000061462	93587.7	0.305546	1.23589	0.0791073	9.10723e-06	0.000215783
Efnb1	ENSMUSG00000031217	209.457	0.305204	1.23559	0.182287	0.00367194	0.0271338
Snx19	ENSMUSG00000031993	1571.66	0.304779	1.23523	0.0877891	4.02588e-05	0.000737371
Ap3d1	ENSMUSG00000020198	2034.67	0.304659	1.23513	0.079264	9.96767e-06	0.000233684
Tpm2	ENSMUSG00000028464	111463	0.303721	1.23432	0.117272	0.00061758	0.00669004
Unc45b	ENSMUSG00000018845	14123.5	0.303546	1.23417	0.0676248	6.39897e-07	2.17776e-05
Map1lc3a	ENSMUSG00000027602	4518.31	0.303456	1.2341	0.0743435	3.85331e-06	0.000103649
Dlg5	ENSMUSG00000021782	282.07	0.303233	1.23391	0.161411	0.00280281	0.0219985
Pxn	ENSMUSG00000029528	4333.92	0.302942	1.23366	0.0719487	2.24478e-06	6.57839e-05
Ppp1r27	ENSMUSG00000025129	2818.64	0.302625	1.23339	0.0979239	0.000150418	0.00209389
Cacna1s	ENSMUSG00000026407	39663.6	0.302047	1.23289	0.0645442	2.66937e-07	1.01454e-05
Smarca4	ENSMUSG00000032187	1907.14	0.301648	1.23255	0.0854079	3.42739e-05	0.000648003
Vps33a	ENSMUSG00000029434	1932.49	0.301401	1.23234	0.0836397	2.64647e-05	0.000530055
Fhl3	ENSMUSG00000032643	5747.29	0.301249	1.23221	0.0843621	2.993e-05	0.000584738
Tmem43	ENSMUSG00000030095	1177.88	0.300113	1.23124	0.0930615	0.000101959	0.00154769
Nfkbia	ENSMUSG00000021025	597.786	0.300101	1.23123	0.12685	0.00113476	0.0108937
Sgms1	ENSMUSG00000040451	1988.49	0.299746	1.23093	0.0758881	7.092e-06	0.000173575
Uhrf1bp1l	ENSMUSG00000019951	742.142	0.299476	1.2307	0.116771	0.000710292	0.00751883
Myom1	ENSMUSG00000024049	63640.5	0.299324	1.23057	0.0573822	1.83286e-08	9.0313e-07
Clu	ENSMUSG00000022037	1663.37	0.298956	1.23025	0.0888563	6.49737e-05	0.00108315
Eef2	ENSMUSG00000034994	49949.1	0.298788	1.23011	0.0683627	1.18933e-06	3.83895e-05
Tut1	ENSMUSG00000071645	371.531	0.298611	1.22996	0.137184	0.00175395	0.0153553
Sbf1	ENSMUSG00000036529	2721.82	0.298343	1.22973	0.0853246	4.12504e-05	0.000753056
Vps37b	ENSMUSG00000066278	186.578	0.298153	1.22957	0.194997	0.00487236	0.0337403
Nomo1	ENSMUSG00000030835	4072.28	0.298145	1.22956	0.0713019	2.76508e-06	7.83509e-05
Ube3b	ENSMUSG00000029577	7660.68	0.298141	1.22956	0.0793218	1.55721e-05	0.000337375
Aopep	ENSMUSG00000021458	1957.17	0.29766	1.22915	0.0794545	1.64686e-05	0.000354043
Mcf2l	ENSMUSG00000031442	986.528	0.297184	1.22874	0.0938898	0.000130437	0.00186702
Hspb6	ENSMUSG00000036854	18853.7	0.297067	1.22864	0.118448	0.00085413	0.00872623
Iars	ENSMUSG00000037851	3367.7	0.296523	1.22818	0.0732278	4.97657e-06	0.000128583
Cnnm4	ENSMUSG00000037408	259.742	0.296502	1.22816	0.174601	0.00409859	0.0296347
Alkbh4	ENSMUSG00000039754	122.171	0.29606	1.22779	0.216705	0.00575947	0.0384287
Gclm	ENSMUSG00000028124	596.724	0.29547	1.22728	0.119852	0.000975067	0.00966045
Gucd1	ENSMUSG00000033416	2166.23	0.295457	1.22727	0.0749233	7.83609e-06	0.000190115
Actn2	ENSMUSG00000052374	27560.7	0.294883	1.22679	0.160875	0.00346897	0.0259962
Ucp2	ENSMUSG00000033685	552.859	0.294626	1.22657	0.122223	0.00112722	0.0108493
Gfpt2	ENSMUSG00000020363	369.732	0.294591	1.22654	0.15155	0.00291125	0.0227029
Arid5b	ENSMUSG00000019947	492.41	0.29429	1.22628	0.128603	0.00149509	0.0134921
Phlda3	ENSMUSG00000041801	6552.36	0.293801	1.22587	0.0843957	4.71568e-05	0.000845633
Plekhb2	ENSMUSG00000026123	2905.53	0.293786	1.22585	0.0680226	1.63143e-06	5.04657e-05
Pacsin2	ENSMUSG00000016664	1866.81	0.29343	1.22555	0.0887819	8.76656e-05	0.00136921
Map4	ENSMUSG00000032479	26182.4	0.293414	1.22554	0.0538356	5.63792e-09	3.04776e-07
Usp36	ENSMUSG00000033909	974.288	0.293141	1.2253	0.101034	0.000316069	0.00389352
Rptor	ENSMUSG00000025583	1558.87	0.292869	1.22507	0.0829711	4.02288e-05	0.000737371
Atp2a1	ENSMUSG00000030730	1.02704e+06	0.292683	1.22492	0.0734582	6.95238e-06	0.00017111
Nup210	ENSMUSG00000030091	1731.73	0.292534	1.22479	0.0909994	0.000120408	0.00175736
Prrc2b	ENSMUSG00000039262	8680.21	0.292499	1.22476	0.0738732	7.72091e-06	0.00018814
Mcc	ENSMUSG00000071856	247.89	0.292044	1.22437	0.164922	0.0039933	0.0290507
Anxa11	ENSMUSG00000021866	4848.28	0.291471	1.22389	0.0729778	6.82097e-06	0.000168422
Med15	ENSMUSG00000012114	813.577	0.291285	1.22373	0.10224	0.00038025	0.00448232
Slc6a8	ENSMUSG00000019558	4199.49	0.290856	1.22337	0.0688919	2.62617e-06	7.59611e-05
Pcx	ENSMUSG00000024892	4435.48	0.290784	1.22331	0.0826976	4.37895e-05	0.000791869
Gcn1	ENSMUSG00000041638	1949.61	0.290755	1.22328	0.0924079	0.000155049	0.00215022
Snta1	ENSMUSG00000027488	5984.54	0.290741	1.22327	0.0751604	1.14903e-05	0.000262205
Farp1	ENSMUSG00000025555	214.754	0.2905	1.22306	0.177989	0.00492055	0.0339921
Mapkapk3	ENSMUSG00000032577	1572.47	0.290378	1.22296	0.0994418	0.000313979	0.00388496
Pde4dip	ENSMUSG00000038170	140175	0.290231	1.22284	0.0565616	3.34973e-08	1.52879e-06
Acsl1	ENSMUSG00000018796	10641	0.290155	1.22277	0.0731872	7.86775e-06	0.000190468
Hspg2	ENSMUSG00000028763	8377.38	0.2894	1.22213	0.0852412	6.89608e-05	0.0011346
Larp1	ENSMUSG00000037331	5761.46	0.289321	1.22207	0.0748593	1.19304e-05	0.000270102
Rin3	ENSMUSG00000044456	268.697	0.288847	1.22166	0.153842	0.0035866	0.0266803
Usp28	ENSMUSG00000032267	2474.5	0.288814	1.22164	0.0797095	3.0552e-05	0.00059273
Gtf3c1	ENSMUSG00000032777	1861.04	0.288663	1.22151	0.0793649	2.90876e-05	0.000571287
Pnpo	ENSMUSG00000018659	506.388	0.28835	1.22124	0.128996	0.00186059	0.016012
Pim3	ENSMUSG00000035828	896.496	0.288133	1.22106	0.111152	0.000809169	0.00833571
Agt	ENSMUSG00000031980	292.265	0.288054	1.22099	0.161774	0.00421369	0.0301779
Slc35e1	ENSMUSG00000019731	2963.56	0.287984	1.22093	0.0746172	1.24659e-05	0.000280444
Hspb8	ENSMUSG00000041548	16675	0.287252	1.22031	0.0650943	1.19281e-06	3.83907e-05
Nup98	ENSMUSG00000063550	1118.45	0.28718	1.22025	0.0930994	0.000200768	0.00266478
Osmr	ENSMUSG00000022146	407.148	0.286796	1.21993	0.140125	0.00277742	0.0218582
Rcc2	ENSMUSG00000040945	463.172	0.28672	1.21986	0.132455	0.00221516	0.0183542
Podxl	ENSMUSG00000025608	2312.44	0.286435	1.21962	0.0895623	0.000141214	0.00198807
Ccl9	ENSMUSG00000019122	248.207	0.286352	1.21955	0.161325	0.00437311	0.0310488
Dusp27	ENSMUSG00000026564	2310.72	0.286275	1.21949	0.0828312	5.86573e-05	0.00101116
Hcfc1	ENSMUSG00000031386	2895.97	0.286157	1.21939	0.0734637	1.11415e-05	0.000256127
Slc9a1	ENSMUSG00000028854	505.473	0.285877	1.21915	0.128452	0.001984	0.016827
Napa	ENSMUSG00000006024	4547.3	0.285429	1.21877	0.0665881	2.16529e-06	6.41293e-05
Adamtsl5	ENSMUSG00000043822	1057.07	0.285416	1.21876	0.129433	0.00208714	0.0175414
Pdlim1	ENSMUSG00000055044	1050.92	0.285394	1.21874	0.12409	0.00170585	0.015011
Caskin2	ENSMUSG00000034471	930.338	0.285309	1.21867	0.110998	0.000899177	0.00904538
Tmem8b	ENSMUSG00000078716	817.01	0.285176	1.21856	0.0996594	0.000408052	0.00477317
A330074K22Rik	ENSMUSG00000097960	162.358	0.284754	1.2182	0.188246	0.00615131	0.0402473
Ercc5	ENSMUSG00000026048	681.07	0.284306	1.21782	0.115642	0.00120724	0.0114416
Arfgef2	ENSMUSG00000074582	1901.51	0.284132	1.21768	0.0794195	3.917e-05	0.00072218
Mybbp1a	ENSMUSG00000040463	2955.17	0.283981	1.21755	0.0775258	2.8549e-05	0.000562693
Plod3	ENSMUSG00000004846	605.57	0.283275	1.21695	0.111742	0.00101876	0.0100308
Pard3	ENSMUSG00000025812	1397.81	0.28319	1.21688	0.0855594	0.000102783	0.00155727
Dennd3	ENSMUSG00000036661	185.51	0.282753	1.21651	0.18675	0.00635028	0.0413548
Tob2	ENSMUSG00000048546	2318.56	0.282658	1.21643	0.0918459	0.000221882	0.00291034
Ubap2l	ENSMUSG00000042520	2841.07	0.282431	1.21624	0.0720299	1.06794e-05	0.00024752
Mrtfb	ENSMUSG00000009569	1756.37	0.282269	1.21611	0.078784	3.9637e-05	0.000729583
Fos	ENSMUSG00000021250	71.0239	0.28193	1.21582	0.263954	0.00720205	0.0454145
4930481A15Rik	ENSMUSG00000086938	161.065	0.281763	1.21568	0.203992	0.00716483	0.0452311
Klhl21	ENSMUSG00000073700	5928.8	0.281666	1.2156	0.0736749	1.59931e-05	0.000345153
Atp1a2	ENSMUSG00000007097	50808.1	0.281451	1.21542	0.0698845	7.01683e-06	0.000172113
Rasgrp2	ENSMUSG00000032946	688.183	0.280743	1.21482	0.107607	0.000882012	0.00893729
Ddb1	ENSMUSG00000024740	8043.83	0.280667	1.21476	0.0641709	1.58519e-06	4.9309e-05
Mgrn1	ENSMUSG00000022517	2250.73	0.280657	1.21475	0.0802682	5.57866e-05	0.000968866
Otog	ENSMUSG00000009487	98.3267	0.280524	1.21464	0.238188	0.00773542	0.0478299
Syne1	ENSMUSG00000096054	2890.23	0.280358	1.2145	0.0821514	7.55375e-05	0.00122265
Rapgef1	ENSMUSG00000039844	9819.11	0.279943	1.21415	0.062051	8.53691e-07	2.82937e-05
Ubap1	ENSMUSG00000028437	1508.94	0.279852	1.21407	0.0822164	7.8582e-05	0.00125192
Bach1	ENSMUSG00000025612	1595.51	0.279846	1.21407	0.0854646	0.000122584	0.00178063
Tln1	ENSMUSG00000028465	4469.13	0.279818	1.21404	0.0751976	2.45189e-05	0.000496441
Rflnb	ENSMUSG00000020846	558.577	0.279732	1.21397	0.115055	0.00139604	0.0127954
Ubac2	ENSMUSG00000041765	1227.97	0.279692	1.21394	0.0900321	0.000212861	0.00280191
Notch1	ENSMUSG00000026923	628.764	0.279034	1.21338	0.109722	0.00107524	0.010485
Myom2	ENSMUSG00000031461	56892.2	0.278889	1.21326	0.0587182	2.79057e-07	1.05342e-05
Tbc1d5	ENSMUSG00000023923	481.648	0.278758	1.21315	0.122852	0.00205081	0.017296
Dnajb12	ENSMUSG00000020109	2017.7	0.278603	1.21302	0.0904152	0.000234815	0.00303352
Pom121	ENSMUSG00000053293	708.481	0.278534	1.21296	0.105888	0.000866467	0.00882797
Trappc10	ENSMUSG00000000374	2553.4	0.278229	1.21271	0.0760493	3.19354e-05	0.000614822
Cblb	ENSMUSG00000022637	819.728	0.278141	1.21263	0.101703	0.000658916	0.00706226
Vwa7	ENSMUSG00000007030	572.262	0.278033	1.21254	0.119833	0.00185707	0.0159941
Ddx24	ENSMUSG00000041645	2250.17	0.278004	1.21252	0.0787535	5.16175e-05	0.000906643
Extl1	ENSMUSG00000028838	1784.55	0.27796	1.21248	0.0934382	0.000330066	0.00401268
Faap100	ENSMUSG00000025384	596.598	0.277732	1.21229	0.12462	0.00227595	0.0186634
Taf1c	ENSMUSG00000031832	364.839	0.277542	1.21213	0.142017	0.00385039	0.0281907
Hgs	ENSMUSG00000025793	786.668	0.277535	1.21212	0.105549	0.000883932	0.00894048
Slc16a3	ENSMUSG00000025161	9749.84	0.27667	1.2114	0.0785048	5.38872e-05	0.000939104
Ubap2	ENSMUSG00000028433	3405.02	0.275888	1.21074	0.0789966	6.12458e-05	0.00103959
Pstpip2	ENSMUSG00000025429	2599.37	0.275626	1.21052	0.0773701	4.76712e-05	0.000850748
Psmd11	ENSMUSG00000017428	3133.87	0.275529	1.21044	0.067152	5.62006e-06	0.000142888
Letm1	ENSMUSG00000005299	2118.63	0.275498	1.21041	0.086824	0.000184371	0.00247966
St3gal3	ENSMUSG00000028538	2219.58	0.27495	1.20995	0.0784984	5.99426e-05	0.00102726
Ppme1	ENSMUSG00000030718	1024.16	0.27465	1.2097	0.0909052	0.00030271	0.00375806
Cd163	ENSMUSG00000008845	634.944	0.274361	1.20946	0.129954	0.00306153	0.023545
Tsc22d1	ENSMUSG00000022010	3999.59	0.27421	1.20933	0.0695684	1.12243e-05	0.00025719
Cs	ENSMUSG00000005683	26660.8	0.27413	1.20927	0.0589813	4.92198e-07	1.73332e-05
Lipe	ENSMUSG00000003123	1021.62	0.274121	1.20926	0.0982274	0.000604044	0.00656898
Sec16a	ENSMUSG00000026924	1495.69	0.273967	1.20913	0.0829418	0.000122641	0.00178063
Tcof1	ENSMUSG00000024613	892.3	0.273778	1.20897	0.115713	0.00180398	0.0156335
Rfx1	ENSMUSG00000031706	286.13	0.273635	1.20885	0.159308	0.0058949	0.0390748
Enah	ENSMUSG00000022995	1129.43	0.273465	1.20871	0.117198	0.00195342	0.0166182
Plpbp	ENSMUSG00000031485	1512.09	0.273418	1.20867	0.0862196	0.000192016	0.00256083
Ylpm1	ENSMUSG00000021244	601.482	0.273345	1.20861	0.114484	0.00172926	0.015195
Sctr	ENSMUSG00000026387	135.819	0.273315	1.20858	0.195611	0.00815909	0.0498681
Cox10	ENSMUSG00000042148	1579.65	0.273045	1.20836	0.0942235	0.000451438	0.00516672
Psen1	ENSMUSG00000019969	1070.45	0.272989	1.20831	0.0915872	0.000352553	0.00421626
Card19	ENSMUSG00000037960	1711.99	0.272855	1.2082	0.0962714	0.000545094	0.00603396
Arhgef5	ENSMUSG00000033542	325.887	0.272537	1.20793	0.138615	0.00412173	0.029747
Sf3a1	ENSMUSG00000002129	675.414	0.272161	1.20762	0.114286	0.00179096	0.0155449
Cat	ENSMUSG00000027187	3470.52	0.271888	1.20739	0.0735995	3.09111e-05	0.000598655
Pygm	ENSMUSG00000032648	306266	0.271716	1.20724	0.0733132	2.95987e-05	0.000579281
Lpin3	ENSMUSG00000027412	196.776	0.271006	1.20665	0.170858	0.00721415	0.0454346
2900026A02Rik	ENSMUSG00000051339	1697.5	0.270985	1.20663	0.0805235	0.000103992	0.00156917
Usp13	ENSMUSG00000056900	16344.9	0.270766	1.20645	0.0583745	5.42208e-07	1.87516e-05
Hmgxb3	ENSMUSG00000024622	821.662	0.270632	1.20634	0.105112	0.00114731	0.0109575
Got2	ENSMUSG00000031672	9192.65	0.27024	1.20601	0.0787494	8.34026e-05	0.00131741
Slc38a3	ENSMUSG00000010064	3285.43	0.270227	1.206	0.129436	0.00344506	0.0258693
Aldh18a1	ENSMUSG00000025007	185.446	0.269988	1.2058	0.174994	0.00767268	0.0475193
Hexa	ENSMUSG00000025232	1604.93	0.269622	1.20549	0.0824941	0.000148079	0.00206901
Esrrb	ENSMUSG00000021255	229.424	0.269545	1.20543	0.18205	0.00817878	0.0499062
Sorbs3	ENSMUSG00000022091	3238.74	0.269434	1.20534	0.0708893	2.12666e-05	0.000440194
Supt3	ENSMUSG00000038954	324.735	0.269267	1.2052	0.138277	0.00450957	0.0317438
Prrc2a	ENSMUSG00000024393	5491.41	0.269094	1.20505	0.0845118	0.000197611	0.00262915
Abcf1	ENSMUSG00000038762	3415.14	0.269086	1.20504	0.0731636	3.43916e-05	0.000649127
Ssbp3	ENSMUSG00000061887	569.274	0.268596	1.20464	0.116369	0.00224974	0.0185304
Ubr2	ENSMUSG00000023977	4803.55	0.268332	1.20441	0.062273	2.57328e-06	7.46251e-05
Kremen1	ENSMUSG00000020393	2412.59	0.268202	1.20431	0.0759758	6.04793e-05	0.00103297
Vwa8	ENSMUSG00000058997	4868.26	0.268184	1.20429	0.0644234	4.88744e-06	0.000126573
Myh4	ENSMUSG00000057003	2.37929e+06	0.267838	1.204	0.0700398	1.98934e-05	0.000415633
Cpm	ENSMUSG00000020183	265.244	0.267761	1.20394	0.157464	0.00668165	0.0429601
Plbd1	ENSMUSG00000030214	588.921	0.267479	1.2037	0.122293	0.00297011	0.0230168
Zmiz2	ENSMUSG00000041164	2470.81	0.267206	1.20347	0.0821635	0.000162627	0.00223858
Dnajc27	ENSMUSG00000020657	3492.54	0.266811	1.20315	0.0736656	4.40276e-05	0.000794638
Tecr	ENSMUSG00000031708	10309.9	0.266674	1.20303	0.0696034	1.96847e-05	0.000412047
Slc47a1	ENSMUSG00000010122	755.107	0.266611	1.20298	0.1145	0.00222514	0.0183891
Eya4	ENSMUSG00000010461	2311.15	0.266443	1.20284	0.0830468	0.000190469	0.00254385
Nup62	ENSMUSG00000109511	845.517	0.266252	1.20268	0.10431	0.00130834	0.0121313
Xbp1	ENSMUSG00000020484	1729.1	0.266093	1.20255	0.0859197	0.000274897	0.00346688
Arrdc3	ENSMUSG00000074794	877.28	0.266067	1.20253	0.115465	0.0023708	0.0192992
Mapkapk2	ENSMUSG00000016528	9878.89	0.26536	1.20194	0.0626729	3.74813e-06	0.000101555
Tecpr1	ENSMUSG00000066621	1103.44	0.265052	1.20168	0.10559	0.00148531	0.0134256
Srl	ENSMUSG00000022519	61681.9	0.265035	1.20167	0.0488439	1.00597e-08	5.21048e-07
Plec	ENSMUSG00000022565	27801.9	0.264942	1.20159	0.126737	0.00376149	0.0276488
Mtr	ENSMUSG00000021311	1548.71	0.264644	1.20134	0.0868244	0.000328484	0.00400657
Adcy6	ENSMUSG00000022994	1579.03	0.264448	1.20118	0.0870329	0.000339507	0.00410059
Il4ra	ENSMUSG00000030748	329.35	0.264428	1.20116	0.154445	0.00698225	0.0443297
Mybpc2	ENSMUSG00000038670	227746	0.264336	1.20108	0.0682049	1.71079e-05	0.000364347
Synpo	ENSMUSG00000043079	6257.48	0.263849	1.20068	0.0676939	1.57729e-05	0.000341063
Plcl1	ENSMUSG00000038349	275.543	0.263806	1.20064	0.151343	0.00677722	0.0433742
Tbc1d22b	ENSMUSG00000042203	456.37	0.263725	1.20057	0.123287	0.00349527	0.0261581
Stat6	ENSMUSG00000002147	1012.41	0.263494	1.20038	0.0961711	0.000832337	0.00852705
Kdm5c	ENSMUSG00000025332	1073.25	0.263457	1.20035	0.0905318	0.000510283	0.00569961
Gys1	ENSMUSG00000003865	15452.4	0.263365	1.20028	0.0700996	2.774e-05	0.000550646
Gna12	ENSMUSG00000000149	1001.54	0.263268	1.20019	0.0959338	0.000825224	0.00847758
Polr1a	ENSMUSG00000049553	1745.3	0.262819	1.19982	0.0862788	0.000340304	0.00410577
Arid1b	ENSMUSG00000069729	1722.39	0.262506	1.19956	0.0845782	0.000285088	0.00357113
Pdk2	ENSMUSG00000038967	14153.5	0.262487	1.19954	0.0674182	1.63853e-05	0.000352933
Bysl	ENSMUSG00000023988	794.238	0.262385	1.19946	0.106683	0.00176072	0.0153904
C2cd3	ENSMUSG00000047248	418.749	0.262125	1.19924	0.132157	0.00480918	0.0334469
Gadl1	ENSMUSG00000056880	661.138	0.261878	1.19904	0.110848	0.00223425	0.0184437
Sidt2	ENSMUSG00000034908	2240.03	0.261877	1.19904	0.0798456	0.000161281	0.00222556
Ap2a2	ENSMUSG00000002957	2737.17	0.26183	1.199	0.0750542	7.77393e-05	0.00124204
Kdr	ENSMUSG00000062960	1563.89	0.261363	1.19861	0.0808507	0.000190515	0.00254385
Lrrc8c	ENSMUSG00000054720	470.139	0.261334	1.19859	0.121593	0.00357143	0.026603
Prrc1	ENSMUSG00000024594	1280.38	0.261267	1.19853	0.085602	0.000342432	0.00411527
Zfp592	ENSMUSG00000005621	854.932	0.260264	1.1977	0.0999431	0.00126642	0.0118197
Slc19a2	ENSMUSG00000040918	316.813	0.259994	1.19747	0.154654	0.00785569	0.0483855
Sptan1	ENSMUSG00000057738	3542.32	0.259841	1.19735	0.0661147	1.46986e-05	0.000322847
Adprhl1	ENSMUSG00000031448	1483.99	0.25974	1.19726	0.0952535	0.000917977	0.00920126
Ankrd9	ENSMUSG00000037904	3710.4	0.259549	1.1971	0.0842647	0.000322108	0.00395043
Dpp9	ENSMUSG00000001229	2068.51	0.25941	1.19699	0.0932244	0.000789365	0.00819997
Tfcp2l1	ENSMUSG00000026380	1047.16	0.259146	1.19677	0.0976532	0.00113116	0.0108779
Klhl40	ENSMUSG00000074001	4191.39	0.258808	1.19649	0.131088	0.00518145	0.0354645
St3gal1	ENSMUSG00000013846	1195.16	0.258767	1.19646	0.0911094	0.000676315	0.00720023
Nedd4l	ENSMUSG00000024589	1010.62	0.258508	1.19624	0.0927869	0.000793348	0.00821835
Ndufa10	ENSMUSG00000026260	6784.31	0.258309	1.19608	0.0647762	1.18804e-05	0.000270001
Slc20a2	ENSMUSG00000037656	2189.34	0.258228	1.19601	0.0791734	0.000181637	0.00244584
Drosha	ENSMUSG00000022191	1858.93	0.25781	1.19566	0.0789531	0.000180489	0.00243628
Myf6	ENSMUSG00000035923	2574.51	0.257669	1.19555	0.0743504	9.00385e-05	0.00139842
Sf1	ENSMUSG00000024949	3001.42	0.257601	1.19549	0.0668543	2.0733e-05	0.000431555
Mapt	ENSMUSG00000018411	3605.69	0.257435	1.19535	0.07199	6.04082e-05	0.00103297
Prpf3	ENSMUSG00000015748	600.478	0.257434	1.19535	0.112134	0.00280315	0.0219985
Pum1	ENSMUSG00000028580	1660.23	0.257354	1.19528	0.0788054	0.000181559	0.00244584
Brd4	ENSMUSG00000024002	1315.03	0.257245	1.19519	0.092596	0.000828079	0.00849907
Des	ENSMUSG00000026208	92418.7	0.256909	1.19492	0.0732172	7.79066e-05	0.00124293
Snx3	ENSMUSG00000019804	3014.93	0.256705	1.19475	0.0692512	3.72722e-05	0.000691773
Sptb	ENSMUSG00000021061	12055.5	0.256651	1.1947	0.0677272	2.70621e-05	0.000539113
Tufm	ENSMUSG00000073838	2015.2	0.256645	1.1947	0.0872304	0.000517274	0.00575486
Aox1	ENSMUSG00000063558	1233.52	0.256603	1.19466	0.09641	0.00115478	0.0110099
Camk2b	ENSMUSG00000057897	5201.57	0.256537	1.19461	0.0671254	2.38681e-05	0.000485915
Tpcn1	ENSMUSG00000032741	2468.34	0.2564	1.19449	0.090508	0.000717543	0.00757399
Lamb1	ENSMUSG00000002900	1319.2	0.256384	1.19448	0.0899705	0.000683635	0.00727121
Fntb	ENSMUSG00000033373	432.883	0.256201	1.19433	0.128532	0.00524732	0.0358053
Parp3	ENSMUSG00000023249	3614.66	0.256084	1.19423	0.0683071	3.19668e-05	0.000614822
Prelp	ENSMUSG00000041577	1953.57	0.256071	1.19422	0.102159	0.00174289	0.0152908
Trappc9	ENSMUSG00000047921	1635.57	0.255799	1.194	0.0847232	0.000413879	0.00482925
Creld1	ENSMUSG00000030284	1400.68	0.25485	1.19321	0.089921	0.000732884	0.00770615
Tead4	ENSMUSG00000030353	308.237	0.25456	1.19297	0.144308	0.00776768	0.0480027
Itsn1	ENSMUSG00000022957	3347.82	0.254552	1.19296	0.0675208	3.01414e-05	0.00058735
Fndc5	ENSMUSG00000001334	2488.07	0.254422	1.19286	0.090827	0.000811537	0.00834467
Dop1b	ENSMUSG00000022946	2179.81	0.254314	1.19277	0.0771255	0.000170836	0.00232571
Twf2	ENSMUSG00000023277	3768.96	0.254183	1.19266	0.073391	9.56902e-05	0.00146778
Klhl18	ENSMUSG00000054792	501.497	0.253816	1.19236	0.117479	0.00397731	0.0289865
Phrf1	ENSMUSG00000038611	767.397	0.253793	1.19234	0.100806	0.00176014	0.0153904
Kdm4b	ENSMUSG00000024201	1026.36	0.252931	1.19163	0.104165	0.00222598	0.0183891
Phc2	ENSMUSG00000028796	579.824	0.252852	1.19156	0.118019	0.00419431	0.0301306
Eif3b	ENSMUSG00000056076	3191.79	0.25272	1.19145	0.0706339	6.43983e-05	0.00107959
Atp9a	ENSMUSG00000027546	982.22	0.252614	1.19136	0.0973523	0.00147142	0.0133218
Fbp2	ENSMUSG00000021456	1539.34	0.252241	1.19106	0.0839215	0.00045635	0.00520438
Sik2	ENSMUSG00000037112	990.231	0.252114	1.19095	0.108079	0.00282284	0.0221374
Vars	ENSMUSG00000007029	1325.78	0.251915	1.19079	0.107967	0.00282848	0.0221505
Clptm1	ENSMUSG00000002981	2139.13	0.251861	1.19074	0.083571	0.000447711	0.00513991
Ptpn11	ENSMUSG00000043733	5605.94	0.251684	1.1906	0.0587335	3.66375e-06	9.9999e-05
Cavin1	ENSMUSG00000004044	4632.6	0.251658	1.19057	0.0746758	0.000138402	0.00195589
Cars	ENSMUSG00000010755	1319.78	0.251073	1.19009	0.0909232	0.000958497	0.00954725
Ulk1	ENSMUSG00000029512	3574.96	0.250582	1.18969	0.0669882	3.58196e-05	0.000673796
Tex2	ENSMUSG00000040548	3862.84	0.25034	1.18949	0.0725032	0.000105292	0.00158237
Rnf114	ENSMUSG00000006418	1974.37	0.250052	1.18925	0.0768247	0.000210593	0.00278193
P4ha1	ENSMUSG00000019916	1687.91	0.249997	1.1892	0.0917881	0.00108373	0.0105217
Cish	ENSMUSG00000032578	1081.86	0.249931	1.18915	0.104666	0.00257527	0.0205874
Trpc4ap	ENSMUSG00000038324	4576.13	0.24966	1.18893	0.0698196	6.79096e-05	0.00112036
Golga2	ENSMUSG00000002546	2747.87	0.249192	1.18854	0.0768535	0.000222438	0.00291419
Mideas	ENSMUSG00000042507	577.29	0.248972	1.18836	0.112881	0.00393512	0.0287354
R3hdm1	ENSMUSG00000056211	3050.19	0.248879	1.18828	0.0721301	0.000108522	0.00161997
Svil	ENSMUSG00000024236	12475.2	0.248536	1.188	0.0610815	9.76452e-06	0.000229404
Gpi1	ENSMUSG00000036427	33975.7	0.248338	1.18784	0.0659175	3.33497e-05	0.000635244
Dusp8	ENSMUSG00000037887	1014.58	0.248217	1.18774	0.102553	0.00245162	0.0198411
Ubald1	ENSMUSG00000039568	1401.76	0.248146	1.18768	0.092324	0.00123211	0.0116081
Got1	ENSMUSG00000025190	11294.9	0.247862	1.18745	0.117453	0.00487232	0.0337403
Repin1	ENSMUSG00000052751	695.568	0.247219	1.18692	0.113684	0.00432521	0.0307964
Eif4ebp2	ENSMUSG00000020091	12896.8	0.246974	1.18672	0.0680499	5.78087e-05	0.000998074
Cdk5rap1	ENSMUSG00000027487	341.472	0.246957	1.1867	0.133787	0.00789114	0.0485502
Srf	ENSMUSG00000015605	2310.23	0.246908	1.18666	0.091892	0.0012593	0.0117944
Aco2	ENSMUSG00000022477	51356	0.246216	1.18609	0.056455	2.81665e-06	7.92076e-05
Prkag2	ENSMUSG00000028944	526.568	0.245934	1.18586	0.127902	0.0070981	0.0449627
Tcn2	ENSMUSG00000020432	609.92	0.24587	1.18581	0.111462	0.00414437	0.029833
Neurl4	ENSMUSG00000047284	1469.05	0.245266	1.18531	0.0826478	0.000571169	0.00626654
Speg	ENSMUSG00000026207	15886.7	0.244899	1.18501	0.111249	0.00425288	0.0303396
Psap	ENSMUSG00000004207	25429.3	0.244827	1.18495	0.0638352	2.68249e-05	0.000535345
Cds2	ENSMUSG00000058793	2144.41	0.244128	1.18438	0.0751157	0.000233762	0.00302343
Sec23ip	ENSMUSG00000055319	842.598	0.243946	1.18423	0.0992154	0.0023928	0.0194538
Slc25a3	ENSMUSG00000061904	22415.5	0.243924	1.18421	0.0638029	2.85217e-05	0.000562693
Pmepa1	ENSMUSG00000038400	897.064	0.243741	1.18406	0.105165	0.00335638	0.0253058
Rhou	ENSMUSG00000039960	956.033	0.243691	1.18402	0.0978829	0.00222498	0.0183891
Cep170b	ENSMUSG00000072825	605.629	0.243478	1.18384	0.117688	0.00569335	0.0380559
Dhx8	ENSMUSG00000034931	626.296	0.243046	1.18349	0.109157	0.00415637	0.0299001
P2rx5	ENSMUSG00000005950	379.348	0.242862	1.18334	0.12914	0.00803113	0.0492211
Hdlbp	ENSMUSG00000034088	14404.3	0.24235	1.18292	0.0574903	5.67603e-06	0.000143655
Ints1	ENSMUSG00000029547	1756.37	0.242096	1.18271	0.0996458	0.00264769	0.0209855
Rnf40	ENSMUSG00000030816	1498.46	0.241583	1.18229	0.0921337	0.00163157	0.0144774
Rnf10	ENSMUSG00000041740	9718.45	0.241333	1.18208	0.0614799	1.95936e-05	0.000410912
Synj2	ENSMUSG00000023805	1813.67	0.241256	1.18202	0.0804252	0.000549229	0.00606767
Ehd4	ENSMUSG00000027293	1307.2	0.241107	1.1819	0.092946	0.00177094	0.0154434
Ocrl	ENSMUSG00000001173	877.3	0.240363	1.18129	0.0949695	0.00211186	0.0176958
Lasp1	ENSMUSG00000038366	659.083	0.240224	1.18118	0.10707	0.00419653	0.0301306
Msn	ENSMUSG00000031207	1884.94	0.239787	1.18082	0.0786104	0.0004789	0.00540327
Map2k3	ENSMUSG00000018932	4530.51	0.239654	1.18071	0.0729611	0.000221738	0.00291034
Inpp4a	ENSMUSG00000026113	999.543	0.239628	1.18069	0.0921087	0.00177631	0.0154781
Gga1	ENSMUSG00000033128	1845.67	0.23945	1.18054	0.0886463	0.0013591	0.0125289
Mllt1	ENSMUSG00000024212	1100.35	0.239182	1.18032	0.0974453	0.00260852	0.0207786
Rcan2	ENSMUSG00000039601	1996.79	0.238573	1.17982	0.0858736	0.00110845	0.0106872
Plekhm1	ENSMUSG00000034247	911.053	0.23797	1.17933	0.103141	0.00377583	0.0277176
Card10	ENSMUSG00000033170	543.115	0.237449	1.17891	0.119075	0.00725826	0.0456655
Megf8	ENSMUSG00000045039	1939.13	0.236855	1.17842	0.0927405	0.00210137	0.0176344
Parvb	ENSMUSG00000022438	1820.53	0.236672	1.17827	0.0851355	0.00113469	0.0108937
Patl1	ENSMUSG00000046139	1112.26	0.236497	1.17813	0.0931056	0.00219036	0.018192
Jak2	ENSMUSG00000024789	3074.91	0.235976	1.1777	0.0668779	9.8325e-05	0.00149788
Atxn2	ENSMUSG00000042605	1451.69	0.235758	1.17753	0.0844602	0.00111308	0.0107225
Rnf31	ENSMUSG00000047098	521.935	0.235578	1.17738	0.11336	0.00639005	0.0415652
Fam20b	ENSMUSG00000033557	2909.74	0.235441	1.17727	0.0713693	0.00022419	0.00292682
Kansl3	ENSMUSG00000010453	2076.26	0.235358	1.1772	0.0744516	0.000356771	0.00424466
Aldh1a1	ENSMUSG00000053279	3963.79	0.235331	1.17718	0.0697664	0.000173457	0.00235276
Nek9	ENSMUSG00000034290	11376.9	0.235317	1.17717	0.0587439	1.52707e-05	0.000332789
Lamc1	ENSMUSG00000026478	4455.02	0.235219	1.17709	0.0680513	0.000129116	0.00185527
Atg9a	ENSMUSG00000033124	3031.29	0.235171	1.17705	0.0817166	0.000870867	0.0088642
Mars1	ENSMUSG00000040354	2160.47	0.234961	1.17687	0.0730799	0.000299966	0.00372815
Ahnak	ENSMUSG00000069833	10102.7	0.234884	1.17681	0.0646714	6.78443e-05	0.00112036
Eftud2	ENSMUSG00000020929	938.543	0.234829	1.17677	0.096186	0.00288465	0.0225112
Uqcrc1	ENSMUSG00000025651	19560	0.234694	1.17666	0.073784	0.00033757	0.00408163
Mapre3	ENSMUSG00000029166	2086.99	0.234606	1.17659	0.0822938	0.000951565	0.00949519
Dnaja4	ENSMUSG00000032285	2668.81	0.234585	1.17657	0.0825033	0.000973164	0.00965018
Adrm1	ENSMUSG00000039041	1730.06	0.234368	1.17639	0.0973386	0.00315481	0.0240595
Maf	ENSMUSG00000055435	6770.21	0.234295	1.17633	0.0730744	0.000311929	0.00386389
Serinc2	ENSMUSG00000023232	2358.18	0.234216	1.17627	0.0767645	0.000517814	0.00575486
Ppip5k1	ENSMUSG00000033526	3579.94	0.233609	1.17577	0.0772915	0.000571849	0.00626783
Gramd1a	ENSMUSG00000001248	1188.88	0.233558	1.17573	0.089899	0.00196756	0.0167003
Esam	ENSMUSG00000001946	843.432	0.233286	1.17551	0.0998796	0.00380972	0.027948
Homer1	ENSMUSG00000007617	2832.01	0.233	1.17528	0.0768233	0.000558063	0.00614698
Fbxw8	ENSMUSG00000032867	1298.3	0.23286	1.17516	0.0842935	0.00126211	0.0118108
Pabpc4	ENSMUSG00000011257	6177.07	0.232639	1.17498	0.072842	0.000332851	0.00404213
Rab11b	ENSMUSG00000077450	1618.36	0.232613	1.17496	0.0805412	0.000876599	0.00890385
Paf1	ENSMUSG00000003437	820.874	0.232066	1.17452	0.10079	0.00419386	0.0301306
Abca2	ENSMUSG00000026944	1398.38	0.232008	1.17447	0.0881477	0.00183781	0.0158527
Bap1	ENSMUSG00000021901	2055.5	0.23184	1.17433	0.0777048	0.000662175	0.00709037
Usp19	ENSMUSG00000006676	6560.46	0.231798	1.1743	0.0683328	0.000170278	0.00232095
Fbxo40	ENSMUSG00000047746	17848.9	0.231654	1.17418	0.0518203	2.08019e-06	6.22716e-05
Wars	ENSMUSG00000021266	1254.5	0.231581	1.17412	0.0910623	0.00234241	0.019138
Ern1	ENSMUSG00000020715	629.586	0.231438	1.174	0.108081	0.00602315	0.0397433
Tnfaip1	ENSMUSG00000017615	2556.43	0.231369	1.17395	0.0725201	0.00034257	0.00411527
Gpc1	ENSMUSG00000034220	9811.19	0.231328	1.17391	0.0719486	0.000315532	0.00389121
Pomgnt1	ENSMUSG00000028700	1812.79	0.231168	1.17378	0.0766103	0.000601397	0.00655299
Dot1l	ENSMUSG00000061589	2122.4	0.230927	1.17359	0.0920132	0.00257883	0.0205927
Ywhag	ENSMUSG00000051391	10103.7	0.230838	1.17352	0.067568	0.00015831	0.00218999
Fry	ENSMUSG00000056602	2594.24	0.230413	1.17317	0.0731643	0.000397792	0.00466296
Camta2	ENSMUSG00000040712	2212.25	0.229969	1.17281	0.0820995	0.00117764	0.0112087
Samm50	ENSMUSG00000022437	5223.56	0.229941	1.17279	0.0629729	6.73491e-05	0.00111441
Micall1	ENSMUSG00000033039	949.397	0.229939	1.17279	0.10463	0.00547805	0.0369271
Robo4	ENSMUSG00000032125	699.821	0.229716	1.1726	0.101602	0.00478222	0.0333468
Ctsd	ENSMUSG00000007891	8861.02	0.2297	1.17259	0.0573591	1.65303e-05	0.000354685
Tom1l2	ENSMUSG00000000538	5106.46	0.229536	1.17246	0.0631881	7.27403e-05	0.00118253
Smcr8	ENSMUSG00000049323	1404.8	0.229499	1.17243	0.0801929	0.000991539	0.00979231
NA	ENSMUSG00000064339	39220.7	0.229327	1.17229	0.0723736	0.00037877	0.00447294
D230025D16Rik	ENSMUSG00000031889	925.702	0.229254	1.17223	0.102572	0.00510339	0.0349516
Eif4g1	ENSMUSG00000045983	23437.1	0.22924	1.17222	0.0585732	2.41773e-05	0.000490835
Impdh2	ENSMUSG00000062867	1050.89	0.229186	1.17217	0.0910636	0.00259969	0.0207379
Ciz1	ENSMUSG00000039205	1017.09	0.228786	1.17185	0.0920064	0.002825	0.0221388
Tesk1	ENSMUSG00000028458	2377.39	0.22842	1.17155	0.0841743	0.00154645	0.0138323
Idua	ENSMUSG00000033540	585.642	0.228299	1.17145	0.108621	0.0068722	0.0438287
Ecsit	ENSMUSG00000066839	2518.92	0.228294	1.17145	0.0767483	0.000715889	0.0075637
Prpf8	ENSMUSG00000020850	6372.58	0.228222	1.17139	0.0641266	9.7578e-05	0.00149057
Tubgcp6	ENSMUSG00000051786	686.807	0.228209	1.17138	0.105689	0.00611201	0.0400631
Gars	ENSMUSG00000029777	2021.51	0.228134	1.17132	0.0744611	0.000541637	0.00600166
Apba3	ENSMUSG00000004931	1535.53	0.228123	1.17131	0.103197	0.00548255	0.0369351
Bcas3	ENSMUSG00000059439	1019.55	0.227659	1.17093	0.0993562	0.00460943	0.0323037
Pcnx	ENSMUSG00000021140	3419.84	0.227594	1.17088	0.0661066	0.000150423	0.00209389
Calr	ENSMUSG00000003814	4514.09	0.227241	1.17059	0.0664622	0.000164551	0.00225393
Lonp1	ENSMUSG00000041168	3138.24	0.226974	1.17038	0.0674629	0.000200464	0.00266392
Map3k4	ENSMUSG00000014426	1576.35	0.226864	1.17029	0.0839439	0.00163148	0.0144774
Rnf123	ENSMUSG00000041528	4519.5	0.226585	1.17006	0.0740951	0.000563655	0.00620243
Flii	ENSMUSG00000002812	3314.12	0.226512	1.17	0.0714569	0.000392002	0.00460478
Snrk	ENSMUSG00000038145	1664.83	0.226191	1.16974	0.0802729	0.00118367	0.0112373
Arhgef17	ENSMUSG00000032875	2912.28	0.225909	1.16951	0.0821404	0.00144499	0.0131144
Eif3d	ENSMUSG00000016554	1629.92	0.225841	1.16946	0.080951	0.00129058	0.0120143
Mafb	ENSMUSG00000074622	976.14	0.225404	1.1691	0.101196	0.00551395	0.0371017
Sars	ENSMUSG00000068739	2910.02	0.225178	1.16892	0.0721811	0.000470942	0.00532969
Nolc1	ENSMUSG00000015176	1130.01	0.225154	1.1689	0.0902719	0.00292516	0.0227635
2310061I04Rik	ENSMUSG00000050705	1529.34	0.22514	1.16889	0.084361	0.0018374	0.0158527
Ppp1r37	ENSMUSG00000051403	2195.47	0.225131	1.16888	0.0862586	0.00215806	0.0179612
Klc2	ENSMUSG00000024862	2433.94	0.225109	1.16887	0.0829205	0.00161663	0.0143792
Gbf1	ENSMUSG00000025224	2584.73	0.224902	1.1687	0.0754231	0.000733523	0.00770615
5031439G07Rik	ENSMUSG00000036046	9122.46	0.224366	1.16826	0.0691727	0.000315165	0.00389099
Gsk3a	ENSMUSG00000057177	2941.11	0.223733	1.16775	0.0709569	0.000430257	0.00497544
Tbrg4	ENSMUSG00000000384	1418.41	0.223677	1.16771	0.0939939	0.00397659	0.0289865
Ppp6r2	ENSMUSG00000036561	2543.5	0.223504	1.16757	0.0690265	0.00032493	0.00398066
Atp2b4	ENSMUSG00000026463	844.252	0.223318	1.16742	0.105084	0.00709507	0.0449627
Ranbp3	ENSMUSG00000002372	1573.71	0.22328	1.16738	0.0829191	0.00176496	0.0154033
Stk40	ENSMUSG00000042608	4138.54	0.223222	1.16734	0.0690845	0.000333734	0.00404476
Trim72	ENSMUSG00000042828	4644.57	0.223214	1.16733	0.0888172	0.00286577	0.0224106
Smtnl1	ENSMUSG00000027077	2038.06	0.223154	1.16728	0.0963567	0.00466533	0.0326291
Ddx56	ENSMUSG00000004393	626.724	0.223073	1.16722	0.106805	0.00767666	0.0475193
Pcsk6	ENSMUSG00000030513	1162.39	0.223052	1.1672	0.0894731	0.00302621	0.023354
Crat	ENSMUSG00000026853	18216.2	0.223052	1.1672	0.0612308	7.61424e-05	0.00123066
Cog1	ENSMUSG00000018661	713.956	0.22253	1.16678	0.104986	0.00726664	0.0456785
Nacc1	ENSMUSG00000001910	1057.06	0.222476	1.16673	0.0949998	0.00443361	0.0313279
Csrp1	ENSMUSG00000026421	957.138	0.222447	1.16671	0.0957048	0.00462344	0.0323816
Rab3ip	ENSMUSG00000064181	632.605	0.222444	1.16671	0.106271	0.007682	0.047526
Foxo3	ENSMUSG00000048756	1148.19	0.222334	1.16662	0.0929294	0.00393256	0.0287354
Lynx1	ENSMUSG00000022594	6393.54	0.221944	1.1663	0.0638474	0.000143587	0.00201637
Ddx47	ENSMUSG00000030204	894.307	0.221834	1.16621	0.0978215	0.00532013	0.0361691
Sun2	ENSMUSG00000042524	5509.13	0.221811	1.1662	0.0675092	0.000282302	0.00354421
AI506816	ENSMUSG00000105987	1304.32	0.22177	1.16616	0.0856677	0.00239801	0.0194637
Cd300lg	ENSMUSG00000017309	1203.62	0.22146	1.16591	0.0847925	0.00226334	0.0186042
Spg7	ENSMUSG00000000738	3293.38	0.220875	1.16544	0.0737468	0.000743474	0.00779598
Tln2	ENSMUSG00000052698	5888.89	0.220867	1.16543	0.0631297	0.000134138	0.00190473
Peg13	ENSMUSG00000106847	1514.56	0.220755	1.16534	0.0881543	0.00303961	0.0234412
Epn1	ENSMUSG00000035203	5004.94	0.220638	1.16525	0.0740547	0.00078327	0.00814426
Tmem94	ENSMUSG00000020747	3918.6	0.220603	1.16522	0.0782776	0.00127767	0.0119064
Ppp2r1a	ENSMUSG00000007564	3344.13	0.220085	1.1648	0.0671968	0.000299235	0.00372739
Nbas	ENSMUSG00000020576	936.961	0.220081	1.1648	0.0946163	0.00477052	0.033286
Plbd2	ENSMUSG00000029598	1077.04	0.219676	1.16447	0.0985479	0.00599816	0.0396177
Cux1	ENSMUSG00000029705	3257.74	0.219402	1.16425	0.0666325	0.000284257	0.00356474
Tmem201	ENSMUSG00000044700	1873.96	0.219228	1.16411	0.0847897	0.00250723	0.0201446
Acox1	ENSMUSG00000020777	4872.95	0.219109	1.16401	0.0619196	0.000118385	0.00173465
Nfe2l1	ENSMUSG00000038615	23933	0.219064	1.16398	0.0582843	5.11929e-05	0.000904895
Dpf2	ENSMUSG00000024826	1752.87	0.218972	1.1639	0.0769833	0.00120885	0.0114471
Supt5	ENSMUSG00000003435	3188.62	0.218633	1.16363	0.0686668	0.000415335	0.00483804
Cltc	ENSMUSG00000047126	6235.87	0.218627	1.16363	0.0670015	0.000317971	0.00391262
Mcl1	ENSMUSG00000038612	4255.21	0.218617	1.16362	0.0622283	0.000130857	0.00187064
Polrmt	ENSMUSG00000020329	937.467	0.218396	1.16344	0.102589	0.00760352	0.0472649
Dlst	ENSMUSG00000004789	8753.52	0.217986	1.16311	0.0668304	0.000321969	0.00395043
Cd2bp2	ENSMUSG00000042502	1058.31	0.217618	1.16281	0.0930895	0.0048116	0.0334469
Sel1l3	ENSMUSG00000029189	1694.52	0.217544	1.16275	0.0786649	0.00155379	0.0138868
Ndrg2	ENSMUSG00000004558	56706.5	0.217152	1.16244	0.0509745	6.45344e-06	0.000160773
Saraf	ENSMUSG00000031532	5388.58	0.217059	1.16236	0.061484	0.000125248	0.00181139
Add1	ENSMUSG00000029106	2423.25	0.216991	1.16231	0.0719832	0.000736289	0.00772791
Palmd	ENSMUSG00000033377	1101.99	0.216798	1.16215	0.0942081	0.00530832	0.0361329
Ecm1	ENSMUSG00000028108	922.143	0.216752	1.16211	0.101008	0.00752144	0.046902
Gns	ENSMUSG00000034707	1587.02	0.216494	1.16191	0.0798579	0.0018421	0.0158774
Rai1	ENSMUSG00000062115	990.234	0.216494	1.16191	0.102673	0.00816832	0.0498827
Slc25a20	ENSMUSG00000032602	2189.44	0.215844	1.16138	0.0784271	0.00165214	0.0146366
Ccdc80	ENSMUSG00000022665	918.995	0.215309	1.16095	0.0995257	0.00740505	0.0463534
Mdh2	ENSMUSG00000019179	21346.2	0.21494	1.16066	0.0662953	0.000357867	0.00425316
Pdgfrb	ENSMUSG00000024620	1503.16	0.214761	1.16051	0.0866417	0.00353421	0.0264141
Gart	ENSMUSG00000022962	1590.74	0.214565	1.16035	0.080418	0.00213311	0.0177802
Fitm2	ENSMUSG00000048486	3872.93	0.214353	1.16018	0.0756917	0.00133446	0.0123265
Trak1	ENSMUSG00000032536	8434.98	0.214227	1.16008	0.0769783	0.00154407	0.0138221
Gigyf2	ENSMUSG00000048000	1531.7	0.214225	1.16008	0.0801235	0.00210995	0.0176931
Flywch1	ENSMUSG00000040097	1534.71	0.212738	1.15889	0.0837741	0.00310279	0.0237966
Tm9sf4	ENSMUSG00000068040	991.53	0.212469	1.15867	0.0937904	0.00614729	0.0402447
Fam234a	ENSMUSG00000024187	1881.53	0.212398	1.15861	0.0853689	0.00356618	0.0265816
Filip1	ENSMUSG00000034898	3446.93	0.212366	1.15859	0.0650503	0.000342246	0.00411527
Synpo2	ENSMUSG00000050315	19618.4	0.212169	1.15843	0.0581901	8.60575e-05	0.00134979
Uba1	ENSMUSG00000001924	5508.73	0.212041	1.15833	0.0632744	0.000254429	0.00324922
Plod1	ENSMUSG00000019055	1307.35	0.211688	1.15804	0.0808337	0.00254145	0.0203755
Cpsf1	ENSMUSG00000034022	1163.24	0.211638	1.158	0.0892431	0.00483269	0.0335308
Rgp1	ENSMUSG00000028468	1514.97	0.211364	1.15778	0.079393	0.00226366	0.0186042
R3hdm2	ENSMUSG00000025404	3792.18	0.211111	1.15758	0.0647527	0.00035287	0.00421626
Rilpl1	ENSMUSG00000029392	7048.11	0.211084	1.15756	0.0626071	0.0002395	0.00309047
Lmna	ENSMUSG00000028063	1894.53	0.210448	1.15705	0.0907647	0.00558439	0.0375097
Surf4	ENSMUSG00000014867	3585.5	0.210321	1.15695	0.0632802	0.000286137	0.00358025
Ap2b1	ENSMUSG00000035152	1896.11	0.209388	1.1562	0.081416	0.00297764	0.0230591
Gnpat	ENSMUSG00000031985	6485.32	0.209366	1.15618	0.0601532	0.000165221	0.00226031
Nxn	ENSMUSG00000020844	1567.43	0.208529	1.15551	0.0799851	0.00273712	0.0216175
Ilf3	ENSMUSG00000032178	1048.45	0.208248	1.15528	0.0916142	0.00641396	0.041655
Wipi1	ENSMUSG00000041895	1961.49	0.208207	1.15525	0.0835656	0.00374159	0.0275207
Usp4	ENSMUSG00000032612	3420.48	0.208202	1.15525	0.0622281	0.000271637	0.00343932
Ascc2	ENSMUSG00000020412	891.711	0.208107	1.15517	0.0960278	0.00817045	0.0498827
Lman2	ENSMUSG00000021484	2782.14	0.208014	1.1551	0.0697647	0.00091585	0.0091882
Mlxip	ENSMUSG00000038342	4034.39	0.207289	1.15452	0.0743541	0.00166582	0.0147226
Rhot2	ENSMUSG00000025733	1355.43	0.206765	1.1541	0.0893343	0.00593815	0.0392913
Pfkm	ENSMUSG00000033065	139677	0.206754	1.15409	0.0604047	0.000210124	0.00277902
Srrm2	ENSMUSG00000039218	13801.3	0.206548	1.15392	0.0528749	3.28831e-05	0.000629186
Oplah	ENSMUSG00000022562	1560.34	0.206254	1.15369	0.0882056	0.00564688	0.0378134
Git1	ENSMUSG00000011877	1533.62	0.206084	1.15355	0.0884614	0.00578021	0.0384979
Eef1g	ENSMUSG00000071644	7371.8	0.206064	1.15354	0.0562259	8.6059e-05	0.00134979
Nfe2l2	ENSMUSG00000015839	1297.93	0.205978	1.15347	0.0860379	0.00494307	0.0341
Yars	ENSMUSG00000028811	1485.45	0.205569	1.15314	0.0819597	0.00371075	0.0273534
Ubl4a	ENSMUSG00000015290	2433.45	0.205534	1.15311	0.0704041	0.00114654	0.0109575
Egln1	ENSMUSG00000031987	8557.06	0.205482	1.15307	0.0600197	0.000212705	0.00280191
Ubb	ENSMUSG00000019505	5545.46	0.205224	1.15287	0.0687283	0.000935026	0.00934691
Spns1	ENSMUSG00000030741	994.746	0.204706	1.15245	0.0921851	0.00761009	0.0472649
Agpat1	ENSMUSG00000034254	2724.21	0.204348	1.15217	0.0801536	0.00337946	0.0254453
Aldoa	ENSMUSG00000030695	574457	0.204234	1.15207	0.0671293	0.00079097	0.00820238
Ppfia1	ENSMUSG00000037519	1297.73	0.204172	1.15202	0.082531	0.00413368	0.0298088
Capn2	ENSMUSG00000026509	2370.7	0.204081	1.15195	0.0703547	0.00123594	0.0116343
Kmt2d	ENSMUSG00000048154	2835.09	0.204075	1.15195	0.0719801	0.00150757	0.0135827
Nf2	ENSMUSG00000009073	3513.25	0.203871	1.15178	0.0682756	0.000950635	0.00949441
Ehd1	ENSMUSG00000024772	1219.37	0.203521	1.1515	0.0888075	0.00655649	0.0423756
Clpb	ENSMUSG00000001829	2183.72	0.202733	1.15088	0.074387	0.00211589	0.0177029
Actr1b	ENSMUSG00000037351	4689.81	0.202289	1.15052	0.0705738	0.00140298	0.0128447
Gpat4	ENSMUSG00000031545	1787.59	0.201768	1.15011	0.0765487	0.00275945	0.0217476
Cltb	ENSMUSG00000047547	2885.94	0.201501	1.14989	0.0777471	0.00312652	0.0239127
Herpud1	ENSMUSG00000031770	4119.31	0.201359	1.14978	0.0668548	0.000902656	0.00907219
Ogfod1	ENSMUSG00000033009	1176.95	0.201317	1.14975	0.0873573	0.00655204	0.0423714
Mtfp1	ENSMUSG00000004748	1257.92	0.20121	1.14966	0.089791	0.0076241	0.0473255
Mlip	ENSMUSG00000032355	2249.29	0.200333	1.14896	0.0732689	0.002125	0.0177525
Lrp1	ENSMUSG00000040249	4482.27	0.200305	1.14894	0.0752094	0.00260254	0.0207458
Ppp6r1	ENSMUSG00000052296	2647.61	0.200177	1.14884	0.0733097	0.00215163	0.0179211
Acads	ENSMUSG00000029545	2193.76	0.199856	1.14858	0.0840423	0.00558186	0.0375097
Amotl1	ENSMUSG00000013076	25764.1	0.199578	1.14836	0.0614171	0.000419932	0.00488649
Glg1	ENSMUSG00000003316	2320.23	0.199515	1.14831	0.0698405	0.00149379	0.0134913
Klhl41	ENSMUSG00000075307	16375.9	0.199488	1.14829	0.0638301	0.000638754	0.00687927
Wsb2	ENSMUSG00000029364	4129.6	0.199223	1.14808	0.0709931	0.00174402	0.0152908
Rxra	ENSMUSG00000015846	6538.9	0.198921	1.14784	0.0742288	0.00252659	0.0202856
Yap1	ENSMUSG00000053110	1573.45	0.198909	1.14783	0.0780032	0.00361788	0.0268423
Dvl3	ENSMUSG00000003233	1196.04	0.198454	1.14747	0.0855893	0.00657867	0.0424943
Prpf6	ENSMUSG00000002455	1382.54	0.19839	1.14742	0.0849717	0.00633126	0.041255
Akt2	ENSMUSG00000004056	7763.21	0.198011	1.14712	0.062545	0.000567659	0.00623418
Hspa4	ENSMUSG00000020361	3962.05	0.197952	1.14707	0.0613182	0.000460114	0.00523374
Slc27a1	ENSMUSG00000031808	3623.22	0.197819	1.14696	0.0836583	0.00592684	0.0392398
Tuba8	ENSMUSG00000030137	7819.65	0.19778	1.14693	0.0657532	0.000953535	0.00950633
C2cd2	ENSMUSG00000045975	8218.65	0.197764	1.14692	0.0573525	0.000212513	0.00280191
Wasf2	ENSMUSG00000028868	1231.26	0.197308	1.14656	0.0836499	0.00605367	0.0398662
Ehd2	ENSMUSG00000074364	2340.69	0.197049	1.14635	0.0701835	0.00178268	0.0155093
Edc4	ENSMUSG00000036270	1204.86	0.196727	1.1461	0.0852375	0.00690583	0.0439699
Eif3f	ENSMUSG00000031029	3171.49	0.196702	1.14608	0.0729129	0.00246662	0.0199045
Wdtc1	ENSMUSG00000037622	4657.9	0.196671	1.14605	0.0782439	0.00410171	0.0296347
Ppp2r5d	ENSMUSG00000059409	1130.7	0.196448	1.14587	0.0874091	0.00800526	0.0490895
Adssl1	ENSMUSG00000011148	27682.4	0.196422	1.14585	0.0636698	0.00075535	0.00789819
Serpinh1	ENSMUSG00000070436	2445.01	0.196216	1.14569	0.0679672	0.001417	0.0129236
Phyh	ENSMUSG00000026664	4863.81	0.195904	1.14544	0.0695718	0.00176329	0.0154008
Eif4g3	ENSMUSG00000028760	7608.73	0.195857	1.1454	0.0626984	0.000669251	0.00714552
Eif2ak1	ENSMUSG00000029613	1987.36	0.195694	1.14527	0.076663	0.0037388	0.0275184
Sec14l1	ENSMUSG00000020823	2341.63	0.195535	1.14515	0.0754314	0.00336325	0.0253404
Prnp	ENSMUSG00000079037	3503.75	0.195518	1.14514	0.0761444	0.00359691	0.0267391
Mbd3	ENSMUSG00000035478	2510.49	0.195263	1.14493	0.0750738	0.00329444	0.0249231
Clic5	ENSMUSG00000023959	9478.79	0.19524	1.14491	0.0536723	0.000107834	0.0016162
Rrp1	ENSMUSG00000061032	1776.54	0.194993	1.14472	0.0792492	0.00481526	0.0334515
Hoxc10	ENSMUSG00000022484	1967.28	0.194782	1.14455	0.0780037	0.00438646	0.0310502
Timp3	ENSMUSG00000020044	6756.11	0.194563	1.14438	0.0652905	0.00108142	0.0105158
Pdlim3	ENSMUSG00000031636	15032.9	0.194425	1.14427	0.0644685	0.00096641	0.00960031
Ranbp10	ENSMUSG00000037415	1501.62	0.194422	1.14427	0.078772	0.00475392	0.033191
Tcf25	ENSMUSG00000001472	7741.58	0.194309	1.14418	0.0632332	0.000804898	0.0083148
Csnk1d	ENSMUSG00000025162	2120.43	0.193907	1.14386	0.0790678	0.00498456	0.0342854
Tnxb	ENSMUSG00000033327	4321.52	0.193753	1.14374	0.0720197	0.00261062	0.0207804
Rassf3	ENSMUSG00000025795	1526.72	0.193653	1.14366	0.0794364	0.00519229	0.0355168
AU040320	ENSMUSG00000028830	1495.42	0.193612	1.14362	0.0833991	0.00695692	0.0442446
Ptpn21	ENSMUSG00000021009	1801.09	0.19321	1.1433	0.082764	0.00677425	0.0433742
Rreb1	ENSMUSG00000039087	1279.64	0.192062	1.1424	0.0842034	0.00782832	0.0482703
Adgrf5	ENSMUSG00000056492	4590.2	0.191418	1.14189	0.0656295	0.00136638	0.0125649
Cpt2	ENSMUSG00000028607	1970.04	0.191344	1.14183	0.0772685	0.00483212	0.0335308
Plpp3	ENSMUSG00000028517	3055.74	0.191299	1.14179	0.0699496	0.00236308	0.0192786
Snrnp200	ENSMUSG00000003660	3680.19	0.191233	1.14174	0.0633449	0.000991893	0.00979231
Ubxn1	ENSMUSG00000071655	3863.57	0.191064	1.14161	0.0642733	0.00115121	0.0109853
Fastk	ENSMUSG00000028959	5333.01	0.190943	1.14151	0.0654229	0.00136544	0.0125649
Cep104	ENSMUSG00000039523	1752.57	0.190675	1.1413	0.0808637	0.00659757	0.0425669
Sparc	ENSMUSG00000018593	8678.09	0.189761	1.14057	0.075272	0.00437459	0.0310488
Pptc7	ENSMUSG00000038582	7061.54	0.189039	1.14	0.0628214	0.00104848	0.0102871
Ankrd23	ENSMUSG00000067653	2400.06	0.189032	1.14	0.0820126	0.00767464	0.0475193
Prdx6	ENSMUSG00000026701	2483.76	0.188668	1.13971	0.070369	0.00284364	0.0222536
Sec31a	ENSMUSG00000035325	2239.79	0.188574	1.13964	0.0705931	0.00292774	0.0227639
Gpr146	ENSMUSG00000044197	2004.74	0.188546	1.13961	0.0809374	0.00726852	0.0456785
Inpp5a	ENSMUSG00000025477	3931.61	0.188355	1.13946	0.0620396	0.000968939	0.00961685
Slc35a4	ENSMUSG00000033272	1897.56	0.188322	1.13944	0.0808797	0.00730868	0.0458791
Gsn	ENSMUSG00000026879	37162.1	0.187893	1.1391	0.0626357	0.00109397	0.0105758
Ctxn3	ENSMUSG00000069372	2039.8	0.187563	1.13884	0.0809901	0.00760822	0.0472649
Acadl	ENSMUSG00000026003	7113.31	0.187149	1.13851	0.0752801	0.00495257	0.0341286
Wbp2	ENSMUSG00000034341	2316.94	0.18703	1.13842	0.0804714	0.00750329	0.0468629
2610507B11Rik	ENSMUSG00000010277	21447.2	0.186982	1.13838	0.0557347	0.000333795	0.00404476
Fam131a	ENSMUSG00000050821	3147.32	0.186831	1.13826	0.0802078	0.00742634	0.0464344
Scn4a	ENSMUSG00000001027	21246.9	0.186745	1.13819	0.070099	0.00305201	0.0234881
Ldb3	ENSMUSG00000021798	61989.1	0.186648	1.13812	0.0551224	0.000299688	0.00372815
Psmd3	ENSMUSG00000017221	3235.34	0.185436	1.13716	0.0761952	0.00579657	0.0385377
Amfr	ENSMUSG00000031751	6543.43	0.185381	1.13712	0.058566	0.000653336	0.00701596
Atg13	ENSMUSG00000027244	1686.2	0.184906	1.13674	0.077922	0.00681476	0.0435593
Phb2	ENSMUSG00000004264	2614.39	0.184673	1.13656	0.0793449	0.00765759	0.0474805
Ndufa8	ENSMUSG00000026895	4515.4	0.184644	1.13654	0.0713076	0.00385316	0.0281924
Bves	ENSMUSG00000071317	2508.56	0.18457	1.13648	0.0692739	0.00312464	0.0239127
Kif1c	ENSMUSG00000020821	38837.6	0.183823	1.13589	0.0654857	0.00207584	0.0174729
4833439L19Rik	ENSMUSG00000025871	7994.33	0.183221	1.13542	0.0614708	0.00122255	0.0115473
Phf2	ENSMUSG00000038025	2001.31	0.183179	1.13538	0.0749217	0.00577935	0.0384979
Copg1	ENSMUSG00000030058	1765.67	0.182813	1.1351	0.078061	0.00755192	0.0470348
Eri3	ENSMUSG00000033423	2240.26	0.182404	1.13477	0.0729719	0.00504546	0.0346615
Eml1	ENSMUSG00000058070	4010.83	0.182322	1.13471	0.0686195	0.00327122	0.0247643
Slc49a4	ENSMUSG00000022848	2382.78	0.182154	1.13458	0.0681453	0.00313079	0.0239206
Tmod1	ENSMUSG00000028328	10849.3	0.181897	1.13437	0.0623449	0.00151165	0.0135975
Actn4	ENSMUSG00000054808	2001.6	0.181074	1.13373	0.073583	0.00567856	0.0379798
Pbxip1	ENSMUSG00000042613	13155	0.180632	1.13338	0.0652038	0.00239763	0.0194637
Smg5	ENSMUSG00000001415	2645.59	0.180554	1.13332	0.0707073	0.00445223	0.0314196
Cox4i1	ENSMUSG00000031818	15544.4	0.179567	1.13254	0.0629772	0.00190027	0.016278
Ehbp1l1	ENSMUSG00000024937	18014.5	0.179013	1.13211	0.0631931	0.00202198	0.017097
Neurl1a	ENSMUSG00000006435	5875.51	0.178946	1.13206	0.07165	0.00527503	0.0359282
Rabgef1	ENSMUSG00000025340	3140.47	0.178773	1.13192	0.0680115	0.00368525	0.0271961
Npepps	ENSMUSG00000001441	2672.46	0.178546	1.13174	0.0726312	0.00588115	0.0390301
Cyhr1	ENSMUSG00000053929	3373.48	0.177475	1.1309	0.0673388	0.00366388	0.0270922
Cdip1	ENSMUSG00000004071	2914.82	0.177428	1.13087	0.0689815	0.00437743	0.0310491
Rap1gds1	ENSMUSG00000028149	2607.01	0.177149	1.13065	0.0717273	0.00579354	0.0385377
Gapdh	ENSMUSG00000057666	139684	0.177019	1.13055	0.0650565	0.00287947	0.0224865
Gfm2	ENSMUSG00000021666	2772.94	0.176808	1.13038	0.0721467	0.0061162	0.0400647
Usp2	ENSMUSG00000032010	6735.34	0.176544	1.13017	0.067013	0.00371148	0.0273534
Grina	ENSMUSG00000022564	4164.69	0.176099	1.12982	0.0685387	0.00447438	0.0315359
Prr33	ENSMUSG00000043795	6109.4	0.176018	1.12976	0.0605251	0.00165399	0.0146414
Fxr2	ENSMUSG00000018765	3844.97	0.175437	1.12931	0.062602	0.00229953	0.0188128
Eif4b	ENSMUSG00000058655	9059.26	0.175427	1.1293	0.0622676	0.00219879	0.0182457
Ubxn4	ENSMUSG00000026353	2249.1	0.175275	1.12918	0.0717985	0.00637641	0.0415007
Zdhhc5	ENSMUSG00000034075	4600.18	0.174986	1.12895	0.0629132	0.00246042	0.0198833
Sf3b2	ENSMUSG00000024853	2948.08	0.173905	1.12811	0.0696818	0.00559827	0.0375556
Hadha	ENSMUSG00000025745	12103.8	0.17308	1.12746	0.0660692	0.00401272	0.0291417
Stt3b	ENSMUSG00000032437	3949.07	0.173066	1.12745	0.0636641	0.00302196	0.0233374
Ndufv1	ENSMUSG00000037916	10427.3	0.172804	1.12725	0.0596977	0.00178129	0.0155093
Specc1l	ENSMUSG00000033444	2630.3	0.172544	1.12704	0.0708931	0.00669456	0.0429935
Tsc1	ENSMUSG00000026812	2755.83	0.172475	1.12699	0.0667394	0.00445893	0.0314469
Golga3	ENSMUSG00000029502	2167.17	0.172068	1.12667	0.0706783	0.00671705	0.043113
Cyb5r1	ENSMUSG00000026456	2372.62	0.171667	1.12636	0.0722077	0.00782455	0.0482703
Sgca	ENSMUSG00000001508	5516.11	0.171504	1.12623	0.0635811	0.00326405	0.0247605
Scyl1	ENSMUSG00000024941	3008.51	0.171171	1.12597	0.0689688	0.00597997	0.039521
Cct2	ENSMUSG00000034024	3254.35	0.170359	1.12534	0.0698267	0.00674561	0.0432714
Cd151	ENSMUSG00000025510	3080.65	0.16963	1.12477	0.0654961	0.00451894	0.0317695
Bcl2l13	ENSMUSG00000009112	3606.85	0.168885	1.12419	0.0608288	0.00265396	0.0210203
Gnas	ENSMUSG00000027523	30155.9	0.16862	1.12398	0.056206	0.00132941	0.0122959
Ndufb10	ENSMUSG00000040048	5249.99	0.167963	1.12347	0.0661187	0.00527303	0.0359282
Dnajc5	ENSMUSG00000000826	2084.15	0.167709	1.12327	0.0705915	0.00819267	0.0499363
Ttc7b	ENSMUSG00000033530	4364.75	0.167647	1.12322	0.0637033	0.00409714	0.0296347
Dele1	ENSMUSG00000024442	3160.91	0.167314	1.12297	0.0665677	0.00571231	0.0381369
Huwe1	ENSMUSG00000025261	7918.47	0.166794	1.12256	0.0553636	0.00129826	0.0120479
Rabl6	ENSMUSG00000015087	4013.11	0.166724	1.12251	0.0651908	0.00509179	0.0348936
Cxcl12	ENSMUSG00000061353	3251.84	0.166622	1.12243	0.0667655	0.00603698	0.0397798
Fam120a	ENSMUSG00000038014	4628.13	0.16523	1.12134	0.0667893	0.00649091	0.0420738
Rsrp1	ENSMUSG00000037266	12693.2	0.163191	1.11976	0.0554619	0.00167995	0.0148358
Ube2r2	ENSMUSG00000036241	5003.45	0.163132	1.11972	0.0670536	0.00739316	0.046305
Atp5b	ENSMUSG00000025393	78634.3	0.163062	1.11966	0.0602741	0.00346211	0.0259623
Lrrc2	ENSMUSG00000032495	4174.98	0.163047	1.11965	0.0619444	0.00427804	0.03048
Psmd7	ENSMUSG00000039067	4446.24	0.162475	1.11921	0.0591238	0.00306932	0.0235724
Psmd2	ENSMUSG00000006998	9177.73	0.161942	1.11879	0.0585918	0.00294212	0.0228476
Mef2d	ENSMUSG00000001419	7294.54	0.160933	1.11801	0.0640182	0.00607367	0.0399035
Fsd2	ENSMUSG00000038663	14020.9	0.160819	1.11792	0.0541363	0.0015688	0.0140077
Nipsnap2	ENSMUSG00000029432	14738.6	0.160361	1.11757	0.052567	0.00121625	0.0114976
Mprip	ENSMUSG00000005417	4307.14	0.158731	1.1163	0.0616053	0.00521225	0.0356096
Tmbim6	ENSMUSG00000023010	6613.99	0.158249	1.11593	0.0652618	0.00791684	0.0486545
Dnaja3	ENSMUSG00000004069	3702.17	0.157865	1.11563	0.0637206	0.00690238	0.0439699
Ndufs2	ENSMUSG00000013593	21489.3	0.157253	1.11516	0.0539753	0.00194028	0.0165191
Ankrd40	ENSMUSG00000020864	8474.66	0.153166	1.11201	0.0569729	0.00397715	0.0289865
Ilrun	ENSMUSG00000056692	11755.8	0.152683	1.11164	0.0551975	0.00317223	0.0241133
Ctsb	ENSMUSG00000021939	8991.53	0.152138	1.11122	0.0618079	0.00759332	0.0472398
Dag1	ENSMUSG00000039952	8108.89	0.149485	1.10917	0.0561644	0.00443724	0.0313336
Trak2	ENSMUSG00000026028	5283.16	0.148445	1.10837	0.0573104	0.00549248	0.0369796
Adipor1	ENSMUSG00000026457	10795.3	0.147439	1.1076	0.0597521	0.0077823	0.0480664
Vcp	ENSMUSG00000028452	11394.9	0.145286	1.10595	0.0537744	0.00408347	0.0295667
Stim1	ENSMUSG00000030987	8008.08	0.144984	1.10572	0.0559659	0.00564586	0.0378134
Rac1	ENSMUSG00000001847	5785.4	0.143981	1.10495	0.0549307	0.00521659	0.0356174
Coq10a	ENSMUSG00000039914	8644.53	0.14086	1.10256	0.056772	0.0079167	0.0486545
Rpl7	ENSMUSG00000043716	7068.76	-0.138487	-1.10075	0.0536113	0.00606944	0.0398992
Ccng1	ENSMUSG00000020326	29255.2	-0.149954	-1.10953	0.0532264	0.0027798	0.0218615
Phkb	ENSMUSG00000036879	20555.2	-0.150985	-1.11033	0.0592271	0.00602979	0.0397559
Rps20	ENSMUSG00000028234	5449.4	-0.151535	-1.11075	0.0612045	0.00734241	0.0460389
Hectd1	ENSMUSG00000035247	5979.06	-0.15164	-1.11083	0.0572241	0.00450623	0.0317402
Trip12	ENSMUSG00000026219	5297.57	-0.151753	-1.11092	0.0593848	0.00588753	0.0390491
Csnk1a1	ENSMUSG00000024576	6185.64	-0.152001	-1.11111	0.0576495	0.00466758	0.0326291
Ddx5	ENSMUSG00000020719	14760	-0.155457	-1.11377	0.0500443	0.00105486	0.0103406
Rpl23	ENSMUSG00000071415	4270.16	-0.159071	-1.11657	0.0644181	0.00697546	0.0443297
Ppp2r3a	ENSMUSG00000043154	8662.65	-0.160484	-1.11766	0.0637759	0.00605785	0.0398694
Rplp1	ENSMUSG00000007892	8522.91	-0.161555	-1.11849	0.0659938	0.00721169	0.0454346
Smim10l1	ENSMUSG00000072704	4586.78	-0.161629	-1.11855	0.0607486	0.00399559	0.0290507
Cst3	ENSMUSG00000027447	10168.4	-0.16171	-1.11861	0.0548018	0.00165778	0.0146632
Rmnd5a	ENSMUSG00000002222	7768.16	-0.16284	-1.11949	0.0605656	0.00364236	0.0269604
Sec23a	ENSMUSG00000020986	3545.22	-0.163206	-1.11977	0.0674463	0.00764673	0.0474395
Stac3	ENSMUSG00000040287	7226.14	-0.164441	-1.12073	0.056614	0.00187048	0.0160599
Usp25	ENSMUSG00000022867	5145.73	-0.16451	-1.12078	0.0602494	0.00317213	0.0241133
Fxr1	ENSMUSG00000027680	12799.2	-0.166239	-1.12213	0.0581307	0.00211383	0.0176989
Rps26	ENSMUSG00000025362	3054.2	-0.166821	-1.12258	0.0656826	0.00534106	0.0362168
Bpgm	ENSMUSG00000038871	3560.68	-0.168003	-1.1235	0.0652578	0.00479614	0.0334229
Insr	ENSMUSG00000005534	2752.41	-0.168585	-1.12396	0.0697858	0.00731828	0.0459134
Rbm39	ENSMUSG00000027620	2839.84	-0.169554	-1.12471	0.0712227	0.00793642	0.0487479
Zfp106	ENSMUSG00000027288	42722	-0.169997	-1.12506	0.0638731	0.00367596	0.0271456
Strn3	ENSMUSG00000020954	5221.16	-0.170263	-1.12526	0.0673791	0.00534342	0.0362168
Psmb7	ENSMUSG00000026750	5770.03	-0.170308	-1.1253	0.0595928	0.00204503	0.0172657
Ptp4a2	ENSMUSG00000028788	27682.3	-0.170536	-1.12548	0.0570441	0.00135011	0.0124563
Ubxn2a	ENSMUSG00000020634	4731.62	-0.171286	-1.12606	0.0608251	0.00230092	0.0188128
Rps29	ENSMUSG00000034892	3390.12	-0.171961	-1.12659	0.0682691	0.00536703	0.0363362
Rpl12	ENSMUSG00000038900	3993.65	-0.173946	-1.12814	0.0650796	0.00341834	0.0257033
Lrrfip1	ENSMUSG00000026305	4412.56	-0.177102	-1.13061	0.0663308	0.00333474	0.0251938
Tpr	ENSMUSG00000006005	2770.15	-0.177778	-1.13114	0.0664336	0.00325399	0.0247011
Dnmt3a	ENSMUSG00000020661	1791	-0.178154	-1.13143	0.0754232	0.00757586	0.0471575
Mef2c	ENSMUSG00000005583	19253.7	-0.178178	-1.13145	0.0602099	0.0013784	0.0126544
Skp1	ENSMUSG00000036309	5136.68	-0.178556	-1.13175	0.0710601	0.00508479	0.0348886
Nptn	ENSMUSG00000032336	2546.49	-0.178768	-1.13192	0.0724221	0.00571123	0.0381369
Abcd2	ENSMUSG00000055782	1736.36	-0.1793	-1.13233	0.0746563	0.00675872	0.0433056
Rpl15	ENSMUSG00000012405	3062.01	-0.179473	-1.13247	0.0649702	0.00248463	0.0200209
Rps7	ENSMUSG00000061477	2943.93	-0.179554	-1.13253	0.0714465	0.0050241	0.034536
Mef2a	ENSMUSG00000030557	4816.33	-0.179903	-1.13281	0.0729267	0.00566221	0.0378932
Cox7a2	ENSMUSG00000032330	4297.03	-0.180351	-1.13316	0.068905	0.00373853	0.0275184
Nampt	ENSMUSG00000020572	4901.41	-0.180999	-1.13367	0.0638461	0.00196738	0.0167003
Rps27	ENSMUSG00000090733	3277.26	-0.181504	-1.13407	0.0701626	0.00401871	0.0291546
Tardbp	ENSMUSG00000041459	3446.57	-0.182298	-1.13469	0.0658463	0.00236721	0.019284
Ddx46	ENSMUSG00000021500	1555.99	-0.183014	-1.13525	0.0766123	0.0066929	0.0429935
NA	ENSMUSG00000085779	3181.94	-0.183361	-1.13553	0.065971	0.00226585	0.018608
Fnta	ENSMUSG00000015994	1946.39	-0.18362	-1.13573	0.0740915	0.00526697	0.0359173
Pafah1b1	ENSMUSG00000020745	5122.22	-0.184173	-1.13617	0.0607645	0.00103025	0.0101261
Rpl10	ENSMUSG00000008682	6338.76	-0.184459	-1.13639	0.0563349	0.00045456	0.00519178
Pja2	ENSMUSG00000024083	4947.29	-0.184489	-1.13641	0.0706193	0.00362043	0.0268423
Gng5	ENSMUSG00000068523	1884.91	-0.184692	-1.13657	0.0790962	0.00751341	0.0468999
Ndufb1	ENSMUSG00000113902	3165.61	-0.185979	-1.13759	0.0693583	0.0029293	0.0227639
Chmp3	ENSMUSG00000053119	1368.3	-0.186291	-1.13783	0.0779894	0.00644164	0.0418031
Prkag3	ENSMUSG00000006542	6841.63	-0.187286	-1.13862	0.0777812	0.00606132	0.0398694
Gpd2	ENSMUSG00000026827	8166.5	-0.18745	-1.13875	0.0644403	0.00146284	0.0132548
Rpl21	ENSMUSG00000041453	3421.76	-0.188197	-1.13934	0.0614884	0.000896098	0.0090389
Dnase1l1	ENSMUSG00000019088	3029.12	-0.188841	-1.13985	0.0668543	0.00186283	0.0160189
Hdac2	ENSMUSG00000019777	1335.61	-0.189679	-1.14051	0.0817883	0.00735279	0.046078
Rpl30	ENSMUSG00000058600	2577.54	-0.191013	-1.14156	0.0784494	0.00540556	0.0365269
Mkln1	ENSMUSG00000025609	2724.12	-0.191351	-1.14183	0.0714308	0.00277465	0.0218519
Cav1	ENSMUSG00000007655	4083.18	-0.191726	-1.14213	0.067617	0.0017452	0.0152908
Azin1	ENSMUSG00000037458	1421.52	-0.192084	-1.14241	0.0834846	0.00745972	0.046617
Rbfox2	ENSMUSG00000033565	1939.12	-0.19242	-1.14268	0.0742513	0.00349946	0.0261719
Abce1	ENSMUSG00000058355	2069.44	-0.192702	-1.1429	0.0758223	0.00399656	0.0290507
Neb	ENSMUSG00000026950	173590	-0.19321	-1.1433	0.0503745	5.0714e-05	0.000897856
Nucks1	ENSMUSG00000026434	1979.93	-0.194475	-1.14431	0.0796238	0.00507905	0.0348707
Ddx17	ENSMUSG00000055065	5478.98	-0.195291	-1.14496	0.064229	0.000883886	0.00894048
Ubr5	ENSMUSG00000037487	4442.79	-0.19565	-1.14524	0.0702542	0.00193897	0.0165191
Amd1	ENSMUSG00000075232	28406.6	-0.197243	-1.14651	0.0718304	0.00213251	0.0177802
Snrpd3	ENSMUSG00000020180	1474.34	-0.197823	-1.14697	0.0854121	0.00667504	0.0429601
Cyrib	ENSMUSG00000022378	996.855	-0.198131	-1.14721	0.0881896	0.00784242	0.0483305
Mob4	ENSMUSG00000025979	1269.17	-0.198725	-1.14768	0.0858769	0.00662871	0.0427184
Ttn	ENSMUSG00000051747	389983	-0.199411	-1.14823	0.0455583	4.66297e-06	0.000122469
Zfp24	ENSMUSG00000051469	1244.66	-0.200972	-1.14947	0.0881494	0.00698031	0.0443297
Tial1	ENSMUSG00000030846	1288.95	-0.201508	-1.1499	0.0890125	0.00719762	0.0454123
Paics	ENSMUSG00000029247	3513.21	-0.20155	-1.14993	0.064285	0.000603337	0.0065677
Six1	ENSMUSG00000051367	1753.02	-0.201972	-1.15027	0.0794792	0.00356289	0.0265749
Acadsb	ENSMUSG00000030861	3100.19	-0.202395	-1.15061	0.0721877	0.00169027	0.014915
Ube2d1	ENSMUSG00000019927	4866.28	-0.202645	-1.15081	0.0628486	0.000441708	0.00508672
Cd55	ENSMUSG00000026399	2094.76	-0.203964	-1.15186	0.0734683	0.00179767	0.015591
Cox7c	ENSMUSG00000017778	4280.79	-0.204084	-1.15195	0.0734762	0.00178789	0.0155304
Ypel5	ENSMUSG00000039770	1067.22	-0.204237	-1.15208	0.0931038	0.00814226	0.0497925
Actb	ENSMUSG00000029580	6527.51	-0.204464	-1.15226	0.0654551	0.000605414	0.00657646
Anapc1	ENSMUSG00000014355	1598.66	-0.20452	-1.1523	0.0771522	0.00255518	0.0204561
Vwf	ENSMUSG00000001930	1388.69	-0.204978	-1.15267	0.0935023	0.00808293	0.0494569
Dyrk2	ENSMUSG00000028630	1645.46	-0.205231	-1.15287	0.0793293	0.00301831	0.0233254
Zfp91	ENSMUSG00000024695	5734.6	-0.206179	-1.15363	0.0731257	0.00153863	0.0137956
Rps27a	ENSMUSG00000020460	3021.04	-0.206422	-1.15382	0.0670679	0.000687039	0.00729349
Rnf13	ENSMUSG00000036503	1321	-0.206632	-1.15399	0.0842336	0.00422066	0.0301779
Psme4	ENSMUSG00000040850	10545.5	-0.207034	-1.15431	0.0553708	6.38379e-05	0.00107456
Selenop	ENSMUSG00000064373	4896.4	-0.207138	-1.1544	0.0692412	0.000897493	0.00904478
Tmem233	ENSMUSG00000079278	6728.09	-0.207155	-1.15441	0.0744466	0.00169463	0.0149417
Cnbp	ENSMUSG00000030057	17176.8	-0.207418	-1.15462	0.0594588	0.00016428	0.00225357
Nudt4	ENSMUSG00000020029	7423.4	-0.207616	-1.15478	0.0578898	0.000113918	0.00167888
Trim23	ENSMUSG00000021712	1052.41	-0.207926	-1.15503	0.0954128	0.00797674	0.0489416
Cacybp	ENSMUSG00000014226	1225.3	-0.208097	-1.15516	0.091499	0.00640943	0.041655
Nipbl	ENSMUSG00000022141	1133.28	-0.208307	-1.15533	0.0872829	0.0048777	0.0337403
Thoc7	ENSMUSG00000053453	1781.95	-0.208977	-1.15587	0.0788116	0.00240657	0.019519
Arl1	ENSMUSG00000060904	2230.27	-0.209382	-1.15619	0.0761383	0.00181063	0.0156668
Lsm6	ENSMUSG00000031683	976.124	-0.209631	-1.15639	0.0923074	0.00632	0.0412058
Car3	ENSMUSG00000027559	54707	-0.209785	-1.15652	0.0569939	7.7506e-05	0.0012402
Rnf144b	ENSMUSG00000038068	2033.81	-0.210552	-1.15713	0.0923457	0.00610737	0.0400631
Cd164	ENSMUSG00000019818	4888.93	-0.210955	-1.15745	0.0736446	0.0012654	0.0118197
Tbc1d4	ENSMUSG00000033083	1728.37	-0.211008	-1.1575	0.0796842	0.00236605	0.019284
Fkbp3	ENSMUSG00000020949	3401.22	-0.212244	-1.15849	0.0733877	0.00114483	0.0109575
Ufl1	ENSMUSG00000040359	1070.42	-0.212374	-1.15859	0.0931539	0.00595273	0.0393644
Ttll4	ENSMUSG00000033257	1000.03	-0.212567	-1.15875	0.0875336	0.00414186	0.029833
Slmap	ENSMUSG00000021870	1996.67	-0.213182	-1.15924	0.0740947	0.0011833	0.0112373
Bhlhe41	ENSMUSG00000030256	1745.39	-0.213737	-1.15969	0.0824008	0.00264566	0.0209843
Fbxo9	ENSMUSG00000001366	1285.42	-0.214346	-1.16018	0.0829695	0.00269868	0.0213593
Srp9	ENSMUSG00000026511	923.664	-0.214407	-1.16023	0.0971416	0.00681788	0.0435593
Capza2	ENSMUSG00000015733	10149.5	-0.214784	-1.16053	0.0683578	0.000501563	0.00560784
Osbpl9	ENSMUSG00000028559	2722.75	-0.215159	-1.16083	0.0749252	0.00117234	0.0111678
Spryd7	ENSMUSG00000021930	1382.91	-0.215173	-1.16084	0.0877962	0.00377315	0.0277163
Spcs2	ENSMUSG00000035227	1550.47	-0.215218	-1.16088	0.083542	0.00271901	0.0215049
Nfyb	ENSMUSG00000020248	811.062	-0.215319	-1.16096	0.0995456	0.00740925	0.0463536
Psmc6	ENSMUSG00000021832	2558.59	-0.215374	-1.161	0.082611	0.00249588	0.0200825
Rpl39	ENSMUSG00000079641	875.671	-0.215683	-1.16125	0.100169	0.00752639	0.046902
Enpp4	ENSMUSG00000023961	2405.86	-0.215864	-1.1614	0.0770244	0.00142652	0.0129998
Rpl36a	ENSMUSG00000079435	1208.18	-0.215984	-1.1615	0.085728	0.00312652	0.0239127
Tgfbr1	ENSMUSG00000007613	998.511	-0.216386	-1.16182	0.095734	0.00587246	0.0389956
Myh3	ENSMUSG00000020908	124.629	-0.216482	-1.1619	0.352221	0.00625267	0.0408146
B230219D22Rik	ENSMUSG00000045767	1785.12	-0.216508	-1.16192	0.0772401	0.00141216	0.01289
Arl5a	ENSMUSG00000036093	1278.8	-0.216884	-1.16222	0.0943442	0.0053316	0.0361882
Fam8a1	ENSMUSG00000069237	913.3	-0.217425	-1.16266	0.100643	0.00721747	0.0454346
Sppl2a	ENSMUSG00000027366	2944.2	-0.217556	-1.16276	0.0818148	0.00209958	0.0176327
Smoc2	ENSMUSG00000023886	3825.86	-0.217768	-1.16293	0.0673614	0.000356318	0.0042438
Syap1	ENSMUSG00000031357	846.139	-0.217956	-1.16308	0.0993893	0.00667021	0.0429601
Rora	ENSMUSG00000032238	3636.3	-0.218662	-1.16365	0.0819344	0.0020132	0.0170357
Sem1	ENSMUSG00000042541	1766.06	-0.218713	-1.1637	0.0772926	0.00126731	0.0118197
Tfdp2	ENSMUSG00000032411	1679.73	-0.218872	-1.16382	0.0841112	0.00240944	0.019528
Srsf11	ENSMUSG00000055436	1731.94	-0.219862	-1.16462	0.0881789	0.00316606	0.0240993
Exoc6	ENSMUSG00000053799	2539.75	-0.219948	-1.16469	0.0680759	0.00034867	0.00417953
Dhx36	ENSMUSG00000027770	1098.3	-0.219964	-1.1647	0.0936929	0.00453882	0.031869
Dnajc3	ENSMUSG00000022136	1414.21	-0.219986	-1.16472	0.0869232	0.00286773	0.0224106
Srsf1	ENSMUSG00000018379	2186.55	-0.220136	-1.16484	0.076021	0.00101999	0.0100341
Per1	ENSMUSG00000020893	1664.69	-0.220448	-1.1651	0.0889776	0.00326906	0.0247643
Cert1	ENSMUSG00000021669	1840.52	-0.220538	-1.16517	0.0824579	0.00192989	0.0164811
Srsf5	ENSMUSG00000021134	3700.48	-0.220688	-1.16529	0.0694691	0.000414146	0.00482925
Zcchc7	ENSMUSG00000035649	801.944	-0.220779	-1.16536	0.0985874	0.00576396	0.0384356
Yme1l1	ENSMUSG00000026775	1859.22	-0.221026	-1.16556	0.0818603	0.00178481	0.0155158
Klhl24	ENSMUSG00000062901	5253.72	-0.221222	-1.16572	0.0712039	0.000517642	0.00575486
Ptma	ENSMUSG00000026238	831.582	-0.221241	-1.16574	0.0976701	0.00539957	0.0365085
Tmem106b	ENSMUSG00000029571	2048.3	-0.222327	-1.16661	0.0895149	0.00313185	0.0239206
Septin7	ENSMUSG00000001833	2299.11	-0.222843	-1.16703	0.093594	0.00401431	0.0291417
Tug1	ENSMUSG00000056579	842.109	-0.223042	-1.16719	0.103799	0.0067818	0.0433786
Crk	ENSMUSG00000017776	1860.45	-0.223139	-1.16727	0.0738771	0.000665798	0.00711548
Oxr1	ENSMUSG00000022307	1965.92	-0.223431	-1.16751	0.0826123	0.00170373	0.0150101
Plcd4	ENSMUSG00000026173	6059.62	-0.223649	-1.16768	0.0733021	0.000599854	0.00654258
Atp2b1	ENSMUSG00000019943	2355.32	-0.224163	-1.1681	0.0710413	0.000424531	0.00491944
Ccnt2	ENSMUSG00000026349	1275.56	-0.224461	-1.16834	0.0977972	0.00479961	0.0334262
Prpf4b	ENSMUSG00000021413	1390.49	-0.225191	-1.16893	0.0867551	0.0022404	0.0184808
Pkia	ENSMUSG00000027499	18080.6	-0.225777	-1.16941	0.065434	0.000149921	0.00209214
Rab2a	ENSMUSG00000047187	5908.77	-0.226036	-1.16962	0.0724322	0.000463918	0.00527163
Tomm7	ENSMUSG00000028998	1135.99	-0.226059	-1.16964	0.0866094	0.00212848	0.0177682
Tmem123	ENSMUSG00000050912	1014.03	-0.226064	-1.16964	0.0914064	0.00304446	0.0234461
Eif2s3y	ENSMUSG00000069049	1499.81	-0.226171	-1.16973	0.0979786	0.00453468	0.0318601
Rnf11	ENSMUSG00000028557	5134.51	-0.226572	-1.17005	0.0727731	0.000471568	0.00533135
Ssh2	ENSMUSG00000037926	1749.49	-0.227057	-1.17044	0.0891682	0.00248458	0.0200209
Arglu1	ENSMUSG00000040459	1957.31	-0.227253	-1.1706	0.0841319	0.00162887	0.0144765
Clasp2	ENSMUSG00000033392	1909.16	-0.22802	-1.17123	0.0794144	0.000984504	0.00973663
Afdn	ENSMUSG00000068036	1825.69	-0.228066	-1.17126	0.0812463	0.0011892	0.0112802
Kctd15	ENSMUSG00000030499	2254.58	-0.228183	-1.17136	0.0780637	0.000840153	0.00859921
Qk	ENSMUSG00000062078	6502.46	-0.22819	-1.17136	0.0722372	0.00039735	0.00466268
Zfp386	ENSMUSG00000042063	671.551	-0.228726	-1.1718	0.108541	0.00674956	0.0432718
Lats1	ENSMUSG00000040021	689.236	-0.228999	-1.17202	0.110781	0.00728064	0.0457288
Crhr2	ENSMUSG00000003476	831.589	-0.229007	-1.17203	0.105102	0.00578833	0.0385289
Bcap29	ENSMUSG00000020650	939	-0.22948	-1.17241	0.105572	0.00580874	0.0385955
Lgr4	ENSMUSG00000050199	1319.77	-0.229507	-1.17243	0.083991	0.00144339	0.0131106
Tmed5	ENSMUSG00000063406	722.448	-0.229513	-1.17244	0.10796	0.00641509	0.041655
Agps	ENSMUSG00000042410	767.905	-0.229794	-1.17267	0.107471	0.0062262	0.0406657
Casd1	ENSMUSG00000015189	820.51	-0.229816	-1.17269	0.0993042	0.00422789	0.0302
Pex2	ENSMUSG00000040374	889.832	-0.229867	-1.17273	0.0998802	0.00435162	0.0309251
Csgalnact2	ENSMUSG00000042042	1357.66	-0.229889	-1.17274	0.089649	0.00227282	0.0186515
Sema6c	ENSMUSG00000038777	2186.63	-0.230299	-1.17308	0.0918517	0.00261962	0.0208372
Nek7	ENSMUSG00000026393	5901.42	-0.230412	-1.17317	0.0628659	6.35215e-05	0.00107341
Mtus1	ENSMUSG00000045636	5415.38	-0.230464	-1.17321	0.0673819	0.000156929	0.00217358
Ppia	ENSMUSG00000071866	1621.25	-0.230661	-1.17337	0.0771833	0.00066317	0.0070942
Tmod3	ENSMUSG00000058587	665.045	-0.231282	-1.17388	0.112241	0.00710265	0.044966
Hnrnpdl	ENSMUSG00000029328	2896.02	-0.231749	-1.17426	0.0699841	0.000226013	0.00294372
Itfg1	ENSMUSG00000031703	2208.46	-0.231823	-1.17432	0.0707225	0.000253357	0.00324297
Ranbp6	ENSMUSG00000074909	568.903	-0.232117	-1.17456	0.112074	0.00686262	0.0437949
Marcks	ENSMUSG00000069662	660.021	-0.232137	-1.17457	0.116106	0.0078656	0.0484198
Rab18	ENSMUSG00000073639	2311.85	-0.232457	-1.17483	0.0865104	0.00157012	0.0140077
Wapl	ENSMUSG00000041408	1401.25	-0.23267	-1.17501	0.0876134	0.00170653	0.015011
Chchd1	ENSMUSG00000063787	1731.1	-0.232798	-1.17511	0.0758282	0.000497349	0.00557192
4932438A13Rik	ENSMUSG00000037270	1335.85	-0.233078	-1.17534	0.083335	0.00113955	0.0109303
Cbx5	ENSMUSG00000009575	1397.64	-0.233278	-1.1755	0.0999588	0.00382738	0.0280406
Tmem100	ENSMUSG00000069763	880.91	-0.233605	-1.17577	0.102642	0.00434758	0.0309161
Srp19	ENSMUSG00000014504	704.714	-0.233687	-1.17584	0.102123	0.00422209	0.0301779
Prpf39	ENSMUSG00000035597	680.183	-0.233712	-1.17586	0.107549	0.00543182	0.0366821
Strbp	ENSMUSG00000026915	820.986	-0.233763	-1.1759	0.102923	0.00438262	0.0310502
Zfp367	ENSMUSG00000044934	971.505	-0.233771	-1.1759	0.102163	0.00421709	0.0301779
Atp2c1	ENSMUSG00000032570	809.75	-0.234159	-1.17622	0.115109	0.00712213	0.0450125
H3f3a	ENSMUSG00000060743	1180.12	-0.235026	-1.17693	0.0853911	0.00125824	0.0117944
Tmtc1	ENSMUSG00000030306	3632.26	-0.235647	-1.17743	0.0636571	5.14217e-05	0.000906063
Arl5b	ENSMUSG00000017418	507.303	-0.235986	-1.17771	0.1169	0.00711111	0.0449939
Capn7	ENSMUSG00000021893	1722.36	-0.236209	-1.17789	0.0817639	0.000829893	0.00850985
Tmem167	ENSMUSG00000012422	681.075	-0.2364	-1.17805	0.121531	0.0080637	0.0493935
Scoc	ENSMUSG00000063253	585.97	-0.236668	-1.17827	0.117618	0.00711533	0.0449951
Nr2c2	ENSMUSG00000005893	1219.33	-0.236687	-1.17828	0.0889154	0.00157918	0.0140686
Cpeb4	ENSMUSG00000020300	2601.58	-0.23674	-1.17833	0.0952289	0.00250537	0.0201443
Krcc1	ENSMUSG00000053012	519.715	-0.236894	-1.17845	0.113754	0.00619781	0.040504
Tbl1x	ENSMUSG00000025246	675.938	-0.237203	-1.17871	0.108289	0.00494535	0.0341
Marchf7	ENSMUSG00000026977	1102.04	-0.237433	-1.17889	0.0964338	0.00263106	0.0208983
Lin7c	ENSMUSG00000027162	692.204	-0.237447	-1.1789	0.108192	0.00488141	0.0337426
Lrtm1	ENSMUSG00000045776	1123.83	-0.237793	-1.17919	0.0997033	0.00315745	0.0240595
Vps54	ENSMUSG00000020128	843.604	-0.237934	-1.1793	0.0977646	0.00280006	0.0219985
Arhgap12	ENSMUSG00000041225	844.602	-0.2382	-1.17952	0.0986577	0.0029229	0.0227618
Aasdhppt	ENSMUSG00000025894	480.365	-0.238973	-1.18015	0.118924	0.00687578	0.0438287
Atp11b	ENSMUSG00000037400	649.321	-0.239197	-1.18034	0.106354	0.00421698	0.0301779
Pcmtd1	ENSMUSG00000051285	2294.52	-0.23922	-1.18035	0.0786899	0.000498837	0.00558297
Fbxl3	ENSMUSG00000022124	1819.68	-0.239372	-1.18048	0.0774527	0.000423778	0.00491583
Itsn2	ENSMUSG00000020640	818.256	-0.239793	-1.18082	0.10015	0.00299104	0.0231441
Ube2b	ENSMUSG00000020390	13522	-0.239893	-1.18091	0.0661447	6.45533e-05	0.00107959
Tnks2	ENSMUSG00000024811	5477.49	-0.240101	-1.18108	0.0694182	0.000119598	0.00174788
Kpna3	ENSMUSG00000021929	5846.32	-0.240135	-1.1811	0.0680316	9.23386e-05	0.00142817
Fbxo3	ENSMUSG00000027180	3483	-0.240346	-1.18128	0.0652391	5.15862e-05	0.000906643
Pfn2	ENSMUSG00000027805	4850.83	-0.240358	-1.18129	0.0799564	0.000545672	0.00603436
Gnaq	ENSMUSG00000024639	573.13	-0.240366	-1.18129	0.110659	0.00487804	0.0337403
Rsf1	ENSMUSG00000035623	506.43	-0.240435	-1.18135	0.121219	0.00702993	0.044607
Smco1	ENSMUSG00000046345	1270.43	-0.241009	-1.18182	0.0870907	0.00110196	0.010643
Trip4	ENSMUSG00000032386	592.748	-0.241176	-1.18196	0.112994	0.00520059	0.0355517
Fam174a	ENSMUSG00000051185	1128.47	-0.241326	-1.18208	0.0909924	0.00151062	0.0135975
Slk	ENSMUSG00000025060	1738.67	-0.241755	-1.18243	0.0821105	0.000646711	0.00695823
Kansl1l	ENSMUSG00000026004	770.696	-0.242348	-1.18292	0.102718	0.00311833	0.0238993
Sugt1	ENSMUSG00000022024	2955.09	-0.242423	-1.18298	0.0709347	0.000134077	0.00190473
Fyttd1	ENSMUSG00000022800	2588.36	-0.24303	-1.18348	0.0766599	0.000309982	0.00384405
Rps21	ENSMUSG00000039001	2776.48	-0.243365	-1.18375	0.0664258	5.34394e-05	0.000932761
Clk4	ENSMUSG00000020385	1455.68	-0.243634	-1.18397	0.0827982	0.000632096	0.006834
Mtln	ENSMUSG00000051319	1522.44	-0.24381	-1.18412	0.0819806	0.000572513	0.00626893
Sdc2	ENSMUSG00000022261	503.702	-0.243908	-1.1842	0.119849	0.00602431	0.0397433
Tet2	ENSMUSG00000040943	497.891	-0.243974	-1.18425	0.122894	0.00659207	0.0425561
Yipf6	ENSMUSG00000047694	490.214	-0.244216	-1.18445	0.120632	0.00611235	0.0400631
Cask	ENSMUSG00000031012	422.578	-0.244636	-1.18479	0.124094	0.00667905	0.0429601
Rbm3	ENSMUSG00000031167	1483.27	-0.244814	-1.18494	0.0864485	0.000863185	0.00880259
Nr3c1	ENSMUSG00000024431	2874.59	-0.245128	-1.1852	0.0761153	0.000254383	0.00324922
Rps25	ENSMUSG00000009927	4515.3	-0.245205	-1.18526	0.0649287	3.36568e-05	0.000638198
Ttc14	ENSMUSG00000027677	543.603	-0.245263	-1.18531	0.118293	0.00547434	0.0369245
Zfp46	ENSMUSG00000051351	820.049	-0.245764	-1.18572	0.101729	0.00257964	0.0205927
Fundc2	ENSMUSG00000031198	5286.99	-0.246157	-1.18604	0.0725594	0.000138781	0.00195876
Dynlt3	ENSMUSG00000031176	1244.95	-0.246329	-1.18618	0.0933021	0.00144312	0.0131106
Sec62	ENSMUSG00000027706	1692.93	-0.246335	-1.18619	0.0790947	0.000354009	0.00422534
Atp8a1	ENSMUSG00000037685	3491.54	-0.246416	-1.18626	0.0699003	8.57977e-05	0.00134979
Tmsb4x	ENSMUSG00000049775	3546.01	-0.24662	-1.18642	0.0710695	0.000104519	0.00157499
Msh3	ENSMUSG00000014850	397.614	-0.246795	-1.18657	0.128894	0.00708693	0.0449431
Ube2d3	ENSMUSG00000078578	7454.63	-0.246894	-1.18665	0.0710334	0.000102012	0.00154769
NA	ENSMUSG00000097705	468.995	-0.247961	-1.18753	0.128869	0.00683469	0.0436417
Smarca5	ENSMUSG00000031715	790.431	-0.248133	-1.18767	0.109722	0.003539	0.0264321
Tatdn1	ENSMUSG00000050891	636.713	-0.248546	-1.18801	0.12161	0.00547163	0.0369245
Lgalsl	ENSMUSG00000042363	3101.99	-0.248596	-1.18805	0.072789	0.000123516	0.00179098
Acyp2	ENSMUSG00000060923	2186.56	-0.24863	-1.18808	0.0825991	0.000475935	0.00537526
Exd2	ENSMUSG00000032705	1564.21	-0.248752	-1.18818	0.0795398	0.000327329	0.00400125
Dipk1a	ENSMUSG00000029270	883.054	-0.249135	-1.18849	0.105264	0.00274212	0.0216416
Pbx1	ENSMUSG00000052534	720.698	-0.249462	-1.18876	0.104068	0.00253917	0.0203719
Cygb	ENSMUSG00000020810	491.879	-0.249899	-1.18912	0.123711	0.00558468	0.0375097
Sar1b	ENSMUSG00000020386	12525.2	-0.250274	-1.18943	0.0713416	8.63102e-05	0.00135048
Zbtb38	ENSMUSG00000040433	1195.13	-0.25061	-1.18971	0.0924068	0.00110834	0.0106872
Gls	ENSMUSG00000026103	2122.35	-0.250619	-1.18972	0.0808843	0.000349208	0.00418149
Abca5	ENSMUSG00000018800	450.507	-0.25188	-1.19076	0.121414	0.00487255	0.0337403
Eif1ax	ENSMUSG00000067194	3093.92	-0.252585	-1.19134	0.0707312	6.61836e-05	0.00109676
Kmt2c	ENSMUSG00000038056	1518.55	-0.252975	-1.19166	0.0874938	0.0006383	0.00687927
Extl2	ENSMUSG00000027963	435.016	-0.253277	-1.19191	0.12244	0.00481021	0.0334469
Cd74	ENSMUSG00000024610	1842.88	-0.253731	-1.19229	0.093991	0.00109127	0.0105758
Smg1	ENSMUSG00000030655	1636.09	-0.253876	-1.19241	0.0840022	0.000422534	0.00491163
Pon3	ENSMUSG00000029759	856.308	-0.254009	-1.19252	0.100676	0.00173018	0.015195
Zfp280d	ENSMUSG00000038535	506.738	-0.254053	-1.19255	0.118244	0.00405843	0.0294236
Mrps14	ENSMUSG00000058267	1108.05	-0.254446	-1.19288	0.0938268	0.00104273	0.0102397
Ddx6	ENSMUSG00000032097	4170.4	-0.255224	-1.19352	0.0686402	3.64712e-05	0.000682594
Zranb2	ENSMUSG00000028180	1682.89	-0.255352	-1.19363	0.0835882	0.000372779	0.00440687
Tmem170b	ENSMUSG00000087370	1033.66	-0.256126	-1.19427	0.089078	0.000636713	0.00687724
Klhl29	ENSMUSG00000020627	277.171	-0.256606	-1.19466	0.151227	0.00818426	0.0499124
Ids	ENSMUSG00000035847	898.665	-0.256793	-1.19482	0.0993402	0.00140993	0.0128802
Pias2	ENSMUSG00000025423	1098.89	-0.25689	-1.1949	0.0942445	0.000964466	0.00958955
Ddr1	ENSMUSG00000003534	455.569	-0.258367	-1.19612	0.123961	0.00427188	0.0304556
Arid2	ENSMUSG00000033237	566.493	-0.258394	-1.19615	0.115642	0.00315123	0.0240522
Miga1	ENSMUSG00000054942	327.066	-0.25894	-1.1966	0.141292	0.00650526	0.0421182
Ccdc186	ENSMUSG00000035173	1024.68	-0.258963	-1.19662	0.0907968	0.000651157	0.00699931
Rsrc2	ENSMUSG00000029422	1244.63	-0.259092	-1.19673	0.0916446	0.000698634	0.00740247
Ssb	ENSMUSG00000068882	1158.07	-0.259243	-1.19685	0.0990647	0.00124549	0.0116946
Tra2b	ENSMUSG00000022858	771.561	-0.259549	-1.1971	0.102325	0.00152535	0.0136986
Oip5os1	ENSMUSG00000085438	19466.7	-0.260023	-1.1975	0.0580742	1.35903e-06	4.2873e-05
Metap2	ENSMUSG00000036112	4321.27	-0.260467	-1.19787	0.0682225	2.28398e-05	0.000468405
Ccser2	ENSMUSG00000058690	3533.77	-0.261676	-1.19887	0.0662358	1.31489e-05	0.000294621
Ppp3ca	ENSMUSG00000028161	5945.8	-0.261805	-1.19898	0.060941	3.0097e-06	8.42111e-05
Cops2	ENSMUSG00000027206	2590.96	-0.262358	-1.19944	0.0856728	0.00032586	0.00398767
Socs6	ENSMUSG00000056153	963.382	-0.263897	-1.20072	0.0932011	0.000637888	0.00687927
Slc45a4	ENSMUSG00000079020	1282.11	-0.264261	-1.20102	0.0960965	0.000799008	0.00826161
Zfp970	ENSMUSG00000078866	213.788	-0.264438	-1.20117	0.166519	0.0080755	0.0494385
Rtn4	ENSMUSG00000020458	25878.3	-0.264444	-1.20117	0.0602264	1.89079e-06	5.73729e-05
Kdm5a	ENSMUSG00000030180	589.337	-0.264714	-1.2014	0.111114	0.00203258	0.0171736
Pus10	ENSMUSG00000020280	428.513	-0.264875	-1.20153	0.12954	0.00410351	0.0296347
Ppat	ENSMUSG00000029246	965	-0.265148	-1.20176	0.0979773	0.00088836	0.00897123
Esr1	ENSMUSG00000019768	934.533	-0.265415	-1.20198	0.101033	0.00109405	0.0105758
Htra4	ENSMUSG00000037406	452.375	-0.26556	-1.2021	0.146172	0.00592107	0.0392249
Klhl33	ENSMUSG00000090799	4704.53	-0.265594	-1.20213	0.0746204	5.66374e-05	0.000980893
Cep295	ENSMUSG00000046111	281.187	-0.265982	-1.20245	0.152532	0.00651475	0.0421547
Hmgb1	ENSMUSG00000066551	1926.65	-0.266064	-1.20252	0.0823499	0.00017782	0.00240316
Sptssa	ENSMUSG00000044408	364.308	-0.267108	-1.20339	0.140783	0.00508798	0.034889
Usp34	ENSMUSG00000056342	2043.41	-0.267985	-1.20413	0.0811143	0.00013486	0.00191069
Ppp3r1	ENSMUSG00000033953	3666.94	-0.26802	-1.20415	0.0828474	0.000169896	0.00232095
Cav2	ENSMUSG00000000058	666.137	-0.268124	-1.20424	0.112774	0.00193816	0.0165191
Snx13	ENSMUSG00000020590	2132.77	-0.26844	-1.20451	0.0761571	6.14205e-05	0.00103959
Nudcd2	ENSMUSG00000020328	239.499	-0.26851	-1.20456	0.158095	0.00661127	0.0426306
1810013L24Rik	ENSMUSG00000022507	1750.33	-0.268757	-1.20477	0.07713	7.07281e-05	0.00116037
Ttc37	ENSMUSG00000033991	725.802	-0.268904	-1.20489	0.1122	0.00182899	0.0158134
Pik3cd	ENSMUSG00000039936	749.496	-0.269	-1.20497	0.107872	0.00144646	0.0131171
Plekhm3	ENSMUSG00000051344	332.595	-0.269161	-1.20511	0.138228	0.00451865	0.0317695
Zfand6	ENSMUSG00000030629	2152.88	-0.269338	-1.20525	0.0815457	0.00013235	0.00188956
Rdx	ENSMUSG00000032050	5425.81	-0.269749	-1.2056	0.0644807	4.36561e-06	0.000115646
Foxn2	ENSMUSG00000034998	380.783	-0.270425	-1.20616	0.135533	0.00406711	0.0294674
Ccdc88c	ENSMUSG00000021182	1787.47	-0.270506	-1.20623	0.0894169	0.000320397	0.00393812
Tmx4	ENSMUSG00000034723	490.953	-0.270807	-1.20648	0.120677	0.00248801	0.0200336
Uri1	ENSMUSG00000030421	941.202	-0.270902	-1.20656	0.0986188	0.000720918	0.00760101
Tmtc3	ENSMUSG00000036676	309.462	-0.270981	-1.20663	0.14858	0.00532349	0.0361699
Camsap2	ENSMUSG00000041570	367.11	-0.271834	-1.20734	0.142825	0.00463473	0.0324402
Rrm2b	ENSMUSG00000022292	856.578	-0.27198	-1.20746	0.103924	0.00100454	0.00990719
Usp9x	ENSMUSG00000031010	1910.62	-0.272473	-1.20788	0.0821284	0.000119602	0.00174788
Rab11fip2	ENSMUSG00000040022	411.454	-0.272516	-1.20791	0.130552	0.00331058	0.0250283
Zfhx4	ENSMUSG00000025255	290.197	-0.272717	-1.20808	0.16512	0.00650533	0.0421182
Fam120c	ENSMUSG00000025262	294.349	-0.272751	-1.20811	0.151788	0.00536756	0.0363362
Zfp942	ENSMUSG00000071267	259.221	-0.272807	-1.20816	0.164787	0.00646504	0.0419305
Dock7	ENSMUSG00000028556	343.787	-0.272842	-1.20819	0.139998	0.00422181	0.0301779
Exoc5	ENSMUSG00000061244	798.192	-0.273205	-1.20849	0.108484	0.00126557	0.0118197
NA	ENSMUSG00000074807	523.809	-0.273712	-1.20891	0.123974	0.0025514	0.0204406
Gm30794	ENSMUSG00000117545	414.792	-0.274006	-1.20916	0.135292	0.00361836	0.0268423
Serinc1	ENSMUSG00000019877	5664.44	-0.274225	-1.20934	0.0656767	4.21286e-06	0.000112505
Taf1	ENSMUSG00000031314	510.273	-0.274594	-1.20965	0.129033	0.00295029	0.022895
Gpbp1	ENSMUSG00000032745	1281.65	-0.275255	-1.21021	0.107248	0.00108201	0.0105158
Mindy2	ENSMUSG00000042444	770.409	-0.275323	-1.21026	0.106109	0.00100531	0.00990719
Cpd	ENSMUSG00000020841	2297.13	-0.275329	-1.21027	0.078602	5.95296e-05	0.00102303
Septin10	ENSMUSG00000019917	172.469	-0.275349	-1.21029	0.181289	0.00716024	0.0452277
Pnrc2	ENSMUSG00000028675	869.227	-0.275512	-1.21042	0.113728	0.00153437	0.0137685
Twistnb	ENSMUSG00000020561	353.959	-0.275556	-1.21046	0.141068	0.00399394	0.0290507
Lmbr1	ENSMUSG00000010721	509.619	-0.275568	-1.21047	0.11844	0.00191137	0.0163479
Dr1	ENSMUSG00000029265	546.854	-0.275796	-1.21066	0.119205	0.00195974	0.0166593
Appl1	ENSMUSG00000040760	948.633	-0.275871	-1.21072	0.096615	0.000487316	0.00548711
Angpt1	ENSMUSG00000022309	268.989	-0.275979	-1.21082	0.156454	0.00531507	0.0361567
Yod1	ENSMUSG00000046404	148.802	-0.276232	-1.21103	0.198301	0.00779142	0.048096
Lcp1	ENSMUSG00000021998	255.67	-0.276273	-1.21106	0.168271	0.00618803	0.0404638
Pdpk1	ENSMUSG00000024122	1284.84	-0.276424	-1.21119	0.0915008	0.000294089	0.00366739
Filip1l	ENSMUSG00000043336	1509.34	-0.276445	-1.21121	0.0823638	9.8078e-05	0.00149616
Creb1	ENSMUSG00000025958	457.903	-0.276482	-1.21124	0.132456	0.00308706	0.0236923
9930021J03Rik	ENSMUSG00000046138	685.385	-0.276959	-1.21164	0.110653	0.0012321	0.0116081
Lrif1	ENSMUSG00000056260	241.063	-0.27776	-1.21231	0.170132	0.00609727	0.0400349
Carnmt1	ENSMUSG00000024726	1659	-0.277892	-1.21242	0.0937743	0.00034204	0.00411527
Nedd1	ENSMUSG00000019988	605.233	-0.278491	-1.21293	0.111745	0.00123174	0.0116081
Eid1	ENSMUSG00000091337	411.358	-0.278508	-1.21294	0.135456	0.00315867	0.0240595
Stag1	ENSMUSG00000037286	828.317	-0.278581	-1.213	0.109519	0.00108217	0.0105158
Ptbp2	ENSMUSG00000028134	550.54	-0.278677	-1.21308	0.126302	0.00234436	0.0191399
Cldn1	ENSMUSG00000022512	118.419	-0.27899	-1.21334	0.228786	0.00794149	0.0487522
Hspa13	ENSMUSG00000032932	369.694	-0.279067	-1.21341	0.150643	0.00442174	0.0312638
Alkbh8	ENSMUSG00000025899	533.581	-0.27925	-1.21356	0.123299	0.00205173	0.017296
Cul5	ENSMUSG00000032030	2794.7	-0.279703	-1.21395	0.0706161	9.49526e-06	0.000224024
Pcm1	ENSMUSG00000031592	1342.25	-0.279759	-1.21399	0.0864882	0.000140215	0.0019765
Wwp1	ENSMUSG00000041058	8207.96	-0.280173	-1.21434	0.0626977	1.03702e-06	3.38659e-05
Tab3	ENSMUSG00000035476	261.377	-0.28018	-1.21435	0.159255	0.00497258	0.0342453
Usp45	ENSMUSG00000040455	574.282	-0.280425	-1.21455	0.121246	0.00180962	0.0156668
Mbtd1	ENSMUSG00000059474	254.254	-0.280593	-1.21469	0.159574	0.00494371	0.0341
Prpf40a	ENSMUSG00000061136	848.917	-0.280865	-1.21492	0.107322	0.000861877	0.00879731
Sub1	ENSMUSG00000022205	1766.75	-0.280909	-1.21496	0.0877442	0.000153458	0.00213347
Trp53inp1	ENSMUSG00000028211	352.948	-0.281779	-1.21569	0.152148	0.00422046	0.0301779
Hdac9	ENSMUSG00000004698	90.2224	-0.282032	-1.21591	0.243326	0.00752481	0.046902
Scai	ENSMUSG00000035236	69.9006	-0.282304	-1.21614	0.272906	0.00693934	0.044158
Fmnl2	ENSMUSG00000036053	361.698	-0.282437	-1.21625	0.154627	0.00433756	0.0308646
Pnisr	ENSMUSG00000028248	2420.2	-0.282802	-1.21656	0.0735398	1.43609e-05	0.000317089
Phtf2	ENSMUSG00000039987	5798.26	-0.282884	-1.21662	0.0659211	2.21028e-06	6.52883e-05
Eloc	ENSMUSG00000079658	1954.37	-0.283018	-1.21674	0.0789773	3.90433e-05	0.000721038
Dnajb14	ENSMUSG00000074212	499.082	-0.283273	-1.21695	0.124749	0.00188706	0.0161898
Pdcd4	ENSMUSG00000024975	404.232	-0.283748	-1.21735	0.136426	0.00275441	0.0217231
Sccpdh	ENSMUSG00000038936	1059.43	-0.283902	-1.21748	0.0981379	0.00038069	0.00448232
H2-Q4	ENSMUSG00000035929	399.87	-0.284047	-1.21761	0.140683	0.00306566	0.0235605
Selenot	ENSMUSG00000075700	4404.84	-0.284081	-1.21763	0.0749344	1.74261e-05	0.000369632
Serbp1	ENSMUSG00000036371	6967.97	-0.284579	-1.21805	0.0555889	3.9091e-08	1.75531e-06
Rapgef6	ENSMUSG00000037533	323.915	-0.284736	-1.21819	0.146749	0.0034751	0.0260247
Pdpr	ENSMUSG00000033624	4422.62	-0.284884	-1.21831	0.0868342	0.000110207	0.00164044
Plekhh3	ENSMUSG00000035172	605.514	-0.285178	-1.21856	0.129674	0.00212173	0.0177384
Myo6	ENSMUSG00000033577	396.303	-0.285648	-1.21896	0.13691	0.00263106	0.0208983
Lamp2	ENSMUSG00000016534	2495	-0.286605	-1.21977	0.0858832	8.8374e-05	0.00137641
Dmd	ENSMUSG00000045103	2812.87	-0.286924	-1.22004	0.0816935	4.74517e-05	0.000849554
Suco	ENSMUSG00000040297	322.831	-0.287027	-1.22012	0.150713	0.00354392	0.0264511
Trpm7	ENSMUSG00000027365	1703.43	-0.287175	-1.22025	0.0871235	0.000100617	0.00153071
Gpr155	ENSMUSG00000041762	726.647	-0.28725	-1.22031	0.106124	0.000607349	0.00658563
Ogt	ENSMUSG00000034160	6024.47	-0.287386	-1.22043	0.0680462	2.76468e-06	7.83509e-05
Arhgap20	ENSMUSG00000053199	942.739	-0.287467	-1.2205	0.110059	0.000778075	0.0080978
Alg6	ENSMUSG00000073792	216.153	-0.287833	-1.22081	0.179779	0.00533269	0.0361882
Ube2g1	ENSMUSG00000020794	3066.07	-0.288577	-1.22143	0.073299	9.03945e-06	0.000214634
Purb	ENSMUSG00000094483	1059.51	-0.288885	-1.2217	0.0973021	0.000278481	0.00350018
Clcn3	ENSMUSG00000004319	1516.36	-0.28893	-1.22173	0.0842117	6.12875e-05	0.00103959
Cdc73	ENSMUSG00000026361	1017.06	-0.289013	-1.2218	0.0969734	0.000268462	0.00340889
Lsmem1	ENSMUSG00000071342	853.71	-0.289733	-1.22241	0.104597	0.000488734	0.00549752
Tbc1d24	ENSMUSG00000036473	385.242	-0.290349	-1.22294	0.134203	0.00208279	0.0175181
Mtf2	ENSMUSG00000029267	317.95	-0.29068	-1.22322	0.157334	0.00364363	0.0269604
Cdc27	ENSMUSG00000020687	773.714	-0.290737	-1.22327	0.114589	0.000888584	0.00897123
Ppp4r3b	ENSMUSG00000020463	631.924	-0.290837	-1.22335	0.122199	0.00129392	0.0120176
Sypl	ENSMUSG00000020570	5823.77	-0.291068	-1.22355	0.0683974	2.25951e-06	6.60417e-05
2510009E07Rik	ENSMUSG00000043391	1075.47	-0.291422	-1.22385	0.0962811	0.000223371	0.00292298
Enox2	ENSMUSG00000031109	802.431	-0.291667	-1.22405	0.110567	0.000675214	0.00719539
Nras	ENSMUSG00000027852	999.939	-0.291674	-1.22406	0.0955246	0.000204808	0.00271516
Desi2	ENSMUSG00000026502	1608.2	-0.292207	-1.22451	0.0866103	7.07514e-05	0.00116037
2310040G24Rik	ENSMUSG00000101655	2215.76	-0.292214	-1.22452	0.0717657	4.87492e-06	0.000126543
Rock1	ENSMUSG00000024290	441.873	-0.292243	-1.22454	0.138066	0.00221038	0.0183282
Ano1	ENSMUSG00000031075	170.715	-0.292438	-1.22471	0.192387	0.00538729	0.0364477
Slc30a4	ENSMUSG00000005802	817.805	-0.292666	-1.2249	0.104835	0.000436862	0.00504658
Zfp638	ENSMUSG00000030016	1024.04	-0.292788	-1.22501	0.0957209	0.000197526	0.00262915
Spcs3	ENSMUSG00000054408	1099.06	-0.293073	-1.22525	0.0953527	0.000187665	0.00251485
Slc28a2	ENSMUSG00000027219	387.185	-0.293224	-1.22538	0.141913	0.00239329	0.0194538
NA	ENSMUSG00000106734	100.665	-0.293393	-1.22552	0.23294	0.00628553	0.041005
Vcpip1	ENSMUSG00000045210	512.909	-0.293492	-1.2256	0.130241	0.00163505	0.0144967
Top2b	ENSMUSG00000017485	1249.94	-0.294277	-1.22627	0.0986077	0.000241927	0.00311097
Peak1	ENSMUSG00000074305	775.166	-0.294432	-1.2264	0.118086	0.000927658	0.00928158
Lmo2	ENSMUSG00000032698	149.39	-0.294508	-1.22647	0.205576	0.00563283	0.0377647
Inpp4b	ENSMUSG00000037940	290.63	-0.294746	-1.22667	0.172048	0.00413565	0.0298088
Cpsf6	ENSMUSG00000055531	597.291	-0.295295	-1.22714	0.119885	0.000983119	0.00973157
Mtx3	ENSMUSG00000021704	486.769	-0.295853	-1.22761	0.127638	0.00136273	0.012552
Cntrl	ENSMUSG00000057110	483.325	-0.295915	-1.22766	0.128463	0.00140533	0.0128487
Trim7	ENSMUSG00000040350	1294.5	-0.295945	-1.22769	0.105129	0.000385965	0.00453866
Dcun1d1	ENSMUSG00000027708	886.914	-0.295975	-1.22771	0.107242	0.000450264	0.00515858
Lrrc40	ENSMUSG00000063052	278.031	-0.296221	-1.22792	0.160849	0.00334618	0.0252631
Rsbn1l	ENSMUSG00000039968	412.048	-0.296429	-1.2281	0.143962	0.00229385	0.0187826
Naa15	ENSMUSG00000063273	2095.72	-0.29655	-1.2282	0.0780223	1.35819e-05	0.000301891
Spag9	ENSMUSG00000020859	7704.72	-0.297237	-1.22879	0.0650873	4.95737e-07	1.73602e-05
Nmt2	ENSMUSG00000026643	396.427	-0.29729	-1.22883	0.14476	0.00228284	0.0187062
Nrip1	ENSMUSG00000048490	1648.22	-0.297772	-1.22924	0.0904808	8.52268e-05	0.00134431
Gpam	ENSMUSG00000024978	8221.44	-0.297837	-1.2293	0.0621725	1.6732e-07	6.6784e-06
Cped1	ENSMUSG00000062980	1325.18	-0.29788	-1.22934	0.0885113	6.59916e-05	0.0010952
Sdhaf3	ENSMUSG00000042505	354.455	-0.298129	-1.22955	0.140928	0.00199897	0.0169411
Tnk2	ENSMUSG00000022791	1813.14	-0.298855	-1.23017	0.0982956	0.000187978	0.00251602
Evi5	ENSMUSG00000011831	551.001	-0.29903	-1.23032	0.121263	0.000913933	0.00917724
Fbxw7	ENSMUSG00000028086	649.437	-0.29963	-1.23083	0.119259	0.00080724	0.00832354
Zfp148	ENSMUSG00000022811	690.647	-0.300065	-1.2312	0.110279	0.00046597	0.00528954
Vasp	ENSMUSG00000030403	751.613	-0.300343	-1.23144	0.105581	0.000328102	0.0040063
Ssr3	ENSMUSG00000027828	6296.79	-0.300559	-1.23162	0.0703041	1.76441e-06	5.41281e-05
3300002P13Rik	ENSMUSG00000107585	316.721	-0.300594	-1.23165	0.148264	0.00226371	0.0186042
Pum2	ENSMUSG00000020594	3324.5	-0.300655	-1.2317	0.0721104	2.78921e-06	7.8834e-05
Rps27l	ENSMUSG00000036781	1387.44	-0.300841	-1.23186	0.090994	7.6717e-05	0.00123635
Tm9sf3	ENSMUSG00000025016	2791.87	-0.301196	-1.23217	0.0745879	4.81036e-06	0.000126043
Gt(ROSA)26Sor	ENSMUSG00000086429	85.8634	-0.301499	-1.23242	0.250991	0.00559441	0.0375523
Pik3ip1	ENSMUSG00000034614	1350.99	-0.302128	-1.23296	0.0945491	0.000108362	0.00161976
Hook1	ENSMUSG00000028572	1013.55	-0.30244	-1.23323	0.104343	0.000270399	0.00342957
Pgm2l1	ENSMUSG00000030729	860.122	-0.302809	-1.23354	0.11148	0.000449472	0.00515481
Edem3	ENSMUSG00000043019	1000.15	-0.303132	-1.23382	0.10043	0.00018647	0.00250486
Itm2a	ENSMUSG00000031239	2091.04	-0.303622	-1.23424	0.0792653	1.06912e-05	0.00024752
Pkn2	ENSMUSG00000004591	1347.11	-0.304132	-1.23468	0.0869162	3.6917e-05	0.000687472
Zbtb41	ENSMUSG00000033964	369.677	-0.304148	-1.23469	0.158324	0.00257184	0.0205747
Atad2b	ENSMUSG00000052812	327.81	-0.304248	-1.23478	0.15184	0.00222033	0.0183833
Cnst	ENSMUSG00000038949	1680.8	-0.304747	-1.2352	0.0839722	2.26877e-05	0.000467006
Pcmtd2	ENSMUSG00000027589	1671.57	-0.304907	-1.23534	0.0810077	1.35547e-05	0.000301891
Slc12a2	ENSMUSG00000024597	2373.24	-0.30502	-1.23544	0.0747967	3.81013e-06	0.000102735
Nr1d1	ENSMUSG00000020889	5446.58	-0.305081	-1.23549	0.0736084	2.87053e-06	8.05195e-05
Larp4	ENSMUSG00000023025	985.291	-0.30598	-1.23626	0.0979652	0.000127663	0.00183733
Plpp7	ENSMUSG00000051373	2492.32	-0.3064	-1.23662	0.0882293	3.8972e-05	0.000720918
Xpo1	ENSMUSG00000020290	1059	-0.306658	-1.23684	0.112511	0.000409131	0.00478077
Tcf4	ENSMUSG00000053477	1266.21	-0.307051	-1.23718	0.101741	0.000174087	0.00235843
Uprt	ENSMUSG00000073016	82.2882	-0.30807	-1.23805	0.30096	0.00460166	0.0322696
Clock	ENSMUSG00000029238	778.882	-0.308384	-1.23832	0.107308	0.000261313	0.0033257
Hint3	ENSMUSG00000019791	643.582	-0.30866	-1.23856	0.113573	0.000403295	0.00472249
Shprh	ENSMUSG00000090112	369.005	-0.308961	-1.23882	0.157087	0.00219069	0.018192
Zfp26	ENSMUSG00000063108	228.497	-0.308993	-1.23884	0.189048	0.00364022	0.0269604
Prrx1	ENSMUSG00000026586	1575.55	-0.309012	-1.23886	0.0940746	7.13149e-05	0.00116789
Zfp644	ENSMUSG00000049606	605.824	-0.30916	-1.23899	0.115262	0.000439897	0.00507111
Tasor2	ENSMUSG00000033799	290.197	-0.309209	-1.23903	0.154953	0.00207203	0.017454
Ttyh2	ENSMUSG00000034714	256.516	-0.309253	-1.23907	0.17439	0.00299277	0.0231441
Smim15	ENSMUSG00000071180	357.738	-0.30929	-1.2391	0.151928	0.00192118	0.0164192
Zdhhc21	ENSMUSG00000028403	458.132	-0.309567	-1.23934	0.127973	0.000848283	0.00867446
Aqp4	ENSMUSG00000024411	860.108	-0.309618	-1.23938	0.126625	0.000796414	0.00824244
Bclaf1	ENSMUSG00000037608	1472.44	-0.31007	-1.23977	0.0973178	9.69402e-05	0.00148286
H2-Ab1	ENSMUSG00000073421	738	-0.31056	-1.24019	0.121608	0.000599456	0.00654258
Cyld	ENSMUSG00000036712	1052.14	-0.311366	-1.24088	0.0936843	5.99605e-05	0.00102726
Usp53	ENSMUSG00000039701	335.974	-0.311583	-1.24107	0.154249	0.00190326	0.0162911
Cirbp	ENSMUSG00000045193	1049.82	-0.312028	-1.24145	0.0945773	6.43543e-05	0.00107959
Nr4a1	ENSMUSG00000023034	4617.16	-0.312105	-1.24152	0.0777378	4.37204e-06	0.000115646
Tmem30a	ENSMUSG00000032328	2849.67	-0.312109	-1.24152	0.0809562	8.33898e-06	0.000199705
Uvssa	ENSMUSG00000037355	250.767	-0.312316	-1.2417	0.177619	0.00291331	0.022703
Kdm5d	ENSMUSG00000056673	417.061	-0.312348	-1.24173	0.138792	0.00118259	0.0112373
Pag1	ENSMUSG00000027508	112.251	-0.312727	-1.24205	0.247481	0.00470238	0.0328517
Crebrf	ENSMUSG00000048249	609.696	-0.313676	-1.24287	0.122261	0.00055038	0.00606835
Stk26	ENSMUSG00000031112	98.5951	-0.313979	-1.24313	0.241601	0.00456011	0.0319984
Bnip3l	ENSMUSG00000022051	1424.15	-0.314174	-1.2433	0.08513	1.52248e-05	0.000332437
Gm4544	ENSMUSG00000116056	164.843	-0.314195	-1.24332	0.208592	0.00389372	0.0284704
Mtdh	ENSMUSG00000022255	3797.79	-0.314791	-1.24383	0.0676493	2.42375e-07	9.37184e-06
Far1	ENSMUSG00000030759	383.447	-0.314897	-1.24392	0.147252	0.0014301	0.0130111
Abca8a	ENSMUSG00000041828	2190.77	-0.315057	-1.24406	0.0917967	3.85366e-05	0.000714049
Tmed7	ENSMUSG00000033184	938.775	-0.315483	-1.24443	0.111313	0.000257865	0.00328932
Bpnt2	ENSMUSG00000066324	3169.9	-0.315658	-1.24458	0.082756	9.19573e-06	0.000217418
Son	ENSMUSG00000022961	6314.18	-0.317118	-1.24584	0.0751689	1.68559e-06	5.19964e-05
Mzt1	ENSMUSG00000033186	1277.07	-0.31734	-1.24603	0.0971533	6.52769e-05	0.00108658
Cntln	ENSMUSG00000038070	72.0948	-0.317478	-1.24615	0.278171	0.00438454	0.0310502
Xpo4	ENSMUSG00000021952	357.166	-0.317708	-1.24635	0.154271	0.00159413	0.0141904
Rhobtb1	ENSMUSG00000019944	1201.92	-0.317871	-1.24649	0.0935038	4.10475e-05	0.000750584
Clk1	ENSMUSG00000026034	1810.87	-0.318222	-1.24679	0.0863253	1.43795e-05	0.000317089
Atp7a	ENSMUSG00000033792	101.59	-0.318656	-1.24717	0.243804	0.00425029	0.0303396
Ireb2	ENSMUSG00000032293	981.349	-0.319421	-1.24783	0.101408	9.20743e-05	0.00142805
Mlf1	ENSMUSG00000048416	4408.23	-0.319422	-1.24783	0.0833299	7.9754e-06	0.000192238
Chd9	ENSMUSG00000056608	525.087	-0.319883	-1.24823	0.131158	0.000674734	0.00719539
Tmx1	ENSMUSG00000021072	448.495	-0.320518	-1.24878	0.134904	0.000774495	0.00806808
Nr3c2	ENSMUSG00000031618	327.516	-0.321268	-1.24943	0.15269	0.00137623	0.0126449
Akap6	ENSMUSG00000061603	2376.73	-0.321598	-1.24971	0.0776064	2.14357e-06	6.36555e-05
Tnfrsf19	ENSMUSG00000060548	308.579	-0.321902	-1.24998	0.169731	0.00200294	0.0169617
Uba6	ENSMUSG00000035898	178.781	-0.322098	-1.25015	0.213294	0.00345077	0.0258947
Rps6kb1	ENSMUSG00000020516	1185.72	-0.323477	-1.25134	0.0943202	3.33709e-05	0.000635244
Tasor	ENSMUSG00000040651	271.678	-0.324295	-1.25205	0.179767	0.00224862	0.0185304
Zfp715	ENSMUSG00000012640	433.949	-0.325066	-1.25272	0.139357	0.00079107	0.00820238
Vbp1	ENSMUSG00000031197	880.326	-0.325402	-1.25301	0.107839	0.000125201	0.00181139
C1d	ENSMUSG00000000581	728.548	-0.326001	-1.25353	0.127232	0.00044626	0.00512853
Zfp654	ENSMUSG00000047141	571.057	-0.327004	-1.25441	0.132294	0.000550018	0.00606835
Sobp	ENSMUSG00000038248	1377.77	-0.32705	-1.25445	0.110693	0.000147094	0.00205784
Rps6ka3	ENSMUSG00000031309	2037.59	-0.327118	-1.25451	0.0786312	1.80829e-06	5.53218e-05
NA	ENSMUSG00000063388	2608.27	-0.327128	-1.25451	0.10753	0.000112437	0.00166724
Scin	ENSMUSG00000002565	107.359	-0.327698	-1.25501	0.261947	0.00381962	0.0280021
Asxl2	ENSMUSG00000037486	466.089	-0.328074	-1.25534	0.151805	0.00109352	0.0105758
Taok1	ENSMUSG00000017291	1339.05	-0.329369	-1.25646	0.107831	0.000103907	0.00156917
Nmi	ENSMUSG00000026946	122.666	-0.329683	-1.25674	0.23575	0.00343722	0.0258279
Ankrd28	ENSMUSG00000014496	2898.9	-0.330007	-1.25702	0.0715398	2.22781e-07	8.65765e-06
Btbd7	ENSMUSG00000041702	879.631	-0.330116	-1.25711	0.1043	7.21644e-05	0.00117762
Usf3	ENSMUSG00000068284	2531.41	-0.330177	-1.25717	0.0720497	2.56239e-07	9.83956e-06
Ube2e1	ENSMUSG00000021774	1774.79	-0.330642	-1.25757	0.0961011	2.81509e-05	0.000556817
Ankib1	ENSMUSG00000040351	519.858	-0.330995	-1.25788	0.133901	0.000512937	0.00572351
Selenof	ENSMUSG00000037072	2402.94	-0.331096	-1.25797	0.0729066	3.05624e-07	1.13827e-05
2610002M06Rik	ENSMUSG00000031242	300.412	-0.331862	-1.25864	0.162039	0.00129178	0.0120143
Mpp5	ENSMUSG00000021112	1447.86	-0.332373	-1.25908	0.0852714	4.86487e-06	0.000126543
Rb1cc1	ENSMUSG00000025907	2241.34	-0.332577	-1.25926	0.0853133	4.83703e-06	0.000126148
Dennd2c	ENSMUSG00000007379	170.806	-0.33273	-1.25939	0.207078	0.00263976	0.0209525
Col8a1	ENSMUSG00000068196	200.111	-0.333067	-1.25969	0.20136	0.00246532	0.0199045
Fam214a	ENSMUSG00000034858	861.33	-0.333375	-1.25996	0.113092	0.00013388	0.00190473
Ythdc2	ENSMUSG00000034653	253.935	-0.333616	-1.26017	0.182209	0.00186441	0.0160201
Naa50	ENSMUSG00000022698	10573.8	-0.333725	-1.26026	0.0781974	1.00426e-06	3.28924e-05
Calcrl	ENSMUSG00000059588	390.938	-0.33377	-1.2603	0.151957	0.000923422	0.0092475
H2-Eb1	ENSMUSG00000060586	691.325	-0.333837	-1.26036	0.121285	0.000233623	0.00302343
Mettl11b	ENSMUSG00000040113	865.252	-0.334073	-1.26057	0.110374	0.000103977	0.00156917
Abca9	ENSMUSG00000041797	672.894	-0.334769	-1.26118	0.128158	0.000336047	0.00406762
Deptor	ENSMUSG00000022419	3956.71	-0.335183	-1.26154	0.0719884	1.64818e-07	6.6022e-06
Pggt1b	ENSMUSG00000024477	804.666	-0.335773	-1.26205	0.111416	0.000104948	0.00157933
Ptbp3	ENSMUSG00000028382	329.36	-0.336038	-1.26228	0.159523	0.00107442	0.010485
Lims1	ENSMUSG00000019920	1144.6	-0.336093	-1.26233	0.106167	6.45659e-05	0.00107959
Prrg1	ENSMUSG00000047996	89.1254	-0.336416	-1.26262	0.268602	0.00339256	0.0255267
Ghr	ENSMUSG00000055737	4618.06	-0.336608	-1.26278	0.0704903	9.01479e-08	3.78825e-06
Zc3h11a	ENSMUSG00000102976	129.6	-0.33693	-1.26307	0.236461	0.00304346	0.0234461
Nin	ENSMUSG00000021068	932.238	-0.33724	-1.26334	0.103431	4.62803e-05	0.000833945
Mc5r	ENSMUSG00000007480	102.102	-0.337543	-1.2636	0.255153	0.003249	0.02468
Ppp1cb	ENSMUSG00000014956	11152	-0.338511	-1.26445	0.0824858	1.85906e-06	5.67193e-05
Pygo1	ENSMUSG00000034910	616.708	-0.340517	-1.26621	0.131884	0.000329032	0.00400874
Xpr1	ENSMUSG00000026469	4097.03	-0.341224	-1.26683	0.0775005	4.77973e-07	1.69513e-05
Pcgf3	ENSMUSG00000033623	1427.06	-0.341881	-1.26741	0.0918022	8.05115e-06	0.000193228
Ahctf1	ENSMUSG00000026491	1060.06	-0.341883	-1.26741	0.0970785	1.71115e-05	0.000364347
Ptar1	ENSMUSG00000074925	457.864	-0.342006	-1.26752	0.135096	0.000365218	0.00433589
Nupl1	ENSMUSG00000114797	569.332	-0.342495	-1.26795	0.142096	0.0004898	0.00550395
Ppm1k	ENSMUSG00000037826	372.368	-0.34271	-1.26814	0.154202	0.000753811	0.00788951
Dek	ENSMUSG00000021377	928.206	-0.34323	-1.26859	0.10233	3.01692e-05	0.00058735
Fundc1	ENSMUSG00000025040	650.102	-0.344355	-1.26958	0.11903	0.000129382	0.0018567
Ubr1	ENSMUSG00000027272	1284.17	-0.344836	-1.27001	0.0903009	5.27656e-06	0.00013508
Dennd4c	ENSMUSG00000038024	833.115	-0.345077	-1.27022	0.11153	6.89764e-05	0.0011346
Alg10b	ENSMUSG00000075470	804.909	-0.345079	-1.27022	0.108336	5.14078e-05	0.000906063
Slc8a3	ENSMUSG00000079055	2255.27	-0.345092	-1.27023	0.0879087	3.43097e-06	9.4339e-05
Lrrn1	ENSMUSG00000034648	202.446	-0.345381	-1.27049	0.199258	0.00183709	0.0158527
Zfp445	ENSMUSG00000047036	1360.86	-0.345918	-1.27096	0.0931433	7.76511e-06	0.000188804
Ap4e1	ENSMUSG00000001998	398.828	-0.346106	-1.27113	0.162757	0.000878026	0.008905
Tfrc	ENSMUSG00000022797	5796.51	-0.346957	-1.27187	0.0815573	8.31293e-07	2.77164e-05
Cpne3	ENSMUSG00000028228	374.94	-0.3472	-1.27209	0.151808	0.000605913	0.00657646
Rc3h2	ENSMUSG00000075376	1146.48	-0.348979	-1.27366	0.111217	5.5856e-05	0.000968866
Ubr3	ENSMUSG00000044308	11360.5	-0.349197	-1.27385	0.0614162	5.41644e-10	3.38862e-08
Sema6d	ENSMUSG00000027200	487.138	-0.349426	-1.27405	0.13852	0.000329382	0.00400874
Casp12	ENSMUSG00000025887	587.808	-0.349639	-1.27424	0.135129	0.000277217	0.00348823
Arhgap32	ENSMUSG00000041444	210.576	-0.349884	-1.27446	0.192798	0.00150726	0.0135827
Fzd7	ENSMUSG00000041075	1337.09	-0.350285	-1.27481	0.0910201	4.23655e-06	0.000112867
Gprc5c	ENSMUSG00000051043	1706.19	-0.350764	-1.27524	0.0999536	1.51763e-05	0.000332079
Acbd5	ENSMUSG00000026781	941.882	-0.350875	-1.27533	0.0981574	1.19334e-05	0.000270102
H2-Aa	ENSMUSG00000036594	968.358	-0.351314	-1.27572	0.123671	0.00013332	0.00190097
Rasa1	ENSMUSG00000021549	572.686	-0.35183	-1.27618	0.128378	0.000175942	0.00238067
Lmbrd2	ENSMUSG00000039704	552.284	-0.3535	-1.27766	0.135215	0.000241659	0.00311097
Kdm7a	ENSMUSG00000042599	1151.47	-0.353612	-1.27776	0.117479	7.69507e-05	0.00123642
Tcap	ENSMUSG00000007877	61104.5	-0.353966	-1.27807	0.0773885	1.70494e-07	6.7808e-06
Fcho2	ENSMUSG00000041685	957.54	-0.354201	-1.27828	0.10902	3.52497e-05	0.000664197
Akap9	ENSMUSG00000040407	1786.95	-0.354626	-1.27865	0.0883779	2.00808e-06	6.02748e-05
Shld2	ENSMUSG00000041471	231.537	-0.35721	-1.28095	0.197888	0.00138211	0.0126781
Slc16a10	ENSMUSG00000019838	1479.45	-0.357541	-1.28124	0.0941067	4.48429e-06	0.000118055
Cd46	ENSMUSG00000016493	119.736	-0.358654	-1.28223	0.243143	0.00217704	0.0181057
Socs4	ENSMUSG00000048379	270.134	-0.359278	-1.28278	0.185637	0.00105836	0.0103657
Cadm1	ENSMUSG00000032076	396.024	-0.359429	-1.28292	0.16898	0.000714256	0.00755362
Smc6	ENSMUSG00000020608	894.892	-0.361014	-1.28433	0.101936	1.1155e-05	0.000256127
Cbx3	ENSMUSG00000029836	278.507	-0.361472	-1.28474	0.171466	0.000721468	0.00760101
Lrrc17	ENSMUSG00000039883	80.7439	-0.362351	-1.28552	0.288314	0.00242896	0.019672
Zdhhc20	ENSMUSG00000021969	179.228	-0.363899	-1.2869	0.212518	0.00147356	0.0133303
Amer1	ENSMUSG00000050332	324.692	-0.364797	-1.2877	0.177269	0.000764228	0.00796858
Tmem263	ENSMUSG00000060935	261.973	-0.36494	-1.28783	0.183118	0.000871614	0.0088642
Vma21	ENSMUSG00000073131	675.651	-0.365757	-1.28856	0.11885	5.01381e-05	0.00089049
Dcp2	ENSMUSG00000024472	317.786	-0.365895	-1.28868	0.159434	0.000442421	0.00508967
Uba2	ENSMUSG00000052997	1352.93	-0.366008	-1.28878	0.0907875	1.49582e-06	4.66594e-05
Akap11	ENSMUSG00000022016	844.326	-0.366135	-1.28889	0.110345	2.24326e-05	0.000463469
NA	ENSMUSG00000108621	436.584	-0.367426	-1.29005	0.138483	0.00017211	0.0023402
Sp3	ENSMUSG00000027109	702.881	-0.367613	-1.29022	0.112482	2.58929e-05	0.000520474
Tia1	ENSMUSG00000071337	579.223	-0.367677	-1.29027	0.132645	0.000122642	0.00178063
Tmx3	ENSMUSG00000024614	620.286	-0.367737	-1.29033	0.137551	0.000161888	0.00223117
Stxbp4	ENSMUSG00000020546	999.715	-0.367901	-1.29047	0.104276	1.03133e-05	0.000240269
Trdn	ENSMUSG00000019787	29750.8	-0.368085	-1.29064	0.0792465	9.2767e-08	3.88366e-06
Mospd1	ENSMUSG00000023074	2178.21	-0.368108	-1.29066	0.0871146	6.28853e-07	2.14813e-05
Lnpep	ENSMUSG00000023845	1811.61	-0.368238	-1.29078	0.0930823	1.95671e-06	5.90513e-05
Taf9b	ENSMUSG00000047242	389.068	-0.369665	-1.29205	0.157347	0.000366172	0.00434258
Bmi1	ENSMUSG00000026739	1252.39	-0.370258	-1.29258	0.107866	1.39408e-05	0.000308638
Kazald1	ENSMUSG00000025213	161.22	-0.370347	-1.29266	0.22919	0.00157109	0.0140077
Ltn1	ENSMUSG00000052299	1189.82	-0.371072	-1.29331	0.0982652	3.80549e-06	0.000102735
Zyg11b	ENSMUSG00000034636	2861.72	-0.371211	-1.29344	0.094953	2.23547e-06	6.5684e-05
Mgp	ENSMUSG00000030218	1061.96	-0.371312	-1.29353	0.116944	3.30871e-05	0.000632002
Tmem87a	ENSMUSG00000033808	1584.59	-0.371539	-1.29373	0.0931636	1.61193e-06	5.00013e-05
Gstt1	ENSMUSG00000001663	176.083	-0.372809	-1.29487	0.213971	0.00124865	0.0117144
Rif1	ENSMUSG00000036202	375.241	-0.375675	-1.29745	0.16089	0.000346084	0.00415301
Xiap	ENSMUSG00000025860	836.755	-0.377677	-1.29925	0.122975	4.15123e-05	0.000756597
Acsl4	ENSMUSG00000031278	993.338	-0.377997	-1.29954	0.113757	1.78188e-05	0.000377244
Dock4	ENSMUSG00000035954	639.458	-0.378096	-1.29963	0.125078	4.80734e-05	0.000856552
Med13	ENSMUSG00000034297	1326.61	-0.378326	-1.29983	0.101376	3.94945e-06	0.000105978
Klhl28	ENSMUSG00000020948	254.193	-0.378493	-1.29998	0.190131	0.000725199	0.0076331
Ddx3y	ENSMUSG00000069045	1727.77	-0.380799	-1.30206	0.0986912	2.29093e-06	6.67848e-05
Matr3	ENSMUSG00000037236	662.616	-0.38296	-1.30401	0.135125	7.9184e-05	0.00125791
Arid4b	ENSMUSG00000039219	399.65	-0.383438	-1.30445	0.161129	0.000275688	0.00347292
Vps37a	ENSMUSG00000031600	2207.81	-0.383537	-1.30454	0.0830037	7.70318e-08	3.31207e-06
Abca8b	ENSMUSG00000020620	1453.43	-0.383895	-1.30486	0.0959153	1.20218e-06	3.85805e-05
Spopl	ENSMUSG00000026771	462.302	-0.384323	-1.30525	0.142231	0.000113976	0.00167888
Thoc2l	ENSMUSG00000097392	248.404	-0.384746	-1.30563	0.188221	0.000595373	0.00651285
Rock2	ENSMUSG00000020580	3955.45	-0.38556	-1.30637	0.0694442	5.71338e-10	3.55442e-08
Ano5	ENSMUSG00000055489	5131.7	-0.385725	-1.30652	0.0764869	9.04478e-09	4.75107e-07
Bmpr2	ENSMUSG00000067336	2275.31	-0.386164	-1.30691	0.0893662	2.91712e-07	1.09377e-05
Trps1	ENSMUSG00000038679	276.192	-0.387024	-1.30769	0.18096	0.000467883	0.00530585
Ythdf3	ENSMUSG00000047213	1501.1	-0.387717	-1.30832	0.0978835	1.32789e-06	4.20096e-05
Hlf	ENSMUSG00000003949	656.203	-0.3891	-1.30958	0.126061	3.24836e-05	0.000623686
Sh3bgrl	ENSMUSG00000031246	390.621	-0.390027	-1.31042	0.174243	0.000355381	0.00423717
Cep85l	ENSMUSG00000038594	1944.17	-0.390621	-1.31096	0.090278	2.61076e-07	9.99087e-06
Ankrd12	ENSMUSG00000034647	379.511	-0.390675	-1.31101	0.161805	0.000226741	0.00294975
Nr1d2	ENSMUSG00000021775	3829.41	-0.390997	-1.3113	0.0852547	7.8507e-08	3.35825e-06
Acsl3	ENSMUSG00000032883	861.303	-0.391262	-1.31154	0.123969	2.49067e-05	0.000503378
Cd28	ENSMUSG00000026012	164.883	-0.391312	-1.31159	0.250608	0.00131784	0.0122092
Acvr1b	ENSMUSG00000000532	1583.45	-0.392814	-1.31295	0.0916862	3.02671e-07	1.13105e-05
Lrrk2	ENSMUSG00000036273	179.765	-0.395066	-1.315	0.211977	0.000756667	0.00790454
Kitl	ENSMUSG00000019966	818.416	-0.395108	-1.31504	0.122213	1.80066e-05	0.000380496
Cd2ap	ENSMUSG00000061665	524.45	-0.395506	-1.3154	0.144825	8.7968e-05	0.00137201
Pank3	ENSMUSG00000018846	649.139	-0.396776	-1.31656	0.140542	6.5541e-05	0.00108935
Rnf150	ENSMUSG00000047747	3000	-0.398034	-1.31771	0.0696371	1.7306e-10	1.22752e-08
Hook3	ENSMUSG00000037234	2018.1	-0.40122	-1.32062	0.0839307	2.51914e-08	1.204e-06
Cnot6l	ENSMUSG00000034724	481.465	-0.401691	-1.32106	0.145467	7.31241e-05	0.00118704
Cbfb	ENSMUSG00000031885	3344.26	-0.402083	-1.32141	0.0845455	2.79579e-08	1.29725e-06
Tlcd4	ENSMUSG00000028132	1657.79	-0.402381	-1.32169	0.0975603	5.08311e-07	1.77447e-05
Myo5c	ENSMUSG00000033590	892.612	-0.402494	-1.32179	0.108258	2.68426e-06	7.72402e-05
Luc7l2	ENSMUSG00000029823	4623.68	-0.403655	-1.32285	0.0738223	6.40142e-10	3.91683e-08
Srebf1	ENSMUSG00000020538	2147.76	-0.406843	-1.32578	0.109946	2.66127e-06	7.6777e-05
Atrx	ENSMUSG00000031229	849.49	-0.410997	-1.3296	0.133132	2.26771e-05	0.000467006
Ttll7	ENSMUSG00000036745	8066.53	-0.411605	-1.33016	0.0801466	3.34684e-09	1.88235e-07
Cnot6	ENSMUSG00000020362	397.009	-0.412128	-1.33065	0.160991	0.000112664	0.00166838
Micu3	ENSMUSG00000039478	470.18	-0.412931	-1.33139	0.148824	5.94248e-05	0.0010228
Gm11266	ENSMUSG00000087413	132.467	-0.414032	-1.3324	0.273084	0.00108818	0.0105557
Thoc2	ENSMUSG00000037475	479.055	-0.414579	-1.33291	0.164667	0.000122634	0.00178063
Ostn	ENSMUSG00000052276	874.901	-0.416429	-1.33462	0.13689	2.4198e-05	0.000490835
Atp11c	ENSMUSG00000062949	145.281	-0.420089	-1.33801	0.251488	0.000810947	0.00834467
Rhobtb3	ENSMUSG00000021589	573.853	-0.422069	-1.33985	0.147612	4.00849e-05	0.00073661
Slc43a1	ENSMUSG00000027075	479.706	-0.423932	-1.34158	0.140056	2.27298e-05	0.000467009
Mir22hg	ENSMUSG00000085148	646.264	-0.4274	-1.34481	0.127234	6.81783e-06	0.000168422
Fam135a	ENSMUSG00000026153	549.252	-0.427476	-1.34488	0.147062	3.19239e-05	0.000614822
Slc4a7	ENSMUSG00000021733	217.53	-0.430171	-1.34739	0.214292	0.000371181	0.00439263
Sema3c	ENSMUSG00000028780	1529.02	-0.430848	-1.34803	0.0997714	1.28997e-07	5.26192e-06
Abcb7	ENSMUSG00000031333	1745.42	-0.431189	-1.34834	0.11753	1.99619e-06	6.00799e-05
Ccl21a	ENSMUSG00000094686	137.996	-0.431375	-1.34852	0.321287	0.00107894	0.0105119
NA	ENSMUSG00000086825	499.786	-0.433023	-1.35006	0.147154	2.62999e-05	0.000527704
Acvr2b	ENSMUSG00000061393	170.469	-0.43431	-1.35126	0.249939	0.000621142	0.0067221
Kcnab1	ENSMUSG00000027827	330.19	-0.434374	-1.35132	0.167887	7.75126e-05	0.0012402
Kif1b	ENSMUSG00000063077	12204.3	-0.435709	-1.35258	0.0653609	1.97995e-13	2.27306e-11
Rap2c	ENSMUSG00000050029	830.59	-0.436345	-1.35317	0.124134	3.32901e-06	9.1762e-05
Itgav	ENSMUSG00000027087	743.08	-0.436424	-1.35325	0.126668	4.32153e-06	0.000114856
Styx	ENSMUSG00000053205	555.741	-0.44404	-1.36041	0.161304	4.16121e-05	0.000757176
Fsd1l	ENSMUSG00000054752	289.92	-0.444676	-1.36101	0.179615	9.43899e-05	0.00145384
Pbrm1	ENSMUSG00000042323	1050.01	-0.44549	-1.36178	0.104278	1.23808e-07	5.06885e-06
Sacs	ENSMUSG00000048279	423.578	-0.447203	-1.36339	0.160802	3.66069e-05	0.000683637
Ipw	ENSMUSG00000100826	80.3018	-0.450061	-1.3661	0.327517	0.000877112	0.00890385
Syncrip	ENSMUSG00000032423	1318.72	-0.450663	-1.36667	0.112118	3.46553e-07	1.27789e-05
Zbtb37	ENSMUSG00000043467	338.086	-0.452982	-1.36887	0.179608	7.50539e-05	0.00121659
Zmym2	ENSMUSG00000021945	961.608	-0.461207	-1.37669	0.125786	1.28004e-06	4.07274e-05
Bmt2	ENSMUSG00000042742	257.801	-0.461447	-1.37692	0.204755	0.000145074	0.00203213
Osbpl8	ENSMUSG00000020189	388.572	-0.463732	-1.3791	0.181876	6.14272e-05	0.00103959
Mir133a-2	ENSMUSG00000065460	268.328	-0.463807	-1.37918	0.19341	9.53076e-05	0.00146392
Calm2	ENSMUSG00000036438	4313.93	-0.464297	-1.37964	0.0810479	4.48443e-11	3.39718e-09
Rarb	ENSMUSG00000017491	301.274	-0.467135	-1.38236	0.185052	6.38792e-05	0.00107456
Dennd1b	ENSMUSG00000056268	541.861	-0.468064	-1.38325	0.138217	3.46302e-06	9.49856e-05
Dach1	ENSMUSG00000055639	80.8954	-0.468878	-1.38403	0.357628	0.000763643	0.00796858
Dmxl1	ENSMUSG00000037416	898.302	-0.47017	-1.38527	0.110853	9.68922e-08	4.04117e-06
Epm2aip1	ENSMUSG00000046785	1106.57	-0.474189	-1.38914	0.121276	3.92708e-07	1.41071e-05
Sp4	ENSMUSG00000025323	178.328	-0.476403	-1.39127	0.24073	0.000250078	0.00320468
Dpy19l4	ENSMUSG00000045205	688.142	-0.476461	-1.39133	0.131341	1.22091e-06	3.90693e-05
Prkg1	ENSMUSG00000052920	622.43	-0.476889	-1.39174	0.181848	4.29273e-05	0.000778565
B3galt1	ENSMUSG00000034780	66.4847	-0.481326	-1.39603	0.385084	0.000695735	0.00737876
Hs2st1	ENSMUSG00000040151	591.973	-0.481629	-1.39632	0.133492	1.23917e-06	3.95398e-05
Maged2	ENSMUSG00000025268	525.673	-0.484406	-1.39901	0.152331	6.11437e-06	0.00015301
Ddit4l	ENSMUSG00000046818	5877.92	-0.48473	-1.39932	0.0688522	5.72913e-15	8.28566e-13
Ube3a	ENSMUSG00000025326	1985.36	-0.485801	-1.40036	0.119983	1.85023e-07	7.28061e-06
Dclk1	ENSMUSG00000027797	96.6019	-0.487957	-1.40246	0.315824	0.000516042	0.0057524
Prkaa2	ENSMUSG00000028518	8161.17	-0.489781	-1.40423	0.0725417	4.04939e-14	5.18321e-12
C1galt1	ENSMUSG00000042460	730.869	-0.492078	-1.40647	0.126699	3.5003e-07	1.27801e-05
Chm	ENSMUSG00000025531	655.531	-0.49386	-1.40821	0.142638	1.91107e-06	5.78305e-05
Mbnl1	ENSMUSG00000027763	10675	-0.495909	-1.41021	0.0754518	1.25464e-13	1.47071e-11
Hipk3	ENSMUSG00000027177	10801	-0.497048	-1.41132	0.0779208	4.49263e-13	4.9049e-11
Zfx	ENSMUSG00000079509	458.825	-0.498678	-1.41292	0.157743	5.6369e-06	0.00014299
Fmr1	ENSMUSG00000000838	248.511	-0.502403	-1.41657	0.207042	6.10682e-05	0.00103959
Dusp10	ENSMUSG00000039384	1121.07	-0.502767	-1.41693	0.119876	7.87089e-08	3.35825e-06
Kif5b	ENSMUSG00000006740	3009.32	-0.503538	-1.41769	0.0874822	2.06311e-11	1.66484e-09
Lnpk	ENSMUSG00000009207	588.771	-0.507321	-1.42141	0.152204	2.7378e-06	7.81748e-05
Lypla1	ENSMUSG00000025903	1007.74	-0.51517	-1.42916	0.222842	7.65076e-05	0.00123477
Bmpr1b	ENSMUSG00000052430	239.565	-0.519024	-1.43299	0.212998	5.18025e-05	0.000908461
6430571L13Rik	ENSMUSG00000037977	1226.67	-0.521696	-1.43564	0.116791	1.78752e-08	8.84703e-07
Phf20l1	ENSMUSG00000072501	1552.85	-0.524315	-1.43825	0.119778	2.67684e-08	1.25864e-06
Otud4	ENSMUSG00000036990	1677.49	-0.524716	-1.43865	0.101411	4.52503e-10	2.89935e-08
Gdap1	ENSMUSG00000025777	1170.77	-0.535959	-1.44991	0.121105	1.91781e-08	9.32611e-07
Nbeal1	ENSMUSG00000073664	575.259	-0.536527	-1.45048	0.154968	1.29456e-06	4.10717e-05
Amigo3	ENSMUSG00000032593	66.1016	-0.536864	-1.45082	0.410701	0.000427046	0.00494343
Mib1	ENSMUSG00000024294	4118.02	-0.544735	-1.45875	0.190824	1.13834e-05	0.000260299
Pds5b	ENSMUSG00000034021	1367.86	-0.546319	-1.46035	0.103214	1.92936e-10	1.35128e-08
Gm19299	ENSMUSG00000111556	161.143	-0.551145	-1.46525	0.280973	0.000144993	0.00203213
Fnip1	ENSMUSG00000035992	2227.75	-0.551446	-1.46555	0.108764	6.34592e-10	3.90432e-08
Mob1b	ENSMUSG00000006262	786.698	-0.553926	-1.46808	0.146804	3.21635e-07	1.19391e-05
Gbp7	ENSMUSG00000040253	302.292	-0.554949	-1.46912	0.193915	1.04002e-05	0.000241789
Cacna2d1	ENSMUSG00000040118	10138.1	-0.557496	-1.47171	0.0927669	2.52301e-12	2.38104e-10
Gm4841	ENSMUSG00000068606	352.283	-0.563851	-1.47821	0.217232	2.34991e-05	0.000479278
Nfib	ENSMUSG00000008575	2502.91	-0.564312	-1.47868	0.0871875	1.19797e-13	1.45007e-11
Dkk2	ENSMUSG00000028031	233.04	-0.590243	-1.5055	0.282424	8.32607e-05	0.00131703
Stag2	ENSMUSG00000025862	1958.77	-0.59724	-1.51282	0.0976621	1.12785e-12	1.16294e-10
Zfp518a	ENSMUSG00000049164	196.435	-0.60494	-1.52092	0.264732	4.63632e-05	0.000834088
Bmpr1a	ENSMUSG00000021796	2191.34	-0.606002	-1.52204	0.0896599	1.54614e-14	2.15222e-12
Tnrc6b	ENSMUSG00000047888	1659.43	-0.608602	-1.52478	0.0905245	1.99061e-14	2.70335e-12
Itga4	ENSMUSG00000027009	384.671	-0.609997	-1.52626	0.176029	8.79934e-07	2.9077e-05
Fam199x	ENSMUSG00000042595	123.577	-0.613838	-1.53032	0.306673	8.91154e-05	0.00138602
Fgd4	ENSMUSG00000022788	559.708	-0.618983	-1.53579	0.185928	1.4447e-06	4.53188e-05
Ccdc50	ENSMUSG00000038127	4794.44	-0.621625	-1.53861	0.0819369	3.63614e-17	7.78692e-15
Tbc1d8b	ENSMUSG00000042473	192.567	-0.628847	-1.54633	0.247885	2.02245e-05	0.000421761
Gbp9	ENSMUSG00000029298	298.344	-0.636514	-1.55457	0.203087	2.80386e-06	7.90476e-05
Eea1	ENSMUSG00000036499	786.541	-0.651894	-1.57123	0.130196	7.60913e-10	4.60518e-08
Ikzf2	ENSMUSG00000025997	204.166	-0.660883	-1.58105	0.250617	1.31967e-05	0.000295097
Atp13a3	ENSMUSG00000022533	1152.12	-0.666727	-1.58747	0.109564	1.70704e-12	1.71258e-10
Sec14l5	ENSMUSG00000091712	1164.6	-0.667385	-1.58819	0.109945	1.88223e-12	1.85491e-10
Postn	ENSMUSG00000027750	349.952	-0.669171	-1.59016	0.512927	0.000172778	0.00234641
Rfx7	ENSMUSG00000037674	666.644	-0.669587	-1.59062	0.129124	3.14118e-10	2.12001e-08
Acvr2a	ENSMUSG00000052155	965.741	-0.678253	-1.6002	0.134473	6.86565e-10	4.17791e-08
Lum	ENSMUSG00000036446	661.936	-0.699583	-1.62404	0.137677	6.21172e-10	3.84299e-08
Pfkfb3	ENSMUSG00000026773	15432	-0.711788	-1.63783	0.0767105	5.03981e-23	1.75385e-20
Gbp4	ENSMUSG00000079363	323.041	-0.717146	-1.64393	0.192669	2.90197e-07	1.09177e-05
Slco5a1	ENSMUSG00000025938	1024.6	-0.718663	-1.64566	0.126013	2.38275e-11	1.88186e-09
Phip	ENSMUSG00000032253	424.137	-0.720497	-1.64775	0.162677	1.55341e-08	7.79222e-07
Cpeb2	ENSMUSG00000039782	557.461	-0.729647	-1.65823	0.139011	3.05196e-10	2.07236e-08
Per3	ENSMUSG00000028957	962.758	-0.745043	-1.67602	0.109733	3.52117e-14	4.66806e-12
Ptpn4	ENSMUSG00000026384	427.36	-0.754263	-1.68677	0.182139	5.76328e-08	2.56719e-06
Gadd45b	ENSMUSG00000015312	547.476	-0.776846	-1.71338	0.179431	2.77492e-08	1.29295e-06
Pde4b	ENSMUSG00000028525	1687.04	-0.778311	-1.71512	0.128369	4.59953e-12	4.16426e-10
Arhgap5	ENSMUSG00000035133	834.048	-0.782443	-1.72004	0.134685	2.04253e-11	1.66026e-09
Bbx	ENSMUSG00000022641	233.113	-0.783717	-1.72156	0.219875	5.17309e-07	1.80024e-05
Pdp1	ENSMUSG00000049225	1909.25	-0.794324	-1.73426	0.0864245	3.32323e-22	1.12144e-19
Cntnap2	ENSMUSG00000039419	229.539	-0.796946	-1.73742	0.233375	8.48265e-07	2.81978e-05
Krr1	ENSMUSG00000063334	916.76	-0.873751	-1.83242	0.114428	2.31724e-16	4.3008e-14
F830016B08Rik	ENSMUSG00000090942	124.757	-0.885894	-1.84791	0.3	2.75845e-06	7.83509e-05
Ide	ENSMUSG00000056999	7097.82	-0.922717	-1.89568	0.0629648	2.92258e-50	6.50916e-47
NA	ENSMUSG00000097295	68.8493	-0.923023	-1.89608	0.45828	1.93703e-05	0.000406997
Ppp1r3a	ENSMUSG00000042717	6097.32	-0.923941	-1.89729	0.150561	5.41926e-12	4.7896e-10
Btaf1	ENSMUSG00000040565	688.579	-0.968715	-1.9571	0.123539	4.82312e-17	9.94635e-15
Iigp1	ENSMUSG00000054072	275.632	-1.00378	-2.00525	0.212599	5.7319e-09	3.0836e-07
Bhlhe40	ENSMUSG00000030103	3459.59	-1.0705	-2.10017	0.0924381	3.94225e-33	2.43894e-30
Abca1	ENSMUSG00000015243	771.548	-1.08136	-2.11603	0.13257	1.98238e-18	5.01723e-16
Tmem267	ENSMUSG00000074634	579.502	-1.10369	-2.14903	0.131754	2.64857e-19	7.5627e-17
Dbp	ENSMUSG00000059824	3218.62	-1.20114	-2.29922	0.0888007	2.22103e-44	2.24849e-41
Zbed6	ENSMUSG00000094410	87.3162	-1.30836	-2.4766	0.406157	3.48857e-07	1.27792e-05
Hs3st5	ENSMUSG00000044499	154.746	-1.37798	-2.59905	0.266257	1.05748e-10	7.7474e-09
Ciart	ENSMUSG00000038550	273.648	-1.4145	-2.66567	0.195213	1.53776e-16	3.0043e-14
Cops8	ENSMUSG00000034432	2961.22	0.16089		0.0669994	0.00821052	0.0500177
Laptm4b	ENSMUSG00000022257	1223.89	0.195876		0.0874842	0.00822734	0.0500928
Plin5	ENSMUSG00000011305	684.001	0.269722		0.184246	0.00826583	0.0502996
Utp4	ENSMUSG00000041438	776.28	0.222471		0.108258	0.00828913	0.0504139
Pik3ca	ENSMUSG00000027665	1711.8	-0.178276		0.0767001	0.00831759	0.0505593
Parp8	ENSMUSG00000021725	448.94	-0.238645		0.125389	0.00833153	0.0505889
Malt1	ENSMUSG00000032688	180.744	-0.268174		0.180338	0.0083292	0.0505889
Ndufa2	ENSMUSG00000014294	3820.22	-0.155204		0.0642534	0.00834944	0.0506699
Osbpl11	ENSMUSG00000022807	767.32	0.208493		0.0968363	0.00837884	0.0508207
Mycbp2	ENSMUSG00000033004	1849.4	-0.178501		0.0769641	0.00840077	0.050926
Pkm	ENSMUSG00000032294	99452	0.152754		0.0630864	0.0084073	0.0509371
Zfand3	ENSMUSG00000044477	4037.37	0.165508		0.069708	0.00841176	0.0509371
Cebpb	ENSMUSG00000056501	376.51	0.260731		0.161999	0.00842669	0.0509998
Rnps1	ENSMUSG00000034681	1090.64	0.197891		0.089279	0.00843637	0.0510306
Glt8d2	ENSMUSG00000020251	68.0641	-0.269254		0.264469	0.00845974	0.0511293
Afg3l1	ENSMUSG00000031967	1913.66	0.174981		0.075025	0.00846187	0.0511293
Kif16b	ENSMUSG00000038844	2667.58	0.156752		0.0652079	0.00848569	0.0512454
Mat2b	ENSMUSG00000042032	1860.34	-0.180479		0.0782778	0.00849285	0.0512609
Rpl11	ENSMUSG00000059291	2679.19	-0.167659		0.0710024	0.00850672	0.0513168
Scamp1	ENSMUSG00000021687	834.869	-0.20492		0.0944843	0.00852216	0.0513821
Klhl8	ENSMUSG00000029312	961.647	-0.199931		0.0909073	0.00853539	0.051434
Nop14	ENSMUSG00000036693	701.938	0.217417		0.104627	0.00857451	0.0516418
Atp6v1g1	ENSMUSG00000039105	2674.54	-0.166739		0.0706026	0.00858095	0.0516527
Fto	ENSMUSG00000055932	3459.81	0.169436		0.0721479	0.00862776	0.0519064
Myoz3	ENSMUSG00000049173	9531.17	0.141505		0.0578548	0.00866819	0.0521215
Ivd	ENSMUSG00000027332	4294.22	0.160955		0.0676256	0.00867294	0.0521219
Slc25a36	ENSMUSG00000032449	870.278	-0.207021		0.0965637	0.00873253	0.0524517
Psmc5	ENSMUSG00000020708	3453.55	0.153206		0.0636972	0.00873767	0.0524543
Capn6	ENSMUSG00000067276	138.726	-0.270616		0.200118	0.00876289	0.0525773
Cdkn1b	ENSMUSG00000003031	1100.22	-0.203005		0.0936592	0.00878272	0.0526679
Prex2	ENSMUSG00000048960	267.321	-0.252744		0.149117	0.0087919	0.0526946
Selenos	ENSMUSG00000075701	577.032	-0.227759		0.115168	0.00880911	0.0527693
Prcc	ENSMUSG00000004895	1057.49	0.204393		0.0947697	0.00881803	0.0527833
Fam161a	ENSMUSG00000049811	90.6607	-0.272568		0.228702	0.00882092	0.0527833
Tpbgl	ENSMUSG00000096606	2356.88	0.205869		0.0959274	0.00883658	0.0528486
Cyp2u1	ENSMUSG00000027983	207.848	0.26141		0.169286	0.00890298	0.0532171
Stxbp3	ENSMUSG00000027882	911.457	-0.220169		0.108268	0.00897007	0.0535894
Shroom4	ENSMUSG00000068270	448.415	0.230387		0.118636	0.00898572	0.0536254
Nol3	ENSMUSG00000014776	1613.86	0.194847		0.0882857	0.00898138	0.0536254
Prkcd	ENSMUSG00000021948	533.7	0.227467		0.115877	0.00909054	0.0542219
Slc10a3	ENSMUSG00000032806	104.821	0.270623		0.222434	0.00911376	0.0542408
Lrrc47	ENSMUSG00000029028	922.154	0.200076		0.0922513	0.00912253	0.0542408
Ptdss2	ENSMUSG00000025495	590.803	0.21843		0.107085	0.00910973	0.0542408
Zc3h10	ENSMUSG00000039810	234.111	0.257581		0.162028	0.00910323	0.0542408
Dgke	ENSMUSG00000000276	362.931	-0.242633		0.134667	0.00910871	0.0542408
Zfp131	ENSMUSG00000094870	888.292	-0.203992		0.0951538	0.00912294	0.0542408
Rps17	ENSMUSG00000061787	4189.96	-0.159379		0.067366	0.00913752	0.0542985
Vps4a	ENSMUSG00000031913	2071.35	0.17102		0.073786	0.00916487	0.054432
Zfp943	ENSMUSG00000053347	572.944	-0.235113		0.124904	0.00917041	0.0544358
Pwp2	ENSMUSG00000032834	691.125	0.217691		0.106665	0.00919644	0.0545613
Lims2	ENSMUSG00000024395	1128.04	0.201282		0.0933281	0.00921478	0.054641
Dnm1	ENSMUSG00000026825	370.974	-0.239355		0.130825	0.0092577	0.0548441
Dnaaf5	ENSMUSG00000025857	577.642	0.23566		0.125979	0.00925888	0.0548441
Bag6	ENSMUSG00000024392	5659.6	0.178707		0.0784394	0.00927036	0.0548829
Prg4	ENSMUSG00000006014	773.718	0.268441		0.239173	0.00929253	0.0549557
Sord	ENSMUSG00000027227	1833.16	0.183785		0.0815968	0.00929238	0.0549557
Cbfa2t2	ENSMUSG00000038533	560.931	-0.225347		0.114448	0.00931515	0.0550602
Map4k3	ENSMUSG00000024242	691.208	-0.210929		0.101169	0.00933811	0.0551667
Hspb7	ENSMUSG00000006221	10735	0.263232		0.183039	0.0094304	0.0556824
Sptbn1	ENSMUSG00000020315	8071.45	0.139865		0.0578439	0.00946634	0.0558649
Sgsm3	ENSMUSG00000042303	589.057	0.22441		0.114364	0.00957772	0.0564624
Tmem258	ENSMUSG00000036372	620.459	-0.211112		0.101913	0.00957352	0.0564624
Sgta	ENSMUSG00000004937	2979.13	0.17403		0.0761324	0.0095971	0.0565467
NA	ENSMUSG00000090625	205.159	0.255335		0.271895	0.00960275	0.0565501
Haus3	ENSMUSG00000079555	107.197	-0.267336		0.22486	0.0096244	0.0566477
Nadk2	ENSMUSG00000022253	1137.97	-0.188401		0.0851358	0.00963074	0.056655
Mapk8	ENSMUSG00000021936	1003.45	-0.205343		0.0974354	0.00967502	0.0568855
Galnt17	ENSMUSG00000034040	344.653	0.242142		0.137473	0.00973735	0.0572187
Atmin	ENSMUSG00000047388	1406.1	0.193262		0.0886283	0.00974197	0.0572187
Armc1	ENSMUSG00000027599	801.171	-0.216251		0.106937	0.00975823	0.057284
NA	ENSMUSG00000090222	81.5497	-0.265753		0.233226	0.00978684	0.0574192
Rpn2	ENSMUSG00000027642	2317.21	0.166168		0.0718798	0.0097959	0.0574192
Nucb1	ENSMUSG00000030824	1580.92	0.178466		0.079084	0.00979674	0.0574192
Peg3	ENSMUSG00000002265	321.995	-0.248498		0.149057	0.00982083	0.0574999
Cnot7	ENSMUSG00000031601	1409.63	-0.195269		0.0901831	0.00981887	0.0574999
Phlpp1	ENSMUSG00000044340	517.016	0.222906		0.11372	0.00985636	0.0576776
Pik3c2a	ENSMUSG00000030660	178.738	-0.259153		0.175931	0.00986443	0.0576945
Gpcpd1	ENSMUSG00000027346	12767.9	-0.164509		0.0711221	0.00993296	0.0580648
Ttc39b	ENSMUSG00000038172	162.209	-0.262674		0.191775	0.00994593	0.0581101
Luc7l3	ENSMUSG00000020863	1677.15	-0.183847		0.0827336	0.00997528	0.0582205
Clec16a	ENSMUSG00000068663	3458.59	0.155615		0.0663337	0.00997079	0.0582205
Gdf10	ENSMUSG00000021943	131.19	-0.265121		0.215568	0.0099899	0.0582744
Sesn3	ENSMUSG00000032009	616.005	-0.232226		0.124837	0.00999498	0.0582744
Casc3	ENSMUSG00000078676	882.508	0.198792		0.0931079	0.010005	0.0583022
Zfp292	ENSMUSG00000039967	294.47	-0.244489		0.143256	0.0100487	0.0584958
Anxa6	ENSMUSG00000018340	6637.4	0.15301		0.065043	0.0100456	0.0584958
Mia3	ENSMUSG00000056050	5146.69	0.141984		0.0595084	0.0101306	0.0589261
Ngly1	ENSMUSG00000021785	1523.25	-0.182604		0.0821836	0.0101332	0.0589261
Suds3	ENSMUSG00000066900	2566.53	0.165513		0.0719464	0.0101444	0.0589374
0610010F05Rik	ENSMUSG00000042208	574.132	-0.21665		0.108389	0.0101457	0.0589374
Med24	ENSMUSG00000017210	1881.46	0.178557		0.0796724	0.0101587	0.058982
Car8	ENSMUSG00000041261	181.796	-0.25827		0.177879	0.0101846	0.0590837
Nedd9	ENSMUSG00000021365	189.485	0.25618		0.171019	0.0101869	0.0590837
Tpx2	ENSMUSG00000027469	195.161	-0.257367		0.17636	0.0102909	0.0596285
Ccdc90b	ENSMUSG00000030613	465.748	-0.233305		0.127496	0.0102915	0.0596285
Srrd	ENSMUSG00000029346	135.428	0.26224		0.200753	0.0103135	0.0597247
Asb14	ENSMUSG00000021898	4023.73	-0.155642		0.0667324	0.0103224	0.0597454
Pank4	ENSMUSG00000029056	1542.28	0.177803		0.0794602	0.0103345	0.0597844
Arhgef37	ENSMUSG00000045094	241.283	0.252335		0.162389	0.0103699	0.0599579
Tnfaip2	ENSMUSG00000021281	1199.58	-0.194971		0.0910616	0.0104036	0.0601218
Ppp6c	ENSMUSG00000026753	1711.13	-0.187046		0.0856809	0.0104986	0.060639
Pdcd6ip	ENSMUSG00000032504	1770.46	0.171225		0.075754	0.0105406	0.0608501
Nol6	ENSMUSG00000028430	1069.8	0.200364		0.0954231	0.0105637	0.0609203
Rps12	ENSMUSG00000061983	3866.49	-0.156974		0.0677104	0.0105626	0.0609203
Pcf11	ENSMUSG00000041328	673.809	-0.211281		0.104595	0.0105902	0.0610414
Fgf1	ENSMUSG00000036585	1151.1	0.252218		0.164487	0.0105965	0.0610465
Evc	ENSMUSG00000029122	639.55	0.237473		0.135043	0.0106271	0.0611909
Smox	ENSMUSG00000027333	22203.9	0.216087		0.109233	0.0106454	0.061242
Cdc14b	ENSMUSG00000033102	312.181	-0.242653		0.143817	0.010647	0.061242
Pelp1	ENSMUSG00000018921	672.854	0.211164		0.104703	0.010676	0.0613481
Col14a1	ENSMUSG00000022371	452.207	-0.234119		0.130328	0.0106764	0.0613481
Arfgef1	ENSMUSG00000067851	4282.17	-0.151954		0.0651616	0.0106927	0.0614098
Ebpl	ENSMUSG00000021928	136.225	-0.26055		0.203199	0.0107006	0.0614239
Aldh4a1	ENSMUSG00000028737	1925.4	0.171633		0.0762424	0.0107286	0.0615211
Eif2b4	ENSMUSG00000029145	1284.54	0.188986		0.0873782	0.0107242	0.0615211
Ctif	ENSMUSG00000052928	475.284	0.225105		0.11909	0.0107455	0.0615859
Mmgt1	ENSMUSG00000061273	1502.98	-0.186737		0.0859022	0.0107648	0.0616649
Rtn4ip1	ENSMUSG00000019864	893.755	0.200045		0.0956004	0.0107762	0.061667
Ddx19a	ENSMUSG00000015023	601.128	0.214127		0.1077	0.0107756	0.061667
Cytl1	ENSMUSG00000062329	117.403	-0.256006		0.247591	0.0108307	0.0619469
Rpl37a	ENSMUSG00000046330	2825.97	-0.164491		0.0722404	0.0108699	0.0620756
Rars2	ENSMUSG00000028292	417.75	-0.228994		0.124239	0.010863	0.0620756
Eif4h	ENSMUSG00000040731	3682.93	0.153237		0.0660222	0.0108673	0.0620756
NA	ENSMUSG00000085133	67.438	0.254487		0.250774	0.0109037	0.0622364
Cox7b	ENSMUSG00000031231	8114.29	-0.157037		0.0681244	0.0109138	0.0622622
Pde4c	ENSMUSG00000031842	314.84	0.242656		0.145756	0.0109447	0.0624067
Ranbp2	ENSMUSG00000003226	1976	-0.176696		0.0796669	0.0109717	0.062517
Eif2ak2	ENSMUSG00000024079	145.54	-0.257345		0.189303	0.0109753	0.062517
Zkscan17	ENSMUSG00000020472	924.781	0.201545		0.0973122	0.0110349	0.0628244
Mrtfa	ENSMUSG00000042292	885.239	-0.211347		0.105833	0.0110653	0.0629656
Numa1	ENSMUSG00000066306	2398.55	0.172143		0.0770583	0.0111217	0.0632539
Asph	ENSMUSG00000028207	6274.38	-0.139741		0.0593061	0.0111536	0.0634032
Shank3	ENSMUSG00000022623	799.135	0.217762		0.11243	0.0111838	0.0635423
Fam107a	ENSMUSG00000021750	173.114	0.252855		0.173914	0.0111986	0.063594
Hspa1l	ENSMUSG00000007033	735.41	0.219677		0.114753	0.0112838	0.0640453
Fibin	ENSMUSG00000074971	465.17	0.233927		0.132978	0.0113089	0.0641274
Pigp	ENSMUSG00000022940	1732.12	-0.179065		0.0816452	0.0113098	0.0641274
Ctsc	ENSMUSG00000030560	1050.67	-0.196154		0.093661	0.0113355	0.0642074
Egflam	ENSMUSG00000042961	946.881	-0.196795		0.094151	0.0113343	0.0642074
Lcorl	ENSMUSG00000015882	109.246	-0.257617		0.213395	0.0113788	0.06442
NA	ENSMUSG00000110547	1104.72	0.187749		0.0876021	0.0113896	0.0644485
Hdac4	ENSMUSG00000026313	2592.08	0.158943		0.0697882	0.0114817	0.0649367
Ung	ENSMUSG00000029591	322.562	0.238991		0.142376	0.0114983	0.0649972
Arhgap27	ENSMUSG00000034255	268.185	0.24314		0.150764	0.0115232	0.0651052
Rad23a	ENSMUSG00000003813	3613.61	0.159737		0.0702982	0.0115409	0.0651469
Crim1	ENSMUSG00000024074	2957.37	-0.168604		0.0754496	0.0115423	0.0651469
Xk	ENSMUSG00000015342	209.213	-0.247585		0.161876	0.0115633	0.0652323
Dld	ENSMUSG00000020664	7635.99	-0.152714		0.0665045	0.0116259	0.0655525
Pigq	ENSMUSG00000025728	854.334	0.197268		0.0951142	0.0116541	0.0656783
Sgcg	ENSMUSG00000035296	5215.65	-0.144352		0.0621354	0.0116952	0.0658762
Cep350	ENSMUSG00000033671	1341.12	-0.177893		0.0814359	0.0117048	0.0658971
Rps23	ENSMUSG00000049517	2793.68	-0.150155		0.0652118	0.0117145	0.0659185
Vapb	ENSMUSG00000054455	5292.55	0.140795		0.060329	0.0117235	0.0659357
Itih5	ENSMUSG00000025780	1087.42	-0.202827		0.0997962	0.0117301	0.0659398
Plekhf1	ENSMUSG00000074170	290.397	0.236456		0.139309	0.0117531	0.0660358
Mfap3l	ENSMUSG00000031647	267.645	-0.248316		0.166316	0.0117824	0.0661666
Magt1	ENSMUSG00000031232	1013.97	-0.19137		0.0909104	0.0118185	0.066291
5430431A17Rik	ENSMUSG00000108322	809.243	-0.210338		0.106734	0.0118215	0.066291
G6pc3	ENSMUSG00000034793	1365.15	0.188414		0.0887649	0.0118224	0.066291
Dsel	ENSMUSG00000038702	104.711	-0.255122		0.210734	0.0118869	0.0665522
Dok7	ENSMUSG00000044716	725.265	0.209319		0.105926	0.0118866	0.0665522
Bin1	ENSMUSG00000024381	21689.5	0.144779		0.0625255	0.0118838	0.0665522
B2m	ENSMUSG00000060802	2605.44	-0.172118		0.0780503	0.0119145	0.0666731
Mul1	ENSMUSG00000041241	1385.59	0.184881		0.0864731	0.0119522	0.0667838
Osbpl5	ENSMUSG00000037606	704.531	0.206627		0.103588	0.0119489	0.0667838
Brd7	ENSMUSG00000031660	2139.55	0.158084		0.0697951	0.0119452	0.0667838
Atg4d	ENSMUSG00000002820	1580.96	0.185714		0.0870722	0.0119639	0.0668156
Rpl23a	ENSMUSG00000058546	3458.59	-0.148543		0.0646032	0.011984	0.0668942
Niban1	ENSMUSG00000026483	1126.41	0.203206		0.100746	0.0120326	0.0671317
Gm7072	ENSMUSG00000117284	309.627	-0.250603		0.178145	0.0120457	0.0671711
Dram2	ENSMUSG00000027900	1753.89	-0.180427		0.0836402	0.0120927	0.0673786
Sgcd	ENSMUSG00000020354	142.552	-0.253853		0.201733	0.012098	0.0673786
[truncated: 13,286 more rows]

## Sheet: KLF5KD_CTRLvsEX
SYMBOL	Gene ID	baseMean	log2FoldChange	Foldchange	lfcSE	pvalue	padj
Nr4a3	ENSMUSG00000028341	1850.63	3.86532	14.574	0.134435	3.05192e-183	3.30829e-179
Srxn1	ENSMUSG00000032802	2056.11	2.36214	5.14133	0.0967903	4.68864e-134	2.54125e-130
Cbarp	ENSMUSG00000035640	95.09	2.08156	4.23265	0.343516	2.78402e-13	2.51489e-11
Mt1	ENSMUSG00000031765	643.862	1.84195	3.58494	0.317308	6.44054e-13	5.45433e-11
Cntfr	ENSMUSG00000028444	916.22	1.83481	3.56725	0.118345	2.61274e-58	7.08053e-55
Adamts9	ENSMUSG00000030022	483.101	1.72514	3.30613	0.151291	1.57891e-34	1.00678e-31
Hspa1a	ENSMUSG00000091971	217.961	1.61882	3.07124	0.242866	2.27986e-15	2.94211e-13
Depp1	ENSMUSG00000048489	251.652	1.56258	2.95381	0.221709	1.86498e-16	2.97299e-14
Trp63	ENSMUSG00000022510	937.554	1.50888	2.8459	0.113386	1.66011e-44	2.24945e-41
Gck	ENSMUSG00000041798	276.144	1.48038	2.79022	0.206325	1.35416e-16	2.2241e-14
Angptl4	ENSMUSG00000002289	456.875	1.40706	2.65196	0.146926	3.74268e-25	1.35236e-22
Ppargc1a	ENSMUSG00000029167	4533.87	1.38357	2.60914	0.168455	1.12772e-19	2.54676e-17
Mt2	ENSMUSG00000031762	451.895	1.37328	2.59058	0.551467	1.35497e-06	3.21839e-05
Syt12	ENSMUSG00000049303	85.5387	1.23843	2.35942	0.423435	7.66692e-07	1.94636e-05
Arhgap26	ENSMUSG00000036452	730.113	1.23648	2.35623	0.122631	2.6647e-26	1.11097e-23
Csrp3	ENSMUSG00000030470	2036.01	1.1995	2.2966	0.401841	7.70182e-07	1.94806e-05
Ddit4	ENSMUSG00000020108	310.845	1.18863	2.27937	0.183704	3.21619e-13	2.85766e-11
Sipa1l2	ENSMUSG00000001995	517.945	1.17232	2.25373	0.151737	6.05778e-17	1.04232e-14
Tnfrsf12a	ENSMUSG00000023905	604.886	1.15826	2.23189	0.296433	6.65443e-08	2.25419e-06
Trim63	ENSMUSG00000028834	12934	1.15103	2.22072	0.0795782	2.52741e-49	4.56619e-46
Xirp1	ENSMUSG00000079243	6728.28	1.11127	2.16036	0.334226	4.58149e-07	1.25412e-05
Nos1	ENSMUSG00000029361	6330.15	1.09884	2.14183	0.0829903	8.38239e-42	1.00961e-38
Pdk4	ENSMUSG00000019577	51678.2	1.09562	2.13705	0.063599	3.18803e-68	1.15194e-64
Hmox1	ENSMUSG00000005413	372.225	1.08847	2.12649	0.168211	5.28845e-13	4.54974e-11
6430548M08Rik	ENSMUSG00000031824	1310.4	1.07188	2.10217	0.113609	4.94133e-23	1.67388e-20
Impact	ENSMUSG00000024423	1249.77	1.01242	2.01729	0.104934	6.48764e-24	2.26858e-21
Ubc	ENSMUSG00000008348	4529.78	1.00722	2.01003	0.0760867	9.58281e-42	1.03878e-38
Rcan1	ENSMUSG00000022951	4054.41	1.00687	2.00954	0.145396	2.91158e-14	3.18804e-12
Hspa1b	ENSMUSG00000090877	154.16	0.995257	1.99344	0.324068	1.40039e-06	3.28576e-05
Sorbs1	ENSMUSG00000025006	3954.67	0.988596	1.98425	0.0917114	5.99849e-29	2.95562e-26
Gadd45a	ENSMUSG00000036390	599.127	0.983381	1.97709	0.147186	1.35988e-13	1.3401e-11
Lrrc52	ENSMUSG00000040485	199.488	0.98096	1.97378	0.262633	2.03671e-07	6.27215e-06
Sik1	ENSMUSG00000024042	618.724	0.976725	1.96799	0.144299	7.53453e-14	7.71748e-12
Ciapin1	ENSMUSG00000031781	901.967	0.958829	1.94373	0.112225	1.12689e-19	2.54676e-17
Foxo1	ENSMUSG00000044167	1124.07	0.947324	1.92829	0.106581	5.36911e-21	1.64961e-18
Efr3b	ENSMUSG00000020658	608.1	0.944781	1.9249	0.126797	5.76365e-16	8.55862e-14
Odf3l2	ENSMUSG00000035963	987.387	0.93952	1.91789	0.217619	2.55359e-08	9.41526e-07
Ankrd2	ENSMUSG00000025172	3213.43	0.937981	1.91585	0.280583	7.70957e-07	1.94806e-05
Acot2	ENSMUSG00000021226	632.836	0.926371	1.90049	0.15082	3.02229e-12	2.22868e-10
Maff	ENSMUSG00000042622	144.509	0.921856	1.89455	0.275376	7.88804e-07	1.98852e-05
Midn	ENSMUSG00000035621	1305.49	0.919498	1.89146	0.126037	1.5278e-15	2.04461e-13
Pdp2	ENSMUSG00000048371	416.291	0.917619	1.889	0.186255	1.79528e-09	8.3883e-08
Glul	ENSMUSG00000026473	10044.2	0.913615	1.88376	0.0717983	4.29958e-39	3.3291e-36
Fkbp5	ENSMUSG00000024222	1868.16	0.899304	1.86517	0.0858603	8.35618e-28	3.77421e-25
Crem	ENSMUSG00000063889	341.563	0.894458	1.85891	0.174076	6.09473e-10	3.05865e-08
Npc1	ENSMUSG00000024413	4844.01	0.888798	1.85163	0.0677469	2.03837e-41	2.00872e-38
Flnc	ENSMUSG00000068699	30034.8	0.887689	1.85021	0.182621	2.2565e-09	1.03209e-07
Txnrd1	ENSMUSG00000020250	3642.53	0.883304	1.84459	0.0694709	3.61779e-39	3.01668e-36
Alpk2	ENSMUSG00000032845	3080.62	0.878112	1.83797	0.0782021	1.87579e-31	1.01668e-28
Slc22a4	ENSMUSG00000020334	126.124	0.874979	1.83398	0.305986	3.7259e-06	7.63492e-05
Ip6k3	ENSMUSG00000024210	1112.81	0.873016	1.83149	0.110905	1.43592e-17	2.68368e-15
Tpra1	ENSMUSG00000002871	852.012	0.871101	1.82906	0.111567	2.32456e-17	4.27089e-15
Map3k14	ENSMUSG00000020941	324.1	0.86223	1.81785	0.194008	1.37965e-08	5.3222e-07
Zbtb16	ENSMUSG00000066687	5399.17	0.853993	1.8075	0.0681707	2.80147e-38	2.02453e-35
Prag1	ENSMUSG00000050271	205.882	0.853677	1.8071	0.227045	2.12342e-07	6.46753e-06
Tlr5	ENSMUSG00000079164	215.531	0.850135	1.80267	0.236375	3.84486e-07	1.08821e-05
Prima1	ENSMUSG00000041669	93.7372	0.845739	1.79718	0.367139	1.64766e-05	0.000267775
Emd	ENSMUSG00000001964	1036.52	0.841436	1.79183	0.0989477	6.22784e-20	1.53431e-17
Hk2	ENSMUSG00000000628	19861.8	0.839631	1.78959	0.0602504	1.81752e-46	2.81456e-43
Ppp1r15a	ENSMUSG00000040435	802.323	0.834227	1.7829	0.120595	1.16809e-14	1.34703e-12
Bag3	ENSMUSG00000030847	4366.24	0.828826	1.77624	0.0953315	1.07501e-20	3.06661e-18
Aldh9a1	ENSMUSG00000026687	661.214	0.827805	1.77498	0.154077	1.4025e-10	8.04394e-09
Tiam2	ENSMUSG00000023800	130.989	0.823077	1.76918	0.329258	1.16206e-05	0.000203502
Egln3	ENSMUSG00000035105	1754.23	0.82279	1.76882	0.12547	1.20541e-13	1.19877e-11
Zfp142	ENSMUSG00000026135	396.289	0.813399	1.75735	0.172696	3.72101e-09	1.61991e-07
Notch4	ENSMUSG00000015468	626.598	0.80434	1.74635	0.144058	3.98597e-11	2.54164e-09
Klhl30	ENSMUSG00000026308	2591.75	0.800904	1.74219	0.092369	1.01397e-20	2.97064e-18
Pfkfb4	ENSMUSG00000025648	2879.61	0.799685	1.74072	0.0814243	2.29894e-25	8.59328e-23
Tmem132b	ENSMUSG00000070498	121.861	0.794506	1.73448	0.30469	9.89064e-06	0.000178097
Cdkn1a	ENSMUSG00000023067	397.585	0.793778	1.73361	0.227092	5.8391e-07	1.5252e-05
Ucp3	ENSMUSG00000032942	12355.2	0.787525	1.72611	0.0674881	4.41243e-34	2.65726e-31
Ppara	ENSMUSG00000022383	531.431	0.787284	1.72582	0.185278	2.8741e-08	1.04198e-06
Klhl38	ENSMUSG00000022357	1694.55	0.785898	1.72417	0.0989935	4.00137e-18	7.88634e-16
Tmem37	ENSMUSG00000050777	633.05	0.778417	1.71525	0.145776	1.37055e-10	7.90255e-09
Tmem140	ENSMUSG00000057137	1955.18	0.774573	1.71068	0.0973926	3.26984e-18	6.81636e-16
Capn15	ENSMUSG00000037326	473.995	0.769913	1.70517	0.14687	2.25343e-10	1.23996e-08
Nfil3	ENSMUSG00000056749	856.179	0.767455	1.70226	0.115508	4.77853e-14	5.07835e-12
Hbegf	ENSMUSG00000024486	339.963	0.766495	1.70113	0.23905	1.7015e-06	3.85058e-05
Ell2	ENSMUSG00000001542	1067.04	0.759246	1.69261	0.117599	1.59093e-13	1.52617e-11
Ankrd33b	ENSMUSG00000022237	1614.64	0.758577	1.69182	0.0914706	1.79461e-19	3.97012e-17
Gramd4	ENSMUSG00000035900	641.748	0.755609	1.68834	0.133684	2.20586e-11	1.44918e-09
Slc39a14	ENSMUSG00000022094	649.257	0.752078	1.68422	0.139906	1.03704e-10	6.1095e-09
Tinagl1	ENSMUSG00000028776	954.725	0.748773	1.68036	0.122934	1.55852e-12	1.20674e-10
Pkp4	ENSMUSG00000026991	1069.17	0.747989	1.67945	0.107442	4.82661e-15	6.0709e-13
Plin4	ENSMUSG00000002831	13686.4	0.743065	1.67373	0.061379	1.55636e-36	1.05444e-33
Pank1	ENSMUSG00000033610	973.046	0.738512	1.66845	0.126762	7.53698e-12	5.33993e-10
Map3k6	ENSMUSG00000028862	453.11	0.737911	1.66776	0.160305	5.42761e-09	2.29825e-07
Mknk2	ENSMUSG00000020190	9508.15	0.735886	1.66542	0.07433	6.03391e-26	2.4225e-23
Lpin1	ENSMUSG00000020593	19631.5	0.731013	1.6598	0.0679584	7.84348e-30	4.04873e-27
Sgk1	ENSMUSG00000019970	4612.96	0.723589	1.65128	0.0691838	1.80407e-28	8.50265e-26
Jun	ENSMUSG00000052684	1927.82	0.723492	1.65117	0.112164	1.43146e-13	1.39793e-11
Slc7a5	ENSMUSG00000040010	95.1132	0.723172	1.65081	0.353827	5.4097e-05	0.000729368
Atoh8	ENSMUSG00000037621	110.476	0.716599	1.6433	0.311506	3.13954e-05	0.000455777
Dhrs3	ENSMUSG00000066026	1092.38	0.715906	1.64251	0.106528	2.2774e-14	2.57156e-12
Irs2	ENSMUSG00000038894	1381.27	0.712895	1.63909	0.115984	9.89189e-13	8.12334e-11
Hspb1	ENSMUSG00000004951	2921.53	0.711782	1.63783	0.112497	3.10743e-13	2.78385e-11
Klf5	ENSMUSG00000005148	132.663	0.707828	1.63334	0.308578	3.34158e-05	0.000479771
Slc16a1	ENSMUSG00000032902	1615.98	0.693291	1.61697	0.111289	5.68213e-13	4.84994e-11
Slc38a2	ENSMUSG00000022462	5518.65	0.690342	1.61367	0.0940793	2.56963e-16	4.03693e-14
NA	ENSMUSG00000113302	535.62	0.685457	1.60821	0.164677	4.42079e-08	1.54573e-06
Tcim	ENSMUSG00000056313	476.31	0.6843	1.60692	0.147277	4.51818e-09	1.93585e-07
Cebpb	ENSMUSG00000056501	376.51	0.682658	1.60509	0.222383	3.54052e-06	7.32429e-05
Pcnt	ENSMUSG00000001151	3580.44	0.679341	1.60141	0.0812172	6.95732e-20	1.67594e-17
Plekhm2	ENSMUSG00000028917	1312.32	0.671342	1.59255	0.115829	8.49768e-12	5.9048e-10
Tacc2	ENSMUSG00000030852	26243.3	0.671282	1.59249	0.0653355	1.03262e-27	4.47746e-25
Zfp703	ENSMUSG00000085795	723.049	0.667789	1.58864	0.151238	1.43916e-08	5.51255e-07
Mafk	ENSMUSG00000018143	811.661	0.665999	1.58667	0.133502	8.19025e-10	3.9555e-08
Sh3bp2	ENSMUSG00000054520	149.45	0.661162	1.58136	0.311575	6.60913e-05	0.0008684
Fam107a	ENSMUSG00000021750	173.114	0.655588	1.57526	0.247519	1.61497e-05	0.000263252
Hsp90aa1	ENSMUSG00000021270	1558.68	0.655238	1.57488	0.0927766	1.97618e-15	2.61241e-13
Adgrg1	ENSMUSG00000031785	905.727	0.655228	1.57486	0.119783	5.97801e-11	3.68191e-09
Gpat3	ENSMUSG00000029314	188.061	0.654637	1.57422	0.24773	1.65409e-05	0.000268418
Kalrn	ENSMUSG00000061751	603.727	0.649259	1.56836	0.136075	2.66782e-09	1.20178e-07
Xdh	ENSMUSG00000024066	2294.47	0.648073	1.56707	0.0805542	1.02326e-18	2.17493e-16
Nudt18	ENSMUSG00000045211	457.568	0.644825	1.56355	0.156022	5.81682e-08	2.00172e-06
Bcl2l1	ENSMUSG00000007659	388.02	0.641769	1.56024	0.170267	2.87066e-07	8.45465e-06
Dapk1	ENSMUSG00000021559	358.008	0.637737	1.55589	0.202506	3.30096e-06	6.93458e-05
Noct	ENSMUSG00000023087	909.187	0.635818	1.55382	0.10926	8.20905e-12	5.74104e-10
Spen	ENSMUSG00000040761	1318.24	0.635383	1.55335	0.115822	5.89861e-11	3.65377e-09
Zdhhc23	ENSMUSG00000036304	623.636	0.634894	1.55282	0.15932	1.17956e-07	3.78298e-06
Eprs	ENSMUSG00000026615	9302.22	0.633414	1.55123	0.0643254	8.43133e-26	3.26413e-23
Myom3	ENSMUSG00000037139	2012.41	0.630559	1.54816	0.228753	1.32238e-05	0.000225386
Tmem120b	ENSMUSG00000054434	531.086	0.63032	1.54791	0.155561	9.00072e-08	2.97463e-06
Agap1	ENSMUSG00000055013	807.136	0.629256	1.54677	0.121888	3.72213e-10	1.96819e-08
Wfs1	ENSMUSG00000039474	3028.5	0.625178	1.5424	0.105482	4.48638e-12	3.26392e-10
NA	ENSMUSG00000089703	134.119	0.622546	1.53959	0.26742	4.99733e-05	0.000681397
Miga2	ENSMUSG00000026858	709.814	0.619798	1.53666	0.136387	9.61312e-09	3.85949e-07
Pnpla2	ENSMUSG00000025509	6983.8	0.619209	1.53603	0.0867626	1.32845e-15	1.82283e-13
Esrrb	ENSMUSG00000021255	229.424	0.616553	1.53321	0.248154	3.33809e-05	0.000479771
Rhob	ENSMUSG00000054364	783.321	0.60937	1.52559	0.128793	4.06116e-09	1.74694e-07
Phlda1	ENSMUSG00000020205	127.114	0.608356	1.52452	0.288745	9.67354e-05	0.00117822
Alpk3	ENSMUSG00000038763	9286.85	0.605898	1.52193	0.0724015	8.41423e-20	1.98283e-17
Kdm4a	ENSMUSG00000033326	1221.55	0.605033	1.52101	0.109517	5.66819e-11	3.55163e-09
Asb2	ENSMUSG00000021200	21883.9	0.60386	1.51978	0.0793011	3.98195e-17	7.07611e-15
Tns1	ENSMUSG00000055322	16917.9	0.603126	1.519	0.0660243	9.42787e-23	3.09691e-20
Chd7	ENSMUSG00000041235	1816.5	0.602696	1.51855	0.0898673	3.17702e-14	3.44389e-12
Perm1	ENSMUSG00000078486	8722.64	0.601304	1.51709	0.0939591	2.55966e-13	2.35142e-11
Flcn	ENSMUSG00000032633	3296.88	0.600786	1.51654	0.0804623	1.27803e-16	2.13136e-14
Drp2	ENSMUSG00000000223	333.966	0.600231	1.51596	0.245826	4.2213e-05	0.000585902
Myo18b	ENSMUSG00000072720	17511.8	0.595793	1.5113	0.0751723	3.60104e-18	7.22876e-16
Timp4	ENSMUSG00000030317	1355.67	0.594583	1.51004	0.104841	2.60575e-11	1.70159e-09
Acacb	ENSMUSG00000042010	15139.9	0.594076	1.50951	0.0818269	6.41302e-16	9.26894e-14
Mypn	ENSMUSG00000020067	16950.3	0.593706	1.50912	0.0776857	3.48521e-17	6.29662e-15
Galnt15	ENSMUSG00000021903	1781.79	0.593684	1.5091	0.090381	8.78317e-14	8.89809e-12
Ncor2	ENSMUSG00000029478	4378.91	0.592843	1.50822	0.229331	2.90773e-05	0.000429425
Fgfr3	ENSMUSG00000054252	208.422	0.591988	1.50732	0.231917	3.22874e-05	0.00046542
Col4a1	ENSMUSG00000031502	5313.38	0.591571	1.50689	0.0788357	1.03864e-16	1.7592e-14
Tnfrsf21	ENSMUSG00000023915	1352.01	0.588382	1.50356	0.11053	2.0448e-10	1.14256e-08
Eng	ENSMUSG00000026814	1691.05	0.584903	1.49994	0.100881	1.33031e-11	8.90409e-10
Itpkb	ENSMUSG00000038855	1131.98	0.579738	1.49458	0.104443	6.05198e-11	3.68559e-09
Inpp5j	ENSMUSG00000034570	107.152	0.576481	1.49121	0.319952	0.000232156	0.00242678
Hr	ENSMUSG00000022096	3618.88	0.575065	1.48974	0.0938618	1.90994e-12	1.45801e-10
Ampd3	ENSMUSG00000005686	597.767	0.574504	1.48917	0.156981	7.19782e-07	1.83156e-05
Sik3	ENSMUSG00000034135	2190.8	0.573636	1.48827	0.0880518	1.53376e-13	1.48446e-11
Rab11fip5	ENSMUSG00000051343	1502.31	0.572536	1.48714	0.105318	1.25757e-10	7.32905e-09
Gabarapl1	ENSMUSG00000030161	2283.02	0.571465	1.48603	0.0820336	6.84459e-15	8.15334e-13
Wbp1l	ENSMUSG00000047731	3865.01	0.570723	1.48527	0.0800811	2.15981e-15	2.82077e-13
Thbd	ENSMUSG00000074743	835.413	0.57064	1.48518	0.123014	8.98505e-09	3.62074e-07
S1pr1	ENSMUSG00000045092	1002.96	0.568954	1.48345	0.10945	4.93565e-10	2.53566e-08
Ppp1r3c	ENSMUSG00000067279	14817.8	0.566405	1.48083	0.0740994	4.5508e-17	7.95655e-15
Best3	ENSMUSG00000020169	514.624	0.559685	1.47395	0.150898	6.7678e-07	1.73026e-05
Atp6v1b2	ENSMUSG00000006273	2436.85	0.559369	1.47362	0.0839805	6.69721e-14	6.98055e-12
Ankrd52	ENSMUSG00000014498	3109.56	0.555641	1.46982	0.100814	9.85969e-11	5.84039e-09
Tmem52	ENSMUSG00000023153	1113.83	0.554579	1.46874	0.120006	1.16352e-08	4.56977e-07
Irx3	ENSMUSG00000031734	93.6433	0.551844	1.46596	0.314574	0.000307957	0.00302378
Npnt	ENSMUSG00000040998	769.79	0.551611	1.46572	0.143415	4.15699e-07	1.16139e-05
Col4a2	ENSMUSG00000031503	4089.5	0.551027	1.46513	0.0852179	2.77186e-13	2.51489e-11
Slc43a3	ENSMUSG00000027074	1748.51	0.550321	1.46441	0.0882488	1.26467e-12	1.01548e-10
B4galt1	ENSMUSG00000028413	1453.17	0.549469	1.46355	0.0920671	6.94815e-12	4.95513e-10
Epas1	ENSMUSG00000024140	6324.3	0.547666	1.46172	0.0744976	5.42183e-16	8.16287e-14
Slc6a17	ENSMUSG00000027894	103.384	0.546889	1.46093	0.297447	0.000276583	0.00278899
Ppfibp2	ENSMUSG00000036528	907.373	0.545463	1.45949	0.116948	1.04692e-08	4.15699e-07
Cry2	ENSMUSG00000068742	2189.58	0.544963	1.45898	0.0889688	2.75152e-12	2.057e-10
Clic4	ENSMUSG00000037242	1998.52	0.542514	1.45651	0.0921376	1.24463e-11	8.43236e-10
Ifi30	ENSMUSG00000031838	258.105	0.541026	1.45501	0.196531	2.65293e-05	0.000396659
Osgin1	ENSMUSG00000074063	646.824	0.540777	1.45476	0.138828	3.80784e-07	1.08339e-05
Sox18	ENSMUSG00000046470	317.907	0.537181	1.45113	0.196536	2.92932e-05	0.000432025
Klf15	ENSMUSG00000030087	1321.24	0.536309	1.45026	0.0998172	2.77343e-10	1.48831e-08
Tubb6	ENSMUSG00000001473	563.407	0.533868	1.44781	0.175534	1.09676e-05	0.00019363
Atxn7l1	ENSMUSG00000020564	572.995	0.533846	1.44778	0.135433	3.38805e-07	9.74176e-06
Zbtb46	ENSMUSG00000027583	285.19	0.532074	1.44601	0.183182	1.77284e-05	0.000283028
Tsc22d3	ENSMUSG00000031431	6795.6	0.531926	1.44586	0.062266	4.38547e-20	1.13187e-17
Pdxk	ENSMUSG00000032788	620.89	0.531847	1.44578	0.126563	1.10455e-07	3.57411e-06
Lrp5	ENSMUSG00000024913	1020.32	0.530753	1.44468	0.110872	6.81371e-09	2.78719e-07
Tbc1d1	ENSMUSG00000029174	2408.96	0.527723	1.44165	0.0922101	4.13124e-11	2.61887e-09
Ttc28	ENSMUSG00000033209	1064.55	0.526134	1.44007	0.118016	3.63458e-08	1.27504e-06
Aqp1	ENSMUSG00000004655	12581.3	0.525177	1.43911	0.0653619	3.52547e-18	7.21058e-16
Sdc4	ENSMUSG00000017009	826.624	0.523727	1.43766	0.124813	1.25966e-07	4.0161e-06
Cerk	ENSMUSG00000035891	314.034	0.521912	1.43586	0.190263	3.31283e-05	0.000476907
Fbxl22	ENSMUSG00000050503	140.145	0.521579	1.43553	0.256474	0.000230124	0.00241019
Plin5	ENSMUSG00000011305	684.001	0.519727	1.43368	0.238458	0.000165722	0.00185008
Prickle3	ENSMUSG00000031145	788.677	0.518044	1.43201	0.139056	1.01377e-06	2.48723e-05
Irgq	ENSMUSG00000041037	1016.18	0.517523	1.4315	0.112809	2.19521e-08	8.17734e-07
Arntl	ENSMUSG00000055116	460.498	0.517384	1.43136	0.163996	8.85947e-06	0.000161135
Mapk1ip1	ENSMUSG00000041775	1265.59	0.512921	1.42694	0.0943856	2.74596e-10	1.4809e-08
Slc38a3	ENSMUSG00000010064	3285.43	0.511242	1.42528	0.154154	5.33928e-06	0.000103353
Ptpn1	ENSMUSG00000027540	808.163	0.509068	1.42313	0.115533	5.87288e-08	2.01462e-06
Rfx1	ENSMUSG00000031706	286.13	0.509037	1.4231	0.198261	6.45465e-05	0.000850989
Tgm2	ENSMUSG00000037820	3719.38	0.507075	1.42117	0.084249	9.39466e-12	6.44545e-10
Slc15a4	ENSMUSG00000029416	593.441	0.505666	1.41978	0.140671	2.00135e-06	4.45476e-05
Gpr157	ENSMUSG00000047875	3498.02	0.503713	1.41786	0.0777919	5.27734e-13	4.54974e-11
Plin3	ENSMUSG00000024197	1025.61	0.502742	1.4169	0.126172	4.23252e-07	1.17642e-05
Actn2	ENSMUSG00000052374	27560.7	0.502266	1.41644	0.191329	5.86645e-05	0.000782193
Grk5	ENSMUSG00000003228	301.407	0.501923	1.4161	0.187422	5.02795e-05	0.000683852
Cnksr3	ENSMUSG00000015202	197.05	0.500072	1.41428	0.230248	0.000204749	0.00218883
Zfhx2	ENSMUSG00000040721	434.398	0.499559	1.41378	0.150105	5.92919e-06	0.000113273
Mavs	ENSMUSG00000037523	1783.12	0.499345	1.41357	0.0970036	1.64642e-09	7.72607e-08
Diaph1	ENSMUSG00000024456	5055.62	0.496131	1.41043	0.0750877	2.47132e-13	2.30941e-11
Klf4	ENSMUSG00000003032	376.454	0.495994	1.41029	0.166591	2.09559e-05	0.000325448
Pim3	ENSMUSG00000035828	896.496	0.495866	1.41017	0.124936	4.98868e-07	1.34187e-05
Slc9a3r2	ENSMUSG00000002504	1171.51	0.495814	1.41012	0.111713	6.14737e-08	2.10133e-06
Chst11	ENSMUSG00000034612	148.484	0.494799	1.40912	0.242055	0.000290949	0.00288554
Jag1	ENSMUSG00000027276	518.579	0.494416	1.40875	0.141949	3.57172e-06	7.37476e-05
Klhl34	ENSMUSG00000047485	483.48	0.493964	1.40831	0.178428	4.18482e-05	0.000582329
NA	ENSMUSG00000095041	921.826	0.492138	1.40653	0.105518	2.20712e-08	8.19355e-07
Ank3	ENSMUSG00000069601	4046.09	0.49176	1.40616	0.0692942	8.63449e-15	1.00643e-12
Adcy2	ENSMUSG00000021536	1874.03	0.491076	1.40549	0.0918574	6.37808e-10	3.1861e-08
Flt1	ENSMUSG00000029648	2528.45	0.486421	1.40097	0.076281	1.36061e-12	1.07657e-10
Zbtb40	ENSMUSG00000060862	538.373	0.48629	1.40084	0.138498	3.59325e-06	7.40511e-05
Spns2	ENSMUSG00000040447	4380.91	0.485082	1.39967	0.0805666	1.34367e-11	8.93579e-10
Akap1	ENSMUSG00000018428	3114.93	0.483876	1.3985	0.0827195	3.90961e-11	2.5077e-09
Pdgfb	ENSMUSG00000000489	648.294	0.483534	1.39816	0.138179	3.90681e-06	7.96176e-05
Pdlim1	ENSMUSG00000055044	1050.92	0.48343	1.39806	0.141314	5.24213e-06	0.000102019
Neat1	ENSMUSG00000092274	45428.3	0.482194	1.39687	0.0553683	2.42925e-20	6.4227e-18
Hipk2	ENSMUSG00000061436	4298.17	0.482012	1.39669	0.139884	4.87761e-06	9.61332e-05
Vps18	ENSMUSG00000034216	665.687	0.480861	1.39558	0.128895	1.65617e-06	3.77956e-05
Mast2	ENSMUSG00000003810	5478.39	0.480855	1.39557	0.0600611	9.66476e-18	1.838e-15
Slc9a2	ENSMUSG00000026062	1485.54	0.480746	1.39547	0.0879794	3.91741e-10	2.04157e-08
Septin9	ENSMUSG00000059248	678.958	0.480538	1.39526	0.127066	1.35547e-06	3.21839e-05
Gbp10	ENSMUSG00000105096	151.623	0.480041	1.39478	0.258277	0.000496097	0.00445174
Cluh	ENSMUSG00000020741	6142.43	0.479983	1.39473	0.0853806	1.61144e-10	9.09794e-09
Bdh1	ENSMUSG00000046598	1622.95	0.479814	1.39456	0.23254	0.000325723	0.00316667
Adamtsl5	ENSMUSG00000043822	1057.07	0.479805	1.39456	0.148013	1.0523e-05	0.000187614
Abcb9	ENSMUSG00000029408	274.476	0.47864	1.39343	0.18712	9.37393e-05	0.00114851
Dusp18	ENSMUSG00000047205	1240.22	0.477637	1.39246	0.126964	1.5332e-06	3.53614e-05
Vcl	ENSMUSG00000021823	4085.11	0.476413	1.39128	0.0679997	2.19238e-14	2.50163e-12
Nrap	ENSMUSG00000049134	58961.4	0.476406	1.39127	0.0740544	1.124e-12	9.09264e-11
Ppard	ENSMUSG00000002250	1074.67	0.475308	1.39022	0.114473	3.09354e-07	9.01451e-06
Rftn1	ENSMUSG00000039316	459.095	0.474236	1.38918	0.152141	1.74569e-05	0.000279517
Aacs	ENSMUSG00000029482	225.809	0.473403	1.38838	0.241165	0.000432728	0.00399084
Ppp1r12b	ENSMUSG00000073557	15341.3	0.472622	1.38763	0.0586503	7.38138e-18	1.42882e-15
Slc16a9	ENSMUSG00000037762	286.774	0.46997	1.38508	0.186507	0.000115904	0.00136862
Pdzrn3	ENSMUSG00000035357	4725.9	0.469303	1.38444	0.0767855	1.01096e-11	6.89232e-10
Prx	ENSMUSG00000053198	343.994	0.469125	1.38427	0.223711	0.000339515	0.00326851
Cd82	ENSMUSG00000027215	470.211	0.468761	1.38392	0.144201	1.19086e-05	0.000207207
Stat3	ENSMUSG00000004040	2017.82	0.468127	1.38331	0.083512	2.1828e-10	1.20722e-08
Eif4ebp1	ENSMUSG00000031490	1207.39	0.467057	1.38229	0.114024	4.50347e-07	1.23903e-05
Mtch1	ENSMUSG00000024012	1938.94	0.464529	1.37987	0.0803267	8.22871e-11	4.95551e-09
Myh11	ENSMUSG00000018830	1969.09	0.463861	1.37923	0.0982169	2.63705e-08	9.65267e-07
Tbx3	ENSMUSG00000018604	164.105	0.463598	1.37898	0.24475	0.000551771	0.00488261
Myo18a	ENSMUSG00000000631	10535.1	0.462786	1.3782	0.0849617	5.92904e-10	2.98934e-08
L1cam	ENSMUSG00000031391	183.973	0.462281	1.37772	0.220822	0.000369788	0.003507
Alas1	ENSMUSG00000032786	3430.7	0.461987	1.37744	0.0922403	6.43218e-09	2.66125e-07
Arhgap44	ENSMUSG00000033389	285.468	0.461799	1.37726	0.178132	0.000104957	0.00125855
Agpat3	ENSMUSG00000001211	4836.18	0.461528	1.377	0.0696397	4.04839e-13	3.53908e-11
Rab11fip3	ENSMUSG00000037098	3745.7	0.461505	1.37698	0.0874521	1.55261e-09	7.34945e-08
Dusp13	ENSMUSG00000021768	4735.84	0.460429	1.37595	0.074594	8.13095e-12	5.72334e-10
Sphk2	ENSMUSG00000057342	454.595	0.458579	1.37419	0.151108	2.85874e-05	0.000423344
Nbeal2	ENSMUSG00000056724	495.53	0.45689	1.37258	0.148132	2.48957e-05	0.000375862
Tcp11l2	ENSMUSG00000020034	2263.72	0.456138	1.37186	0.0800021	1.5521e-10	8.80877e-09
Slco3a1	ENSMUSG00000025790	1718.89	0.45493	1.37072	0.100013	7.12651e-08	2.38962e-06
Rbm20	ENSMUSG00000043639	3869.11	0.454817	1.37061	0.0788947	1.09534e-10	6.41811e-09
Efnb1	ENSMUSG00000031217	209.457	0.45477	1.37056	0.207978	0.000326543	0.00316895
Phlda3	ENSMUSG00000041801	6552.36	0.453916	1.36975	0.0892389	4.93873e-09	2.10771e-07
Ntmt1	ENSMUSG00000026857	455.186	0.453882	1.36972	0.145332	2.28768e-05	0.000351751
Mtor	ENSMUSG00000028991	2087.6	0.453879	1.36972	0.083345	7.01614e-10	3.4414e-08
Nfatc1	ENSMUSG00000033016	1730.45	0.453509	1.36937	0.0993114	6.7115e-08	2.2594e-06
Ldlr	ENSMUSG00000032193	328.184	0.453267	1.36914	0.16869	8.97462e-05	0.00111437
Hba-a1	ENSMUSG00000069919	744.172	0.452927	1.36881	0.16388	7.20015e-05	0.000929486
Mgll	ENSMUSG00000033174	2135.03	0.452623	1.36853	0.0830413	6.98852e-10	3.4414e-08
Ogdh	ENSMUSG00000020456	31312.5	0.450777	1.36678	0.0657941	1.06494e-13	1.06889e-11
Alpl	ENSMUSG00000028766	503.18	0.450568	1.36658	0.156245	5.17602e-05	0.00070135
Apbb3	ENSMUSG00000117679	923.903	0.450032	1.36607	0.103166	1.84239e-07	5.70321e-06
Slc7a1	ENSMUSG00000041313	159.145	0.449702	1.36576	0.237821	0.000648218	0.00560342
Mroh1	ENSMUSG00000022558	920.364	0.448097	1.36424	0.115443	1.50983e-06	3.49712e-05
Tsc2	ENSMUSG00000002496	3393.39	0.446432	1.36267	0.0810685	5.70352e-10	2.88907e-08
Myh14	ENSMUSG00000030739	1862.89	0.445224	1.36153	0.110056	8.02534e-07	2.01844e-05
Sbk2	ENSMUSG00000030433	5395.5	0.444084	1.36045	0.144287	3.07387e-05	0.000448462
Trp53inp2	ENSMUSG00000038375	17884	0.444077	1.36044	0.0635636	4.67894e-14	5.02175e-12
Mical3	ENSMUSG00000051586	2226.98	0.443672	1.36006	0.0843958	2.39455e-09	1.08958e-07
Shank3	ENSMUSG00000022623	799.135	0.443384	1.35979	0.132449	1.24165e-05	0.000214322
Gaa	ENSMUSG00000025579	10002.2	0.442836	1.35927	0.0791314	3.66176e-10	1.95534e-08
NA	ENSMUSG00000085088	104.561	0.439931	1.35654	0.284124	0.00121496	0.00928782
Slc10a3	ENSMUSG00000032806	104.821	0.438841	1.35551	0.27433	0.0011601	0.00896326
Adam15	ENSMUSG00000028041	1130.63	0.438005	1.35473	0.108984	1.01417e-06	2.48723e-05
Heg1	ENSMUSG00000075254	1688.58	0.437896	1.35463	0.0834385	2.79452e-09	1.25176e-07
Nploc4	ENSMUSG00000039703	3539.92	0.437212	1.35398	0.0715831	1.89364e-11	1.25165e-09
Dab2ip	ENSMUSG00000026883	2831.83	0.436856	1.35365	0.0878086	1.2e-08	4.67915e-07
Ubr4	ENSMUSG00000066036	8808.72	0.436388	1.35321	0.0641478	1.9716e-13	1.85845e-11
Tmem131l	ENSMUSG00000033767	335.006	0.43606	1.3529	0.168268	0.00014899	0.0016841
Mast4	ENSMUSG00000034751	2800.96	0.434878	1.3518	0.0911651	3.48623e-08	1.23097e-06
Srrd	ENSMUSG00000029346	135.428	0.434402	1.35135	0.247526	0.00097961	0.00777377
Ece1	ENSMUSG00000057530	3925.28	0.433123	1.35015	0.0740083	9.77063e-11	5.81943e-09
Myo10	ENSMUSG00000022272	3238.41	0.433082	1.35011	0.0784716	6.82825e-10	3.37983e-08
Slc43a2	ENSMUSG00000038178	897.264	0.432779	1.34983	0.133777	2.16749e-05	0.000335172
Adcy4	ENSMUSG00000022220	527.729	0.43271	1.34977	0.144762	4.85323e-05	0.000663418
1700001O22Rik	ENSMUSG00000044320	745.2	0.430974	1.34814	0.160141	0.000121364	0.00142072
Slc47a1	ENSMUSG00000010122	755.107	0.430838	1.34802	0.127268	1.32732e-05	0.000225873
Obscn	ENSMUSG00000061462	93587.7	0.430429	1.34763	0.0818794	3.06059e-09	1.35415e-07
Ednrb	ENSMUSG00000022122	511.376	0.42946	1.34673	0.130389	1.86978e-05	0.000296322
Ppp1r13b	ENSMUSG00000021285	437.433	0.428765	1.34608	0.140438	4.20996e-05	0.000585076
Mad2l1bp	ENSMUSG00000034509	517.9	0.428646	1.34597	0.132377	2.29138e-05	0.000351821
Mafg	ENSMUSG00000051510	3299.87	0.428595	1.34592	0.0778275	7.94724e-10	3.86315e-08
Dot1l	ENSMUSG00000061589	2122.4	0.427586	1.34498	0.101216	5.03687e-07	1.34814e-05
Slc6a8	ENSMUSG00000019558	4199.49	0.426863	1.34431	0.0710356	4.24875e-11	2.6777e-09
Abra	ENSMUSG00000042895	6127.35	0.426512	1.34398	0.0799198	2.13111e-09	9.87231e-08
Mcf2l	ENSMUSG00000031442	986.528	0.424685	1.34228	0.0987772	3.80778e-07	1.08339e-05
Fndc5	ENSMUSG00000001334	2488.07	0.423287	1.34098	0.097952	3.53926e-07	1.01496e-05
Naca	ENSMUSG00000061315	14765.1	0.423179	1.34088	0.0656553	2.84356e-12	2.11124e-10
Urgcp	ENSMUSG00000049680	1678.85	0.423154	1.34086	0.09243	1.0892e-07	3.53501e-06
Hspb6	ENSMUSG00000036854	18853.7	0.422714	1.34045	0.126962	1.84282e-05	0.000292477
Mafb	ENSMUSG00000074622	976.14	0.421078	1.33893	0.113281	4.56715e-06	9.10072e-05
Slc25a34	ENSMUSG00000040740	579.23	0.420822	1.33869	0.163257	0.000192445	0.00207986
Fhod3	ENSMUSG00000034295	2379.96	0.418692	1.33672	0.078136	2.18799e-09	1.00499e-07
Plcd3	ENSMUSG00000020937	240.703	0.418615	1.33664	0.186247	0.000451551	0.00413126
Myc	ENSMUSG00000022346	128.337	0.418059	1.33613	0.259936	0.0014601	0.0107744
Sympk	ENSMUSG00000023118	4326.6	0.417839	1.33593	0.0759815	1.01576e-09	4.8506e-08
Slc25a5	ENSMUSG00000016319	1083.21	0.417539	1.33565	0.101834	1.02725e-06	2.51363e-05
Il6ra	ENSMUSG00000027947	294.418	0.417011	1.33516	0.171251	0.000294401	0.00291444
Bmp6	ENSMUSG00000039004	491.277	0.416741	1.33491	0.142109	7.40487e-05	0.000948804
Sema7a	ENSMUSG00000038264	566.514	0.415612	1.33386	0.129797	3.19177e-05	0.000460703
Vgll2	ENSMUSG00000049641	921.603	0.414387	1.33273	0.207609	0.000815644	0.00673984
Pim1	ENSMUSG00000024014	763.148	0.41396	1.33234	0.120203	1.42338e-05	0.000238846
Gcn1	ENSMUSG00000041638	1949.61	0.413726	1.33212	0.0967984	5.17593e-07	1.38195e-05
Dnajb2	ENSMUSG00000026203	2715.62	0.412345	1.33085	0.0781299	3.82672e-09	1.65927e-07
Zbtb43	ENSMUSG00000026788	653.086	0.411774	1.33032	0.116272	1.03667e-05	0.000185566
Arhgap27	ENSMUSG00000034255	268.185	0.410097	1.32878	0.1784	0.000451885	0.00413126
Nt5dc3	ENSMUSG00000054027	5767.89	0.409872	1.32857	0.0709934	2.4252e-10	1.32773e-08
Smad3	ENSMUSG00000032402	5536.62	0.409009	1.32777	0.0687164	8.44605e-11	5.0583e-09
Tpm2	ENSMUSG00000028464	111463	0.408985	1.32775	0.123528	2.46393e-05	0.000374076
Plec	ENSMUSG00000022565	27801.9	0.408128	1.32696	0.140525	9.23805e-05	0.00113796
Notch1	ENSMUSG00000026923	628.764	0.408079	1.32692	0.117345	1.39211e-05	0.000234689
Adarb1	ENSMUSG00000020262	828.391	0.407047	1.32597	0.114404	1.05721e-05	0.00018818
Plbd1	ENSMUSG00000030214	588.921	0.406333	1.32531	0.134158	6.49211e-05	0.000854059
Lrrc30	ENSMUSG00000073375	2345.22	0.405916	1.32493	0.0806237	1.55845e-08	5.94846e-07
Dlc1	ENSMUSG00000031523	901.683	0.405167	1.32424	0.106288	4.14797e-06	8.34211e-05
Lrig1	ENSMUSG00000030029	3333.11	0.405167	1.32424	0.0710587	4.0296e-10	2.08999e-08
2900026A02Rik	ENSMUSG00000051339	1697.5	0.402263	1.32158	0.0840071	5.7694e-08	1.99173e-06
Cherp	ENSMUSG00000052488	774.494	0.4022	1.32152	0.113722	1.24141e-05	0.000214322
A330074K22Rik	ENSMUSG00000097960	162.358	0.401615	1.32099	0.210228	0.00113227	0.00878581
Optn	ENSMUSG00000026672	3837.74	0.40129	1.32069	0.0666045	6.25513e-11	3.78802e-09
Pkn1	ENSMUSG00000057672	1410.81	0.400997	1.32042	0.0929541	5.44449e-07	1.44193e-05
St3gal5	ENSMUSG00000056091	2955.67	0.400233	1.31972	0.0735294	1.93002e-09	8.97916e-08
Fgl2	ENSMUSG00000039899	439.353	0.399671	1.31921	0.165673	0.000401295	0.0037422
Gnao1	ENSMUSG00000031748	300.938	0.399091	1.31868	0.171764	0.000500109	0.00448403
Pxn	ENSMUSG00000029528	4333.92	0.398252	1.31791	0.073344	2.15506e-09	9.94079e-08
Sqstm1	ENSMUSG00000015837	18844.2	0.398249	1.31791	0.0608552	2.37848e-12	1.80298e-10
Ung	ENSMUSG00000029591	322.562	0.39754	1.31726	0.165633	0.000426783	0.00394737
Atp1a1	ENSMUSG00000033161	4429.25	0.397512	1.31723	0.0698736	5.00654e-10	2.55995e-08
Kif1a	ENSMUSG00000014602	75.8179	0.396847	1.31663	0.293692	0.00231008	0.0154671
Lzts2	ENSMUSG00000035342	705.781	0.396061	1.31591	0.125078	4.94909e-05	0.000675669
Por	ENSMUSG00000005514	746.717	0.395837	1.31571	0.129049	6.82575e-05	0.000893613
Zhx2	ENSMUSG00000071757	1314.27	0.395406	1.31531	0.0998349	2.71029e-06	5.91138e-05
Arfgef2	ENSMUSG00000074582	1901.51	0.395212	1.31514	0.0819543	5.54619e-08	1.92694e-06
NA	ENSMUSG00000064337	22331.3	0.394783	1.31475	0.0613782	5.32684e-12	3.82403e-10
Hgs	ENSMUSG00000025793	786.668	0.394442	1.31443	0.111785	1.45984e-05	0.000243832
Enho	ENSMUSG00000028445	401.303	0.393504	1.31358	0.153433	0.000300647	0.00296511
Micall1	ENSMUSG00000033039	949.397	0.392665	1.31282	0.115029	2.26957e-05	0.000349462
Gm16062	ENSMUSG00000087249	339.395	0.392644	1.3128	0.147752	0.000238402	0.0024771
Rhou	ENSMUSG00000039960	956.033	0.392428	1.3126	0.105399	7.30367e-06	0.000136739
Tns3	ENSMUSG00000020422	663.848	0.391935	1.31215	0.127043	6.88348e-05	0.000900084
Smtnl1	ENSMUSG00000027077	2038.06	0.390592	1.31093	0.105258	7.90729e-06	0.000146271
Hps4	ENSMUSG00000042328	244.069	0.389316	1.30977	0.179942	0.000821757	0.00677918
Eef1a2	ENSMUSG00000016349	39849.1	0.389294	1.30975	0.073972	6.33853e-09	2.63255e-07
Twf2	ENSMUSG00000023277	3768.96	0.38849	1.30902	0.0763758	1.63604e-08	6.17931e-07
Prob1	ENSMUSG00000073600	2849.68	0.387826	1.30842	0.0897527	6.66707e-07	1.71258e-05
Hspg2	ENSMUSG00000028763	8377.38	0.387224	1.30787	0.0878094	4.52488e-07	1.24176e-05
Nmrk2	ENSMUSG00000004939	7203.45	0.385195	1.30604	0.130463	0.000115811	0.00136862
Slc7a8	ENSMUSG00000022180	830.624	0.382176	1.30331	0.112829	2.97428e-05	0.000437466
Tollip	ENSMUSG00000025139	1632.98	0.381348	1.30256	0.083252	2.28203e-07	6.90985e-06
Gpt2	ENSMUSG00000031700	13523	0.381008	1.30225	0.0624825	5.78995e-11	3.60707e-09
Dennd3	ENSMUSG00000036661	185.51	0.380143	1.30147	0.204505	0.00165693	0.01187
Zfp36	ENSMUSG00000044786	318.061	0.379853	1.30121	0.163772	0.00067356	0.00576729
Zbtb21	ENSMUSG00000046962	231.219	0.379683	1.30106	0.180597	0.00107211	0.00840326
Gclc	ENSMUSG00000032350	584.961	0.378845	1.3003	0.124596	9.82863e-05	0.00119308
Sorbs3	ENSMUSG00000022091	3238.74	0.378539	1.30002	0.0728432	1.09542e-08	4.3337e-07
Tdrp	ENSMUSG00000050052	523.282	0.37836	1.29986	0.147517	0.00038106	0.00357945
Mtss1	ENSMUSG00000022353	751.696	0.378301	1.29981	0.114215	4.10868e-05	0.000572469
Ccdc6	ENSMUSG00000048701	2825.07	0.378224	1.29974	0.0699158	3.46726e-09	1.52166e-07
Hsp90ab1	ENSMUSG00000023944	37088.3	0.378201	1.29972	0.0580608	4.20799e-12	3.08207e-10
Arhgef37	ENSMUSG00000045094	241.283	0.378175	1.2997	0.185892	0.00125048	0.00951244
Zmiz1	ENSMUSG00000007817	2211.19	0.376921	1.29857	0.0909115	1.72898e-06	3.90462e-05
Pgap4	ENSMUSG00000039611	979.169	0.376323	1.29803	0.100102	8.39524e-06	0.000153984
Speg	ENSMUSG00000026207	15886.7	0.376151	1.29787	0.120676	8.08734e-05	0.00102295
Aars	ENSMUSG00000031960	3995.65	0.375972	1.29771	0.0677448	1.64639e-09	7.72607e-08
P4ha2	ENSMUSG00000018906	975.573	0.375438	1.29723	0.102732	1.27035e-05	0.000217202
Nup210	ENSMUSG00000030091	1731.73	0.375375	1.29718	0.0931667	2.9021e-06	6.26381e-05
Esrrg	ENSMUSG00000026610	1373.95	0.375331	1.29714	0.102572	1.25052e-05	0.00021506
Nfkbia	ENSMUSG00000021025	597.786	0.375308	1.29712	0.131426	0.000181232	0.00198641
Rrp12	ENSMUSG00000035049	1852.85	0.37487	1.29672	0.0923096	2.5637e-06	5.61425e-05
Acsl1	ENSMUSG00000018796	10641	0.374578	1.29646	0.0744937	2.83545e-08	1.03142e-06
Rab15	ENSMUSG00000021062	103.743	0.374238	1.29615	0.260312	0.00296856	0.0189057
Dgkq	ENSMUSG00000004815	341.283	0.374077	1.29601	0.160542	0.000718486	0.006061
Hspa8	ENSMUSG00000015656	24271.2	0.373904	1.29585	0.0483071	6.35172e-16	9.26894e-14
Acta1	ENSMUSG00000031972	963069	0.373237	1.29526	0.0762691	5.75417e-08	1.99173e-06
Rcc2	ENSMUSG00000040945	463.172	0.373081	1.29512	0.139387	0.000309436	0.00303556
Lmtk2	ENSMUSG00000038970	1621.78	0.372844	1.2949	0.0882189	1.31396e-06	3.14422e-05
NA	ENSMUSG00000108607	138.43	0.37271	1.29478	0.256271	0.00299625	0.0190271
Ftl1	ENSMUSG00000050708	4734.58	0.372317	1.29443	0.0823738	3.552e-07	1.01593e-05
Arhgef5	ENSMUSG00000033542	325.887	0.372192	1.29432	0.14872	0.000491505	0.0044215
Upf1	ENSMUSG00000058301	1512.57	0.371611	1.2938	0.102483	1.50832e-05	0.00024924
Fbxo32	ENSMUSG00000022358	16454	0.371561	1.29375	0.127043	0.00015752	0.00177312
Med13l	ENSMUSG00000018076	1690.54	0.371164	1.2934	0.0882683	1.48408e-06	3.45224e-05
Synpo	ENSMUSG00000043079	6257.48	0.371157	1.29339	0.0692938	5.2716e-09	2.24095e-07
Fbxo31	ENSMUSG00000052934	5010.23	0.370991	1.29324	0.0832852	4.91139e-07	1.32437e-05
Csrp1	ENSMUSG00000026421	957.138	0.370872	1.29313	0.103014	1.6811e-05	0.000271988
Kdr	ENSMUSG00000062960	1563.89	0.370593	1.29288	0.0835986	5.4538e-07	1.44193e-05
Dctn1	ENSMUSG00000031865	4761.92	0.370287	1.29261	0.0828994	4.70081e-07	1.27711e-05
Atp1a2	ENSMUSG00000007097	50808.1	0.370253	1.29258	0.0711787	1.23375e-08	4.79348e-07
Aopep	ENSMUSG00000021458	1957.17	0.369445	1.29186	0.0807442	2.8801e-07	8.45465e-06
Eef2	ENSMUSG00000034994	49949.1	0.369325	1.29175	0.0691111	5.82345e-09	2.44675e-07
Znfx1	ENSMUSG00000039501	1313.15	0.36911	1.29156	0.0958238	6.61829e-06	0.000124987
Caskin2	ENSMUSG00000034471	930.338	0.36859	1.29109	0.115291	7.0944e-05	0.000922417
Brpf3	ENSMUSG00000063952	635.113	0.368149	1.2907	0.127258	0.000182951	0.00199919
Fgf1	ENSMUSG00000036585	1151.1	0.367955	1.29052	0.185099	0.00158281	0.0114998
Camta2	ENSMUSG00000040712	2212.25	0.367595	1.2902	0.086267	1.23645e-06	2.97186e-05
Phrf1	ENSMUSG00000038611	767.397	0.367595	1.2902	0.106446	3.02074e-05	0.000442497
Adgrd1	ENSMUSG00000044017	525.355	0.367349	1.28998	0.133314	0.000273969	0.0027652
Sbf1	ENSMUSG00000036529	2721.82	0.366907	1.28958	0.0866126	1.39496e-06	3.28155e-05
Lamb1	ENSMUSG00000002900	1319.2	0.365811	1.28861	0.0938094	5.79572e-06	0.000111393
Trak1	ENSMUSG00000032536	8434.98	0.365059	1.28793	0.0809384	4.20855e-07	1.17277e-05
Myh2	ENSMUSG00000033196	67707.1	0.364779	1.28768	0.203728	0.00229005	0.015371
Slc9a1	ENSMUSG00000028854	505.473	0.36475	1.28766	0.133473	0.000304287	0.00299255
Dpep1	ENSMUSG00000019278	1005.91	0.364215	1.28718	0.100431	1.70755e-05	0.0002753
Myh9	ENSMUSG00000022443	2887.32	0.364211	1.28718	0.0822244	6.18624e-07	1.60045e-05
Med15	ENSMUSG00000012114	813.577	0.364024	1.28701	0.104739	2.96576e-05	0.000436804
Hspb7	ENSMUSG00000006221	10735	0.363427	1.28648	0.20291	0.00233308	0.0155826
Pacsin2	ENSMUSG00000016664	1866.81	0.363181	1.28626	0.0903215	3.69994e-06	7.59608e-05
Snta1	ENSMUSG00000027488	5984.54	0.362442	1.2856	0.0762154	1.37358e-07	4.34101e-06
Tead4	ENSMUSG00000030353	308.237	0.361875	1.28509	0.158383	0.000960952	0.00767063
Zxdc	ENSMUSG00000034430	738.454	0.361252	1.28454	0.112682	7.79179e-05	0.000989028
Nab2	ENSMUSG00000025402	157.586	0.360538	1.2839	0.202251	0.00246266	0.0161888
Jup	ENSMUSG00000001552	2222.74	0.360533	1.2839	0.0981082	1.51665e-05	0.000249856
Ryr1	ENSMUSG00000030592	161467	0.359716	1.28317	0.0768969	2.09386e-07	6.41172e-06
Clip1	ENSMUSG00000049550	18501	0.358569	1.28215	0.0667334	5.97018e-09	2.49872e-07
Il1r1	ENSMUSG00000026072	482.798	0.357843	1.28151	0.150655	0.000836391	0.00686854
Ppip5k1	ENSMUSG00000033526	3579.94	0.356885	1.28066	0.0804093	6.72928e-07	1.72448e-05
Trpv4	ENSMUSG00000014158	113.584	0.355567	1.27949	0.244137	0.00377978	0.0227627
Tln1	ENSMUSG00000028465	4469.13	0.354995	1.27898	0.0764134	2.64439e-07	7.87504e-06
Slc35e1	ENSMUSG00000019731	2963.56	0.354251	1.27832	0.0754673	2.12402e-07	6.46753e-06
Tob2	ENSMUSG00000048546	2318.56	0.353566	1.27772	0.0937206	1.17419e-05	0.000205294
Evc	ENSMUSG00000029122	639.55	0.353127	1.27733	0.149099	0.000915867	0.00741449
Mfn2	ENSMUSG00000029020	22529.3	0.352765	1.27701	0.065314	5.64393e-09	2.38055e-07
Dusp8	ENSMUSG00000037887	1014.58	0.352394	1.27668	0.108229	7.65836e-05	0.000976666
Lynx1	ENSMUSG00000022594	6393.54	0.352035	1.27636	0.0657071	7.25405e-09	2.94509e-07
Atp6v0d1	ENSMUSG00000013160	1189.33	0.351977	1.27631	0.0923524	1.03739e-05	0.000185566
Rab7	ENSMUSG00000079477	8043.85	0.351962	1.2763	0.0582181	1.32452e-10	7.67799e-09
Abhd4	ENSMUSG00000040997	778.749	0.351852	1.2762	0.10612	6.32996e-05	0.00083679
Acta2	ENSMUSG00000035783	1951.55	0.351819	1.27617	0.0960337	1.83148e-05	0.000291103
Cpt1a	ENSMUSG00000024900	864.452	0.351749	1.27611	0.107328	7.21123e-05	0.000929486
Pkn3	ENSMUSG00000026785	337.96	0.35144	1.27583	0.144124	0.000799782	0.00662816
Fgd5	ENSMUSG00000034037	704.765	0.351239	1.27566	0.117149	0.00017683	0.001948
Ints3	ENSMUSG00000027933	938.1	0.351007	1.27545	0.0961446	1.94657e-05	0.000304485
Polr2a	ENSMUSG00000005198	2509.32	0.350167	1.27471	0.0809042	1.23552e-06	2.97186e-05
Gclm	ENSMUSG00000028124	596.724	0.349379	1.27401	0.121721	0.000266074	0.0027006
Atf4	ENSMUSG00000042406	4664.6	0.349145	1.27381	0.0632516	3.08696e-09	1.36027e-07
Ndrg1	ENSMUSG00000005125	1079.04	0.348827	1.27352	0.0979607	2.81252e-05	0.00041764
Sema3f	ENSMUSG00000034684	257.49	0.348623	1.27334	0.163025	0.00160247	0.0116115
Mgrn1	ENSMUSG00000022517	2250.73	0.348463	1.2732	0.0814734	1.59277e-06	3.65023e-05
Gadd45g	ENSMUSG00000021453	572.577	0.348164	1.27294	0.140112	0.000754522	0.00632561
Ank	ENSMUSG00000022265	8659.81	0.347818	1.27263	0.055449	3.40751e-11	2.21182e-09
Rai14	ENSMUSG00000022246	308.144	0.347705	1.27253	0.149059	0.00108234	0.00847117
Myh10	ENSMUSG00000020900	890.75	0.347565	1.27241	0.138397	0.000714319	0.00603524
Mfge8	ENSMUSG00000030605	1630.27	0.34755	1.2724	0.0854051	3.93237e-06	7.96765e-05
Otub2	ENSMUSG00000021203	666.03	0.346892	1.27182	0.125488	0.000373603	0.0035324
Ppp1r27	ENSMUSG00000025129	2818.64	0.34637	1.27136	0.0986515	3.50728e-05	0.000500908
Tsc22d1	ENSMUSG00000022010	3999.59	0.345804	1.27086	0.0704346	8.46046e-08	2.80463e-06
Map1lc3a	ENSMUSG00000027602	4518.31	0.345329	1.27044	0.0744788	3.24048e-07	9.41737e-06
Dnajc27	ENSMUSG00000020657	3492.54	0.344588	1.26979	0.0748814	3.86808e-07	1.09193e-05
Ahdc1	ENSMUSG00000037692	679.527	0.344353	1.26958	0.123009	0.000353307	0.00338325
Ern1	ENSMUSG00000020715	629.586	0.343875	1.26916	0.115655	0.000215143	0.00227941
Il15ra	ENSMUSG00000023206	538.556	0.343847	1.26914	0.131156	0.000574707	0.00505667
Gpihbp1	ENSMUSG00000022579	774.785	0.343437	1.26878	0.109257	0.000128015	0.00147941
Mall	ENSMUSG00000027377	114.831	0.343391	1.26873	0.229812	0.00437317	0.0253503
Vegfb	ENSMUSG00000024962	2378.79	0.342371	1.26784	0.108992	0.000131163	0.00150775
Gramd1a	ENSMUSG00000001248	1188.88	0.342105	1.2676	0.0940769	2.37774e-05	0.000363536
Slc41a3	ENSMUSG00000030089	3957.9	0.341804	1.26734	0.0698216	9.69303e-08	3.15533e-06
Cnnm4	ENSMUSG00000037408	259.742	0.341765	1.26731	0.176671	0.00257978	0.0168463
Ube3b	ENSMUSG00000029577	7660.68	0.341503	1.26708	0.0796189	1.6913e-06	3.84353e-05
Aldh18a1	ENSMUSG00000025007	185.446	0.340832	1.26649	0.184407	0.00299932	0.0190276
Arrdc2	ENSMUSG00000002910	1509.87	0.340737	1.2664	0.107355	0.00012131	0.00142072
Neurl4	ENSMUSG00000047284	1469.05	0.340378	1.26609	0.0851591	5.96635e-06	0.000113665
Phc2	ENSMUSG00000028796	579.824	0.339963	1.26572	0.124187	0.000450191	0.00412516
Nup214	ENSMUSG00000001855	675.869	0.339605	1.26541	0.115753	0.000259356	0.00264728
Rusc2	ENSMUSG00000035969	900.915	0.339244	1.26509	0.110896	0.000178641	0.00196197
Zmiz2	ENSMUSG00000041164	2470.81	0.339243	1.26509	0.0836991	4.81864e-06	9.5144e-05
Rapgef1	ENSMUSG00000039844	9819.11	0.339108	1.26497	0.0624816	6.09469e-09	2.54102e-07
Ggta1	ENSMUSG00000035778	378.583	0.338933	1.26482	0.146382	0.00129408	0.00978152
Dysf	ENSMUSG00000033788	3078.85	0.338805	1.26471	0.0836815	4.94191e-06	9.72238e-05
Nedd9	ENSMUSG00000021365	189.485	0.338624	1.26455	0.184378	0.00315746	0.0197615
Lasp1	ENSMUSG00000038366	659.083	0.338428	1.26438	0.112732	0.000215603	0.00228013
Slc16a6	ENSMUSG00000041920	246.422	0.338248	1.26422	0.168434	0.00240328	0.0159239
Rcan2	ENSMUSG00000039601	1996.79	0.338183	1.26416	0.0889778	1.35479e-05	0.000229467
Got1	ENSMUSG00000025190	11294.9	0.338146	1.26413	0.124192	0.000482597	0.00435583
Zfp691	ENSMUSG00000045268	443.64	0.337788	1.26382	0.131228	0.00071606	0.00604524
Prrc2b	ENSMUSG00000039262	8680.21	0.337006	1.26313	0.074174	5.74439e-07	1.50409e-05
Atxn2	ENSMUSG00000042605	1451.69	0.336739	1.2629	0.0873794	1.12613e-05	0.000197849
Klhl21	ENSMUSG00000073700	5928.8	0.336686	1.26285	0.0743458	6.18594e-07	1.60045e-05
Adcy6	ENSMUSG00000022994	1579.03	0.336248	1.26247	0.0889034	1.50225e-05	0.000248617
Pcdh1	ENSMUSG00000051375	441.206	0.336083	1.26233	0.136648	0.000974678	0.00774598
Podxl	ENSMUSG00000025608	2312.44	0.336055	1.2623	0.0904273	1.94108e-05	0.000304064
Fhl3	ENSMUSG00000032643	5747.29	0.335988	1.26224	0.0844058	6.8451e-06	0.000129045
Pi4k2a	ENSMUSG00000025178	685.087	0.335879	1.26215	0.116924	0.000329431	0.00318558
Rptor	ENSMUSG00000025583	1558.87	0.335819	1.26209	0.0832993	5.5689e-06	0.000107224
Sf3a1	ENSMUSG00000002129	675.414	0.335806	1.26208	0.117305	0.000339402	0.00326851
Slc20a2	ENSMUSG00000037656	2189.34	0.335003	1.26138	0.0807524	3.45167e-06	7.1814e-05
Tecpr1	ENSMUSG00000066621	1103.44	0.334701	1.26112	0.108767	0.000181786	0.00198846
Mcrip2	ENSMUSG00000025732	1083.16	0.334296	1.26076	0.111971	0.000242311	0.00251114
Ubqln4	ENSMUSG00000008604	4222.65	0.33399	1.26049	0.0725094	4.48931e-07	1.23827e-05
Ercc5	ENSMUSG00000026048	681.07	0.333907	1.26042	0.11762	0.000374617	0.00353486
Synj2	ENSMUSG00000023805	1813.67	0.333595	1.26015	0.0828887	5.93536e-06	0.000113273
Mapkapk2	ENSMUSG00000016528	9878.89	0.333531	1.26009	0.0633165	1.59289e-08	6.05858e-07
Zgpat	ENSMUSG00000027582	637.528	0.333451	1.26002	0.117484	0.000378014	0.00356013
Tufm	ENSMUSG00000073838	2015.2	0.333438	1.26001	0.0893258	1.90019e-05	0.00029939
Cat	ENSMUSG00000027187	3470.52	0.33329	1.25988	0.0743936	8.16857e-07	2.04497e-05
Vars	ENSMUSG00000007029	1325.78	0.333179	1.25979	0.112365	0.000262296	0.00266475
Abr	ENSMUSG00000017631	502.819	0.332078	1.25883	0.136287	0.00109749	0.00855333
Ubap2	ENSMUSG00000028433	3405.02	0.331778	1.25856	0.07981	3.50175e-06	7.25792e-05
Rasgrp2	ENSMUSG00000032946	688.183	0.330988	1.25787	0.109252	0.000223583	0.00235077
Polrmt	ENSMUSG00000020329	937.467	0.330866	1.25777	0.109089	0.000221681	0.00233757
Klf13	ENSMUSG00000052040	1564.41	0.330677	1.2576	0.0869871	1.52292e-05	0.000250127
Card19	ENSMUSG00000037960	1711.99	0.329853	1.25689	0.097981	7.61314e-05	0.000973189
Tgif1	ENSMUSG00000047407	232.783	0.329146	1.25627	0.185683	0.00400315	0.023729
Phf2	ENSMUSG00000038025	2001.31	0.329022	1.25616	0.0783893	3.07703e-06	6.5402e-05
Got2	ENSMUSG00000031672	9192.65	0.32885	1.25601	0.0797434	4.2223e-06	8.4602e-05
2310061I04Rik	ENSMUSG00000050705	1529.34	0.328804	1.25597	0.0873988	1.82705e-05	0.00029099
Lipe	ENSMUSG00000003123	1021.62	0.328387	1.25561	0.0997463	0.000100292	0.0012147
Vwa7	ENSMUSG00000007030	572.262	0.328304	1.25554	0.122018	0.00061679	0.0053746
Ap1b1	ENSMUSG00000009090	2104.86	0.328299	1.25553	0.0752149	1.48998e-06	3.45853e-05
Ceacam1	ENSMUSG00000074272	253.586	0.328034	1.2553	0.164009	0.00286394	0.018359
Rin3	ENSMUSG00000044456	268.697	0.327898	1.25518	0.154667	0.00230657	0.0154627
Nup62	ENSMUSG00000109511	845.517	0.327843	1.25514	0.106855	0.000208771	0.00222306
Gys1	ENSMUSG00000003865	15452.4	0.327805	1.2551	0.07094	4.60964e-07	1.25865e-05
Gucd1	ENSMUSG00000033416	2166.23	0.327801	1.2551	0.0748593	1.40954e-06	3.30009e-05
Fam110b	ENSMUSG00000049119	111.473	0.327771	1.25507	0.225414	0.00566499	0.031283
Taf1c	ENSMUSG00000031832	364.839	0.327616	1.25494	0.144826	0.00174046	0.0122669
Cryab	ENSMUSG00000032060	14004.1	0.327598	1.25492	0.0798084	4.66608e-06	9.26379e-05
Cds2	ENSMUSG00000058793	2144.41	0.32723	1.2546	0.0766958	2.34083e-06	5.16794e-05
Slc11a2	ENSMUSG00000023030	1594.35	0.327134	1.25452	0.0846438	1.25468e-05	0.000215202
Apba3	ENSMUSG00000004931	1535.53	0.327043	1.25444	0.108906	0.000258253	0.00263851
Kcna5	ENSMUSG00000045534	235.54	0.326837	1.25426	0.172814	0.00349118	0.0214173
Sidt2	ENSMUSG00000034908	2240.03	0.326601	1.25406	0.0809436	6.34629e-06	0.000120059
Des	ENSMUSG00000026208	92418.7	0.325789	1.25335	0.0743752	1.44436e-06	3.37432e-05
Cox10	ENSMUSG00000042148	1579.65	0.325047	1.2527	0.0954058	7.14005e-05	0.000923945
Cyyr1	ENSMUSG00000041134	498.36	0.324894	1.25257	0.127613	0.000945957	0.00760132
Mapkapk3	ENSMUSG00000032577	1572.47	0.324611	1.25233	0.0997405	0.000120719	0.0014189
Cnksr1	ENSMUSG00000028841	3010.15	0.324426	1.25217	0.0787894	4.6417e-06	9.23229e-05
Slc27a1	ENSMUSG00000031808	3623.22	0.32437	1.25212	0.0878706	2.56534e-05	0.000385156
Trim54	ENSMUSG00000062077	11799.7	0.324196	1.25197	0.0711077	6.51211e-07	1.68048e-05
Tpcn1	ENSMUSG00000032741	2468.34	0.323987	1.25179	0.0925206	5.19261e-05	0.000701844
Sptan1	ENSMUSG00000057738	3542.32	0.323685	1.25152	0.0668632	1.68632e-07	5.25279e-06
Gga1	ENSMUSG00000033128	1845.67	0.323401	1.25128	0.0914823	4.64715e-05	0.000638468
Letm1	ENSMUSG00000005299	2118.63	0.322691	1.25066	0.0875533	2.69122e-05	0.000401278
Kansl3	ENSMUSG00000010453	2076.26	0.321302	1.24946	0.0762446	3.22149e-06	6.81475e-05
Agt	ENSMUSG00000031980	292.265	0.321063	1.24925	0.161924	0.00329657	0.0204667
Pvr	ENSMUSG00000040511	377.046	0.320328	1.24861	0.138	0.00172289	0.0121827
Uqcrc1	ENSMUSG00000025651	19560	0.319825	1.24818	0.0754902	2.98687e-06	6.41141e-05
Arpp21	ENSMUSG00000032503	162.467	0.319116	1.24757	0.23386	0.00674685	0.0360098
Kremen1	ENSMUSG00000020393	2412.59	0.318983	1.24745	0.0765837	4.11866e-06	8.29856e-05
Hpcal1	ENSMUSG00000071379	170.276	0.318771	1.24727	0.184429	0.00498883	0.0282544
Arid5a	ENSMUSG00000037447	155.502	0.318663	1.24717	0.208673	0.00617287	0.0333735
Mical2	ENSMUSG00000038244	4679.11	0.318534	1.24706	0.0783174	6.27528e-06	0.000118923
Ints1	ENSMUSG00000029547	1756.37	0.318331	1.24689	0.103112	0.000228517	0.00239567
Hmgxb3	ENSMUSG00000024622	821.662	0.318009	1.24661	0.106587	0.000315916	0.00309352
Inpp4a	ENSMUSG00000026113	999.543	0.317186	1.2459	0.0950645	0.000102847	0.0012415
Cacna1s	ENSMUSG00000026407	39663.6	0.317129	1.24585	0.0642474	1.15409e-07	3.72332e-06
Mcc	ENSMUSG00000071856	247.89	0.316617	1.24541	0.163466	0.00381982	0.0229528
Sf3a2	ENSMUSG00000020211	638.803	0.316445	1.24526	0.118509	0.000786738	0.00656018
P2rx5	ENSMUSG00000005950	379.348	0.316287	1.24512	0.136067	0.00182501	0.0127633
Mras	ENSMUSG00000032470	178.078	0.316279	1.24512	0.181115	0.00507246	0.0285772
Ppp1r37	ENSMUSG00000051403	2195.47	0.314997	1.24401	0.089279	5.4204e-05	0.000729695
Zfp366	ENSMUSG00000050919	312.81	0.314814	1.24385	0.148672	0.00285846	0.0183442
Smarca4	ENSMUSG00000032187	1907.14	0.314802	1.24384	0.0845751	2.64139e-05	0.000395674
Slc15a5	ENSMUSG00000044378	527.235	0.314575	1.24365	0.117397	0.00079044	0.00657084
Id1	ENSMUSG00000042745	161.415	0.314197	1.24332	0.200951	0.00641336	0.0345188
Slc41a1	ENSMUSG00000013275	2382.9	0.314114	1.24325	0.0880986	4.79684e-05	0.000656537
Ston1	ENSMUSG00000033855	176.807	0.313989	1.24314	0.183402	0.00549135	0.0304794
Prrc2a	ENSMUSG00000024393	5491.41	0.313658	1.24285	0.0852551	3.1657e-05	0.00045816
Tlcd3b	ENSMUSG00000058966	1211.53	0.313346	1.24259	0.108529	0.000451999	0.00413126
Stip1	ENSMUSG00000024966	2878.51	0.313198	1.24246	0.0699009	1.1045e-06	2.68448e-05
Rflnb	ENSMUSG00000020846	558.577	0.312687	1.24202	0.115582	0.000760073	0.00636723
Tubb4b	ENSMUSG00000036752	5420.29	0.3123	1.24169	0.0704069	1.37498e-06	3.24724e-05
Tor3a	ENSMUSG00000060519	263.869	0.312107	1.24152	0.162292	0.00419817	0.024599
Robo4	ENSMUSG00000032125	699.821	0.31204	1.24146	0.105958	0.000389177	0.00365253
Trim16	ENSMUSG00000047821	1885.79	0.311971	1.2414	0.0770573	7.47784e-06	0.000139758
Hspa12b	ENSMUSG00000074793	734.211	0.311702	1.24117	0.110977	0.000580529	0.00509549
Unc45b	ENSMUSG00000018845	14123.5	0.310915	1.24049	0.06714	5.65017e-07	1.49021e-05
Errfi1	ENSMUSG00000028967	576.225	0.310857	1.24044	0.121851	0.0011676	0.0090148
Pnpo	ENSMUSG00000018659	506.388	0.310687	1.2403	0.128009	0.00158096	0.011494
Cyp2u1	ENSMUSG00000027983	207.848	0.310555	1.24018	0.173579	0.00524997	0.0294259
Arhgap10	ENSMUSG00000037148	1783.6	0.310269	1.23994	0.0769417	8.19438e-06	0.00015081
Ncoa6	ENSMUSG00000038369	890.507	0.310131	1.23982	0.102992	0.000328169	0.00317949
Pmvk	ENSMUSG00000027952	305.543	0.310044	1.23975	0.149541	0.00335201	0.0207278
Cpm	ENSMUSG00000020183	265.244	0.309949	1.23966	0.16097	0.00432967	0.025179
Kif13a	ENSMUSG00000021375	5256.23	0.309787	1.23952	0.06499	2.98087e-07	8.70959e-06
Fhl2	ENSMUSG00000008136	84.1813	0.309612	1.23937	0.265995	0.00762752	0.0396103
R3hdm2	ENSMUSG00000025404	3792.18	0.309547	1.23932	0.0660833	4.46368e-07	1.23434e-05
Kif26b	ENSMUSG00000026494	107.187	0.309341	1.23914	0.218866	0.00769724	0.0398844
Repin1	ENSMUSG00000052751	695.568	0.309296	1.2391	0.1174	0.000966847	0.00771201
Pecam1	ENSMUSG00000020717	2451.63	0.308887	1.23875	0.0730237	3.61199e-06	7.4296e-05
Ube2g2	ENSMUSG00000009293	2668.68	0.30874	1.23863	0.0731822	3.79959e-06	7.77123e-05
B4galt5	ENSMUSG00000017929	409.598	0.308471	1.23839	0.136792	0.00240132	0.0159207
Adap2	ENSMUSG00000020709	165.539	0.307823	1.23784	0.190902	0.00676982	0.0360791
Nomo1	ENSMUSG00000030835	4072.28	0.307546	1.2376	0.0707511	2.19817e-06	4.87283e-05
Usp36	ENSMUSG00000033909	974.288	0.307459	1.23753	0.100198	0.000286369	0.00285589
Slc3a2	ENSMUSG00000010095	848.339	0.307129	1.23724	0.0998696	0.000281747	0.00282528
Ddb1	ENSMUSG00000024740	8043.83	0.306736	1.23691	0.0641429	2.88581e-07	8.45465e-06
Ehd1	ENSMUSG00000024772	1219.37	0.306504	1.23671	0.0926832	0.000133649	0.00153371
Epn1	ENSMUSG00000035203	5004.94	0.306244	1.23648	0.0758325	8.47512e-06	0.000154925
Nid1	ENSMUSG00000005397	3945.01	0.305984	1.23626	0.0638531	2.77735e-07	8.24836e-06
Dlg5	ENSMUSG00000021782	282.07	0.305354	1.23572	0.155484	0.0043784	0.0253671
Bach1	ENSMUSG00000025612	1595.51	0.305082	1.23549	0.0854948	5.42559e-05	0.000729695
Smim1	ENSMUSG00000078350	144.808	0.304711	1.23517	0.194427	0.00742975	0.0388324
Atp2a1	ENSMUSG00000030730	1.02704e+06	0.304079	1.23463	0.0730632	5.19063e-06	0.000101381
Pde4dip	ENSMUSG00000038170	140175	0.303733	1.23433	0.0563918	1.28989e-08	4.99372e-07
Ap3d1	ENSMUSG00000020198	2034.67	0.303549	1.23418	0.0781759	1.66092e-05	0.000269123
Slc36a1	ENSMUSG00000020261	386.45	0.30327	1.23394	0.131521	0.00233875	0.0156092
Btg2	ENSMUSG00000020423	381.458	0.303058	1.23376	0.141451	0.00328897	0.0204354
Dvl3	ENSMUSG00000003233	1196.04	0.302966	1.23368	0.0890927	0.000102061	0.00123339
Vegfa	ENSMUSG00000023951	8447.16	0.302911	1.23363	0.0766325	1.26429e-05	0.000216507
Pdk2	ENSMUSG00000038967	14153.5	0.302787	1.23353	0.0677461	1.34811e-06	3.21839e-05
Musk	ENSMUSG00000057280	1359.96	0.302476	1.23326	0.103844	0.000495305	0.00444831
Uhrf1bp1l	ENSMUSG00000019951	742.142	0.302386	1.23318	0.114339	0.00104816	0.00822739
NA	ENSMUSG00000064339	39220.7	0.302363	1.23316	0.0737551	6.93149e-06	0.000130447
Aqp7	ENSMUSG00000028427	363.168	0.302287	1.2331	0.141392	0.00335945	0.0207501
Cnn1	ENSMUSG00000001349	77.815	0.301585	1.2325	0.254191	0.0088015	0.04433
Mapre2	ENSMUSG00000024277	1458.63	0.301569	1.23248	0.0864106	7.59021e-05	0.000971404
Ube2o	ENSMUSG00000020802	1186	0.301022	1.23202	0.095945	0.000253501	0.00259731
Rai1	ENSMUSG00000062115	990.234	0.301018	1.23201	0.107454	0.000698302	0.00591374
Ticam1	ENSMUSG00000047123	130.233	0.300864	1.23188	0.213079	0.00881439	0.0443433
Ttc9	ENSMUSG00000042734	212.81	0.300845	1.23187	0.19669	0.00816529	0.0418297
Tuba4a	ENSMUSG00000026202	27345.2	0.300842	1.23186	0.0606641	1.2911e-07	4.10427e-06
Zfpm1	ENSMUSG00000049577	122.146	0.300247	1.23135	0.20651	0.00870041	0.043925
Cep170b	ENSMUSG00000072825	605.629	0.300188	1.23131	0.121259	0.00166103	0.011877
Uck2	ENSMUSG00000026558	525.785	0.299261	1.23051	0.124072	0.00195994	0.0135323
Pttg1ip	ENSMUSG00000009291	1155.29	0.299019	1.23031	0.0897991	0.000137995	0.00157293
Gfra1	ENSMUSG00000025089	248.742	0.298972	1.23027	0.157856	0.00543075	0.0302049
Myrip	ENSMUSG00000041794	102.437	0.298886	1.23019	0.221273	0.00931572	0.0462374
Klhl18	ENSMUSG00000054792	501.497	0.298538	1.2299	0.119721	0.00163108	0.0117481
Pafah2	ENSMUSG00000037366	207.772	0.298517	1.22988	0.162537	0.00596232	0.0325436
Pex5	ENSMUSG00000005069	862.557	0.298517	1.22988	0.100254	0.000432955	0.00399084
Plpbp	ENSMUSG00000031485	1512.09	0.298452	1.22982	0.086225	8.79355e-05	0.00109566
Kif3c	ENSMUSG00000020668	3019.11	0.298197	1.22961	0.0913441	0.000174181	0.0019247
Tmem94	ENSMUSG00000020747	3918.6	0.29704	1.22862	0.0801387	3.6281e-05	0.000516123
Trim72	ENSMUSG00000042828	4644.57	0.296925	1.22852	0.0914525	0.000188266	0.0020449
Cars	ENSMUSG00000010755	1319.78	0.296298	1.22799	0.0922429	0.000213053	0.00226199
Rnf31	ENSMUSG00000047098	521.935	0.296239	1.22794	0.1172	0.00155387	0.0113503
Sema3g	ENSMUSG00000021904	573.381	0.295746	1.22752	0.125585	0.00235991	0.0156749
Prkag2	ENSMUSG00000028944	526.568	0.295424	1.22725	0.131922	0.00305154	0.0192318
Extl1	ENSMUSG00000028838	1784.55	0.295402	1.22723	0.0930905	0.000245103	0.00253281
Tmem43	ENSMUSG00000030095	1177.88	0.295248	1.2271	0.0915571	0.000207494	0.00221381
Kirrel	ENSMUSG00000041734	523.344	0.295167	1.22703	0.126117	0.0024604	0.0161837
Pex6	ENSMUSG00000002763	760.922	0.294945	1.22684	0.107589	0.000904264	0.00732603
Dok7	ENSMUSG00000044716	725.265	0.294642	1.22658	0.111491	0.00118527	0.00912524
Idua	ENSMUSG00000033540	585.642	0.294041	1.22607	0.112728	0.00130844	0.00983024
Ucp2	ENSMUSG00000033685	552.859	0.293997	1.22603	0.119344	0.00188191	0.0130769
Kmt2d	ENSMUSG00000048154	2835.09	0.293913	1.22596	0.0737342	1.24986e-05	0.00021506
Ptdss2	ENSMUSG00000025495	590.803	0.29389	1.22594	0.111274	0.00120389	0.00922925
Farp1	ENSMUSG00000025555	214.754	0.293735	1.22581	0.17059	0.0075176	0.0391406
Ankrd9	ENSMUSG00000037904	3710.4	0.293697	1.22578	0.0848301	9.37667e-05	0.00114851
Mars1	ENSMUSG00000040354	2160.47	0.293495	1.22561	0.0740283	1.37281e-05	0.000232156
Actn4	ENSMUSG00000054808	2001.6	0.2931	1.22527	0.076064	2.16205e-05	0.00033481
Pom121	ENSMUSG00000053293	708.481	0.293023	1.2252	0.104953	0.000808196	0.00668767
Anxa11	ENSMUSG00000021866	4848.28	0.292822	1.22503	0.0724083	9.97921e-06	0.000179394
Smcr8	ENSMUSG00000049323	1404.8	0.29259	1.22484	0.0818009	6.28207e-05	0.000831473
Mbp	ENSMUSG00000041607	861.296	0.29257	1.22482	0.205216	0.0100143	0.0491424
Arid5b	ENSMUSG00000019947	492.41	0.292485	1.22475	0.1252	0.00258959	0.0169001
Pcx	ENSMUSG00000024892	4435.48	0.29239	1.22467	0.0819023	6.46092e-05	0.000850989
Mapt	ENSMUSG00000018411	3605.69	0.291946	1.22429	0.072342	1.04575e-05	0.000186753
Fbxw8	ENSMUSG00000032867	1298.3	0.291935	1.22428	0.0857771	0.000118303	0.00139544
Ulk1	ENSMUSG00000029512	3574.96	0.291726	1.2241	0.0673753	2.9478e-06	6.34012e-05
Medag	ENSMUSG00000029659	194.249	0.291633	1.22402	0.178474	0.0086029	0.0435203
St6galnac4	ENSMUSG00000079442	438.089	0.291471	1.22389	0.138337	0.00423497	0.0247121
Adprhl1	ENSMUSG00000031448	1483.99	0.291455	1.22387	0.0962172	0.000409903	0.0038075
Drosha	ENSMUSG00000022191	1858.93	0.291336	1.22377	0.0792178	4.38337e-05	0.000606067
Iars	ENSMUSG00000037851	3367.7	0.290463	1.22303	0.0724415	1.18841e-05	0.000207111
Ppme1	ENSMUSG00000030718	1024.16	0.289849	1.22251	0.0903572	0.000236912	0.00246461
Dpp9	ENSMUSG00000001229	2068.51	0.289751	1.22243	0.0937063	0.000344808	0.00331358
Lingo3	ENSMUSG00000051067	503.044	0.289734	1.22242	0.127862	0.00315188	0.0197379
Pde4c	ENSMUSG00000031842	314.84	0.289666	1.22236	0.150903	0.00606074	0.0329811
Sptb	ENSMUSG00000021061	12055.5	0.289563	1.22227	0.0680021	4.16639e-06	8.36364e-05
Ndufa10	ENSMUSG00000026260	6784.31	0.28954	1.22225	0.0649222	1.68419e-06	3.83543e-05
Ppp6r1	ENSMUSG00000052296	2647.61	0.289424	1.22215	0.0752192	2.3235e-05	0.000356249
Nt5c1a	ENSMUSG00000054958	478.43	0.288991	1.22179	0.133085	0.00388088	0.0232424
Spred2	ENSMUSG00000045671	319.337	0.288932	1.22174	0.153186	0.00646436	0.0347415
Tet3	ENSMUSG00000034832	705.135	0.288922	1.22173	0.112354	0.00155377	0.0113503
Rbm38	ENSMUSG00000027510	3600.91	0.288827	1.22165	0.0902864	0.000247399	0.00254929
Rgp1	ENSMUSG00000028468	1514.97	0.288813	1.22163	0.0813346	7.27863e-05	0.000934839
Rnf10	ENSMUSG00000041740	9718.45	0.288746	1.22158	0.0619126	6.52659e-07	1.68048e-05
Gzf1	ENSMUSG00000027439	1104.69	0.288503	1.22137	0.0986594	0.000588164	0.00514999
Slc25a3	ENSMUSG00000061904	22415.5	0.288225	1.22114	0.0642645	1.52538e-06	3.52562e-05
Hcfc1	ENSMUSG00000031386	2895.97	0.288215	1.22113	0.0728137	1.51249e-05	0.00024955
Nol3	ENSMUSG00000014776	1613.86	0.288163	1.22108	0.0918283	0.0003045	0.00299255
Lmna	ENSMUSG00000028063	1894.53	0.288137	1.22106	0.0938878	0.000379562	0.00356847
Snrk	ENSMUSG00000038145	1664.83	0.288008	1.22095	0.0818332	8.25442e-05	0.00104287
Ehd4	ENSMUSG00000027293	1307.2	0.287984	1.22093	0.0943322	0.000400046	0.00374159
Palm	ENSMUSG00000035863	559.821	0.287867	1.22083	0.118086	0.00219706	0.014846
Pfkfb2	ENSMUSG00000026409	370.736	0.287603	1.22061	0.137	0.00456797	0.0262689
Lss	ENSMUSG00000033105	227.264	0.287532	1.22055	0.15971	0.00750203	0.0390986
Cs	ENSMUSG00000005683	26660.8	0.287418	1.22045	0.0588561	2.25767e-07	6.85521e-06
Patl1	ENSMUSG00000046139	1112.26	0.287369	1.22041	0.094674	0.000426201	0.00394536
Shroom4	ENSMUSG00000068270	448.415	0.287325	1.22038	0.123102	0.00281688	0.0181598
Mllt1	ENSMUSG00000024212	1100.35	0.287149	1.22023	0.099223	0.000655961	0.00564933
Cavin1	ENSMUSG00000004044	4632.6	0.286712	1.21986	0.0751617	2.74656e-05	0.000408966
Ripor1	ENSMUSG00000038604	936.889	0.286615	1.21977	0.103628	0.00095532	0.00765385
Tex2	ENSMUSG00000040548	3862.84	0.286481	1.21966	0.0728814	1.73082e-05	0.000277957
Mrps2	ENSMUSG00000035772	539.799	0.286444	1.21963	0.117081	0.00219813	0.014846
Jmjd6	ENSMUSG00000056962	688.738	0.286426	1.21962	0.109739	0.00145963	0.0107744
Cd300lg	ENSMUSG00000017309	1203.62	0.285657	1.21897	0.0868384	0.000191089	0.00206728
Camk2b	ENSMUSG00000057897	5201.57	0.285231	1.21861	0.0672586	4.75596e-06	9.41896e-05
Tmem259	ENSMUSG00000013858	2360.6	0.285102	1.2185	0.0919827	0.000359563	0.00343104
Hsph1	ENSMUSG00000029657	3366.81	0.284993	1.2184	0.072663	1.82808e-05	0.00029099
Stat6	ENSMUSG00000002147	1012.41	0.284707	1.21816	0.0962785	0.000562434	0.00496077
Zc3h13	ENSMUSG00000022000	690.6	0.284603	1.21807	0.109645	0.00155658	0.0113625
Arhgef15	ENSMUSG00000052921	605.297	0.28453	1.21801	0.112604	0.00185743	0.0129458
Mdh2	ENSMUSG00000019179	21346.2	0.284247	1.21777	0.0673547	5.27149e-06	0.000102223
Ctdspl	ENSMUSG00000047409	199.733	0.284224	1.21776	0.167445	0.00904655	0.0452327
Ehd2	ENSMUSG00000074364	2340.69	0.284142	1.21769	0.0718594	1.62264e-05	0.000264105
Tie1	ENSMUSG00000033191	1305.12	0.284122	1.21767	0.0842769	0.000147353	0.00166908
Mrtfb	ENSMUSG00000009569	1756.37	0.283928	1.21751	0.0781633	5.7429e-05	0.000766663
Ncoa3	ENSMUSG00000027678	1285.38	0.283671	1.21729	0.0865244	0.000203807	0.00218182
Josd1	ENSMUSG00000022426	671.835	0.28347	1.21712	0.108983	0.00156061	0.0113766
Rapgef3	ENSMUSG00000022469	519.059	0.283369	1.21703	0.125617	0.00355361	0.0217388
Abca2	ENSMUSG00000026944	1398.38	0.28325	1.21693	0.0896455	0.000303987	0.00299255
Ap2a2	ENSMUSG00000002957	2737.17	0.283245	1.21693	0.0750277	3.35521e-05	0.000481092
Eya3	ENSMUSG00000028886	553.298	0.283201	1.21689	0.113731	0.00207538	0.0141848
Lama5	ENSMUSG00000015647	1940.05	0.283093	1.2168	0.086999	0.000223103	0.002348
Crat	ENSMUSG00000026853	18216.2	0.283083	1.21679	0.0619128	1.08366e-06	2.63974e-05
Zdhhc18	ENSMUSG00000037553	1321.6	0.282736	1.2165	0.0985394	0.000751009	0.00630104
Magix	ENSMUSG00000031147	711.819	0.282644	1.21642	0.116907	0.00249278	0.0163669
Phlpp1	ENSMUSG00000044340	517.016	0.281841	1.21575	0.117836	0.00268126	0.017425
Trappc10	ENSMUSG00000000374	2553.4	0.281554	1.2155	0.0754978	4.09889e-05	0.00057184
Palmd	ENSMUSG00000033377	1101.99	0.281433	1.2154	0.0969207	0.000690998	0.00587945
Aatk	ENSMUSG00000025375	273.773	0.281291	1.21528	0.162158	0.0090654	0.0453061
Pde4d	ENSMUSG00000021699	6583.19	0.281191	1.2152	0.0590331	4.42911e-07	1.22792e-05
Larp1	ENSMUSG00000037331	5761.46	0.280981	1.21502	0.0740019	3.17368e-05	0.000458703
Dym	ENSMUSG00000035765	3036.41	0.280686	1.21477	0.0764838	5.20424e-05	0.00070254
Slc25a22	ENSMUSG00000019082	856.874	0.280609	1.21471	0.126929	0.00407766	0.0239836
Pla2g12a	ENSMUSG00000027999	1858.94	0.280187	1.21435	0.0949813	0.000612303	0.00533994
Oplah	ENSMUSG00000022562	1560.34	0.280025	1.21422	0.0908577	0.000407653	0.00378985
Faap100	ENSMUSG00000025384	596.598	0.279977	1.21418	0.122069	0.00344655	0.0212035
Osbpl11	ENSMUSG00000022807	767.32	0.279862	1.21408	0.0999948	0.000958597	0.00766312
Dync1h1	ENSMUSG00000018707	7496.66	0.279628	1.21388	0.0594784	6.1057e-07	1.58719e-05
Supt6	ENSMUSG00000002052	2669.62	0.279605	1.21386	0.0810444	0.000118599	0.00139741
Fam234a	ENSMUSG00000024187	1881.53	0.279586	1.21385	0.0873676	0.000279871	0.00281952
Nfe2l1	ENSMUSG00000038615	23933	0.279275	1.21358	0.0588962	5.0367e-07	1.34814e-05
Twnk	ENSMUSG00000025209	925.759	0.278563	1.21299	0.0976075	0.000832772	0.0068492
Mrm1	ENSMUSG00000018405	296.346	0.278413	1.21286	0.159194	0.00932924	0.0462409
Actr1b	ENSMUSG00000037351	4689.81	0.278332	1.21279	0.0720106	2.50526e-05	0.000377705
Ctif	ENSMUSG00000052928	475.284	0.277969	1.21249	0.12283	0.00379799	0.022847
Rnf114	ENSMUSG00000006418	1974.37	0.277366	1.21198	0.0771619	7.20916e-05	0.000929486
Mylk	ENSMUSG00000022836	1199.4	0.277289	1.21192	0.0938617	0.000628932	0.00546722
Srf	ENSMUSG00000015605	2310.23	0.27725	1.21188	0.0926272	0.000558715	0.00493198
Kctd10	ENSMUSG00000001098	720.79	0.276951	1.21163	0.104457	0.00150118	0.0110288
Msn	ENSMUSG00000031207	1884.94	0.276926	1.21161	0.0792328	0.000104455	0.00125478
Nacc1	ENSMUSG00000001910	1057.06	0.276863	1.21156	0.0970032	0.000851987	0.00696416
Rnf216	ENSMUSG00000045078	829.107	0.276558	1.2113	0.10765	0.00187396	0.0130383
Pcyt2	ENSMUSG00000025137	791.582	0.275886	1.21074	0.106544	0.00179479	0.0125926
Casc3	ENSMUSG00000078676	882.508	0.27578	1.21065	0.0964094	0.000848867	0.00694718
Card10	ENSMUSG00000033170	543.115	0.275339	1.21028	0.121642	0.00394711	0.0235092
Ccn1	ENSMUSG00000028195	588.578	0.274969	1.20997	0.119851	0.00370982	0.0224787
Dop1b	ENSMUSG00000022946	2179.81	0.274781	1.20981	0.0771667	8.44365e-05	0.00105692
AI506816	ENSMUSG00000105987	1304.32	0.274547	1.20961	0.0872442	0.00035631	0.003406
Ubtd1	ENSMUSG00000025171	379.613	0.274536	1.2096	0.136019	0.00651355	0.0349539
Tom1l2	ENSMUSG00000000538	5106.46	0.27442	1.20951	0.0637182	4.06867e-06	8.22843e-05
Creld1	ENSMUSG00000030284	1400.68	0.274344	1.20944	0.0899011	0.000484461	0.00436902
Anks1	ENSMUSG00000024219	709.871	0.273757	1.20895	0.117228	0.00344434	0.021202
Trappc9	ENSMUSG00000047921	1635.57	0.273515	1.20875	0.0846056	0.000272075	0.0027512
Pdgfrb	ENSMUSG00000024620	1503.16	0.27351	1.20874	0.0885265	0.000434388	0.00400065
Polr1a	ENSMUSG00000049553	1745.3	0.273268	1.20854	0.0860852	0.000331242	0.00319738
Flii	ENSMUSG00000002812	3314.12	0.273259	1.20853	0.0721782	3.65502e-05	0.000518592
Rilpl1	ENSMUSG00000029392	7048.11	0.272917	1.20825	0.0634505	4.24597e-06	8.49194e-05
Map1a	ENSMUSG00000027254	962.238	0.272886	1.20822	0.109449	0.00239288	0.0158744
Dusp27	ENSMUSG00000026564	2310.72	0.272637	1.20801	0.0815592	0.000189267	0.00205166
Fitm2	ENSMUSG00000048486	3872.93	0.272576	1.20796	0.0769773	9.34175e-05	0.00114682
Furin	ENSMUSG00000030530	1543.05	0.272574	1.20796	0.0992681	0.00123187	0.00937742
Myom1	ENSMUSG00000024049	63640.5	0.272446	1.20785	0.0567756	4.13376e-07	1.16088e-05
Nceh1	ENSMUSG00000027698	995.609	0.272383	1.2078	0.121316	0.00429165	0.0249847
Ubald1	ENSMUSG00000039568	1401.76	0.272072	1.20754	0.0928633	0.000726623	0.00612488
Chchd10	ENSMUSG00000049422	10923.9	0.271432	1.20701	0.115738	0.00348321	0.0213927
Coro2b	ENSMUSG00000041729	277.855	0.271281	1.20688	0.148789	0.00944464	0.0467702
Dmac2	ENSMUSG00000057229	1215.01	0.271221	1.20683	0.0953379	0.00094553	0.00760132
Atf3	ENSMUSG00000026628	252.025	0.271198	1.20681	0.312826	0.0081806	0.0418673
Acads	ENSMUSG00000029545	2193.76	0.271187	1.2068	0.0863038	0.000378017	0.00356013
Cpsf1	ENSMUSG00000034022	1163.24	0.271027	1.20667	0.0914284	0.000663519	0.00570384
Atp9a	ENSMUSG00000027546	982.22	0.270712	1.2064	0.0973444	0.00114436	0.00886302
Abtb2	ENSMUSG00000032724	432.473	0.270262	1.20603	0.141	0.00829829	0.0423709
Slc35a4	ENSMUSG00000033272	1897.56	0.270127	1.20591	0.083197	0.000271191	0.00274483
Ptpn11	ENSMUSG00000043733	5605.94	0.269858	1.20569	0.0587365	1.14542e-06	2.7777e-05
Ecsit	ENSMUSG00000066839	2518.92	0.269808	1.20565	0.0775827	0.000121778	0.00142163
Cish	ENSMUSG00000032578	1081.86	0.269782	1.20563	0.10477	0.00203068	0.013932
Usp13	ENSMUSG00000056900	16344.9	0.269369	1.20528	0.0581412	9.58493e-07	2.37759e-05
Tmem204	ENSMUSG00000024168	452.164	0.269282	1.20521	0.123041	0.00506802	0.0285685
Gna12	ENSMUSG00000000149	1001.54	0.269134	1.20508	0.0952684	0.00103014	0.00810947
Atp2b4	ENSMUSG00000026463	844.252	0.268835	1.20483	0.107499	0.00248697	0.0163386
Mybbp1a	ENSMUSG00000040463	2955.17	0.268794	1.2048	0.0764928	0.000108113	0.00129068
Plbd2	ENSMUSG00000029598	1077.04	0.268441	1.20451	0.100577	0.00161127	0.0116422
Git1	ENSMUSG00000011877	1533.62	0.268353	1.20443	0.0906191	0.000693713	0.0058933
Sec16a	ENSMUSG00000026924	1495.69	0.26824	1.20434	0.081887	0.000251939	0.00258375
Aco2	ENSMUSG00000022477	51356	0.268211	1.20431	0.056563	5.74101e-07	1.50409e-05
Kdm5c	ENSMUSG00000025332	1073.25	0.268139	1.20425	0.0899667	0.000656136	0.00564933
Sf1	ENSMUSG00000024949	3001.42	0.26811	1.20423	0.0667221	1.52026e-05	0.000250071
Lims2	ENSMUSG00000024395	1128.04	0.267635	1.20383	0.0962198	0.00119101	0.00915641
Gpc1	ENSMUSG00000034220	9811.19	0.267587	1.20379	0.0725683	5.73985e-05	0.000766663
Mtfp1	ENSMUSG00000004748	1257.92	0.267228	1.20349	0.0924824	0.000874251	0.00713084
Arrdc3	ENSMUSG00000074794	877.28	0.266923	1.20324	0.113866	0.00372677	0.0225185
Atp5d	ENSMUSG00000003072	8541.06	0.26688	1.2032	0.0861651	0.000461978	0.00420474
Pptc7	ENSMUSG00000038582	7061.54	0.266836	1.20317	0.0639548	8.03213e-06	0.000148328
Wdtc1	ENSMUSG00000037622	4657.9	0.26664	1.203	0.0801334	0.000215324	0.00227941
St3gal3	ENSMUSG00000028538	2219.58	0.266391	1.2028	0.0776241	0.000149774	0.0016912
Nup188	ENSMUSG00000052533	431.137	0.266376	1.20278	0.123278	0.00560452	0.0309964
Kdm4b	ENSMUSG00000024201	1026.36	0.266302	1.20272	0.104088	0.00222458	0.0150059
Atad3a	ENSMUSG00000029036	1011.93	0.266198	1.20263	0.100036	0.00169752	0.0120426
Elac2	ENSMUSG00000020549	870.777	0.265973	1.20245	0.100281	0.00174351	0.0122805
Cdk5rap1	ENSMUSG00000027487	341.472	0.265382	1.20195	0.134729	0.0081842	0.0418673
Nuak1	ENSMUSG00000020032	1030.87	0.265097	1.20172	0.0970691	0.00142085	0.0105234
Elk3	ENSMUSG00000008398	526.363	0.265025	1.20166	0.115799	0.00434502	0.0252412
Ubr2	ENSMUSG00000023977	4803.55	0.264928	1.20158	0.0619808	5.25523e-06	0.000102091
Psen1	ENSMUSG00000019969	1070.45	0.264716	1.2014	0.0902221	0.00079027	0.00657084
Megf8	ENSMUSG00000045039	1939.13	0.264472	1.2012	0.0936308	0.00109698	0.00855333
Cpt2	ENSMUSG00000028607	1970.04	0.264438	1.20117	0.0791092	0.000209899	0.00223288
Picalm	ENSMUSG00000039361	4677.19	0.263893	1.20071	0.0683022	3.00705e-05	0.000441686
Tcof1	ENSMUSG00000024613	892.3	0.263216	1.20015	0.112987	0.00406325	0.0239582
Pygm	ENSMUSG00000032648	306266	0.263191	1.20013	0.072748	7.87809e-05	0.000998813
Napa	ENSMUSG00000006024	4547.3	0.263132	1.20008	0.065782	1.73864e-05	0.0002788
Usp19	ENSMUSG00000006676	6560.46	0.262983	1.19996	0.068733	3.52924e-05	0.000503381
Ssbp3	ENSMUSG00000061887	569.274	0.262786	1.19979	0.114096	0.00434211	0.0252378
Eftud2	ENSMUSG00000020929	938.543	0.262586	1.19963	0.0969143	0.00155986	0.0113766
Ptcd1	ENSMUSG00000029624	539.317	0.262383	1.19946	0.118151	0.00523913	0.0293803
Cc2d1a	ENSMUSG00000036686	558.761	0.262363	1.19944	0.122913	0.0062736	0.0338506
Ddx24	ENSMUSG00000041645	2250.17	0.262013	1.19915	0.0777038	0.00019523	0.00210786
Slc16a3	ENSMUSG00000025161	9749.84	0.261661	1.19886	0.0776039	0.000196199	0.00211622
Shc2	ENSMUSG00000020312	467.996	0.261658	1.19886	0.132566	0.0086037	0.0435203
Dmpk	ENSMUSG00000030409	8321.6	0.261647	1.19885	0.0852808	0.00054191	0.00481106
Cstf2t	ENSMUSG00000053536	841.686	0.261533	1.19875	0.100263	0.00208141	0.0142081
Rnf123	ENSMUSG00000041528	4519.5	0.261381	1.19863	0.0747136	0.000125204	0.00145156
Niban1	ENSMUSG00000026483	1126.41	0.261335	1.19859	0.103964	0.00267024	0.0173637
Dlst	ENSMUSG00000004789	8753.52	0.261103	1.19839	0.0674973	3.04774e-05	0.000445249
Hdac7	ENSMUSG00000022475	889.999	0.260568	1.19795	0.101009	0.0022753	0.0152915
Tango6	ENSMUSG00000041949	455.916	0.260319	1.19774	0.123382	0.00679362	0.0361703
Nek6	ENSMUSG00000026749	951.071	0.260262	1.1977	0.110388	0.00396815	0.0235956
Gtf3c1	ENSMUSG00000032777	1861.04	0.260124	1.19758	0.0778538	0.000222371	0.00234256
Sgms1	ENSMUSG00000040451	1988.49	0.260065	1.19753	0.0741698	0.000123568	0.00143566
Lonp1	ENSMUSG00000041168	3138.24	0.259517	1.19708	0.0679408	3.76868e-05	0.000532627
Stab2	ENSMUSG00000035459	1024.52	0.259393	1.19697	0.109319	0.00387582	0.0232378
Map4k2	ENSMUSG00000024948	664.588	0.259037	1.19668	0.112708	0.0046294	0.026608
Dpf2	ENSMUSG00000024826	1752.87	0.258917	1.19658	0.0777599	0.000234797	0.00244496
Psmd11	ENSMUSG00000017428	3133.87	0.258848	1.19652	0.0664082	2.77694e-05	0.000412922
Zkscan17	ENSMUSG00000020472	924.781	0.258813	1.19649	0.10022	0.00231191	0.0154698
Vwa8	ENSMUSG00000058997	4868.26	0.258758	1.19645	0.0640006	1.52753e-05	0.000250506
Dock6	ENSMUSG00000032198	970.91	0.258408	1.19616	0.106373	0.00342972	0.021124
Dhx8	ENSMUSG00000034931	626.296	0.258239	1.19602	0.109241	0.00402155	0.0237827
Rnf185	ENSMUSG00000020448	865.503	0.258238	1.19602	0.0949641	0.00160625	0.0116233
Atp13a2	ENSMUSG00000036622	1075.79	0.257682	1.19556	0.103619	0.00300278	0.0190276
Rnf126	ENSMUSG00000035890	1336.16	0.257641	1.19552	0.111846	0.00466484	0.0267691
Samm50	ENSMUSG00000022437	5223.56	0.257465	1.19538	0.0632607	1.38423e-05	0.000233723
Prrc1	ENSMUSG00000024594	1280.38	0.257393	1.19532	0.0850453	0.00065143	0.00562221
Tbrg4	ENSMUSG00000000384	1418.41	0.257187	1.19515	0.095256	0.00171848	0.0121595
Fam20b	ENSMUSG00000033557	2909.74	0.257001	1.19499	0.071664	9.53766e-05	0.00116428
Rilp	ENSMUSG00000038195	1014.91	0.256885	1.1949	0.0914998	0.00127122	0.00962967
Hivep1	ENSMUSG00000021366	814.083	0.256827	1.19485	0.102662	0.00292528	0.018697
Slc25a39	ENSMUSG00000018677	1298.83	0.256516	1.19459	0.0942021	0.00162519	0.0117213
Tubgcp6	ENSMUSG00000051786	686.807	0.256406	1.1945	0.107301	0.00387979	0.0232424
Aldh1a1	ENSMUSG00000053279	3963.79	0.256306	1.19442	0.0700483	7.3065e-05	0.000937307
Mtr	ENSMUSG00000021311	1548.71	0.256132	1.19427	0.0860302	0.000771543	0.00644339
Oxa1l	ENSMUSG00000000959	1519.22	0.256123	1.19427	0.0899742	0.00114467	0.00886302
Cblb	ENSMUSG00000022637	819.728	0.255857	1.19404	0.0992714	0.00243616	0.0160976
Tmem201	ENSMUSG00000044700	1873.96	0.255802	1.194	0.0857953	0.000764436	0.00639389
Fam13a	ENSMUSG00000037709	433.145	0.255629	1.19386	0.123687	0.00792174	0.0407941
Tfcp2l1	ENSMUSG00000026380	1047.16	0.255611	1.19384	0.0967606	0.00205783	0.0140826
Rnf44	ENSMUSG00000034928	928.045	0.255134	1.19345	0.097157	0.00216023	0.014663
Nop2	ENSMUSG00000038279	685.564	0.255111	1.19343	0.105238	0.00363149	0.0221402
Zfyve26	ENSMUSG00000066440	903.085	0.25497	1.19331	0.102183	0.00304765	0.0192282
Txlna	ENSMUSG00000053841	770.612	0.254728	1.19311	0.0989809	0.00249748	0.0163878
Atg2a	ENSMUSG00000024773	1257.14	0.254671	1.19306	0.0957944	0.00198957	0.0136759
Plekhg3	ENSMUSG00000052609	448.746	0.254457	1.19289	0.126475	0.00894514	0.044767
Bag6	ENSMUSG00000024392	5659.6	0.254408	1.19285	0.0806099	0.000445327	0.0040875
Eif2b4	ENSMUSG00000029145	1284.54	0.254244	1.19271	0.089803	0.00122641	0.00935269
Add1	ENSMUSG00000029106	2423.25	0.254007	1.19251	0.0726335	0.000137128	0.0015647
Ciz1	ENSMUSG00000039205	1017.09	0.253918	1.19244	0.0927439	0.00161105	0.0116422
Ddx56	ENSMUSG00000004393	626.724	0.253896	1.19242	0.108543	0.00452414	0.0260721
Pex11a	ENSMUSG00000030545	589.49	0.253853	1.19239	0.11345	0.00570054	0.0314029
Xbp1	ENSMUSG00000020484	1729.1	0.253391	1.19201	0.0850063	0.000788892	0.00656804
Pabpc4	ENSMUSG00000011257	6177.07	0.253196	1.19184	0.073164	0.000157959	0.00177622
Vps33a	ENSMUSG00000029434	1932.49	0.252897	1.1916	0.0812331	0.00052142	0.00465584
Map2k3	ENSMUSG00000018932	4530.51	0.252872	1.19158	0.0730804	0.000158814	0.00178049
Gpat4	ENSMUSG00000031545	1787.59	0.252718	1.19145	0.0777372	0.000330914	0.00319707
Clptm1	ENSMUSG00000002981	2139.13	0.252494	1.19126	0.0831985	0.000673433	0.00576729
Scpep1	ENSMUSG00000000278	428.852	0.252294	1.1911	0.12623	0.00946446	0.0468469
Cep104	ENSMUSG00000039523	1752.57	0.252266	1.19108	0.0827118	0.000643735	0.00556911
Pcbp4	ENSMUSG00000023495	1505.34	0.252177	1.191	0.0991571	0.00279447	0.0180417
Pomgnt1	ENSMUSG00000028700	1812.79	0.251944	1.19081	0.0770022	0.000310905	0.0030472
Acadvl	ENSMUSG00000018574	10804.8	0.251563	1.1905	0.0737051	0.000190838	0.00206661
Arap3	ENSMUSG00000024451	795.803	0.251503	1.19045	0.108779	0.00497693	0.0282218
Mfsd11	ENSMUSG00000020818	743.44	0.251333	1.19031	0.1033	0.00373558	0.0225466
Tbc1d22b	ENSMUSG00000042203	456.37	0.251131	1.19014	0.120295	0.00811368	0.041585
Mpp3	ENSMUSG00000052373	828.498	0.250753	1.18983	0.105823	0.00439187	0.0254316
Pigs	ENSMUSG00000041958	535.247	0.250638	1.18973	0.12057	0.0083159	0.0424408
Plod3	ENSMUSG00000004846	605.57	0.250585	1.18969	0.107724	0.00487627	0.0278058
Flna	ENSMUSG00000031328	4517.55	0.250371	1.18951	0.0660509	4.68632e-05	0.000642221
Gbf1	ENSMUSG00000025224	2584.73	0.250019	1.18922	0.0758806	0.000293774	0.00291089
Svil	ENSMUSG00000024236	12475.2	0.249941	1.18916	0.0609901	1.33344e-05	0.000226559
Abcd1	ENSMUSG00000031378	981.961	0.249689	1.18895	0.0977024	0.00279314	0.0180417
Abcf1	ENSMUSG00000038762	3415.14	0.24963	1.1889	0.0723577	0.000170945	0.00189279
Yars	ENSMUSG00000028811	1485.45	0.249547	1.18883	0.0833508	0.000793061	0.00658253
Ubac2	ENSMUSG00000041765	1227.97	0.249287	1.18862	0.0880953	0.00130858	0.00983024
Hspa1l	ENSMUSG00000007033	735.41	0.248853	1.18826	0.117031	0.00774674	0.0400833
Iqsec1	ENSMUSG00000034312	2010.91	0.248515	1.18798	0.0870268	0.00122356	0.00934699
Tomm40	ENSMUSG00000002984	763.464	0.248403	1.18789	0.1158	0.00749843	0.0390986
Adgrf5	ENSMUSG00000056492	4590.2	0.248398	1.18789	0.0666154	6.09806e-05	0.000809093
Parp3	ENSMUSG00000023249	3614.66	0.247787	1.18738	0.06795	8.42181e-05	0.00105663
Ubap2l	ENSMUSG00000042520	2841.07	0.247627	1.18725	0.070802	0.000147115	0.00166908
Agpat1	ENSMUSG00000034254	2724.21	0.247479	1.18713	0.0813517	0.000698189	0.00591374
Gemin5	ENSMUSG00000037275	639.362	0.247444	1.1871	0.113519	0.00706133	0.0372662
Usp28	ENSMUSG00000032267	2474.5	0.2474	1.18707	0.0779774	0.000457322	0.00417287
Myom2	ENSMUSG00000031461	56892.2	0.247263	1.18695	0.0581725	7.08324e-06	0.000133072
Scaf1	ENSMUSG00000038406	1852.78	0.24726	1.18695	0.0898253	0.00167692	0.0119591
Atg4d	ENSMUSG00000002820	1580.96	0.247166	1.18687	0.0895533	0.00164403	0.0118179
Pigq	ENSMUSG00000025728	854.334	0.24706	1.18679	0.0972962	0.0030138	0.0190716
Crip2	ENSMUSG00000006356	849.254	0.247031	1.18676	0.0980412	0.00317234	0.0198432
Tbc1d5	ENSMUSG00000023923	481.648	0.247021	1.18675	0.117778	0.00843326	0.0429387
Abca7	ENSMUSG00000035722	850.001	0.246807	1.18658	0.105469	0.0049625	0.0281789
Stk40	ENSMUSG00000042608	4138.54	0.246731	1.18652	0.0694309	0.000120816	0.0014189
Zfp609	ENSMUSG00000040524	995.484	0.246713	1.1865	0.0961276	0.00281782	0.0181598
Hsd17b7	ENSMUSG00000026675	565.747	0.246609	1.18642	0.118844	0.00886982	0.0445546
Sik2	ENSMUSG00000037112	990.231	0.246245	1.18612	0.106942	0.00545723	0.0303211
Pum1	ENSMUSG00000028580	1660.23	0.246037	1.18594	0.0781092	0.000500806	0.00448656
Med25	ENSMUSG00000002968	2152.16	0.245914	1.18584	0.100336	0.00383322	0.0230205
Rassf8	ENSMUSG00000030259	721.124	0.24589	1.18582	0.108037	0.00582895	0.0319767
Bcl2l13	ENSMUSG00000009112	3606.85	0.245749	1.18571	0.0618674	2.3635e-05	0.000361869
Dgkd	ENSMUSG00000070738	1520	0.245347	1.18538	0.0802107	0.000678476	0.00579258
Mrpl38	ENSMUSG00000020775	1140.08	0.245105	1.18518	0.107	0.00569442	0.0313975
Rhot2	ENSMUSG00000025733	1355.43	0.244538	1.18471	0.0907751	0.00204635	0.0140129
Eif4ebp2	ENSMUSG00000020091	12896.8	0.244481	1.18467	0.0678833	0.000103514	0.00124816
Mlycd	ENSMUSG00000074064	2882.35	0.244182	1.18442	0.0708393	0.000183462	0.00200073
Ap2a1	ENSMUSG00000060279	2537.24	0.244102	1.18436	0.0883748	0.00169508	0.0120411
Bysl	ENSMUSG00000023988	794.238	0.243254	1.18366	0.10469	0.00540432	0.0301042
Srl	ENSMUSG00000022519	61681.9	0.242948	1.18341	0.0486149	2.07902e-07	6.3843e-06
R3hdm1	ENSMUSG00000056211	3050.19	0.242893	1.18336	0.0718031	0.000234009	0.00244145
Rnf40	ENSMUSG00000030816	1498.46	0.242563	1.18309	0.091858	0.00242855	0.0160619
Golga2	ENSMUSG00000002546	2747.87	0.242347	1.18292	0.0764482	0.000488273	0.00439974
Phb2	ENSMUSG00000004264	2614.39	0.242087	1.1827	0.0811183	0.000890767	0.00723832
Dnajb12	ENSMUSG00000020109	2017.7	0.241759	1.18243	0.0882424	0.00185827	0.0129458
Hexa	ENSMUSG00000025232	1604.93	0.24151	1.18223	0.0811445	0.000919452	0.00743241
Acadl	ENSMUSG00000026003	7113.31	0.241367	1.18211	0.0767412	0.000535898	0.00476549
Aox1	ENSMUSG00000063558	1233.52	0.24126	1.18202	0.0951265	0.00326444	0.0203371
Rnpepl1	ENSMUSG00000026269	1938.7	0.241194	1.18197	0.0929892	0.00280377	0.018091
Prcc	ENSMUSG00000004895	1057.49	0.241003	1.18181	0.0963516	0.00358594	0.0218995
Slc39a3	ENSMUSG00000046822	834.819	0.240884	1.18172	0.104356	0.00577509	0.0317293
Myh4	ENSMUSG00000057003	2.37929e+06	0.240598	1.18148	0.0693167	0.000174772	0.00192925
Ppp2r5d	ENSMUSG00000059409	1130.7	0.240517	1.18142	0.0890583	0.00210629	0.0143599
Prpf3	ENSMUSG00000015748	600.478	0.240499	1.1814	0.109955	0.00762973	0.0396103
Tln2	ENSMUSG00000052698	5888.89	0.24048	1.18139	0.0634307	5.19051e-05	0.000701844
Wbp11	ENSMUSG00000030216	1206.7	0.240241	1.18119	0.0869182	0.00176424	0.0124023
Kif1c	ENSMUSG00000020821	38837.6	0.240149	1.18111	0.0665039	0.000104526	0.00125478
Foxo3	ENSMUSG00000048756	1148.19	0.240047	1.18103	0.093542	0.00306045	0.0192767
Ubap1	ENSMUSG00000028437	1508.94	0.23991	1.18092	0.0804298	0.000917217	0.00741988
Ylpm1	ENSMUSG00000021244	601.482	0.239765	1.1808	0.110229	0.00790943	0.0407501
Pcnx	ENSMUSG00000021140	3419.84	0.239615	1.18068	0.0664493	0.000107133	0.0012804
Cul9	ENSMUSG00000040327	956.75	0.239103	1.18026	0.100436	0.0049693	0.0282027
Atg2b	ENSMUSG00000041341	1005.03	0.238616	1.17986	0.0939366	0.00333547	0.0206453
Ganab	ENSMUSG00000071650	1306.71	0.238527	1.17979	0.0864684	0.00182795	0.0127674
Fastk	ENSMUSG00000028959	5333.01	0.238452	1.17973	0.0662707	0.00011168	0.00132653
Mrpl4	ENSMUSG00000003299	1150.31	0.238152	1.17948	0.0944119	0.00351363	0.0215284
Gsk3a	ENSMUSG00000057177	2941.11	0.237758	1.17916	0.0711748	0.000286896	0.00285841
Sars	ENSMUSG00000068739	2910.02	0.237673	1.17909	0.0723794	0.000349748	0.00335808
Irf2bp2	ENSMUSG00000051495	692.566	0.237388	1.17886	0.110647	0.00869872	0.043925
Nxn	ENSMUSG00000020844	1567.43	0.237288	1.17877	0.0807775	0.00108687	0.00850045
Cux1	ENSMUSG00000029705	3257.74	0.237228	1.17873	0.0668877	0.000137107	0.0015647
Tmco4	ENSMUSG00000041143	593.67	0.237215	1.17871	0.112916	0.00957584	0.0473118
Bcam	ENSMUSG00000002980	1178.38	0.237066	1.17859	0.0950962	0.00384385	0.0230716
Scyl1	ENSMUSG00000024941	3008.51	0.236957	1.1785	0.0703044	0.000260371	0.00265514
Mlxipl	ENSMUSG00000005373	2989.66	0.236796	1.17837	0.0738159	0.000456957	0.00417287
Flywch1	ENSMUSG00000040097	1534.71	0.236349	1.17801	0.0845763	0.00168799	0.0120067
Ywhag	ENSMUSG00000051391	10103.7	0.236331	1.17799	0.067652	0.000168438	0.00187211
5031439G07Rik	ENSMUSG00000036046	9122.46	0.23628	1.17795	0.0694195	0.000233042	0.00243369
Mybpc2	ENSMUSG00000038670	227746	0.236047	1.17776	0.0675591	0.000168559	0.00187211
Map4	ENSMUSG00000032479	26182.4	0.235716	1.17749	0.0531473	3.4582e-06	7.1814e-05
Hdlbp	ENSMUSG00000034088	14404.3	0.235616	1.17741	0.0573857	1.49254e-05	0.000247767
Prdm2	ENSMUSG00000057637	1858.65	0.235526	1.17734	0.0790149	0.000968948	0.00771741
Zfp592	ENSMUSG00000005621	854.932	0.235464	1.17729	0.0978771	0.00488646	0.0278492
Hnrnph3	ENSMUSG00000020069	697.895	0.235249	1.17711	0.104316	0.00701618	0.0371002
Atg9a	ENSMUSG00000033124	3031.29	0.235226	1.17709	0.081598	0.00131448	0.0098677
Atf5	ENSMUSG00000038539	1521.37	0.234985	1.17689	0.105272	0.00741726	0.0387859
Egln1	ENSMUSG00000031987	8557.06	0.23488	1.17681	0.0604534	3.76649e-05	0.000532627
Wdr1	ENSMUSG00000005103	1569.37	0.234782	1.17673	0.085466	0.00197165	0.0135958
Gigyf2	ENSMUSG00000048000	1531.7	0.234293	1.17633	0.0807534	0.00125512	0.00954105
Lamb2	ENSMUSG00000052911	4569.92	0.234228	1.17628	0.0807372	0.00125686	0.00954654
Nek9	ENSMUSG00000034290	11376.9	0.234213	1.17626	0.0587175	2.47835e-05	0.000374844
Ranbp3	ENSMUSG00000002372	1573.71	0.233637	1.1758	0.0832499	0.00167991	0.0119725
Parvb	ENSMUSG00000022438	1820.53	0.233501	1.17568	0.084819	0.00196667	0.0135702
Med24	ENSMUSG00000017210	1881.46	0.233164	1.17541	0.0814016	0.00142124	0.0105234
Arid1b	ENSMUSG00000069729	1722.39	0.233034	1.1753	0.0832601	0.00172934	0.0122124
Bap1	ENSMUSG00000021901	2055.5	0.232969	1.17525	0.0776674	0.000938904	0.00757271
Smox	ENSMUSG00000027333	22203.9	0.232756	1.17508	0.110579	0.0100697	0.0493471
Rxra	ENSMUSG00000015846	6538.9	0.232572	1.17493	0.0751493	0.000694903	0.00589879
Spns1	ENSMUSG00000030741	994.746	0.232465	1.17484	0.0935818	0.00415308	0.0243612
Hspb8	ENSMUSG00000041548	16675	0.232108	1.17455	0.0640062	0.000107024	0.0012804
Pacs2	ENSMUSG00000021143	2291	0.232041	1.1745	0.0775449	0.000970084	0.00772079
Zfp358	ENSMUSG00000047264	1262.29	0.231982	1.17445	0.0944105	0.00447566	0.0258339
Gas6	ENSMUSG00000031451	3128.96	0.231866	1.17435	0.075821	0.000788431	0.00656804
Brd4	ENSMUSG00000024002	1315.03	0.231845	1.17434	0.0910261	0.00354713	0.0217114
Smg5	ENSMUSG00000001415	2645.59	0.231687	1.17421	0.0719278	0.000461066	0.00419996
Ctsd	ENSMUSG00000007891	8861.02	0.23135	1.17393	0.0573931	2.13578e-05	0.000331214
Kcnq4	ENSMUSG00000028631	881.558	0.231277	1.17387	0.100547	0.00663794	0.0355159
Arhgef17	ENSMUSG00000032875	2912.28	0.231069	1.1737	0.0823788	0.00173566	0.0122411
Ndufv1	ENSMUSG00000037916	10427.3	0.230934	1.17359	0.0605113	5.16479e-05	0.000700704
Anapc16	ENSMUSG00000020107	1209.02	0.230632	1.17335	0.0872314	0.00276447	0.0179013
Pgp	ENSMUSG00000043445	2545.27	0.230409	1.17317	0.0825379	0.0018184	0.0127335
Slc9a8	ENSMUSG00000039463	1502.41	0.230043	1.17287	0.0813236	0.00163563	0.011773
Ndrg2	ENSMUSG00000004558	56706.5	0.229836	1.1727	0.0511152	2.7507e-06	5.97547e-05
Sec14l1	ENSMUSG00000020823	2341.63	0.229779	1.17266	0.0764179	0.000948939	0.00760835
Pard3	ENSMUSG00000025812	1397.81	0.229318	1.17228	0.0829943	0.00199983	0.0137291
Kank3	ENSMUSG00000042099	941.515	0.229313	1.17228	0.0946543	0.00504	0.028455
D230025D16Rik	ENSMUSG00000031889	925.702	0.228927	1.17196	0.102485	0.00797035	0.0409861
Edc4	ENSMUSG00000036270	1204.86	0.228911	1.17195	0.0866306	0.00282991	0.0182163
Aldh4a1	ENSMUSG00000028737	1925.4	0.228852	1.1719	0.0778566	0.00118367	0.00911936
Ccdc97	ENSMUSG00000002608	1327.07	0.228833	1.17189	0.091828	0.00424384	0.0247462
Adrm1	ENSMUSG00000039041	1730.06	0.228544	1.17165	0.0969931	0.0059948	0.0327044
Ppfia1	ENSMUSG00000037519	1297.73	0.22854	1.17165	0.0835676	0.00218858	0.0148184
Slc25a20	ENSMUSG00000032602	2189.44	0.22844	1.17157	0.0788078	0.00134738	0.0100728
Clpb	ENSMUSG00000001829	2183.72	0.228168	1.17135	0.0752276	0.000887901	0.00722586
Itsn1	ENSMUSG00000022957	3347.82	0.227972	1.17119	0.066902	0.000249924	0.00257282
Syne1	ENSMUSG00000096054	2890.23	0.227886	1.17112	0.0803683	0.00164029	0.0117988
Eif3d	ENSMUSG00000016554	1629.92	0.227802	1.17105	0.0809782	0.00175491	0.0123447
Sec31a	ENSMUSG00000035325	2239.79	0.227258	1.17061	0.071413	0.000549649	0.00487179
Safb	ENSMUSG00000071054	1318.26	0.227245	1.1706	0.0827182	0.00214118	0.0145794
Flnb	ENSMUSG00000025278	1166.28	0.227239	1.17059	0.091963	0.00456321	0.0262554
Rnf220	ENSMUSG00000028677	1342.6	0.227238	1.17059	0.0874051	0.00324094	0.0202292
Inppl1	ENSMUSG00000032737	4197.34	0.227142	1.17051	0.080301	0.0016876	0.0120067
Lamc1	ENSMUSG00000026478	4455.02	0.227114	1.17049	0.067948	0.000317532	0.00310374
Shmt2	ENSMUSG00000025403	912.599	0.227061	1.17045	0.101813	0.00822036	0.0420314
Trak2	ENSMUSG00000026028	5283.16	0.226831	1.17026	0.0582633	3.94016e-05	0.000551826
Capn2	ENSMUSG00000026509	2370.7	0.226471	1.16997	0.0708551	0.000528599	0.00470831
Plod1	ENSMUSG00000019055	1307.35	0.226152	1.16971	0.0814038	0.00197982	0.0136435
Cog1	ENSMUSG00000018661	713.956	0.226056	1.16963	0.105132	0.00994971	0.0488916
Wipi1	ENSMUSG00000041895	1961.49	0.225932	1.16953	0.0842738	0.00262468	0.017088
Uba1	ENSMUSG00000001924	5508.73	0.225802	1.16943	0.0634942	0.00014814	0.00167624
Rtn4ip1	ENSMUSG00000019864	893.755	0.225478	1.16916	0.0970197	0.00671973	0.0359004
Myo1c	ENSMUSG00000017774	1905.97	0.225193	1.16893	0.0804717	0.00188418	0.0130843
Srrm2	ENSMUSG00000039218	13801.3	0.225072	1.16884	0.0531004	9.25393e-06	0.000167747
Zc3h4	ENSMUSG00000059273	1332.78	0.224967	1.16875	0.0872255	0.00351525	0.0215284
Mmrn2	ENSMUSG00000041445	779.19	0.224697	1.16853	0.102576	0.00925273	0.0459879
Tm9sf4	ENSMUSG00000068040	991.53	0.224439	1.16832	0.0943601	0.00595284	0.0325209
Sel1l3	ENSMUSG00000029189	1694.52	0.224335	1.16824	0.0788368	0.00165202	0.011858
Eif3f	ENSMUSG00000031029	3171.49	0.224	1.16797	0.0736705	0.000904222	0.00732603
Neurl1a	ENSMUSG00000006435	5875.51	0.223707	1.16773	0.0727885	0.000815745	0.00673984
Pstpip2	ENSMUSG00000025429	2599.37	0.22358	1.16763	0.0757669	0.00120596	0.0092386
Wars	ENSMUSG00000021266	1254.5	0.22345	1.16752	0.0906519	0.00483709	0.027626
Ahnak	ENSMUSG00000069833	10102.7	0.223193	1.16731	0.0645905	0.000220124	0.00232341
Psmd3	ENSMUSG00000017221	3235.34	0.222982	1.16714	0.0773748	0.001501	0.0110288
Sf3b2	ENSMUSG00000024853	2948.08	0.222902	1.16708	0.0707195	0.000635216	0.00551742
Fbxo40	ENSMUSG00000047746	17848.9	0.222787	1.16699	0.0517877	7.12797e-06	0.00013368
Sun2	ENSMUSG00000042524	5509.13	0.222374	1.16665	0.0676226	0.000401492	0.0037422
Lrrc47	ENSMUSG00000029028	922.154	0.222222	1.16653	0.0934772	0.00612353	0.0332394
Pfkm	ENSMUSG00000033065	139677	0.222184	1.1665	0.0607327	0.000104097	0.0012538
Rab11b	ENSMUSG00000077450	1618.36	0.221656	1.16607	0.0801299	0.0021489	0.0146136
Ppp5c	ENSMUSG00000003099	1819.24	0.221609	1.16603	0.081001	0.00234818	0.015635
Mtss2	ENSMUSG00000033763	3049.41	0.221523	1.16596	0.0873569	0.0041003	0.0241037
Plekhb2	ENSMUSG00000026123	2905.53	0.221218	1.16572	0.0664253	0.000350766	0.00336478
Ankrd23	ENSMUSG00000067653	2400.06	0.221207	1.16571	0.0834407	0.00300185	0.0190276
AU040320	ENSMUSG00000028830	1495.42	0.221026	1.16556	0.0845644	0.00333677	0.0206453
Pla2g6	ENSMUSG00000042632	874.653	0.220925	1.16548	0.0990608	0.00884178	0.0444441
Pdcd11	ENSMUSG00000025047	779.057	0.22083	1.1654	0.100041	0.00932653	0.0462409
Aldh2	ENSMUSG00000029455	3230.23	0.220747	1.16534	0.0846377	0.00339822	0.0209537
Zfp672	ENSMUSG00000049755	883.876	0.22057	1.16519	0.0949093	0.00711039	0.0374522
Klc2	ENSMUSG00000024862	2433.94	0.220541	1.16517	0.0828625	0.00293538	0.0187505
Cyc1	ENSMUSG00000022551	11676.5	0.220515	1.16515	0.0785066	0.00191717	0.0132878
Nucb1	ENSMUSG00000030824	1580.92	0.220447	1.16509	0.0803456	0.00232297	0.0155343
Tesk1	ENSMUSG00000028458	2377.39	0.220185	1.16488	0.0839745	0.00328965	0.0204354
Impdh2	ENSMUSG00000062867	1050.89	0.220049	1.16477	0.0907471	0.0055659	0.0308458
Plin2	ENSMUSG00000028494	969.978	0.219808	1.16458	0.0935834	0.00675064	0.0360123
Ttc7b	ENSMUSG00000033530	4364.75	0.219498	1.16433	0.0645911	0.000280152	0.00281972
Skiv2l	ENSMUSG00000040356	1162.52	0.219023	1.16394	0.100422	0.0101119	0.0494869
Trpc4ap	ENSMUSG00000038324	4576.13	0.218765	1.16374	0.0692004	0.00064066	0.00555136
Kmt2b	ENSMUSG00000006307	1278.65	0.218667	1.16366	0.0929159	0.0067602	0.0360455
Cep120	ENSMUSG00000048799	931.911	0.218629	1.16363	0.0981602	0.00914127	0.0455174
Pank4	ENSMUSG00000029056	1542.28	0.218516	1.16354	0.0809974	0.00270439	0.0175437
Gpi1	ENSMUSG00000036427	33975.7	0.218354	1.16341	0.0654689	0.000354169	0.00338852
Clip4	ENSMUSG00000024059	2626.44	0.218239	1.16331	0.0813054	0.00281946	0.0181598
1810058I24Rik	ENSMUSG00000073155	945.473	0.217852	1.163	0.0923145	0.00671253	0.0358796
Rps6ka2	ENSMUSG00000023809	4941.27	0.217594	1.16279	0.0684054	0.000606565	0.00530255
Zc3h7b	ENSMUSG00000022390	1671.08	0.217573	1.16278	0.0840968	0.00372139	0.0225185
Npepps	ENSMUSG00000001441	2672.46	0.217557	1.16276	0.0736056	0.00126107	0.0095661
Mul1	ENSMUSG00000041241	1385.59	0.217432	1.16266	0.0880033	0.00508738	0.0286304
Atmin	ENSMUSG00000047388	1406.1	0.216458	1.16188	0.089953	0.00606627	0.0329947
Ranbp10	ENSMUSG00000037415	1501.62	0.216397	1.16183	0.0796595	0.0026187	0.0170593
Cltb	ENSMUSG00000047547	2885.94	0.21591	1.16144	0.0783542	0.00234958	0.015635
Atg13	ENSMUSG00000027244	1686.2	0.215416	1.16104	0.0790326	0.00257573	0.0168299
Coq10a	ENSMUSG00000039914	8644.53	0.215258	1.16091	0.0577088	8.38949e-05	0.00105501
Usp10	ENSMUSG00000031826	1377.25	0.214982	1.16069	0.0864613	0.00501004	0.0283364
Ivd	ENSMUSG00000027332	4294.22	0.214644	1.16042	0.0687866	0.000762935	0.00638627
Akt1	ENSMUSG00000001729	1843.67	0.214545	1.16034	0.0800836	0.00297015	0.0189057
Lrrc2	ENSMUSG00000032495	4174.98	0.21385	1.15978	0.062833	0.0002895	0.00287379
Tmem8b	ENSMUSG00000078716	817.01	0.213232	1.15928	0.0953419	0.00950809	0.0470414
Tmem143	ENSMUSG00000002781	1764.14	0.213002	1.1591	0.094378	0.00908482	0.0453614
Klc1	ENSMUSG00000021288	2066.48	0.212768	1.15891	0.0824779	0.00398989	0.0236729
Hadha	ENSMUSG00000025745	12103.8	0.212434	1.15864	0.0669907	0.000657609	0.00565752
Atp5b	ENSMUSG00000025393	78634.3	0.212355	1.15858	0.061101	0.000225912	0.00237295
Eif4g1	ENSMUSG00000045983	23437.1	0.21192	1.15823	0.0584815	0.000130267	0.00150029
Pcsk6	ENSMUSG00000030513	1162.39	0.211768	1.15811	0.0893383	0.00698139	0.0369703
Fam120a	ENSMUSG00000038014	4628.13	0.211723	1.15807	0.0677867	0.00077614	0.0064768
Mcm3ap	ENSMUSG00000001150	1123.6	0.211447	1.15785	0.089571	0.00717756	0.0377326
Dnaja4	ENSMUSG00000032285	2668.81	0.211342	1.15776	0.082002	0.00407412	0.0239758
Peg13	ENSMUSG00000106847	1514.56	0.211023	1.15751	0.0881102	0.006613	0.035435
Cdh5	ENSMUSG00000031871	2429.95	0.210773	1.15731	0.0726373	0.00159118	0.0115451
Wsb2	ENSMUSG00000029364	4129.6	0.210339	1.15696	0.0715349	0.00141687	0.0105126
Ube4b	ENSMUSG00000028960	1429.21	0.210315	1.15694	0.0810104	0.00390769	0.0233385
Cenpb	ENSMUSG00000068267	5844.1	0.210277	1.15691	0.0737479	0.00186531	0.0129865
Pi4ka	ENSMUSG00000041720	1156.7	0.209859	1.15657	0.0911031	0.00840253	0.0428225
Agap3	ENSMUSG00000023353	1472.5	0.209858	1.15657	0.0884455	0.00708046	0.037349
Phyh	ENSMUSG00000026664	4863.81	0.209775	1.15651	0.0701087	0.00120971	0.00925909
Cxcl12	ENSMUSG00000061353	3251.84	0.209739	1.15648	0.0677332	0.00086331	0.0070469
Sord	ENSMUSG00000027227	1833.16	0.208751	1.15569	0.0827376	0.00484311	0.0276406
Ilf3	ENSMUSG00000032178	1048.45	0.208014	1.1551	0.0920886	0.00954203	0.0471663
Ppp6r2	ENSMUSG00000036561	2543.5	0.208009	1.15509	0.0688809	0.00112512	0.0087366
Spg7	ENSMUSG00000000738	3293.38	0.207682	1.15483	0.0736924	0.00211163	0.0143872
Prr33	ENSMUSG00000043795	6109.4	0.207164	1.15442	0.0611295	0.00032334	0.00314916
Supt5	ENSMUSG00000003435	3188.62	0.20683	1.15415	0.0685646	0.001149	0.00889019
Ehbp1l1	ENSMUSG00000024937	18014.5	0.205732	1.15327	0.063846	0.000586613	0.00514057
Mlip	ENSMUSG00000032355	2249.29	0.20558	1.15315	0.073619	0.0023253	0.0155402
Ski	ENSMUSG00000029050	1710.96	0.205514	1.1531	0.0830772	0.0057012	0.0314029
Npr2	ENSMUSG00000028469	1747.45	0.20533	1.15295	0.0862072	0.0072466	0.0380587
Serinc2	ENSMUSG00000023232	2358.18	0.205282	1.15291	0.0761874	0.00310775	0.0195406
Fxr2	ENSMUSG00000018765	3844.97	0.204843	1.15256	0.0632079	0.000554818	0.00490227
2610507B11Rik	ENSMUSG00000010277	21447.2	0.20456	1.15233	0.0561024	0.000127149	0.00147097
Acss1	ENSMUSG00000027452	1367.15	0.204538	1.15232	0.0868057	0.00779076	0.0402727
Adssl1	ENSMUSG00000011148	27682.4	0.204301	1.15213	0.0640612	0.000664788	0.00571023
Yap1	ENSMUSG00000053110	1573.45	0.204217	1.15206	0.0784617	0.0040688	0.0239582
Eif3b	ENSMUSG00000056076	3191.79	0.204171	1.15202	0.0697003	0.00155116	0.0113503
Dido1	ENSMUSG00000038914	1052.26	0.204169	1.15202	0.0883448	0.00874961	0.0441143
Pknox2	ENSMUSG00000035934	1173.03	0.203902	1.15181	0.0872634	0.00823516	0.0420684
Psap	ENSMUSG00000004207	25429.3	0.20369	1.15164	0.0633587	0.00061232	0.00533994
Trafd1	ENSMUSG00000042726	1322.52	0.203619	1.15158	0.0851569	0.00719876	0.0378258
Dhx30	ENSMUSG00000032480	1095.66	0.203541	1.15152	0.0888863	0.00927316	0.0460683
Jak2	ENSMUSG00000024789	3074.91	0.203453	1.15145	0.0664318	0.00101989	0.00805219
Aldoa	ENSMUSG00000030695	574457	0.202753	1.15089	0.0674206	0.00122696	0.00935269
Esrra	ENSMUSG00000024955	3130.23	0.202465	1.15066	0.0876553	0.00892839	0.0447245
Cox4i1	ENSMUSG00000031818	15544.4	0.2023	1.15053	0.0635732	0.000692379	0.00588658
Cyfip1	ENSMUSG00000030447	1193.23	0.202245	1.15049	0.0859173	0.00801672	0.0411854
Mllt6	ENSMUSG00000038437	2933.5	0.201784	1.15012	0.0714582	0.00219053	0.0148223
Dele1	ENSMUSG00000024442	3160.91	0.201425	1.14983	0.0674592	0.00132904	0.00997009
Nop53	ENSMUSG00000041560	1431.14	0.201217	1.14967	0.0872214	0.0091028	0.0453675
Sgta	ENSMUSG00000004937	2979.13	0.200844	1.14937	0.0772262	0.00422254	0.0246884
Maf	ENSMUSG00000055435	6770.21	0.200121	1.14879	0.0725939	0.00271609	0.0176091
Eef1d	ENSMUSG00000055762	2993.72	0.200014	1.14871	0.0751676	0.00359032	0.0219139
Clu	ENSMUSG00000022037	1663.37	0.200006	1.1487	0.0848125	0.00810667	0.0415695
Cdk16	ENSMUSG00000031065	4165	0.199703	1.14846	0.0697842	0.001988	0.0136738
Fhod1	ENSMUSG00000014778	1496.48	0.199586	1.14837	0.0841366	0.00785697	0.0405376
Man2a2	ENSMUSG00000038886	10789.8	0.199466	1.14827	0.0672346	0.00143633	0.0106206
Mcl1	ENSMUSG00000038612	4255.21	0.198868	1.1478	0.0621564	0.000671807	0.00576138
Homer1	ENSMUSG00000007617	2832.01	0.198787	1.14773	0.0762324	0.00421997	0.0246867
Numa1	ENSMUSG00000066306	2398.55	0.198505	1.14751	0.0782011	0.00512264	0.0287717
Rrp1	ENSMUSG00000061032	1776.54	0.197646	1.14683	0.0797698	0.00608019	0.0330372
Gapdh	ENSMUSG00000057666	139684	0.19737	1.14661	0.0657381	0.00130489	0.00982811
Scara5	ENSMUSG00000022032	1165.79	0.19735	1.14659	0.0865631	0.0101051	0.0494869
Hspa4	ENSMUSG00000020361	3962.05	0.197325	1.14657	0.0615592	0.000666618	0.00572141
Mbd3	ENSMUSG00000035478	2510.49	0.197286	1.14654	0.0755425	0.00423019	0.0247118
Synpo2	ENSMUSG00000050315	19618.4	0.196684	1.14606	0.0582248	0.0003665	0.00348191
Prpf8	ENSMUSG00000020850	6372.58	0.196556	1.14596	0.0638361	0.00102415	0.00806816
Ubxn1	ENSMUSG00000071655	3863.57	0.196378	1.14582	0.0646488	0.00117426	0.00905334
Ldb3	ENSMUSG00000021798	61989.1	0.196212	1.14569	0.0554403	0.000203891	0.00218182
Uhrf1bp1	ENSMUSG00000039512	1580.79	0.195794	1.14535	0.0816974	0.00764996	0.0396773
Akt2	ENSMUSG00000004056	7763.21	0.195333	1.14499	0.0628059	0.000933679	0.00753617
Herpud1	ENSMUSG00000031770	4119.31	0.19479	1.14456	0.0670845	0.00182103	0.0127437
Rassf3	ENSMUSG00000025795	1526.72	0.194784	1.14455	0.0800052	0.00699388	0.0370184
Mef2d	ENSMUSG00000001419	7294.54	0.194631	1.14443	0.0648304	0.00133565	0.00999891
Mfn1	ENSMUSG00000027668	6654.11	0.193924	1.14387	0.0673831	0.00198636	0.0136712
Csnk1d	ENSMUSG00000025162	2120.43	0.193836	1.1438	0.0795711	0.00702908	0.0371322
Dennd4b	ENSMUSG00000042404	5156.79	0.192843	1.14301	0.077499	0.00617228	0.0333735
Adcy9	ENSMUSG00000005580	1747.67	0.192654	1.14286	0.0829684	0.00951796	0.0470688
4833439L19Rik	ENSMUSG00000025871	7994.33	0.192643	1.14286	0.0618834	0.000944864	0.00760132
Acox1	ENSMUSG00000020777	4872.95	0.192607	1.14283	0.0617234	0.000921908	0.00744671
Tsc1	ENSMUSG00000026812	2755.83	0.192582	1.14281	0.067468	0.00215907	0.014663
Glg1	ENSMUSG00000003316	2320.23	0.192365	1.14264	0.0700393	0.00299243	0.0190141
Fam131a	ENSMUSG00000050821	3147.32	0.191325	1.14181	0.0810017	0.00870875	0.0439287
Abcf3	ENSMUSG00000003234	1862.4	0.191306	1.1418	0.0744101	0.00499257	0.0282608
Mprip	ENSMUSG00000005417	4307.14	0.191153	1.14168	0.0622917	0.00110675	0.00861246
Amotl1	ENSMUSG00000013076	25764.1	0.190993	1.14155	0.0616243	0.00100169	0.00792
Ndufs2	ENSMUSG00000013593	21489.3	0.190692	1.14131	0.0545015	0.000247107	0.00254929
Zdhhc5	ENSMUSG00000034075	4600.18	0.190428	1.1411	0.0634377	0.00138308	0.0103183
Stim1	ENSMUSG00000030987	8008.08	0.190067	1.14082	0.0566176	0.000415786	0.00385224
Scn4a	ENSMUSG00000001027	21246.9	0.190013	1.14077	0.0706378	0.00360115	0.0219676
Gars	ENSMUSG00000029777	2021.51	0.18976	1.14057	0.073841	0.00507482	0.0285772
C2cd2	ENSMUSG00000045975	8218.65	0.189205	1.14013	0.0574982	0.000529238	0.00471013
Cdk11b	ENSMUSG00000029062	1693.63	0.188976	1.13995	0.0777023	0.00741572	0.0387859
Coro6	ENSMUSG00000020836	6230.86	0.188785	1.1398	0.0700279	0.00357632	0.0218654
Rsrp1	ENSMUSG00000037266	12693.2	0.188612	1.13967	0.0559864	0.000402922	0.0037523
Fry	ENSMUSG00000056602	2594.24	0.188455	1.13954	0.0726095	0.00477702	0.0273405
Acin1	ENSMUSG00000022185	2572.87	0.18821	1.13935	0.0686215	0.00313167	0.0196454
Arhgef10l	ENSMUSG00000040964	2392	0.188209	1.13935	0.0776355	0.00761968	0.039596
Cltc	ENSMUSG00000047126	6235.87	0.187936	1.13913	0.0668546	0.00255789	0.0167437
Gfm2	ENSMUSG00000021666	2772.94	0.1877	1.13895	0.0728922	0.00508956	0.0286304
Sptbn1	ENSMUSG00000020315	8071.45	0.187546	1.13883	0.0586523	0.000739197	0.00620674
Lman2	ENSMUSG00000021484	2782.14	0.187227	1.13857	0.0697014	0.00372576	0.0225185
Mlxip	ENSMUSG00000038342	4034.39	0.18701	1.1384	0.0743573	0.00603917	0.0328968
Clic5	ENSMUSG00000023959	9478.79	0.186917	1.13833	0.0538356	0.000280585	0.00282113
Calr	ENSMUSG00000003814	4514.09	0.186892	1.13831	0.0660443	0.00243704	0.0160976
Arhgef7	ENSMUSG00000031511	1601.63	0.186105	1.13769	0.0776938	0.0083677	0.042665
Ckm	ENSMUSG00000030399	751494	0.185713	1.13738	0.07291	0.00559002	0.0309374
Cyhr1	ENSMUSG00000053929	3373.48	0.185695	1.13736	0.067856	0.00325391	0.0202948
Snx3	ENSMUSG00000019804	3014.93	0.184956	1.13678	0.0681183	0.00348566	0.0213955
Saraf	ENSMUSG00000031532	5388.58	0.184622	1.13652	0.0613496	0.00141187	0.0104902
Eif4g3	ENSMUSG00000028760	7608.73	0.184576	1.13648	0.0628704	0.00178594	0.0125467
Nf2	ENSMUSG00000009073	3513.25	0.184417	1.13636	0.0683346	0.00367356	0.0222964
Txn2	ENSMUSG00000005354	4453.06	0.183852	1.13591	0.0636206	0.0020743	0.0141848
Fto	ENSMUSG00000055932	3459.81	0.183786	1.13586	0.0729712	0.00614237	0.0332633
Ndufa8	ENSMUSG00000026895	4515.4	0.183459	1.1356	0.0717761	0.00555654	0.0308254
Grina	ENSMUSG00000022564	4164.69	0.18275	1.13505	0.0690987	0.00435094	0.0252485
Timp3	ENSMUSG00000020044	6756.11	0.182649	1.13497	0.0655417	0.00286953	0.0183739
Eef1g	ENSMUSG00000071644	7371.8	0.182351	1.13473	0.0561954	0.000652699	0.00562868
Serpinh1	ENSMUSG00000070436	2445.01	0.182151	1.13457	0.0681177	0.00401775	0.0237731
Ilrun	ENSMUSG00000056692	11755.8	0.181625	1.13416	0.0557549	0.000627986	0.00546722
Tex261	ENSMUSG00000014748	2338.75	0.181392	1.13398	0.0772992	0.00987459	0.0485927
Filip1	ENSMUSG00000034898	3446.93	0.18092	1.13361	0.0650225	0.00294592	0.0187957
Samd4	ENSMUSG00000021838	2974.54	0.180752	1.13347	0.0669355	0.0037621	0.0226688
Fsd2	ENSMUSG00000038663	14020.9	0.180444	1.13323	0.0546079	0.000537633	0.004777
Txnip	ENSMUSG00000038393	26378.9	0.18043	1.13322	0.0618188	0.00194466	0.0134611
Tle5	ENSMUSG00000054452	17707.1	0.180336	1.13315	0.0671148	0.00392475	0.0234017
Ubxn4	ENSMUSG00000026353	2249.1	0.18019	1.13303	0.0724613	0.00689684	0.0365941
Ppp2r1a	ENSMUSG00000007564	3344.13	0.179686	1.13264	0.0668192	0.00391965	0.0233842
Gnpat	ENSMUSG00000031985	6485.32	0.179545	1.13253	0.0600885	0.00157033	0.0114398
Cd151	ENSMUSG00000025510	3080.65	0.178593	1.13178	0.0660489	0.00378477	0.0227801
Rabl6	ENSMUSG00000015087	4013.11	0.178515	1.13172	0.0658336	0.00370291	0.0224494
Usp2	ENSMUSG00000032010	6735.34	0.177793	1.13115	0.0674983	0.00466235	0.026769
Klhl41	ENSMUSG00000075307	16375.9	0.176422	1.13008	0.0639246	0.00326003	0.0203213
Sirt2	ENSMUSG00000015149	3118.91	0.175947	1.12971	0.0744679	0.00990417	0.048712
Mrpl37	ENSMUSG00000028622	2123.26	0.175594	1.12943	0.0730094	0.00889316	0.0445954
Ndst1	ENSMUSG00000054008	2564.62	0.175302	1.1292	0.0712924	0.0077249	0.0399895
Nisch	ENSMUSG00000021910	3367.67	0.175233	1.12915	0.0677135	0.00541977	0.0301593
Usp4	ENSMUSG00000032612	3420.48	0.174167	1.12831	0.0621398	0.00291123	0.0186291
Uqcc1	ENSMUSG00000005882	3959.51	0.17388	1.12809	0.0663372	0.00498118	0.0282258
Itgb5	ENSMUSG00000022817	3044.29	0.173873	1.12808	0.0669375	0.0053271	0.0297659
Sgca	ENSMUSG00000001508	5516.11	0.172929	1.12735	0.0640706	0.00400371	0.023729
Clec16a	ENSMUSG00000068663	3458.59	0.17269	1.12716	0.0671094	0.00575483	0.031634
Inpp5a	ENSMUSG00000025477	3931.61	0.172205	1.12678	0.0621898	0.0032695	0.0203569
Tnxb	ENSMUSG00000033327	4321.52	0.172054	1.12666	0.0722099	0.00969282	0.0477809
Bckdk	ENSMUSG00000030802	4965.18	0.171535	1.12626	0.0692929	0.00760068	0.0395163
Dffa	ENSMUSG00000028974	2330.78	0.170383	1.12536	0.0689702	0.00777301	0.0402001
Dnaja3	ENSMUSG00000004069	3702.17	0.169842	1.12494	0.0643087	0.00484475	0.0276406
Tuba8	ENSMUSG00000030137	7819.65	0.168897	1.1242	0.0658076	0.00602829	0.0328541
Fth1	ENSMUSG00000024661	38833	0.166591	1.1224	0.0668938	0.00756702	0.0393601
Tecr	ENSMUSG00000031708	10309.9	0.165861	1.12184	0.0681248	0.00884372	0.0444441
Tcf25	ENSMUSG00000001472	7741.58	0.16537	1.12145	0.0633293	0.00544388	0.0302624
Gnas	ENSMUSG00000027523	30155.9	0.164634	1.12088	0.0565644	0.00222655	0.0150098
Anxa6	ENSMUSG00000018340	6637.4	0.16434	1.12065	0.0657725	0.00751639	0.0391406
Pkm	ENSMUSG00000032294	99452	0.164135	1.12049	0.0638101	0.0061331	0.033258
Slc25a11	ENSMUSG00000014606	6951.1	0.164096	1.12046	0.0610585	0.00440371	0.0254865
Coq9	ENSMUSG00000031782	10599.6	0.163233	1.11979	0.0582091	0.0031238	0.0196074
Atp5a1	ENSMUSG00000025428	72491.9	0.161795	1.11868	0.061641	0.00536522	0.0299634
Socs7	ENSMUSG00000038485	2965.22	0.161028	1.11808	0.0671864	0.010122	0.0495139
Dag1	ENSMUSG00000039952	8108.89	0.160145	1.1174	0.0566244	0.00296125	0.0188823
Nipsnap2	ENSMUSG00000029432	14738.6	0.159784	1.11712	0.052894	0.00161208	0.0116422
Snrnp200	ENSMUSG00000003660	3680.19	0.156776	1.11479	0.063414	0.00850177	0.0431659
Lrrc20	ENSMUSG00000037151	8079.75	0.150686	1.1101	0.0613481	0.00923213	0.0459066
Huwe1	ENSMUSG00000025261	7918.47	0.145765	1.10632	0.0556597	0.00602683	0.0328541
Il6st	ENSMUSG00000021756	6992.32	0.136149	1.09897	0.0551902	0.00975344	0.0480578
Ampd1	ENSMUSG00000070385	42910	-0.130806	-1.09491	0.0504588	0.00704869	0.0372176
Apobec2	ENSMUSG00000040694	9911.39	-0.135204	-1.09825	0.0550006	0.0100394	0.0492209
Ddx5	ENSMUSG00000020719	14760	-0.144827	-1.1056	0.0503274	0.00277978	0.0179782
Eif5	ENSMUSG00000021282	6019.77	-0.146069	-1.10655	0.0586727	0.0086657	0.0437931
Rragd	ENSMUSG00000028278	10318	-0.146564	-1.10693	0.0532024	0.00401674	0.0237731
Usp47	ENSMUSG00000059263	13689.6	-0.147854	-1.10792	0.0539289	0.00414879	0.0243492
Wdr26	ENSMUSG00000038733	4662.64	-0.149681	-1.10932	0.059055	0.00748267	0.0390526
Laptm4a	ENSMUSG00000020585	7609.14	-0.150876	-1.11024	0.057621	0.00585581	0.0321077
Cops5	ENSMUSG00000025917	3490.02	-0.153205	-1.11204	0.0624832	0.00919444	0.0457611
Eif4g2	ENSMUSG00000005610	23769.4	-0.153279	-1.11209	0.0547243	0.00335845	0.0207501
Prdx1	ENSMUSG00000028691	4930.54	-0.155459	-1.11378	0.0607381	0.00673181	0.0359472
Rpl7	ENSMUSG00000043716	7068.76	-0.157405	-1.11528	0.0541132	0.00234338	0.0156129
Ecpas	ENSMUSG00000050812	8899.8	-0.158582	-1.11619	0.0553995	0.00268942	0.0174676
Mlec	ENSMUSG00000048578	7928.55	-0.164119	-1.12048	0.0667917	0.00842745	0.0429293
Rpl15	ENSMUSG00000012405	3062.01	-0.16533	-1.12142	0.065253	0.00677577	0.036093
Rpl23	ENSMUSG00000071415	4270.16	-0.165882	-1.12185	0.0650608	0.00645605	0.0347141
Rps17	ENSMUSG00000061787	4189.96	-0.165984	-1.12193	0.0681056	0.00877743	0.044234
Smim10l1	ENSMUSG00000072704	4586.78	-0.166216	-1.12211	0.061289	0.00403933	0.02386
Rbbp7	ENSMUSG00000031353	2737.7	-0.16701	-1.12273	0.068735	0.00888669	0.0445954
Psmb7	ENSMUSG00000026750	5770.03	-0.168056	-1.12354	0.0599818	0.00304786	0.0192282
Ccny	ENSMUSG00000024286	3295.37	-0.169791	-1.1249	0.0657846	0.00575067	0.031634
Cse1l	ENSMUSG00000002718	2734.93	-0.170676	-1.12559	0.0719155	0.0100387	0.0492209
Csnk1a1	ENSMUSG00000024576	6185.64	-0.170706	-1.12561	0.0581748	0.00198331	0.0136589
Hnrnpk	ENSMUSG00000021546	3861.11	-0.170979	-1.12582	0.0607156	0.00285993	0.0183442
Ndufc2	ENSMUSG00000030647	2475.52	-0.171359	-1.12612	0.0692838	0.00765673	0.0396934
Uqcrb	ENSMUSG00000021520	5516.59	-0.172051	-1.12666	0.0717383	0.00930418	0.0462013
Lgals1	ENSMUSG00000068220	5798.41	-0.173003	-1.1274	0.0626132	0.00330991	0.020526
Aamdc	ENSMUSG00000035642	2635.19	-0.174326	-1.12844	0.0691812	0.00659448	0.0353532
Ccdc47	ENSMUSG00000078622	2936.8	-0.17563	-1.12946	0.0693101	0.00628027	0.0338697
Pvalb	ENSMUSG00000005716	250086	-0.176216	-1.12992	0.0600446	0.00190606	0.0132277
B3galnt2	ENSMUSG00000039242	3730.58	-0.176391	-1.13005	0.0695432	0.00620172	0.0334961
Hint1	ENSMUSG00000020267	2344.26	-0.177257	-1.13073	0.0698905	0.00616414	0.0333596
Ccng1	ENSMUSG00000020326	29255.2	-0.177515	-1.13093	0.0537234	0.000548962	0.00486968
Cdc42	ENSMUSG00000006699	4789.39	-0.177938	-1.13127	0.0640431	0.00304919	0.0192282
Rbfox2	ENSMUSG00000033565	1939.12	-0.178037	-1.13134	0.0745229	0.00909691	0.0453675
Rpl11	ENSMUSG00000059291	2679.19	-0.178152	-1.13143	0.0718096	0.00712049	0.0374799
Smoc2	ENSMUSG00000023886	3825.86	-0.178711	-1.13187	0.0671031	0.00425715	0.0247971
Asph	ENSMUSG00000028207	6274.38	-0.179197	-1.13225	0.0600711	0.00159945	0.0115973
Otud6b	ENSMUSG00000040550	2265.38	-0.179735	-1.13268	0.0730156	0.00740646	0.0387668
Celf2	ENSMUSG00000002107	2234.77	-0.179896	-1.1328	0.0761447	0.0095971	0.0473953
Zbtb20	ENSMUSG00000022708	3069.22	-0.180257	-1.13309	0.0698448	0.00531882	0.0297349
Celf1	ENSMUSG00000005506	3296.37	-0.180801	-1.13351	0.0661541	0.00341655	0.0210548
Snx5	ENSMUSG00000027423	2278.36	-0.180858	-1.13356	0.0736725	0.00747263	0.0390189
Sem1	ENSMUSG00000042541	1766.06	-0.181165	-1.1338	0.0769148	0.00967324	0.047706
Cst3	ENSMUSG00000027447	10168.4	-0.181355	-1.13395	0.0552663	0.000578872	0.00508507
Cfl2	ENSMUSG00000062929	10857.5	-0.181698	-1.13422	0.0613917	0.0016924	0.0120299
Aldh6a1	ENSMUSG00000021238	4979.95	-0.181876	-1.13436	0.0605739	0.00147314	0.0108484
Crk	ENSMUSG00000017776	1860.45	-0.182055	-1.1345	0.0732747	0.0068335	0.0363113
Crim1	ENSMUSG00000024074	2957.37	-0.182351	-1.13473	0.0763616	0.00880465	0.04433
Pja2	ENSMUSG00000024083	4947.29	-0.183903	-1.13595	0.0711193	0.00509467	0.0286443
Smpx	ENSMUSG00000041476	7531.37	-0.18423	-1.13621	0.0637867	0.00207862	0.014198
Ddx46	ENSMUSG00000021500	1555.99	-0.184695	-1.13658	0.0772388	0.00856086	0.0434049
Osbpl6	ENSMUSG00000042359	2386.25	-0.185445	-1.13717	0.0711952	0.0047709	0.0273199
Rpl35a	ENSMUSG00000060636	2045.29	-0.185687	-1.13736	0.0728997	0.00559099	0.0309374
Amot	ENSMUSG00000041688	3429.72	-0.186229	-1.13779	0.066001	0.00251153	0.0164601
Rps7	ENSMUSG00000061477	2943.93	-0.186706	-1.13816	0.0721411	0.00494838	0.0281134
Rpl23a	ENSMUSG00000058546	3458.59	-0.187128	-1.1385	0.0655509	0.00225405	0.0151858
Upf2	ENSMUSG00000043241	1391.13	-0.188529	-1.1396	0.0813069	0.00996277	0.0489336
Nptn	ENSMUSG00000032336	2546.49	-0.188632	-1.13968	0.0731076	0.00497786	0.0282218
Erbin	ENSMUSG00000021709	2012.13	-0.189303	-1.14021	0.0801852	0.0088944	0.0445954
Rps26	ENSMUSG00000025362	3054.2	-0.189879	-1.14067	0.0664412	0.00218398	0.0148042
Akap13	ENSMUSG00000066406	2326.48	-0.19051	-1.14117	0.071605	0.00390369	0.0233274
Kpna4	ENSMUSG00000027782	5446.56	-0.191111	-1.14164	0.0762085	0.00594747	0.0325117
Dars	ENSMUSG00000026356	2180.71	-0.191257	-1.14176	0.0806082	0.00847903	0.0430706
Zbtb44	ENSMUSG00000047412	1738.66	-0.19138	-1.14186	0.0827789	0.00987543	0.0485927
Ppp2r3a	ENSMUSG00000043154	8662.65	-0.191595	-1.14203	0.0645802	0.00153267	0.0112333
Mef2c	ENSMUSG00000005583	19253.7	-0.19163	-1.14205	0.0606969	0.000821582	0.00677918
Mettl21c	ENSMUSG00000047343	3480.64	-0.192403	-1.14267	0.0725429	0.00393414	0.0234448
Nr1d1	ENSMUSG00000020889	5446.58	-0.193127	-1.14324	0.0709675	0.00320197	0.0200054
Qser1	ENSMUSG00000074994	3883.85	-0.193142	-1.14325	0.066779	0.00191249	0.0132638
Strn3	ENSMUSG00000020954	5221.16	-0.193162	-1.14327	0.0681984	0.00229842	0.0154176
B230219D22Rik	ENSMUSG00000045767	1785.12	-0.193675	-1.14367	0.0769129	0.00565388	0.0312375
Rps15a	ENSMUSG00000008683	3207.55	-0.193849	-1.14381	0.0668477	0.00185705	0.0129458
Scrn3	ENSMUSG00000008226	2206.9	-0.194159	-1.14406	0.0777476	0.00595517	0.0325209
Sec23a	ENSMUSG00000020986	3545.22	-0.194184	-1.14408	0.0682705	0.00219727	0.014846
Stac3	ENSMUSG00000040287	7226.14	-0.194305	-1.14417	0.0571156	0.000342592	0.0032952
Eepd1	ENSMUSG00000036611	3642.39	-0.195108	-1.14481	0.0744182	0.00419064	0.0245682
Aebp1	ENSMUSG00000020473	4325.62	-0.195614	-1.14521	0.0830426	0.00850891	0.0431819
Morf4l2	ENSMUSG00000031422	2900.58	-0.196265	-1.14573	0.0710088	0.00274961	0.0178157
Fnta	ENSMUSG00000015994	1946.39	-0.196909	-1.14624	0.0748258	0.00401218	0.0237661
Ddx17	ENSMUSG00000055065	5478.98	-0.197308	-1.14656	0.0645684	0.00109836	0.00855333
Ckap5	ENSMUSG00000040549	1505.26	-0.197309	-1.14656	0.0840889	0.00856967	0.0434293
Eif4e	ENSMUSG00000028156	2134.46	-0.19765	-1.14683	0.0766931	0.00464127	0.0266621
Tardbp	ENSMUSG00000041459	3446.57	-0.197859	-1.147	0.0663939	0.00139544	0.0103892
Trip12	ENSMUSG00000026219	5297.57	-0.198724	-1.14768	0.0601516	0.000469194	0.00425612
Mtln	ENSMUSG00000051319	1522.44	-0.198979	-1.14789	0.0808944	0.00629834	0.0339334
Ccdc43	ENSMUSG00000020925	2054.6	-0.199206	-1.14807	0.0791416	0.00539265	0.0300701
Bpgm	ENSMUSG00000038871	3560.68	-0.199868	-1.14859	0.0659713	0.00117045	0.00903038
Ate1	ENSMUSG00000030850	1653.39	-0.200379	-1.149	0.0846667	0.00790621	0.0407501
Arfgef1	ENSMUSG00000067851	4282.17	-0.201172	-1.14963	0.0661857	0.00112111	0.00871796
Ndfip1	ENSMUSG00000024425	1673.71	-0.201439	-1.14984	0.0768223	0.00395523	0.0235446
Usp38	ENSMUSG00000038250	1115.05	-0.20219	-1.15044	0.0872994	0.00881549	0.0443433
Mat2b	ENSMUSG00000042032	1860.34	-0.202301	-1.15053	0.0793144	0.00478322	0.0273615
Ppp3cb	ENSMUSG00000021816	9382.9	-0.203712	-1.15166	0.0681945	0.00129731	0.00979305
Ube4a	ENSMUSG00000059890	1551	-0.204337	-1.15216	0.0877185	0.00834642	0.0425766
Prmt1	ENSMUSG00000109324	1897.36	-0.204365	-1.15218	0.0774213	0.00366414	0.0222517
Qk	ENSMUSG00000062078	6502.46	-0.204806	-1.15253	0.0719774	0.00199695	0.0137179
Psma3	ENSMUSG00000060073	3033.11	-0.205249	-1.15288	0.0659198	0.000849171	0.00694718
Hnrnpd	ENSMUSG00000000568	1281.39	-0.205291	-1.15292	0.0834419	0.00592008	0.032411
Apoo	ENSMUSG00000079508	1166.56	-0.205308	-1.15293	0.0892997	0.00890582	0.044632
Trappc8	ENSMUSG00000033382	1453.94	-0.205798	-1.15332	0.0831055	0.00564683	0.0312145
Ubxn2a	ENSMUSG00000020634	4731.62	-0.206061	-1.15353	0.061452	0.000370755	0.00351003
Asb14	ENSMUSG00000021898	4023.73	-0.206061	-1.15353	0.0678822	0.00108823	0.008505
Cyb5r4	ENSMUSG00000032872	1106.13	-0.20619	-1.15364	0.0900083	0.00900564	0.045049
Plaat1	ENSMUSG00000022525	2006.3	-0.206641	-1.154	0.0793854	0.00397354	0.0236017
Rps29	ENSMUSG00000034892	3390.12	-0.207885	-1.15499	0.0692279	0.00118909	0.00914817
Gpcpd1	ENSMUSG00000027346	12767.9	-0.208508	-1.15549	0.072374	0.00173209	0.0122239
Hivep2	ENSMUSG00000015501	3238.17	-0.209376	-1.15619	0.0832273	0.00490882	0.0279473
Ppp1r14c	ENSMUSG00000040653	2698.97	-0.209741	-1.15648	0.072728	0.00169706	0.0120426
Rsrc2	ENSMUSG00000029422	1244.63	-0.209787	-1.15652	0.0895547	0.00764019	0.0396456
Eif3e	ENSMUSG00000022336	3517.9	-0.209975	-1.15667	0.0740251	0.00195607	0.0135142
Rmnd5a	ENSMUSG00000002222	7768.16	-0.210495	-1.15709	0.0613637	0.000270691	0.00274232
Rpl10	ENSMUSG00000008682	6338.76	-0.210554	-1.15713	0.056739	9.41516e-05	0.00115192
Ttc3	ENSMUSG00000040785	2546.5	-0.210954	-1.15745	0.0739028	0.00183567	0.012813
Myhas	ENSMUSG00000085348	1504.28	-0.211403	-1.15781	0.0849779	0.005181	0.0290845
Cep350	ENSMUSG00000033671	1341.12	-0.211746	-1.15809	0.0829828	0.00435091	0.0252485
Dnase1l1	ENSMUSG00000019088	3029.12	-0.211843	-1.15817	0.067424	0.000728892	0.00613447
Six1	ENSMUSG00000051367	1753.02	-0.211894	-1.15821	0.079985	0.00331812	0.0205651
Tmem38b	ENSMUSG00000028420	2005.29	-0.212164	-1.15842	0.0814078	0.00373157	0.0225349
Fxr1	ENSMUSG00000027680	12799.2	-0.212407	-1.15862	0.0588241	0.000136219	0.0015609
Dtna	ENSMUSG00000024302	3422.1	-0.212419	-1.15863	0.0650877	0.000479991	0.00434316
Abce1	ENSMUSG00000058355	2069.44	-0.212704	-1.15886	0.0766413	0.00228795	0.0153664
Aak1	ENSMUSG00000057230	1427.96	-0.212745	-1.15889	0.0862745	0.00541164	0.0301295
Srp14	ENSMUSG00000009549	1813.41	-0.212851	-1.15898	0.0767934	0.00230893	0.0154671
Ttc33	ENSMUSG00000022151	1201.54	-0.213657	-1.15962	0.0874119	0.00567098	0.0313001
Atp5md	ENSMUSG00000071528	3394.51	-0.213973	-1.15988	0.0709625	0.00108068	0.00846426
Iftap	ENSMUSG00000027165	1611.7	-0.214038	-1.15993	0.0851091	0.00469284	0.0269155
Sec62	ENSMUSG00000027706	1692.93	-0.214497	-1.1603	0.078067	0.00243871	0.0160976
Itch	ENSMUSG00000027598	865.803	-0.214622	-1.1604	0.0970481	0.00992158	0.0487755
Npm1	ENSMUSG00000057113	2220.69	-0.214992	-1.1607	0.0750119	0.00170481	0.0120706
Rab5a	ENSMUSG00000017831	1119.57	-0.215023	-1.16072	0.0883722	0.00575243	0.031634
Commd3	ENSMUSG00000051154	1628.79	-0.215187	-1.16085	0.078872	0.00256184	0.0167493
Pfkfb1	ENSMUSG00000025271	1807.71	-0.215611	-1.1612	0.0810719	0.00310555	0.0195381
Mycbp2	ENSMUSG00000033004	1849.4	-0.215932	-1.16145	0.0783833	0.00235421	0.0156466
Klhl8	ENSMUSG00000029312	961.647	-0.216335	-1.16178	0.0918457	0.00690096	0.0365981
Ngly1	ENSMUSG00000021785	1523.25	-0.216434	-1.16186	0.0835861	0.00374309	0.0225794
Anapc4	ENSMUSG00000029176	1170.45	-0.216652	-1.16203	0.0918109	0.00680349	0.0361874
Abcd2	ENSMUSG00000055782	1736.36	-0.216817	-1.16217	0.0755606	0.00165786	0.01187
Tmem245	ENSMUSG00000055296	1432.78	-0.216908	-1.16224	0.088957	0.00556338	0.0308458
Cdk19	ENSMUSG00000038481	2738.68	-0.217041	-1.16235	0.0862026	0.00451279	0.0260206
Phkb	ENSMUSG00000036879	20555.2	-0.217386	-1.16263	0.0601721	0.000129449	0.00149279
Mrln	ENSMUSG00000019933	1428.13	-0.21758	-1.16278	0.0960705	0.00847458	0.0430706
Eif2a	ENSMUSG00000027810	1483.99	-0.217916	-1.16305	0.0819734	0.0030431	0.0192233
Ppia	ENSMUSG00000071866	1621.25	-0.218105	-1.1632	0.0768738	0.00180473	0.012646
Rpl21	ENSMUSG00000041453	3421.76	-0.218216	-1.16329	0.0620467	0.000184003	0.00200461
Fbxo8	ENSMUSG00000038206	858.541	-0.218474	-1.1635	0.0949587	0.00770141	0.0398869
Sox6	ENSMUSG00000051910	4995.71	-0.21861	-1.16361	0.0615076	0.000159623	0.00178567
Egflam	ENSMUSG00000042961	946.881	-0.21909	-1.164	0.0956098	0.00781908	0.0403806
Filip1l	ENSMUSG00000043336	1509.34	-0.219268	-1.16414	0.0803261	0.00244868	0.016136
Znrf2	ENSMUSG00000058446	1249.2	-0.219286	-1.16416	0.0875478	0.00456155	0.0262554
Synj2bp	ENSMUSG00000090935	1436.98	-0.219555	-1.16437	0.0859127	0.00397171	0.0236017
Rpl5	ENSMUSG00000058558	3396.81	-0.219557	-1.16438	0.0698834	0.000678651	0.00579258
Zfp131	ENSMUSG00000094870	888.292	-0.220154	-1.16486	0.096233	0.00779527	0.0402768
Nfyb	ENSMUSG00000020248	811.062	-0.220764	-1.16535	0.100018	0.0093369	0.0462578
Cnbp	ENSMUSG00000030057	17176.8	-0.221171	-1.16568	0.0597529	8.89859e-05	0.0011062
Cd164	ENSMUSG00000019818	4888.93	-0.221357	-1.16583	0.0740742	0.0010965	0.00855333
Paics	ENSMUSG00000029247	3513.21	-0.221575	-1.16601	0.064647	0.000247404	0.00254929
Afdn	ENSMUSG00000068036	1825.69	-0.221768	-1.16616	0.0810462	0.00234137	0.0156092
Rpl12	ENSMUSG00000038900	3993.65	-0.222433	-1.1667	0.0659859	0.000300448	0.00296511
Ncoa2	ENSMUSG00000005886	968.128	-0.222834	-1.16702	0.0996827	0.00854223	0.0433308
Sav1	ENSMUSG00000021067	1551.61	-0.223076	-1.16722	0.084398	0.00300892	0.0190518
Acadsb	ENSMUSG00000030861	3100.19	-0.223467	-1.16754	0.0727783	0.000825313	0.00680334
Srsf5	ENSMUSG00000021134	3700.48	-0.22401	-1.16798	0.0696099	0.0005031	0.00450339
Usp25	ENSMUSG00000022867	5145.73	-0.224063	-1.16802	0.0610665	9.81533e-05	0.00119281
Zfp46	ENSMUSG00000051351	820.049	-0.224098	-1.16805	0.100313	0.00844378	0.0429721
Nudt4	ENSMUSG00000020029	7423.4	-0.224131	-1.16807	0.0581145	4.68362e-05	0.000642221
Tpr	ENSMUSG00000006005	2770.15	-0.225394	-1.1691	0.0673952	0.000320777	0.00312981
Pcgf5	ENSMUSG00000024805	1390.57	-0.225612	-1.16927	0.0931955	0.00528354	0.0295834
Gsk3b	ENSMUSG00000022812	2555.81	-0.225674	-1.16932	0.0718443	0.000640525	0.00555136
Ttn	ENSMUSG00000051747	389983	-0.226006	-1.16959	0.0457614	3.28358e-07	9.49173e-06
B2m	ENSMUSG00000060802	2605.44	-0.226201	-1.16975	0.0796791	0.00165291	0.011858
Ercc6l2	ENSMUSG00000021470	1067.85	-0.226984	-1.17039	0.0963981	0.00613015	0.033258
Apc	ENSMUSG00000005871	1249.05	-0.227122	-1.1705	0.0869556	0.00313933	0.0196821
Tmem87b	ENSMUSG00000014353	676.321	-0.228476	-1.1716	0.102108	0.00794448	0.0408918
Phf20	ENSMUSG00000038116	998.211	-0.229175	-1.17216	0.0926813	0.00444328	0.0256881
Srsf1	ENSMUSG00000018379	2186.55	-0.229576	-1.17249	0.0762918	0.000944016	0.00760132
Zfp367	ENSMUSG00000044934	971.505	-0.230185	-1.17299	0.101824	0.00737848	0.038639
Pno1	ENSMUSG00000020116	1280.2	-0.230367	-1.17313	0.0811975	0.0015897	0.0115421
Rap1a	ENSMUSG00000068798	1039.87	-0.230551	-1.17328	0.100026	0.006622	0.0354657
Asb15	ENSMUSG00000029685	3367.99	-0.230598	-1.17332	0.0656189	0.000165285	0.00184711
Slc9a6	ENSMUSG00000060681	1287.75	-0.230993	-1.17364	0.0909741	0.00365806	0.0222272
Spcs2	ENSMUSG00000035227	1550.47	-0.232467	-1.17484	0.0842178	0.00194747	0.0134634
2310001H17Rik	ENSMUSG00000097354	633.693	-0.233543	-1.17572	0.106124	0.00810682	0.0415695
Selenop	ENSMUSG00000064373	4896.4	-0.233836	-1.17596	0.069785	0.000288195	0.00286872
Ptp4a2	ENSMUSG00000028788	27682.3	-0.234004	-1.17609	0.0578036	1.93588e-05	0.000304064
Fbxl4	ENSMUSG00000040410	1092.88	-0.234018	-1.17611	0.0965425	0.00475106	0.0272207
Rps21	ENSMUSG00000039001	2776.48	-0.23409	-1.17616	0.0662016	0.000147259	0.00166908
Crot	ENSMUSG00000003623	1652.71	-0.23453	-1.17652	0.0832072	0.00160467	0.0116197
Klhl24	ENSMUSG00000062901	5253.72	-0.234663	-1.17663	0.0715394	0.000365377	0.00347429
Cdkn1b	ENSMUSG00000003031	1100.22	-0.234847	-1.17678	0.0951413	0.00420375	0.0246184
Ttc37	ENSMUSG00000033991	725.802	-0.235212	-1.17708	0.108701	0.00860311	0.0435203
Bhlhe41	ENSMUSG00000030256	1745.39	-0.235803	-1.17756	0.0831766	0.00150728	0.0110622
Lrrfip1	ENSMUSG00000026305	4412.56	-0.236319	-1.17798	0.0673345	0.000158686	0.00178049
Actb	ENSMUSG00000029580	6527.51	-0.23647	-1.17811	0.0659886	0.00012042	0.00141732
Fbxo11	ENSMUSG00000005371	1221.74	-0.236562	-1.17818	0.0949724	0.00388776	0.0232707
Dcn	ENSMUSG00000019929	16649.1	-0.236928	-1.17848	0.105725	0.00709342	0.037381
Enpp4	ENSMUSG00000023961	2405.86	-0.237403	-1.17887	0.0775502	0.000735417	0.00617978
Itm2c	ENSMUSG00000026223	1193.78	-0.23742	-1.17888	0.0900668	0.00261411	0.0170396
Mkln1	ENSMUSG00000025609	2724.12	-0.237433	-1.17889	0.0724622	0.000359267	0.00343104
Atrn	ENSMUSG00000027312	921.559	-0.237611	-1.17904	0.1063	0.00712257	0.0374799
Tbc1d4	ENSMUSG00000033083	1728.37	-0.237643	-1.17906	0.0803916	0.00102241	0.00806318
Pafah1b1	ENSMUSG00000020745	5122.22	-0.23784	-1.17923	0.0614747	3.90828e-05	0.000549491
Klhdc1	ENSMUSG00000051890	778.135	-0.238239	-1.17955	0.101633	0.00548672	0.0304693
Cpeb4	ENSMUSG00000020300	2601.58	-0.238501	-1.17977	0.0951668	0.00365083	0.022196
Arhgap12	ENSMUSG00000041225	844.602	-0.23861	-1.17986	0.0983563	0.00447074	0.0258193
Lsm6	ENSMUSG00000031683	976.124	-0.238679	-1.17991	0.0933827	0.00319716	0.0199869
Tmtc1	ENSMUSG00000030306	3632.26	-0.238839	-1.18004	0.0636361	6.13119e-05	0.000812495
Crispld2	ENSMUSG00000031825	1064.51	-0.238908	-1.1801	0.09704	0.00406891	0.0239582
Fkbp3	ENSMUSG00000020949	3401.22	-0.239186	-1.18033	0.0740385	0.000412616	0.00382614
Exoc6	ENSMUSG00000053799	2539.75	-0.23945	-1.18054	0.0684141	0.000159138	0.00178209
Septin7	ENSMUSG00000001833	2299.11	-0.239641	-1.1807	0.0942788	0.00328035	0.020401
Plcl2	ENSMUSG00000038910	2001.91	-0.239682	-1.18073	0.0801362	0.000896556	0.0072799
Ndufb1	ENSMUSG00000113902	3165.61	-0.24101	-1.18182	0.0705063	0.000210442	0.00223646
Krcc1	ENSMUSG00000053012	519.715	-0.241331	-1.18208	0.113146	0.00847505	0.0430706
Tmed5	ENSMUSG00000063406	722.448	-0.241353	-1.1821	0.108318	0.00689334	0.0365935
Snrpd3	ENSMUSG00000020180	1474.34	-0.241805	-1.18247	0.0869706	0.0016525	0.011858
Ranbp2	ENSMUSG00000003226	1976	-0.24182	-1.18248	0.0816341	0.000957157	0.00765725
Smarca5	ENSMUSG00000031715	790.431	-0.241861	-1.18252	0.108584	0.00685914	0.0364297
Rbm25	ENSMUSG00000010608	2006.56	-0.24189	-1.18254	0.0809289	0.000880144	0.00716812
H3f3a	ENSMUSG00000060743	1180.12	-0.241891	-1.18254	0.0853704	0.00141289	0.0104902
Napb	ENSMUSG00000027438	739.078	-0.242299	-1.18288	0.103952	0.00537777	0.0300026
Mef2a	ENSMUSG00000030557	4816.33	-0.242448	-1.183	0.0744253	0.000363299	0.00345756
Ubr5	ENSMUSG00000037487	4442.79	-0.242648	-1.18316	0.0712608	0.000216761	0.00229015
Igip	ENSMUSG00000110185	511.742	-0.242698	-1.1832	0.118358	0.00983531	0.0484392
Skp1	ENSMUSG00000036309	5136.68	-0.242852	-1.18333	0.0724531	0.00026106	0.00265967
Nucks1	ENSMUSG00000026434	1979.93	-0.243109	-1.18354	0.0809474	0.000829811	0.00683512
Strbp	ENSMUSG00000026915	820.986	-0.243189	-1.18361	0.102894	0.00491898	0.0279904
Dynlt3	ENSMUSG00000031176	1244.95	-0.243364	-1.18375	0.092671	0.00250255	0.0164112
Abca5	ENSMUSG00000018800	450.507	-0.243676	-1.18401	0.119661	0.00997413	0.0489672
Syap1	ENSMUSG00000031357	846.139	-0.243797	-1.1841	0.100583	0.00421246	0.0246561
Clk1	ENSMUSG00000026034	1810.87	-0.244203	-1.18444	0.0827078	0.000959602	0.0076655
Dnajc13	ENSMUSG00000032560	1331.84	-0.244429	-1.18462	0.0859879	0.00133494	0.00999891
Slk	ENSMUSG00000025060	1738.67	-0.244864	-1.18498	0.0819421	0.000852532	0.00696416
Rpl36a	ENSMUSG00000079435	1208.18	-0.245183	-1.18524	0.086799	0.00139486	0.0103892
Rnf141	ENSMUSG00000030788	800.345	-0.24536	-1.18539	0.100854	0.00403848	0.02386
Gm20300	ENSMUSG00000111080	1082.57	-0.245471	-1.18548	0.104433	0.00492659	0.028019
Rps27	ENSMUSG00000090733	3277.26	-0.245783	-1.18574	0.0715472	0.00018806	0.00204471
Gstm2	ENSMUSG00000040562	1020.62	-0.246624	-1.18643	0.107679	0.00558539	0.0309374
1810013L24Rik	ENSMUSG00000022507	1750.33	-0.246956	-1.1867	0.0761084	0.00036094	0.00344116
Cav2	ENSMUSG00000000058	666.137	-0.246976	-1.18672	0.109948	0.00614328	0.0332633
Hmgb1	ENSMUSG00000066551	1926.65	-0.247073	-1.1868	0.0812967	0.000708045	0.0059869
Slmap	ENSMUSG00000021870	1996.67	-0.247506	-1.18715	0.0747633	0.000286379	0.00285589
Dr1	ENSMUSG00000029265	546.854	-0.24796	-1.18753	0.114903	0.00734345	0.0384928
Cept1	ENSMUSG00000040774	736.825	-0.248142	-1.18768	0.113956	0.00702766	0.0371322
Dyrk2	ENSMUSG00000028630	1645.46	-0.248399	-1.18789	0.0803846	0.00059229	0.00518194
Fbxo9	ENSMUSG00000001366	1285.42	-0.248469	-1.18795	0.0840237	0.000900346	0.0073052
Zfp871	ENSMUSG00000024298	689.845	-0.248535	-1.188	0.116083	0.0075488	0.0392842
Mapk8	ENSMUSG00000021936	1003.45	-0.248572	-1.18803	0.099703	0.00333019	0.0206281
Pias1	ENSMUSG00000032405	679.196	-0.248649	-1.18809	0.112676	0.00655255	0.0351458
Pdpk1	ENSMUSG00000024122	1284.84	-0.248781	-1.1882	0.0896038	0.00153764	0.0112622
Amd1	ENSMUSG00000075232	28406.6	-0.248801	-1.18822	0.0729962	0.000200192	0.00215072
Nfatc3	ENSMUSG00000031902	1229.47	-0.249046	-1.18842	0.0949393	0.00235174	0.0156398
Selenos	ENSMUSG00000075701	577.032	-0.249499	-1.18879	0.116257	0.00736958	0.038611
Fam8a1	ENSMUSG00000069237	913.3	-0.249909	-1.18913	0.102329	0.00372061	0.0225185
Cnot7	ENSMUSG00000031601	1409.63	-0.24992	-1.18914	0.0925108	0.00187563	0.0130416
Neb	ENSMUSG00000026950	173590	-0.25009	-1.18928	0.0508208	2.8612e-07	8.45107e-06
Fbxo3	ENSMUSG00000027180	3483	-0.250098	-1.18929	0.0652031	3.92946e-05	0.000551753
Vps54	ENSMUSG00000020128	843.604	-0.250118	-1.1893	0.0978174	0.00276786	0.0179126
Aasdhppt	ENSMUSG00000025894	480.365	-0.250225	-1.18939	0.119074	0.00799473	0.0410919
Hnrnpdl	ENSMUSG00000029328	2896.02	-0.250331	-1.18948	0.0702279	0.000111501	0.00132653
Snrnp27	ENSMUSG00000001158	993.931	-0.250398	-1.18954	0.0992693	0.00301759	0.0190844
Mier1	ENSMUSG00000028522	570.983	-0.25076	-1.18983	0.119449	0.00796838	0.0409861
Anapc1	ENSMUSG00000014355	1598.66	-0.250974	-1.19001	0.0783642	0.000397273	0.00372207
Marchf7	ENSMUSG00000026977	1102.04	-0.251358	-1.19033	0.0968066	0.002454	0.0161612
Mmgt1	ENSMUSG00000061273	1502.98	-0.251393	-1.19036	0.0881984	0.00120046	0.00921598
Osbpl9	ENSMUSG00000028559	2722.75	-0.251482	-1.19043	0.0756703	0.000261817	0.00266475
Ccnt2	ENSMUSG00000026349	1275.56	-0.251975	-1.19084	0.0989683	0.00278132	0.0179782
Gls	ENSMUSG00000026103	2122.35	-0.252277	-1.19109	0.0805431	0.000493815	0.0044386
Atp6v1g1	ENSMUSG00000039105	2674.54	-0.252896	-1.1916	0.0723855	0.00014059	0.00160084
Chmp5	ENSMUSG00000028419	645.339	-0.252923	-1.19162	0.111029	0.00527653	0.0295595
Zfp91	ENSMUSG00000024695	5734.6	-0.253007	-1.19169	0.0741521	0.000188462	0.00204498
Cep170	ENSMUSG00000057335	524.467	-0.253142	-1.1918	0.121958	0.00807168	0.0414481
Ccdc186	ENSMUSG00000035173	1024.68	-0.253398	-1.19201	0.0899062	0.00128614	0.00972905
Gpx3	ENSMUSG00000018339	5528.62	-0.253555	-1.19214	0.0760029	0.000244576	0.00252977
Psmc6	ENSMUSG00000021832	2558.59	-0.253682	-1.19225	0.0837245	0.000674212	0.00576832
Dhdh	ENSMUSG00000011382	1703.61	-0.254116	-1.19261	0.0915728	0.00144556	0.0106816
Ypel5	ENSMUSG00000039770	1067.22	-0.254277	-1.19274	0.0952373	0.00193803	0.0134238
Thoc7	ENSMUSG00000053453	1781.95	-0.255	-1.19334	0.0800492	0.000401143	0.0037422
Prkag3	ENSMUSG00000006542	6841.63	-0.255266	-1.19356	0.079735	0.000379302	0.00356847
Ccser2	ENSMUSG00000058690	3533.77	-0.255307	-1.19359	0.0658419	3.13631e-05	0.000455777
Sarnp	ENSMUSG00000078427	479.404	-0.255441	-1.1937	0.116464	0.00613625	0.0332585
Heca	ENSMUSG00000039879	996.577	-0.255494	-1.19374	0.0980053	0.002263	0.0152271
Dhx36	ENSMUSG00000027770	1098.3	-0.255615	-1.19384	0.0949984	0.00179892	0.0126134
Dram2	ENSMUSG00000027900	1753.89	-0.255887	-1.19407	0.0861925	0.000794332	0.00658803
Pon3	ENSMUSG00000029759	856.308	-0.256032	-1.19419	0.0999987	0.00254139	0.0166457
Tada2a	ENSMUSG00000018651	535.191	-0.256227	-1.19435	0.117362	0.00619951	0.0334961
Lamp2	ENSMUSG00000016534	2495	-0.256522	-1.19459	0.0840639	0.00060851	0.00531527
Ppp4r3b	ENSMUSG00000020463	631.924	-0.25663	-1.19468	0.116642	0.00594606	0.0325117
Pcf11	ENSMUSG00000041328	673.809	-0.256789	-1.19482	0.107258	0.00381773	0.0229528
Cbfa2t2	ENSMUSG00000038533	560.931	-0.256955	-1.19495	0.116063	0.00574624	0.031634
Pfn2	ENSMUSG00000027805	4850.83	-0.256993	-1.19499	0.0801883	0.000367311	0.00348656
Arl1	ENSMUSG00000060904	2230.27	-0.257179	-1.19514	0.0773192	0.000242616	0.0025119
Pnrc2	ENSMUSG00000028675	869.227	-0.257514	-1.19542	0.110757	0.00444818	0.0257027
Kmt2c	ENSMUSG00000038056	1518.55	-0.257537	-1.19544	0.0873701	0.00083043	0.00683512
Rps20	ENSMUSG00000028234	5449.4	-0.257807	-1.19566	0.0626446	1.13674e-05	0.000199389
Kctd15	ENSMUSG00000030499	2254.58	-0.257833	-1.19568	0.0786327	0.000283198	0.0028346
Bbip1	ENSMUSG00000084957	789.062	-0.258256	-1.19603	0.103029	0.00283387	0.0182201
Coq10b	ENSMUSG00000025981	471.41	-0.258537	-1.19626	0.122347	0.00692791	0.036705
Ids	ENSMUSG00000035847	898.665	-0.258548	-1.19627	0.0986951	0.00210169	0.0143375
Sos1	ENSMUSG00000024241	755.718	-0.258749	-1.19644	0.105777	0.00327505	0.0203798
2510009E07Rik	ENSMUSG00000043391	1075.47	-0.258864	-1.19654	0.0934187	0.00137677	0.0102784
Esr1	ENSMUSG00000019768	934.533	-0.259314	-1.19691	0.0996587	0.00218081	0.0147935
Slf2	ENSMUSG00000036097	568.65	-0.259378	-1.19696	0.118164	0.00577961	0.0317381
Rnf11	ENSMUSG00000028557	5134.51	-0.259406	-1.19699	0.0733624	0.000111727	0.00132653
Ecm2	ENSMUSG00000043631	750.19	-0.259415	-1.19699	0.121336	0.00650481	0.0349243
NA	ENSMUSG00000085779	3181.94	-0.259475	-1.19704	0.0671479	3.15712e-05	0.000457529
Stxbp3	ENSMUSG00000027882	911.457	-0.25966	-1.1972	0.11069	0.00411407	0.0241704
Rnmt	ENSMUSG00000009535	1164.38	-0.259668	-1.1972	0.0897922	0.000957082	0.00765725
Ctsc	ENSMUSG00000030560	1050.67	-0.259861	-1.19736	0.0963681	0.00167562	0.0119577
Oxr1	ENSMUSG00000022307	1965.92	-0.260129	-1.19759	0.0836146	0.000481143	0.00434633
Ube2d1	ENSMUSG00000019927	4866.28	-0.260139	-1.19759	0.0635844	1.22724e-05	0.000212853
Rpl30	ENSMUSG00000058600	2577.54	-0.260152	-1.1976	0.0803421	0.000316366	0.00309514
Ubn2	ENSMUSG00000038538	926.553	-0.260524	-1.19791	0.0953185	0.00149984	0.0110288
Tnks2	ENSMUSG00000024811	5477.49	-0.260665	-1.19803	0.0696242	5.01094e-05	0.000682395
Nr2c2	ENSMUSG00000005893	1219.33	-0.260911	-1.19824	0.0894929	0.000877752	0.00715401
Rb1	ENSMUSG00000022105	568.044	-0.261122	-1.19841	0.116266	0.00505157	0.0284906
Fbxl3	ENSMUSG00000022124	1819.68	-0.261342	-1.19859	0.0777222	0.000203436	0.00218126
Yme1l1	ENSMUSG00000026775	1859.22	-0.261523	-1.19874	0.0829106	0.000410884	0.00381334
Gtf2a2	ENSMUSG00000033543	711.809	-0.261552	-1.19877	0.105295	0.00286965	0.0183739
Mllt3	ENSMUSG00000028496	3548.69	-0.261764	-1.19894	0.0676837	3.0353e-05	0.000444031
Oip5os1	ENSMUSG00000085438	19466.7	-0.261808	-1.19898	0.0579239	1.7828e-06	3.99289e-05
Capn7	ENSMUSG00000021893	1722.36	-0.261857	-1.19902	0.0822983	0.000373769	0.0035324
Gnaq	ENSMUSG00000024639	573.13	-0.261886	-1.19905	0.111059	0.0038757	0.0232378
Mr1	ENSMUSG00000026471	1095.02	-0.261894	-1.19905	0.091044	0.000973726	0.00774409
Snx10	ENSMUSG00000038301	352.782	-0.262102	-1.19922	0.139879	0.0101115	0.0494869
Itih5	ENSMUSG00000025780	1087.42	-0.262391	-1.19947	0.102994	0.00241308	0.0159694
Tram1	ENSMUSG00000025935	463.927	-0.262482	-1.19954	0.127635	0.00729935	0.0383172
Exd2	ENSMUSG00000032705	1564.21	-0.263277	-1.2002	0.0795455	0.00023857	0.0024771
Lrrn4cl	ENSMUSG00000071656	472.636	-0.263355	-1.20027	0.127542	0.00709058	0.037381
Ccdc88c	ENSMUSG00000021182	1787.47	-0.263376	-1.20028	0.0882643	0.000690199	0.00587726
Lgr4	ENSMUSG00000050199	1319.77	-0.263644	-1.20051	0.0848897	0.000468491	0.0042533
Pak1	ENSMUSG00000030774	1115.12	-0.263909	-1.20073	0.10263	0.00222217	0.014999
Ttc14	ENSMUSG00000027677	543.603	-0.26406	-1.20085	0.118578	0.00504615	0.0284749
Ciao2a	ENSMUSG00000032381	1007.32	-0.264231	-1.201	0.0944914	0.00119418	0.00917426
Nr3c1	ENSMUSG00000024431	2874.59	-0.264683	-1.20137	0.0762928	0.000133705	0.00153371
NA	ENSMUSG00000097705	468.995	-0.264797	-1.20147	0.12916	0.00713456	0.0375248
Foxn2	ENSMUSG00000034998	380.783	-0.266102	-1.20255	0.132238	0.00750231	0.0390986
Cd55	ENSMUSG00000026399	2094.76	-0.266173	-1.20261	0.0746459	9.22876e-05	0.00113796
Polr3k	ENSMUSG00000038628	630.439	-0.267212	-1.20348	0.112102	0.00338483	0.0208831
Mars2	ENSMUSG00000046994	299.479	-0.267479	-1.2037	0.1476	0.0102025	0.0498625
Haus1	ENSMUSG00000041840	303.692	-0.267719	-1.2039	0.136938	0.00809707	0.0415588
Cert1	ENSMUSG00000021669	1840.52	-0.268259	-1.20435	0.0838116	0.000323957	0.00315233
Snrpb2	ENSMUSG00000008333	362.963	-0.268364	-1.20444	0.142883	0.00909872	0.0453675
Myo6	ENSMUSG00000033577	396.303	-0.268675	-1.2047	0.131443	0.00680313	0.0361874
Psme4	ENSMUSG00000040850	10545.5	-0.2688	-1.20481	0.055923	4.14567e-07	1.16122e-05
Asxl2	ENSMUSG00000037486	466.089	-0.269021	-1.20499	0.137436	0.00790202	0.0407501
Atf2	ENSMUSG00000027104	585.758	-0.269108	-1.20506	0.112574	0.00324153	0.0202292
Rock1	ENSMUSG00000024290	441.873	-0.2692	-1.20514	0.131394	0.00668902	0.0357716
Acyp2	ENSMUSG00000060923	2186.56	-0.26926	-1.20519	0.082784	0.000268979	0.00272753
Ube2b	ENSMUSG00000020390	13522	-0.270092	-1.20588	0.0664774	1.23183e-05	0.000213307
NA	ENSMUSG00000087523	1105.01	-0.270188	-1.20597	0.0957233	0.00102277	0.00806318
Zfp280d	ENSMUSG00000038535	506.738	-0.270329	-1.20608	0.118224	0.00404124	0.02386
Pkia	ENSMUSG00000027499	18080.6	-0.27039	-1.20613	0.0660512	1.07804e-05	0.000191259
Selenot	ENSMUSG00000075700	4404.84	-0.270553	-1.20627	0.0741021	6.35518e-05	0.000839101
Atl3	ENSMUSG00000024759	680.299	-0.270723	-1.20641	0.121089	0.00448957	0.0259005
Pdcd4	ENSMUSG00000024975	404.232	-0.271271	-1.20687	0.13098	0.00621391	0.0335452
Tcap	ENSMUSG00000007877	61104.5	-0.271782	-1.2073	0.0742259	6.01545e-05	0.000800092
Nipbl	ENSMUSG00000022141	1133.28	-0.272238	-1.20768	0.0895226	0.000515116	0.00460334
Cyrib	ENSMUSG00000022378	996.855	-0.272295	-1.20773	0.0907693	0.000585057	0.00513108
Lrtm1	ENSMUSG00000045776	1123.83	-0.272441	-1.20785	0.101113	0.00142296	0.010529
Mob4	ENSMUSG00000025979	1269.17	-0.272704	-1.20807	0.0884027	0.000445784	0.00408824
Zfp266	ENSMUSG00000060510	423.574	-0.272766	-1.20812	0.13081	0.00591182	0.0323821
Rasa1	ENSMUSG00000021549	572.686	-0.272988	-1.20831	0.116697	0.00345153	0.0212221
Peak1	ENSMUSG00000074305	775.166	-0.273768	-1.20896	0.113953	0.00294583	0.0187957
Arid2	ENSMUSG00000033237	566.493	-0.273886	-1.20906	0.115163	0.00311316	0.0195519
Miga1	ENSMUSG00000054942	327.066	-0.274267	-1.20938	0.140454	0.007337	0.0384776
Fam174c	ENSMUSG00000035595	216.501	-0.274541	-1.20961	0.158602	0.0101709	0.0497306
Gas1	ENSMUSG00000052957	430.079	-0.274587	-1.20965	0.122074	0.0041161	0.0241704
Sdhaf3	ENSMUSG00000042505	354.455	-0.27465	-1.2097	0.133624	0.00607516	0.0330265
Nfat5	ENSMUSG00000003847	1037.62	-0.274755	-1.20979	0.0996466	0.00115758	0.00895016
Rpp30	ENSMUSG00000024800	258.028	-0.274843	-1.20986	0.152709	0.00922497	0.045892
Cnst	ENSMUSG00000038949	1680.8	-0.274947	-1.20995	0.0818182	0.000172791	0.00191128
Appl1	ENSMUSG00000040760	948.633	-0.275188	-1.21015	0.0954553	0.000801276	0.00663547
Znrd1as	ENSMUSG00000036214	416.255	-0.275503	-1.21042	0.132249	0.0056894	0.0313858
Zfc3h1	ENSMUSG00000034163	462.707	-0.275755	-1.21063	0.12211	0.00396761	0.0235956
Dnajc3	ENSMUSG00000022136	1414.21	-0.275871	-1.21073	0.088674	0.000393007	0.00368529
Met	ENSMUSG00000009376	456.528	-0.276565	-1.21131	0.123391	0.00406453	0.0239582
Cbx5	ENSMUSG00000009575	1397.64	-0.276571	-1.21131	0.101799	0.00126312	0.00957499
Usp32	ENSMUSG00000000804	584.094	-0.276722	-1.21144	0.118563	0.00330619	0.0205146
Ufsp2	ENSMUSG00000031634	942.023	-0.276736	-1.21145	0.0935896	0.000628563	0.00546722
Arglu1	ENSMUSG00000040459	1957.31	-0.277064	-1.21173	0.0854623	0.000251865	0.00258375
H2-Q4	ENSMUSG00000035929	399.87	-0.277145	-1.21179	0.136107	0.00605416	0.0329619
Zranb2	ENSMUSG00000028180	1682.89	-0.277218	-1.21186	0.0837005	0.000198261	0.00213331
Atr	ENSMUSG00000032409	235.95	-0.277224	-1.21186	0.157132	0.00932003	0.0462376
Rps27a	ENSMUSG00000020460	3021.04	-0.277321	-1.21194	0.068221	1.11761e-05	0.00019667
Togaram1	ENSMUSG00000035614	335.4	-0.277422	-1.21203	0.14751	0.0078458	0.0404993
Pigm	ENSMUSG00000050229	241.945	-0.277532	-1.21212	0.155923	0.00907879	0.0453521
Kpna3	ENSMUSG00000021929	5846.32	-0.278286	-1.21275	0.0685034	1.11665e-05	0.00019667
Eif1ax	ENSMUSG00000067194	3093.92	-0.278705	-1.21311	0.0708537	1.89236e-05	0.00029859
Pgm2l1	ENSMUSG00000030729	860.122	-0.278745	-1.21314	0.107469	0.0017035	0.0120698
Fzd7	ENSMUSG00000041075	1337.09	-0.278774	-1.21316	0.0861635	0.000251647	0.00258375
Pik3ip1	ENSMUSG00000034614	1350.99	-0.278805	-1.21319	0.0920366	0.000489192	0.00440435
Tmsb4x	ENSMUSG00000049775	3546.01	-0.279604	-1.21386	0.071409	2.01275e-05	0.00031393
Ptbp3	ENSMUSG00000028382	329.36	-0.280235	-1.21439	0.143251	0.00663568	0.0355159
Rab18	ENSMUSG00000073639	2311.85	-0.281234	-1.21523	0.087882	0.000273689	0.00276494
Mtf2	ENSMUSG00000029267	317.95	-0.281494	-1.21545	0.150422	0.00745587	0.0389502
Chchd1	ENSMUSG00000063787	1731.1	-0.281773	-1.21569	0.0767771	5.12826e-05	0.000696621
Sp3	ENSMUSG00000027109	702.881	-0.281927	-1.21582	0.103213	0.0011243	0.00873652
Ift27	ENSMUSG00000016637	214.539	-0.282012	-1.21589	0.161996	0.00888857	0.0445954
Arl5a	ENSMUSG00000036093	1278.8	-0.282065	-1.21593	0.0969976	0.000676394	0.00578242
Tmx4	ENSMUSG00000034723	490.953	-0.2821	-1.21596	0.119403	0.00285789	0.0183442
Tppp	ENSMUSG00000021573	579.899	-0.28246	-1.21627	0.115511	0.00234017	0.0156092
Sntb2	ENSMUSG00000041308	335.166	-0.282852	-1.2166	0.140842	0.00581896	0.031938
Far1	ENSMUSG00000030759	383.447	-0.282936	-1.21667	0.137416	0.00530257	0.0296747
Bet1	ENSMUSG00000032757	432.551	-0.283013	-1.21673	0.132417	0.00456035	0.0262554
Pcmtd2	ENSMUSG00000027589	1671.57	-0.283503	-1.21715	0.0792792	7.12828e-05	0.000923945
Atp2b1	ENSMUSG00000019943	2355.32	-0.283625	-1.21725	0.0719721	1.72521e-05	0.000277467
Ogn	ENSMUSG00000021390	1595.1	-0.284371	-1.21788	0.162685	0.00847427	0.0430706
Pdpr	ENSMUSG00000033624	4422.62	-0.284572	-1.21805	0.0859173	0.000179568	0.00197016
Tfdp2	ENSMUSG00000032411	1679.73	-0.28476	-1.21821	0.086079	0.000181601	0.00198844
Zdhhc17	ENSMUSG00000035798	943.534	-0.284955	-1.21837	0.103287	0.000997652	0.00789383
Hspa13	ENSMUSG00000032932	369.694	-0.285124	-1.21852	0.147074	0.00632021	0.0340343
Zfp943	ENSMUSG00000053347	572.944	-0.28557	-1.21889	0.128789	0.00372632	0.0225185
Fundc2	ENSMUSG00000031198	5286.99	-0.28559	-1.21891	0.0730893	1.92498e-05	0.000302857
4921524J17Rik	ENSMUSG00000036934	251.314	-0.286362	-1.21956	0.153985	0.00701611	0.0371002
Zfp24	ENSMUSG00000051469	1244.66	-0.287086	-1.22017	0.0912417	0.000300887	0.00296511
Fyttd1	ENSMUSG00000022800	2588.36	-0.287459	-1.22049	0.0774313	4.04533e-05	0.000565825
Ssh2	ENSMUSG00000037926	1749.49	-0.287535	-1.22055	0.0913398	0.000297528	0.00294002
Pik3c2a	ENSMUSG00000030660	178.738	-0.288068	-1.221	0.176281	0.00911953	0.04543
Clasp2	ENSMUSG00000033392	1909.16	-0.288248	-1.22116	0.0808081	6.91246e-05	0.000902784
Srp19	ENSMUSG00000014504	704.714	-0.2883	-1.2212	0.104466	0.000948089	0.00760835
Gpbp1	ENSMUSG00000032745	1281.65	-0.288399	-1.22128	0.106583	0.00109826	0.00855333
Rora	ENSMUSG00000032238	3636.3	-0.288613	-1.22147	0.083928	0.000109338	0.00130388
Brcc3	ENSMUSG00000031201	572.819	-0.288764	-1.22159	0.117259	0.00204189	0.0139912
Zfp160	ENSMUSG00000067942	209.565	-0.288961	-1.22176	0.172606	0.0086013	0.0435203
Sppl2a	ENSMUSG00000027366	2944.2	-0.289044	-1.22183	0.0837652	0.000104219	0.00125387
Ankib1	ENSMUSG00000040351	519.858	-0.28922	-1.22198	0.124748	0.00283324	0.0182201
Cmc1	ENSMUSG00000039163	311.966	-0.289392	-1.22213	0.141424	0.00490056	0.0279149
Ints6l	ENSMUSG00000035967	434.398	-0.289622	-1.22232	0.126295	0.00297657	0.0189354
Ube2d3	ENSMUSG00000078578	7454.63	-0.290036	-1.22267	0.0715939	1.00567e-05	0.000180488
Resf1	ENSMUSG00000032712	420.344	-0.290415	-1.22299	0.138907	0.00444105	0.0256881
Mtus1	ENSMUSG00000045636	5415.38	-0.291072	-1.22355	0.0682068	3.92019e-06	7.96176e-05
Zfp386	ENSMUSG00000042063	671.551	-0.291073	-1.22355	0.112121	0.00141261	0.0104902
Gpam	ENSMUSG00000024978	8221.44	-0.291261	-1.22371	0.0616067	4.63806e-07	1.26323e-05
Zfp788	ENSMUSG00000074165	316.417	-0.291492	-1.22391	0.144676	0.00501377	0.0283364
Dleu2	ENSMUSG00000097589	200.508	-0.291978	-1.22432	0.174823	0.00822404	0.0420314
Wapl	ENSMUSG00000041408	1401.25	-0.292021	-1.22435	0.0893498	0.000187884	0.00204471
Rnf13	ENSMUSG00000036503	1321	-0.292144	-1.22446	0.0869354	0.000136985	0.0015647
Ccne2	ENSMUSG00000028212	160.16	-0.293336	-1.22547	0.187304	0.00894015	0.0447627
Rps25	ENSMUSG00000009927	4515.3	-0.29373	-1.22581	0.0654386	1.39557e-06	3.28155e-05
Azin1	ENSMUSG00000037458	1421.52	-0.294035	-1.22606	0.0867935	0.000121332	0.00142072
Pnisr	ENSMUSG00000028248	2420.2	-0.294089	-1.22611	0.0730939	1.06871e-05	0.000189914
Gpd2	ENSMUSG00000026827	8166.5	-0.294116	-1.22613	0.0660131	1.61777e-06	3.6997e-05
Eda2r	ENSMUSG00000034457	793.781	-0.294207	-1.22621	0.120183	0.00194661	0.0134634
Ccdc146	ENSMUSG00000064280	141.87	-0.29431	-1.2263	0.192673	0.00909279	0.0453675
Mettl11b	ENSMUSG00000040113	865.252	-0.294398	-1.22637	0.105019	0.000766945	0.00640993
Atp11b	ENSMUSG00000037400	649.321	-0.295107	-1.22698	0.108981	0.000988803	0.00783525
Mtdh	ENSMUSG00000022255	3797.79	-0.295665	-1.22745	0.0665854	1.69762e-06	3.84984e-05
Smg1	ENSMUSG00000030655	1636.09	-0.296206	-1.22791	0.0847801	8.08161e-05	0.00102295
Sh3bgrl	ENSMUSG00000031246	390.621	-0.296485	-1.22815	0.148583	0.00478721	0.0273699
Fam91a1	ENSMUSG00000037119	363.443	-0.297258	-1.22881	0.139527	0.00369271	0.0224001
NA	ENSMUSG00000103651	82.8078	-0.297295	-1.22884	0.234214	0.00965196	0.0476228
Ddx6	ENSMUSG00000032097	4170.4	-0.297507	-1.22902	0.0690884	3.03065e-06	6.46697e-05
Zfp605	ENSMUSG00000023284	94.2978	-0.297522	-1.22903	0.229512	0.00961459	0.04746
Asb3	ENSMUSG00000020305	222.185	-0.29754	-1.22905	0.162591	0.00611547	0.0332122
Tmem123	ENSMUSG00000050912	1014.03	-0.297745	-1.22922	0.093951	0.000240113	0.00249074
Itfg1	ENSMUSG00000031703	2208.46	-0.297767	-1.22924	0.0716608	5.83084e-06	0.00011187
Pggt1b	ENSMUSG00000024477	804.666	-0.297772	-1.22924	0.105766	0.000704784	0.00596398
Cdkn2c	ENSMUSG00000028551	338.682	-0.298203	-1.22961	0.145527	0.00423572	0.0247121
Lztfl1	ENSMUSG00000025245	397.231	-0.298409	-1.22979	0.134312	0.00302007	0.0190889
Rnf144b	ENSMUSG00000038068	2033.81	-0.298515	-1.22988	0.0960634	0.00028941	0.00287379
Atp8a1	ENSMUSG00000037685	3491.54	-0.298735	-1.23007	0.0705491	4.08616e-06	8.2484e-05
Mbtd1	ENSMUSG00000059474	254.254	-0.299047	-1.23033	0.156802	0.00531335	0.0297197
Eny2	ENSMUSG00000022338	690.976	-0.299817	-1.23099	0.112788	0.00105185	0.00825042
Nudcd2	ENSMUSG00000020328	239.499	-0.29987	-1.23103	0.158842	0.00540325	0.0301042
Kdm5a	ENSMUSG00000030180	589.337	-0.300194	-1.23131	0.111986	0.000985266	0.00781294
Tet2	ENSMUSG00000040943	497.891	-0.30066	-1.23171	0.127232	0.00214567	0.0146008
Sgcd	ENSMUSG00000020354	142.552	-0.301393	-1.23233	0.209298	0.00861167	0.0435403
Tnfrsf19	ENSMUSG00000060548	308.579	-0.301552	-1.23247	0.158302	0.00512096	0.0287717
Prkg1	ENSMUSG00000052920	622.43	-0.302129	-1.23296	0.145218	0.00375545	0.0226413
Lmbr1	ENSMUSG00000010721	509.619	-0.302468	-1.23325	0.118239	0.00130802	0.00983024
Klhl33	ENSMUSG00000090799	4704.53	-0.302585	-1.23335	0.0748644	8.80398e-06	0.000160395
Sypl	ENSMUSG00000020570	5823.77	-0.302818	-1.23355	0.0680157	1.45871e-06	3.40053e-05
Rdx	ENSMUSG00000032050	5425.81	-0.302822	-1.23356	0.0645859	4.79972e-07	1.30072e-05
Ostc	ENSMUSG00000041084	453.109	-0.302833	-1.23356	0.122576	0.00161347	0.0116444
Casp8ap2	ENSMUSG00000028282	181.274	-0.303227	-1.2339	0.18859	0.0073207	0.0384106
Dclk1	ENSMUSG00000027797	96.6019	-0.303383	-1.23404	0.227577	0.00870396	0.043925
Bclaf1	ENSMUSG00000037608	1472.44	-0.303509	-1.23414	0.0952164	0.0002078	0.0022149
Plpp7	ENSMUSG00000051373	2492.32	-0.303764	-1.23436	0.086915	7.22146e-05	0.000929699
Alkbh8	ENSMUSG00000025899	533.581	-0.304542	-1.23503	0.123325	0.00157527	0.0114681
Gm14325	ENSMUSG00000095362	190.617	-0.304583	-1.23506	0.179229	0.00648004	0.0348085
Msh3	ENSMUSG00000014850	397.614	-0.304593	-1.23507	0.133481	0.00241219	0.0159694
Rab2a	ENSMUSG00000047187	5908.77	-0.304641	-1.23511	0.073928	6.13531e-06	0.000116679
Ano1	ENSMUSG00000031075	170.715	-0.305871	-1.23616	0.186934	0.00681471	0.0362293
Tmem167	ENSMUSG00000012422	681.075	-0.306792	-1.23695	0.127014	0.00172777	0.0122092
Nek7	ENSMUSG00000026393	5901.42	-0.306903	-1.23705	0.063756	2.46357e-07	7.39753e-06
Zmym1	ENSMUSG00000043872	181.582	-0.307036	-1.23716	0.176614	0.00593765	0.0324907
Lrrc17	ENSMUSG00000039883	80.7439	-0.307408	-1.23748	0.246538	0.0081811	0.0418673
Atp2c1	ENSMUSG00000032570	809.75	-0.30753	-1.23759	0.120509	0.00122776	0.00935269
9930021J03Rik	ENSMUSG00000046138	685.385	-0.307726	-1.23776	0.111105	0.000688621	0.00586844
Calcrl	ENSMUSG00000059588	390.938	-0.307754	-1.23778	0.141443	0.00285729	0.0183442
Lrrcc1	ENSMUSG00000027550	223.885	-0.307979	-1.23797	0.177645	0.00588403	0.0322461
Ttll4	ENSMUSG00000033257	1000.03	-0.308513	-1.23843	0.0908031	9.50149e-05	0.00116117
Bnip3l	ENSMUSG00000022051	1424.15	-0.308639	-1.23854	0.0833988	3.14083e-05	0.000455777
Dop1a	ENSMUSG00000034973	433.147	-0.308738	-1.23862	0.1282	0.00170358	0.0120698
Rlf	ENSMUSG00000049878	454.743	-0.308808	-1.23868	0.127242	0.00162925	0.0117427
Tgfbr1	ENSMUSG00000007613	998.511	-0.309304	-1.23911	0.0997545	0.000251731	0.00258375
Spryd7	ENSMUSG00000021930	1382.91	-0.309461	-1.23924	0.091051	9.33053e-05	0.00114675
Cpsf6	ENSMUSG00000055531	597.291	-0.30985	-1.23958	0.118202	0.000991902	0.00785407
Uvssa	ENSMUSG00000037355	250.767	-0.309885	-1.23961	0.168486	0.00494498	0.0281088
Smim15	ENSMUSG00000071180	357.738	-0.309935	-1.23965	0.14617	0.00307439	0.0193533
Vbp1	ENSMUSG00000031197	880.326	-0.309965	-1.23968	0.104036	0.000362368	0.00345173
Ptar1	ENSMUSG00000074925	457.864	-0.310028	-1.23973	0.125867	0.00146693	0.01081
Rhobtb1	ENSMUSG00000019944	1201.92	-0.310088	-1.23978	0.0911625	9.15609e-05	0.00113172
Cnot6l	ENSMUSG00000034724	481.465	-0.310708	-1.24032	0.127965	0.00157674	0.0114711
Capza2	ENSMUSG00000015733	10149.5	-0.310836	-1.24043	0.0699911	1.37008e-06	3.24272e-05
Plekhh3	ENSMUSG00000035172	605.514	-0.310911	-1.24049	0.129298	0.00165982	0.0118762
Pcmtd1	ENSMUSG00000051285	2294.52	-0.310928	-1.24051	0.0802323	1.53821e-05	0.000251876
Kansl1l	ENSMUSG00000026004	770.696	-0.31112	-1.24067	0.105819	0.000400434	0.00374199
Tbca	ENSMUSG00000042043	339.95	-0.311271	-1.2408	0.141343	0.00256109	0.0167493
Trp53inp1	ENSMUSG00000028211	352.948	-0.311276	-1.2408	0.151185	0.00337383	0.0208271
NA	ENSMUSG00000097666	158.397	-0.311377	-1.24089	0.191199	0.00629265	0.0339196
5430431A17Rik	ENSMUSG00000108322	809.243	-0.311493	-1.24099	0.113254	0.000685022	0.00584236
Yipf6	ENSMUSG00000047694	490.214	-0.311563	-1.24105	0.124996	0.00133372	0.00999831
Cops2	ENSMUSG00000027206	2590.96	-0.311566	-1.24105	0.0866533	4.46213e-05	0.000615388
Tra2b	ENSMUSG00000022858	771.561	-0.311695	-1.24116	0.104077	0.000336757	0.00324773
Serbp1	ENSMUSG00000036371	6967.97	-0.312286	-1.24167	0.0555161	2.98065e-09	1.32419e-07
Trim23	ENSMUSG00000021712	1052.41	-0.312287	-1.24167	0.100187	0.000228371	0.00239567
Purb	ENSMUSG00000094483	1059.51	-0.312337	-1.24172	0.0967266	0.000158832	0.00178049
Samd9l	ENSMUSG00000047735	231.713	-0.312598	-1.24194	0.174106	0.0050374	0.028455
Rrm2b	ENSMUSG00000022292	856.578	-0.312635	-1.24197	0.105042	0.000351067	0.00336478
Chd9	ENSMUSG00000056608	525.087	-0.313187	-1.24245	0.126238	0.00133704	0.0100024
Ggps1	ENSMUSG00000021302	455.96	-0.313472	-1.24269	0.133168	0.00178813	0.0125539
Usp34	ENSMUSG00000056342	2043.41	-0.313791	-1.24297	0.0817571	1.70919e-05	0.0002753
Smarcad1	ENSMUSG00000029920	255.824	-0.314268	-1.24338	0.158034	0.00363926	0.0221627
Sobp	ENSMUSG00000038248	1377.77	-0.314757	-1.2438	0.106932	0.000374682	0.00353486
Rtn4	ENSMUSG00000020458	25878.3	-0.314883	-1.24391	0.0605892	3.07511e-08	1.10378e-06
Serinc1	ENSMUSG00000019877	5664.44	-0.314937	-1.24396	0.0658712	2.57956e-07	7.70315e-06
Slc45a4	ENSMUSG00000079020	1282.11	-0.31532	-1.24429	0.0972243	0.000144825	0.0016456
Csgalnact2	ENSMUSG00000042042	1357.66	-0.315341	-1.24431	0.0926728	8.42035e-05	0.00105663
Rpl39	ENSMUSG00000079641	875.671	-0.315559	-1.24449	0.105552	0.000322279	0.00314165
Lig4	ENSMUSG00000049717	245.801	-0.315656	-1.24458	0.159738	0.00363552	0.0221524
Carnmt1	ENSMUSG00000024726	1659	-0.316026	-1.2449	0.094231	9.87102e-05	0.00119689
Arid4b	ENSMUSG00000039219	399.65	-0.31644	-1.24525	0.142565	0.00227539	0.0152915
Spag9	ENSMUSG00000020859	7704.72	-0.316453	-1.24526	0.0648714	1.5599e-07	4.90126e-06
Cirbp	ENSMUSG00000045193	1049.82	-0.316511	-1.24532	0.0931224	8.38328e-05	0.00105501
Lgalsl	ENSMUSG00000042363	3101.99	-0.316704	-1.24548	0.0738609	2.50058e-06	5.4871e-05
Stk26	ENSMUSG00000031112	98.5951	-0.317005	-1.24574	0.228234	0.0069067	0.0366106
Larp4	ENSMUSG00000023025	985.291	-0.317103	-1.24583	0.0964765	0.000121835	0.00142163
Plcd4	ENSMUSG00000026173	6059.62	-0.317193	-1.2459	0.0751522	3.32999e-06	6.96856e-05
Trpm7	ENSMUSG00000027365	1703.43	-0.317275	-1.24597	0.0871534	3.4661e-05	0.00049568
Rsf1	ENSMUSG00000035623	506.43	-0.317562	-1.24622	0.12722	0.00120205	0.00922165
Ppp3r1	ENSMUSG00000033953	3666.94	-0.31804	-1.24664	0.0837462	1.87918e-05	0.000297376
Tcf4	ENSMUSG00000053477	1266.21	-0.318722	-1.24723	0.100332	0.000170836	0.00189279
4932438A13Rik	ENSMUSG00000037270	1335.85	-0.319019	-1.24748	0.0856413	2.45097e-05	0.000373154
Zfp942	ENSMUSG00000071267	259.221	-0.319315	-1.24774	0.168306	0.00389708	0.0233008
Cd2ap	ENSMUSG00000061665	524.45	-0.319487	-1.24789	0.129071	0.00122586	0.00935269
Cntrl	ENSMUSG00000057110	483.325	-0.319595	-1.24798	0.12757	0.00113819	0.00882545
Bmt2	ENSMUSG00000042742	257.801	-0.319684	-1.24806	0.164271	0.003583	0.0218939
Prpf39	ENSMUSG00000035597	680.183	-0.319779	-1.24814	0.112535	0.000465983	0.00423408
NA	ENSMUSG00000102329	118.753	-0.319826	-1.24818	0.222087	0.00644659	0.0346804
Ctbs	ENSMUSG00000028189	169.818	-0.319907	-1.24825	0.182428	0.00474445	0.0271971
Stag1	ENSMUSG00000037286	828.317	-0.319934	-1.24827	0.110511	0.000398477	0.00373013
Btbd7	ENSMUSG00000041702	879.631	-0.320432	-1.2487	0.100963	0.000167907	0.00187062
Mid2	ENSMUSG00000000266	187.433	-0.320793	-1.24902	0.185256	0.00481303	0.027503
Phtf2	ENSMUSG00000039987	5798.26	-0.320898	-1.24911	0.0660124	1.59035e-07	4.98248e-06
Pcm1	ENSMUSG00000031592	1342.25	-0.321314	-1.24947	0.0869343	2.64269e-05	0.000395674
Peg3	ENSMUSG00000002265	321.995	-0.321351	-1.2495	0.157666	0.00297963	0.0189438
Rc3h2	ENSMUSG00000075376	1146.48	-0.321361	-1.24951	0.10591	0.000256824	0.00262639
Pou2f1	ENSMUSG00000026565	294.157	-0.321493	-1.24962	0.16519	0.00348044	0.0213877
Sar1b	ENSMUSG00000020386	12525.2	-0.321803	-1.24989	0.0724913	1.17558e-06	2.84447e-05
Retnla	ENSMUSG00000061100	572.005	-0.321823	-1.24991	0.144255	0.00203893	0.0139798
Ppp3ca	ENSMUSG00000028161	5945.8	-0.321892	-1.24997	0.0613729	2.14925e-08	8.03375e-07
Akap6	ENSMUSG00000061603	2376.73	-0.322127	-1.25017	0.0765089	3.23381e-06	6.81994e-05
Abi3bp	ENSMUSG00000035258	1016.28	-0.322223	-1.25026	0.134313	0.00140328	0.0104403
Cdc14b	ENSMUSG00000033102	312.181	-0.322555	-1.25054	0.153494	0.00260265	0.0169752
Creb1	ENSMUSG00000025958	457.903	-0.322933	-1.25087	0.134681	0.00139152	0.0103742
Scoc	ENSMUSG00000063253	585.97	-0.322985	-1.25092	0.124031	0.000842231	0.00691126
Sugt1	ENSMUSG00000022024	2955.09	-0.323226	-1.25113	0.0722264	9.75852e-07	2.40962e-05
Tmem100	ENSMUSG00000069763	880.91	-0.323636	-1.25148	0.107311	0.000262157	0.00266475
Lsmem1	ENSMUSG00000071342	853.71	-0.323851	-1.25167	0.105149	0.000214397	0.00227404
Socs6	ENSMUSG00000056153	963.382	-0.323939	-1.25174	0.0949452	7.14267e-05	0.000923945
Mrps14	ENSMUSG00000058267	1108.05	-0.323978	-1.25178	0.0961822	8.29928e-05	0.0010461
Mlf1	ENSMUSG00000048416	4408.23	-0.324361	-1.25211	0.082344	9.72673e-06	0.00017573
Uri1	ENSMUSG00000030421	941.202	-0.32437	-1.25212	0.0999648	0.000125138	0.00145156
Mindy2	ENSMUSG00000042444	770.409	-0.324454	-1.25219	0.107412	0.000255031	0.00261052
Tmem233	ENSMUSG00000079278	6728.09	-0.324888	-1.25257	0.077111	3.06144e-06	6.51984e-05
Nras	ENSMUSG00000027852	999.939	-0.325078	-1.25273	0.0953703	7.09682e-05	0.000922417
Nr4a1	ENSMUSG00000023034	4617.16	-0.325337	-1.25296	0.0770277	2.90655e-06	6.26381e-05
Septin10	ENSMUSG00000019917	172.469	-0.325536	-1.25313	0.185879	0.00435649	0.0252672
Abca8a	ENSMUSG00000041828	2190.77	-0.32581	-1.25337	0.0906089	3.5861e-05	0.000510819
2310040G24Rik	ENSMUSG00000101655	2215.76	-0.326026	-1.25356	0.0717828	6.86897e-07	1.75199e-05
Ankrd12	ENSMUSG00000034647	379.511	-0.326217	-1.25372	0.143679	0.00174888	0.0123103
Zfp148	ENSMUSG00000022811	690.647	-0.326354	-1.25384	0.109561	0.000280957	0.00282113
Mgp	ENSMUSG00000030218	1061.96	-0.326383	-1.25387	0.109582	0.000281072	0.00282113
Sccpdh	ENSMUSG00000038936	1059.43	-0.326913	-1.25433	0.0986881	9.5857e-05	0.00116883
Psip1	ENSMUSG00000028484	440.004	-0.328217	-1.25546	0.12774	0.000845609	0.00692849
Zfand6	ENSMUSG00000030629	2152.88	-0.328606	-1.2558	0.0826175	7.79255e-06	0.000144642
Slc28a2	ENSMUSG00000027219	387.185	-0.329512	-1.25659	0.142241	0.0015017	0.0110288
Dennd2c	ENSMUSG00000007379	170.806	-0.330312	-1.25729	0.194333	0.00431912	0.0251311
Tmem170b	ENSMUSG00000087370	1033.66	-0.33053	-1.25748	0.0909026	2.86756e-05	0.00042407
Ctsk	ENSMUSG00000028111	192.74	-0.330644	-1.25757	0.189202	0.00404427	0.0238649
Ube2g1	ENSMUSG00000020794	3066.07	-0.330725	-1.25765	0.073626	8.05038e-07	2.02005e-05
Gstt1	ENSMUSG00000001663	176.083	-0.331335	-1.25818	0.189318	0.00398783	0.0236729
Slc25a16	ENSMUSG00000071253	987.922	-0.331767	-1.25855	0.0944574	4.42247e-05	0.000610695
Smco1	ENSMUSG00000046345	1270.43	-0.332418	-1.25912	0.0898888	2.20444e-05	0.000339916
Pias2	ENSMUSG00000025423	1098.89	-0.332591	-1.25927	0.0967022	5.65822e-05	0.000759098
Cfap36	ENSMUSG00000020462	180.365	-0.332817	-1.25947	0.190482	0.0039128	0.0233561
Eif2s3y	ENSMUSG00000069049	1499.81	-0.333477	-1.26005	0.103142	0.0001125	0.00133425
Marcks	ENSMUSG00000069662	660.021	-0.334271	-1.26074	0.123934	0.000550491	0.00487526
Sytl2	ENSMUSG00000030616	187.756	-0.334276	-1.26074	0.184733	0.0035121	0.0215284
Cpd	ENSMUSG00000020841	2297.13	-0.334502	-1.26094	0.079576	2.74797e-06	5.97547e-05
Aqp4	ENSMUSG00000024411	860.108	-0.334657	-1.26108	0.124985	0.000576332	0.00506686
Xpo4	ENSMUSG00000021952	357.166	-0.334822	-1.26122	0.150481	0.00167559	0.0119577
Cyld	ENSMUSG00000036712	1052.14	-0.334997	-1.26137	0.0929759	3.01863e-05	0.000442497
Ssb	ENSMUSG00000068882	1158.07	-0.335141	-1.2615	0.101998	9.19982e-05	0.00113583
NA	ENSMUSG00000106840	82.7185	-0.335197	-1.26155	0.259236	0.00536938	0.0299712
Mthfd2l	ENSMUSG00000029376	93.7927	-0.336299	-1.26251	0.248746	0.00523547	0.029375
Snx13	ENSMUSG00000020590	2132.77	-0.336597	-1.26277	0.0772607	1.35683e-06	3.21839e-05
Ogt	ENSMUSG00000034160	6024.47	-0.336833	-1.26298	0.0684158	9.11792e-08	3.0042e-06
Polr2k	ENSMUSG00000045996	212.132	-0.337139	-1.26325	0.181086	0.0031104	0.0195459
Tfrc	ENSMUSG00000022797	5796.51	-0.337723	-1.26376	0.0798239	2.31981e-06	5.13199e-05
Cdc27	ENSMUSG00000020687	773.714	-0.337765	-1.2638	0.115882	0.000282713	0.00283235
Bcap29	ENSMUSG00000020650	939	-0.338492	-1.26443	0.112153	0.000205114	0.00219058
Clock	ENSMUSG00000029238	778.882	-0.33858	-1.26451	0.106779	0.000126901	0.00146967
Gt(ROSA)26Sor	ENSMUSG00000086429	85.8634	-0.339289	-1.26513	0.251001	0.00501252	0.0283364
3300002P13Rik	ENSMUSG00000107585	316.721	-0.33951	-1.26533	0.148486	0.00136531	0.0101998
Usp53	ENSMUSG00000039701	335.974	-0.339773	-1.26556	0.152317	0.00152997	0.0112212
Pum2	ENSMUSG00000020594	3324.5	-0.340083	-1.26583	0.0722071	2.48391e-07	7.438e-06
Exoc5	ENSMUSG00000061244	798.192	-0.340177	-1.26591	0.111327	0.000177846	0.00195721
Cd74	ENSMUSG00000024610	1842.88	-0.34023	-1.26596	0.0969072	3.87997e-05	0.000546219
Fbxw7	ENSMUSG00000028086	649.437	-0.341329	-1.26692	0.120097	0.000329043	0.00318466
Pcgf3	ENSMUSG00000033623	1427.06	-0.341568	-1.26713	0.0895348	1.21358e-05	0.00021082
Dkk2	ENSMUSG00000028031	233.04	-0.341645	-1.2672	0.207953	0.00389069	0.0232754
Slc16a10	ENSMUSG00000019838	1479.45	-0.341687	-1.26724	0.0908643	1.49672e-05	0.00024808
Sh3rf2	ENSMUSG00000057719	479.66	-0.342489	-1.26794	0.149878	0.00130558	0.00982811
Zfp654	ENSMUSG00000047141	571.057	-0.343193	-1.26856	0.129014	0.000525437	0.00468785
Prrx1	ENSMUSG00000026586	1575.55	-0.343849	-1.26914	0.0938373	2.08234e-05	0.000323853
Usf3	ENSMUSG00000068284	2531.41	-0.343964	-1.26924	0.0713855	1.37306e-07	4.34101e-06
Usp9x	ENSMUSG00000031010	1910.62	-0.343984	-1.26926	0.0835441	3.40838e-06	7.10516e-05
Son	ENSMUSG00000022961	6314.18	-0.344326	-1.26956	0.0749097	3.9817e-07	1.12108e-05
Glmn	ENSMUSG00000029276	123.387	-0.344575	-1.26978	0.228353	0.00424892	0.0247625
Taf1	ENSMUSG00000031314	510.273	-0.344642	-1.26984	0.134204	0.000650535	0.00561897
Fcho2	ENSMUSG00000041685	957.54	-0.345095	-1.27023	0.104934	7.74723e-05	0.000984525
Zfhx4	ENSMUSG00000025255	290.197	-0.345128	-1.27026	0.174083	0.0022577	0.0152009
Atad2b	ENSMUSG00000052812	327.81	-0.345318	-1.27043	0.1524	0.00130054	0.00981063
Ythdf3	ENSMUSG00000047213	1501.1	-0.346185	-1.27119	0.0929296	1.59136e-05	0.000259794
Extl2	ENSMUSG00000027963	435.016	-0.346306	-1.2713	0.129473	0.000480582	0.00434488
Tcf7l2	ENSMUSG00000024985	144.885	-0.346389	-1.27137	0.211568	0.00365087	0.022196
Zdhhc21	ENSMUSG00000028403	458.132	-0.346681	-1.27163	0.127636	0.00042755	0.0039511
Bmi1	ENSMUSG00000026739	1252.39	-0.346692	-1.27164	0.10282	5.69076e-05	0.00076252
Uprt	ENSMUSG00000073016	82.2882	-0.347309	-1.27219	0.302543	0.0042311	0.0247118
Cped1	ENSMUSG00000062980	1325.18	-0.347495	-1.27235	0.0891235	7.89745e-06	0.000146271
Mir22hg	ENSMUSG00000085148	646.264	-0.347827	-1.27264	0.115424	0.000178596	0.00196197
Mrc1	ENSMUSG00000026712	515.317	-0.34798	-1.27278	0.152648	0.00121034	0.00925909
Kcnab1	ENSMUSG00000027827	330.19	-0.348098	-1.27288	0.146304	0.000968306	0.00771741
Spcs3	ENSMUSG00000054408	1099.06	-0.348133	-1.27291	0.0965067	2.39929e-05	0.000365799
Arhgap20	ENSMUSG00000053199	942.739	-0.348319	-1.27308	0.112469	0.000136828	0.0015647
Fam214a	ENSMUSG00000034858	861.33	-0.348875	-1.27357	0.110801	0.000115131	0.00136247
Vcpip1	ENSMUSG00000045210	512.909	-0.348887	-1.27358	0.132485	0.000513627	0.00459382
Zbtb41	ENSMUSG00000033964	369.677	-0.349286	-1.27393	0.159249	0.00142081	0.0105234
Rbm3	ENSMUSG00000031167	1483.27	-0.349738	-1.27433	0.0897823	7.72112e-06	0.000143562
Pank3	ENSMUSG00000018846	649.139	-0.349942	-1.27451	0.128753	0.000403476	0.00375423
Tmtc3	ENSMUSG00000036676	309.462	-0.349965	-1.27453	0.156722	0.00129488	0.00978152
Desi2	ENSMUSG00000026502	1608.2	-0.349966	-1.27453	0.0874276	4.97626e-06	9.77222e-05
Nedd1	ENSMUSG00000019988	605.233	-0.350683	-1.27516	0.114886	0.000151188	0.00170539
Wwp1	ENSMUSG00000041058	8207.96	-0.35086	-1.27532	0.0633266	2.67185e-09	1.20178e-07
Rsbn1l	ENSMUSG00000039968	412.048	-0.3513	-1.27571	0.146725	0.000888733	0.0072272
Top2b	ENSMUSG00000017485	1249.94	-0.351408	-1.27581	0.099813	3.11739e-05	0.0004542
Rb1cc1	ENSMUSG00000025907	2241.34	-0.352341	-1.27663	0.0845136	2.38431e-06	5.25324e-05
Tug1	ENSMUSG00000056579	842.109	-0.352946	-1.27717	0.111463	0.000101656	0.00122986
Metap2	ENSMUSG00000036112	4321.27	-0.352951	-1.27717	0.0695341	3.21273e-08	1.14937e-06
Sec61b	ENSMUSG00000053317	275.665	-0.35342	-1.27759	0.169686	0.00165576	0.01187
Ppic	ENSMUSG00000024538	447.602	-0.354214	-1.27829	0.140949	0.000638878	0.00554478
Mpeg1	ENSMUSG00000046805	200.056	-0.354342	-1.2784	0.198762	0.00269549	0.0174965
Gpr155	ENSMUSG00000041762	726.647	-0.355132	-1.2791	0.108237	6.73292e-05	0.000883594
Pygo1	ENSMUSG00000034910	616.708	-0.355332	-1.27928	0.128279	0.00032038	0.00312876
Itm2a	ENSMUSG00000031239	2091.04	-0.35612	-1.27998	0.0797358	6.00126e-07	1.56379e-05
Pkn2	ENSMUSG00000004591	1347.11	-0.356121	-1.27998	0.087388	3.32899e-06	6.96856e-05
Mstn	ENSMUSG00000026100	2359.87	-0.356217	-1.28006	0.10345	3.7886e-05	0.000534744
Cdc73	ENSMUSG00000026361	1017.06	-0.35646	-1.28028	0.0987767	2.07818e-05	0.00032367
Zc3h12c	ENSMUSG00000035164	178.355	-0.356574	-1.28038	0.193178	0.00237468	0.0157634
Acvr2b	ENSMUSG00000061393	170.469	-0.356576	-1.28038	0.211269	0.00296464	0.0188929
Selenof	ENSMUSG00000037072	2402.94	-0.356722	-1.28051	0.0725044	6.69824e-08	2.2594e-06
Suco	ENSMUSG00000040297	322.831	-0.357227	-1.28096	0.156366	0.0010343	0.00813628
Nr1d2	ENSMUSG00000021775	3829.41	-0.357821	-1.28149	0.0821696	9.66092e-07	2.39097e-05
Slc8a1	ENSMUSG00000054640	664.395	-0.35831	-1.28192	0.114697	0.000106527	0.00127597
Lrif1	ENSMUSG00000056260	241.063	-0.359573	-1.28305	0.181858	0.00182787	0.0127674
Zfp72	ENSMUSG00000069184	86.4602	-0.359973	-1.2834	0.254575	0.00364843	0.022196
Kdm7a	ENSMUSG00000042599	1151.47	-0.360235	-1.28363	0.113943	9.15109e-05	0.00113172
Socs4	ENSMUSG00000048379	270.134	-0.360291	-1.28368	0.174843	0.00155365	0.0113503
Cadm1	ENSMUSG00000032076	396.024	-0.361042	-1.28435	0.160257	0.00104312	0.00819376
Zc3h6	ENSMUSG00000042851	247.343	-0.361076	-1.28438	0.179334	0.00167512	0.0119577
Xpo1	ENSMUSG00000020290	1059	-0.361305	-1.28459	0.113967	8.73986e-05	0.00109022
Dek	ENSMUSG00000021377	928.206	-0.361786	-1.28502	0.100406	1.93933e-05	0.000304064
Sptssa	ENSMUSG00000044408	364.308	-0.362046	-1.28525	0.150477	0.000728595	0.00613447
Thoc2	ENSMUSG00000037475	479.055	-0.362902	-1.28601	0.147881	0.000641442	0.0055537
Mtx3	ENSMUSG00000021704	486.769	-0.363096	-1.28618	0.131205	0.000284193	0.00283931
Tmem30a	ENSMUSG00000032328	2849.67	-0.363602	-1.28663	0.0813464	5.2003e-07	1.38504e-05
Evi5	ENSMUSG00000011831	551.001	-0.363678	-1.2867	0.124039	0.000175601	0.00193644
Slc12a2	ENSMUSG00000024597	2373.24	-0.363739	-1.28676	0.0753153	9.33856e-08	3.05831e-06
Fmr1	ENSMUSG00000000838	248.511	-0.363782	-1.28679	0.169822	0.00125761	0.00954654
Slc10a7	ENSMUSG00000031684	189.855	-0.364479	-1.28742	0.19975	0.00218512	0.0148042
Ubr1	ENSMUSG00000027272	1284.17	-0.365215	-1.28807	0.0891997	2.63306e-06	5.7545e-05
Smc6	ENSMUSG00000020608	894.892	-0.365254	-1.28811	0.0991037	1.34468e-05	0.000228111
Lnpep	ENSMUSG00000023845	1811.61	-0.365698	-1.28851	0.0905215	3.27767e-06	6.89902e-05
Gprc5c	ENSMUSG00000051043	1706.19	-0.366001	-1.28878	0.0978888	1.08364e-05	0.00019194
Ube2e1	ENSMUSG00000021774	1774.79	-0.366205	-1.28896	0.0956043	7.57108e-06	0.000141015
Ube2v2	ENSMUSG00000022674	167.935	-0.366475	-1.2892	0.219953	0.00264692	0.0172224
Dusp10	ENSMUSG00000039384	1121.07	-0.366569	-1.28928	0.107119	3.43082e-05	0.000491282
Itgav	ENSMUSG00000027087	743.08	-0.366709	-1.28941	0.115258	7.69734e-05	0.000980484
Lims1	ENSMUSG00000019920	1144.6	-0.367121	-1.28978	0.105173	2.6671e-05	0.000398228
Ro60	ENSMUSG00000018199	140.622	-0.367892	-1.29047	0.215251	0.00245573	0.0161628
Atp8b1	ENSMUSG00000039529	95.8496	-0.367967	-1.29053	0.24959	0.00314771	0.0197232
Rps27l	ENSMUSG00000036781	1387.44	-0.368256	-1.29079	0.0923945	3.92212e-06	7.96176e-05
Zyg11b	ENSMUSG00000034636	2861.72	-0.368334	-1.29086	0.0924104	3.91439e-06	7.96176e-05
Kitl	ENSMUSG00000019966	818.416	-0.368892	-1.29136	0.115307	7.00922e-05	0.000913221
Dcun1d1	ENSMUSG00000027708	886.914	-0.369485	-1.29189	0.109699	3.93845e-05	0.000551826
Cnot6	ENSMUSG00000020362	397.009	-0.370211	-1.29254	0.145684	0.000460711	0.00419996
Zfp292	ENSMUSG00000039967	294.47	-0.370407	-1.29272	0.160226	0.000792525	0.00658253
Rab11fip2	ENSMUSG00000040022	411.454	-0.370525	-1.29282	0.138664	0.000326371	0.00316895
Mc5r	ENSMUSG00000007480	102.102	-0.370956	-1.29321	0.250125	0.00300334	0.0190276
Hook1	ENSMUSG00000028572	1013.55	-0.371184	-1.29341	0.106419	2.51371e-05	0.000377929
Ikbip	ENSMUSG00000019975	223.827	-0.371594	-1.29378	0.185748	0.00146623	0.01081
Prpf40a	ENSMUSG00000061136	848.917	-0.372139	-1.29427	0.111677	4.25823e-05	0.000590272
Nin	ENSMUSG00000021068	932.238	-0.373029	-1.29507	0.102868	1.47097e-05	0.000245312
H2-Ab1	ENSMUSG00000073421	738	-0.373161	-1.29519	0.123517	0.000114692	0.00135875
Lcp1	ENSMUSG00000021998	255.67	-0.373324	-1.29533	0.182091	0.00130313	0.00982332
Polr3g	ENSMUSG00000035834	96.2983	-0.373682	-1.29566	0.253826	0.00292016	0.0186753
Htra4	ENSMUSG00000037406	452.375	-0.3739	-1.29585	0.159501	0.000697703	0.00591374
Fundc1	ENSMUSG00000025040	650.102	-0.37394	-1.29589	0.117478	6.78785e-05	0.000889725
Naa50	ENSMUSG00000022698	10573.8	-0.374172	-1.2961	0.0781301	9.51168e-08	3.10562e-06
Shprh	ENSMUSG00000090112	369.005	-0.374678	-1.29655	0.161708	0.000733221	0.00616611
Ppp1cb	ENSMUSG00000014956	11152	-0.374775	-1.29664	0.0822391	2.86037e-07	8.45107e-06
Car3	ENSMUSG00000027559	54707	-0.376243	-1.29796	0.0587909	9.23209e-12	6.37426e-10
Ebpl	ENSMUSG00000021928	136.225	-0.376461	-1.29815	0.232393	0.00243989	0.0160976
Zfp644	ENSMUSG00000049606	605.824	-0.376814	-1.29847	0.117372	5.91556e-05	0.000787772
Sub1	ENSMUSG00000022205	1766.75	-0.377217	-1.29883	0.0904341	1.54484e-06	3.55543e-05
Zfp638	ENSMUSG00000030016	1024.04	-0.377804	-1.29936	0.0983098	5.90435e-06	0.00011308
Ppat	ENSMUSG00000029246	965	-0.378458	-1.29995	0.102779	1.08655e-05	0.000192141
Nmt2	ENSMUSG00000026643	396.427	-0.378926	-1.30037	0.151241	0.000438824	0.00403807
Tia1	ENSMUSG00000071337	579.223	-0.380243	-1.30156	0.128321	0.000121656	0.00142163
Ltn1	ENSMUSG00000052299	1189.82	-0.380768	-1.30203	0.095978	3.4067e-06	7.10516e-05
Ppm1k	ENSMUSG00000037826	372.368	-0.381253	-1.30247	0.153214	0.000441409	0.00405841
Fam135a	ENSMUSG00000026153	549.252	-0.381912	-1.30307	0.134283	0.000168217	0.00187211
Eloc	ENSMUSG00000079658	1954.37	-0.382036	-1.30318	0.0809689	1.16902e-07	3.76028e-06
Dmd	ENSMUSG00000045103	2812.87	-0.382466	-1.30357	0.0838578	2.45472e-07	7.39144e-06
Hook3	ENSMUSG00000037234	2018.1	-0.382609	-1.3037	0.0813747	1.25305e-07	4.00682e-06
Tm9sf3	ENSMUSG00000025016	2791.87	-0.382763	-1.30384	0.0756598	2.09257e-08	7.84896e-07
Dock4	ENSMUSG00000035954	639.458	-0.383759	-1.30474	0.120531	5.74207e-05	0.000766663
Hint3	ENSMUSG00000019791	643.582	-0.384462	-1.30537	0.116556	3.87791e-05	0.000546219
Srebf1	ENSMUSG00000020538	2147.76	-0.385182	-1.30602	0.104746	9.86118e-06	0.000177862
[truncated: 13,286 more rows]
